# Supplementary material for: A LisH-domain protein interaction map reveals a Lis1-ARIH2-dynein regulatory axis
Source: iScience. 2025 Oct 30;28(11):113912. doi: 10.1016/j.isci.2025.113912 (PMC12648486; doi:10.1016/j.isci.2025.113912)
Supplement: Table S1. LisH proteins from UniProt: Tab A) List of LisH-domain containing proteins identified from UniProt database. (Related to Figure 1) [file mmc2.xlsx]

## Sheet: Sheet0
Entry	Entry Name	Protein names	Gene Names	Organism	Length	Subcellular location [CC]	Gene Ontology (biological process)	Gene Ontology (cellular component)	Gene Ontology (molecular function)	Gene Ontology IDs
Q7Z3E5	ARMC9_HUMAN	LisH domain-containing protein ARMC9 (Armadillo repeat-containing protein 9) (Melanoma/melanocyte-specific tumor antigen KU-MEL-1) (NS21)	ARMC9 KIAA1868	Homo sapiens (Human)	818	SUBCELLULAR LOCATION: Cytoplasm, cytoskeleton, cilium basal body {ECO:0000269|PubMed:28625504}. Cell projection, cilium {ECO:0000250|UniProtKB:Q9D2I5}. Cytoplasm, cytoskeleton, microtubule organizing center, centrosome, centriole {ECO:0000269|PubMed:28625504}. Note=Localized to the proximal region in cilia. Stimulation of Hh signaling leads to redistribution of ARMC9 toward the ciliary tip within…	cilium assembly [GO:0060271]; positive regulation of smoothened signaling pathway [GO:0045880]	centriole [GO:0005814]; ciliary basal body [GO:0036064]; ciliary tip [GO:0097542]; cytoplasm [GO:0005737]; extracellular exosome [GO:0070062]		GO:0005737; GO:0005814; GO:0036064; GO:0045880; GO:0060271; GO:0070062; GO:0097542
Q96NB1	CEP20_HUMAN	Centrosomal protein 20 (FGFR1OP N-terminal-like protein) (FOP-related protein of 20 kDa) (LisH domain-containing protein FOPNL)	CEP20 C16orf63 FOPNL FOR20 PHSECRG2	Homo sapiens (Human)	174	SUBCELLULAR LOCATION: Cytoplasm, cytoskeleton, microtubule organizing center, centrosome, centriole {ECO:0000269|PubMed:26643951}. Cell projection, cilium {ECO:0000250}. Cytoplasm, cytoskeleton, cilium basal body {ECO:0000250}. Cytoplasm, cytoskeleton, microtubule organizing center, centrosome {ECO:0000269|PubMed:20551181, ECO:0000269|PubMed:24018379}. Cytoplasmic granule {ECO:0000269|PubMed:2055…	cilium assembly [GO:0060271]; microtubule anchoring [GO:0034453]	centriolar satellite [GO:0034451]; centriole [GO:0005814]; centrosome [GO:0005813]; ciliary basal body [GO:0036064]; cytoplasm [GO:0005737]; motile cilium [GO:0031514]; nucleoplasm [GO:0005654]	identical protein binding [GO:0042802]	GO:0005654; GO:0005737; GO:0005813; GO:0005814; GO:0031514; GO:0034451; GO:0034453; GO:0036064; GO:0042802; GO:0060271
O95684	CEP43_HUMAN	Centrosomal protein 43 (FGFR1 oncogene partner)	CEP43 FGFR1OP FOP	Homo sapiens (Human)	399	SUBCELLULAR LOCATION: Cytoplasm, cytoskeleton, microtubule organizing center, centrosome {ECO:0000269|PubMed:14654843, ECO:0000269|PubMed:16314388, ECO:0000269|PubMed:16690081, ECO:0000269|PubMed:28659385}. Cytoplasm, cytoskeleton, microtubule organizing center, centrosome, centriole {ECO:0000269|PubMed:28428259, ECO:0000269|PubMed:28625565, ECO:0000269|PubMed:28659385}. Cytoplasm, cytoskeleton, …	cell projection organization [GO:0030030]; microtubule anchoring [GO:0034453]; negative regulation of protein kinase activity [GO:0006469]; positive regulation of cell growth [GO:0030307]; positive regulation of cell migration [GO:0030335]; positive regulation of cell population proliferation [GO:0008284]	cell projection [GO:0042995]; centriole [GO:0005814]; centrosome [GO:0005813]; cytosol [GO:0005829]; nucleus [GO:0005634]; perinuclear region of cytoplasm [GO:0048471]	protein homodimerization activity [GO:0042803]; protein kinase binding [GO:0019901]; protein tyrosine kinase inhibitor activity [GO:0030292]	GO:0005634; GO:0005813; GO:0005814; GO:0005829; GO:0006469; GO:0008284; GO:0019901; GO:0030030; GO:0030292; GO:0030307; GO:0030335; GO:0034453; GO:0042803; GO:0042995; GO:0048471
Q9Y4B6	DCAF1_HUMAN	DDB1- and CUL4-associated factor 1 (HIV-1 Vpr-binding protein) (VprBP) (Serine/threonine-protein kinase VPRBP) (EC 2.7.11.1) (Vpr-interacting protein)	DCAF1 KIAA0800 RIP VPRBP	Homo sapiens (Human)	1507	SUBCELLULAR LOCATION: Cytoplasm {ECO:0000269|PubMed:11223251}. Nucleus {ECO:0000269|PubMed:20178741}. Cytoplasm, cytoskeleton, microtubule organizing center, centrosome {ECO:0000269|PubMed:28242748, ECO:0000269|PubMed:34259627}. Note=Associated with chromatin in a DDB1-independent and cell cycle-dependent manner: recruited to chromatin as DNA is being replicated and is released from chromatin bef…	B cell differentiation [GO:0030183]; cell competition in a multicellular organism [GO:0035212]; negative regulation of transcription by RNA polymerase II [GO:0000122]; phosphorylation [GO:0016310]; positive regulation of protein catabolic process [GO:0045732]; post-translational protein modification [GO:0043687]; proteasome-mediated ubiquitin-dependent protein catabolic process [GO:0043161]; prot…	centrosome [GO:0005813]; Cul4-RING E3 ubiquitin ligase complex [GO:0080008]; cytoplasm [GO:0005737]; fibrillar center [GO:0001650]; nucleoplasm [GO:0005654]; nucleus [GO:0005634]	ATP binding [GO:0005524]; histone H2AS1 kinase activity [GO:0044024]; histone H2AT120 kinase activity [GO:1990244]; nuclear estrogen receptor binding [GO:0030331]; protein serine kinase activity [GO:0106310]; ubiquitin-like ligase-substrate adaptor activity [GO:1990756]	GO:0000122; GO:0001650; GO:0005524; GO:0005634; GO:0005654; GO:0005737; GO:0005813; GO:0016310; GO:0016567; GO:0030183; GO:0030331; GO:0033151; GO:0035212; GO:0043161; GO:0043687; GO:0044024; GO:0045732; GO:0080008; GO:0106310; GO:1990244; GO:1990756
Q9NWU2	GID8_HUMAN	Glucose-induced degradation protein 8 homolog (Two hybrid-associated protein 1 with RanBPM) (Twa1)	GID8 C20orf11 TWA1	Homo sapiens (Human)	228	SUBCELLULAR LOCATION: Cytoplasm {ECO:0000269|PubMed:17467196, ECO:0000269|PubMed:24143168, ECO:0000269|PubMed:28829046}. Nucleus {ECO:0000269|PubMed:12559565, ECO:0000269|PubMed:17467196, ECO:0000269|PubMed:24143168, ECO:0000269|PubMed:28829046, ECO:0000269|PubMed:29911972}. Note=Localizes in the cytoplasm in the absence of Wnt stimulation and in the nucleus in the presence of Wnt stimulation. {E…	positive regulation of canonical Wnt signaling pathway [GO:0090263]; positive regulation of cell population proliferation [GO:0008284]; proteasome-mediated ubiquitin-dependent protein catabolic process [GO:0043161]; Wnt signaling pathway [GO:0016055]	cell junction [GO:0030054]; cytoplasm [GO:0005737]; cytosol [GO:0005829]; nucleoplasm [GO:0005654]; nucleus [GO:0005634]; ubiquitin ligase complex [GO:0000151]	protein homodimerization activity [GO:0042803]	GO:0000151; GO:0005634; GO:0005654; GO:0005737; GO:0005829; GO:0008284; GO:0016055; GO:0030054; GO:0042803; GO:0043161; GO:0090263
Q8IYT4	KATL2_HUMAN	Katanin p60 ATPase-containing subunit A-like 2 (Katanin p60 subunit A-like 2) (EC 5.6.1.1) (p60 katanin-like 2)	KATNAL2	Homo sapiens (Human)	538	SUBCELLULAR LOCATION: Cytoplasm, cytoskeleton {ECO:0000255|HAMAP-Rule:MF_03025}. Cytoplasm {ECO:0000269|PubMed:26929214}. Cytoplasm, cytoskeleton, spindle {ECO:0000269|PubMed:26929214}. Cytoplasm, cytoskeleton, spindle pole {ECO:0000269|PubMed:26929214}. Note=Localizes within the cytoplasm, partially overlapping with microtubules in interphase and to the mitotic spindle and spindle poles during m…	cytoplasmic microtubule organization [GO:0031122]; microtubule severing [GO:0051013]	cytoplasm [GO:0005737]; katanin complex [GO:0008352]; microtubule [GO:0005874]; microtubule cytoskeleton [GO:0015630]; spindle [GO:0005819]; spindle pole [GO:0000922]	ATP binding [GO:0005524]; ATP hydrolysis activity [GO:0016887]; isomerase activity [GO:0016853]; microtubule binding [GO:0008017]; microtubule severing ATPase activity [GO:0008568]	GO:0000922; GO:0005524; GO:0005737; GO:0005819; GO:0005874; GO:0008017; GO:0008352; GO:0008568; GO:0015630; GO:0016853; GO:0016887; GO:0031122; GO:0051013
P43034	LIS1_HUMAN	Platelet-activating factor acetylhydrolase IB subunit beta (Lissencephaly-1 protein) (LIS-1) (PAF acetylhydrolase 45 kDa subunit) (PAF-AH 45 kDa subunit) (PAF-AH alpha) (PAFAH alpha)	PAFAH1B1 LIS1 MDCR MDS PAFAHA	Homo sapiens (Human)	410	SUBCELLULAR LOCATION: Cytoplasm, cytoskeleton. Cytoplasm, cytoskeleton, microtubule organizing center, centrosome {ECO:0000269|PubMed:14654843}. Cytoplasm, cytoskeleton, spindle {ECO:0000255|HAMAP-Rule:MF_03141}. Nucleus membrane {ECO:0000255|HAMAP-Rule:MF_03141}. Note=Redistributes to axons during neuronal development. Also localizes to the microtubules of the manchette in elongating spermatids …	acrosome assembly [GO:0001675]; actin cytoskeleton organization [GO:0030036]; adult locomotory behavior [GO:0008344]; ameboidal-type cell migration [GO:0001667]; auditory receptor cell development [GO:0060117]; brain morphogenesis [GO:0048854]; cerebral cortex development [GO:0021987]; cerebral cortex neuron differentiation [GO:0021895]; chemical synaptic transmission [GO:0007268]; cochlea develo…	1-alkyl-2-acetylglycerophosphocholine esterase complex [GO:0008247]; astral microtubule [GO:0000235]; axon cytoplasm [GO:1904115]; cell cortex [GO:0005938]; cell leading edge [GO:0031252]; central region of growth cone [GO:0090724]; centrosome [GO:0005813]; cytoplasmic microtubule [GO:0005881]; cytosol [GO:0005829]; extracellular exosome [GO:0070062]; glutamatergic synapse [GO:0098978]; kinesin c…	dynactin binding [GO:0034452]; dynein complex binding [GO:0070840]; dynein intermediate chain binding [GO:0045505]; heparin binding [GO:0008201]; identical protein binding [GO:0042802]; microtubule binding [GO:0008017]; microtubule plus-end binding [GO:0051010]; phospholipase binding [GO:0043274]; phosphoprotein binding [GO:0051219]; protein heterodimerization activity [GO:0046982]	GO:0000132; GO:0000226; GO:0000235; GO:0000776; GO:0001667; GO:0001675; GO:0001764; GO:0001961; GO:0005635; GO:0005813; GO:0005829; GO:0005871; GO:0005875; GO:0005881; GO:0005938; GO:0007017; GO:0007097; GO:0007254; GO:0007268; GO:0007281; GO:0007405; GO:0007611; GO:0008017; GO:0008090; GO:0008201; GO:0008247; GO:0008344; GO:0009306; GO:0010977; GO:0016042; GO:0017145; GO:0019226; GO:0021540; GO:…
Q7L5Y9	MAEA_HUMAN	E3 ubiquitin-protein transferase MAEA (EC 2.3.2.27) (Cell proliferation-inducing gene 5 protein) (Erythroblast macrophage protein) (Human lung cancer oncogene 10 protein) (HLC-10) (Macrophage erythroblast attacher) (P44EMLP)	MAEA EMP HLC10 PIG5	Homo sapiens (Human)	396	SUBCELLULAR LOCATION: Cytoplasm {ECO:0000250|UniProtKB:Q4VC33}. Nucleus, nucleoplasm {ECO:0000269|PubMed:17467196, ECO:0000269|PubMed:24143168, ECO:0000269|PubMed:29911972}. Nucleus matrix {ECO:0000269|PubMed:16510120}. Cell membrane {ECO:0000269|PubMed:9763581}. Cytoplasm, cytoskeleton {ECO:0000269|PubMed:16510120}. Note=Detected in a nuclear, speckled-like pattern (PubMed:16510120). Localized w…	cell adhesion [GO:0007155]; cell division [GO:0051301]; cytoskeleton organization [GO:0007010]; enucleate erythrocyte development [GO:0048822]; erythrocyte maturation [GO:0043249]; negative regulation of myeloid cell apoptotic process [GO:0033033]; proteasome-mediated ubiquitin-dependent protein catabolic process [GO:0043161]; regulation of mitotic cell cycle [GO:0007346]	actomyosin contractile ring [GO:0005826]; cytoplasm [GO:0005737]; cytoskeleton [GO:0005856]; cytosol [GO:0005829]; GID complex [GO:0034657]; nuclear matrix [GO:0016363]; nucleoplasm [GO:0005654]; nucleus [GO:0005634]; plasma membrane [GO:0005886]; spindle [GO:0005819]; ubiquitin ligase complex [GO:0000151]	actin binding [GO:0003779]; metal ion binding [GO:0046872]; ubiquitin protein ligase activity [GO:0061630]	GO:0000151; GO:0003779; GO:0005634; GO:0005654; GO:0005737; GO:0005819; GO:0005826; GO:0005829; GO:0005856; GO:0005886; GO:0007010; GO:0007155; GO:0007346; GO:0016363; GO:0033033; GO:0034657; GO:0043161; GO:0043249; GO:0046872; GO:0048822; GO:0051301; GO:0061630
Q9UL63	MKLN1_HUMAN	Muskelin	MKLN1	Homo sapiens (Human)	735	SUBCELLULAR LOCATION: Cytoplasm {ECO:0000269|PubMed:17467196}. Cytoplasm, cytosol {ECO:0000250|UniProtKB:O89050}. Nucleus, nucleoplasm {ECO:0000250|UniProtKB:O89050}. Cell projection, ruffle {ECO:0000250|UniProtKB:O89050}. Cytoplasm, cell cortex {ECO:0000250|UniProtKB:O89050}. Synapse {ECO:0000250|UniProtKB:O89050}. Postsynapse {ECO:0000250|UniProtKB:O89050}. Note=Colocalizes with GABRA1 at synap…	actin cytoskeleton organization [GO:0030036]; cell-matrix adhesion [GO:0007160]; neurotransmitter receptor transport postsynaptic membrane to endosome [GO:0098968]; regulation of cell shape [GO:0008360]; regulation of receptor internalization [GO:0002090]; signal transduction [GO:0007165]; vesicle-mediated transport in synapse [GO:0099003]	cell cortex [GO:0005938]; cytoplasm [GO:0005737]; cytosol [GO:0005829]; GABA-ergic synapse [GO:0098982]; nucleoplasm [GO:0005654]; postsynaptic endosome membrane [GO:0098895]; postsynaptic specialization membrane of symmetric synapse [GO:0099164]; ruffle [GO:0001726]; ubiquitin ligase complex [GO:0000151]	identical protein binding [GO:0042802]; protein homodimerization activity [GO:0042803]	GO:0000151; GO:0001726; GO:0002090; GO:0005654; GO:0005737; GO:0005829; GO:0005938; GO:0007160; GO:0007165; GO:0008360; GO:0030036; GO:0042802; GO:0042803; GO:0098895; GO:0098968; GO:0098982; GO:0099003; GO:0099164
Q14978	NOLC1_HUMAN	Nucleolar and coiled-body phosphoprotein 1 (140 kDa nucleolar phosphoprotein) (Nopp140) (Hepatitis C virus NS5A-transactivated protein 13) (HCV NS5A-transactivated protein 13) (Nucleolar 130 kDa protein) (Nucleolar phosphoprotein p130)	NOLC1 KIAA0035 NS5ATP13	Homo sapiens (Human)	699	SUBCELLULAR LOCATION: Nucleus, nucleolus {ECO:0000269|PubMed:7657714}. Cytoplasm {ECO:0000269|PubMed:7657714}. Note=Shuttles between the nucleolus and the cytoplasm. At telophase it begins to assemble into granular-like pre-nucleolar bodies which are subsequently relocated to nucleoli at the early G1-phase. {ECO:0000269|PubMed:7657714}.	mitotic cell cycle [GO:0000278]; neural crest cell development [GO:0014032]; neural crest formation [GO:0014029]; nucleolus organization [GO:0007000]; regulation of translation [GO:0006417]; rRNA processing [GO:0006364]	Cajal body [GO:0015030]; cytoplasm [GO:0005737]; fibrillar center [GO:0001650]; nucleolus [GO:0005730]; nucleoplasm [GO:0005654]	ATP binding [GO:0005524]; GTP binding [GO:0005525]; molecular function inhibitor activity [GO:0140678]; protein heterodimerization activity [GO:0046982]; protein-macromolecule adaptor activity [GO:0030674]; RNA binding [GO:0003723]	GO:0000278; GO:0001650; GO:0003723; GO:0005524; GO:0005525; GO:0005654; GO:0005730; GO:0005737; GO:0006364; GO:0006417; GO:0007000; GO:0014029; GO:0014032; GO:0015030; GO:0030674; GO:0046982; GO:0140678
Q14207	NPAT_HUMAN	Protein NPAT (Nuclear protein of the ataxia telangiectasia mutated locus) (Nuclear protein of the ATM locus) (p220)	NPAT CAND3 E14	Homo sapiens (Human)	1427	SUBCELLULAR LOCATION: Nucleus. Nucleus, Cajal body. Note=Concentrates in two Cajal bodies tethered to histone gene clusters at chromosome 6p21 during G1, S and G2 phases. Also concentrates in two additional Cajal bodies tethered to histone gene clusters at chromosome 1q21 specifically during S and G2 phases.	cell cycle G1/S phase transition [GO:0044843]; in utero embryonic development [GO:0001701]; positive regulation of DNA-templated transcription [GO:0045893]; positive regulation of transcription by RNA polymerase II [GO:0045944]	Cajal body [GO:0015030]; cytoplasm [GO:0005737]; Gemini of coiled bodies [GO:0097504]; nucleoplasm [GO:0005654]; nucleus [GO:0005634]	transcription coactivator activity [GO:0003713]; transcription coregulator activity [GO:0003712]; transcription corepressor activity [GO:0003714]	GO:0001701; GO:0003712; GO:0003713; GO:0003714; GO:0005634; GO:0005654; GO:0005737; GO:0015030; GO:0044843; GO:0045893; GO:0045944; GO:0097504
O75665	OFD1_HUMAN	Centriole and centriolar satellite protein OFD1 (Oral-facial-digital syndrome 1 protein) (Protein 71-7A)	OFD1 CXorf5	Homo sapiens (Human)	1012	SUBCELLULAR LOCATION: Cytoplasm, cytoskeleton, microtubule organizing center, centrosome, centriole {ECO:0000269|PubMed:12595504, ECO:0000269|PubMed:14654843, ECO:0000269|PubMed:20230748, ECO:0000269|PubMed:26643951}. Cytoplasm, cytoskeleton, cilium basal body {ECO:0000269|PubMed:17761535}. Nucleus {ECO:0000269|PubMed:17761535}. Cytoplasm, cytoskeleton, microtubule organizing center, centrosome, …	axoneme assembly [GO:0035082]; cilium assembly [GO:0060271]; embryonic body morphogenesis [GO:0010172]; epithelial cilium movement involved in determination of left/right asymmetry [GO:0060287]; negative regulation of fibroblast growth factor receptor signaling pathway involved in neural plate anterior/posterior pattern formation [GO:2000314]	centriolar satellite [GO:0034451]; centriole [GO:0005814]; centrosome [GO:0005813]; ciliary basal body [GO:0036064]; cilium [GO:0005929]; cytosol [GO:0005829]; extracellular region [GO:0005576]; membrane [GO:0016020]; microtubule cytoskeleton [GO:0015630]; motile cilium [GO:0031514]; nucleus [GO:0005634]	alpha-tubulin binding [GO:0043014]; gamma-tubulin binding [GO:0043015]; identical protein binding [GO:0042802]; molecular adaptor activity [GO:0060090]	GO:0005576; GO:0005634; GO:0005813; GO:0005814; GO:0005829; GO:0005929; GO:0010172; GO:0015630; GO:0016020; GO:0031514; GO:0034451; GO:0035082; GO:0036064; GO:0042802; GO:0043014; GO:0043015; GO:0060090; GO:0060271; GO:0060287; GO:2000314
Q96S59	RANB9_HUMAN	Ran-binding protein 9 (RanBP9) (BPM-L) (BPM90) (Ran-binding protein M) (RanBPM) (RanBP7)	RANBP9 RANBPM	Homo sapiens (Human)	729	SUBCELLULAR LOCATION: Cytoplasm {ECO:0000269|PubMed:11470507, ECO:0000269|PubMed:14511641, ECO:0000269|PubMed:15381419, ECO:0000269|PubMed:15558019, ECO:0000269|PubMed:17467196, ECO:0000269|PubMed:18222118, ECO:0000269|PubMed:24143168}. Nucleus {ECO:0000269|PubMed:11470507, ECO:0000269|PubMed:14511641, ECO:0000269|PubMed:15381419, ECO:0000269|PubMed:15558019, ECO:0000269|PubMed:17467196, ECO:0000…	cytoskeleton organization [GO:0007010]; microtubule nucleation [GO:0007020]; negative regulation of ERK1 and ERK2 cascade [GO:0070373]; positive regulation of amyloid precursor protein catabolic process [GO:1902993]; protein-containing complex assembly [GO:0065003]	cytoplasm [GO:0005737]; cytosol [GO:0005829]; microtubule associated complex [GO:0005875]; nuclear body [GO:0016604]; nucleoplasm [GO:0005654]; nucleus [GO:0005634]; plasma membrane [GO:0005886]; ubiquitin ligase complex [GO:0000151]	enzyme binding [GO:0019899]; small GTPase binding [GO:0031267]	GO:0000151; GO:0005634; GO:0005654; GO:0005737; GO:0005829; GO:0005875; GO:0005886; GO:0007010; GO:0007020; GO:0016604; GO:0019899; GO:0031267; GO:0065003; GO:0070373; GO:1902993
Q6VN20	RBP10_HUMAN	Ran-binding protein 10 (RanBP10)	RANBP10 KIAA1464	Homo sapiens (Human)	620	SUBCELLULAR LOCATION: Cytoplasm, cytosol {ECO:0000269|PubMed:18222118}. Nucleus {ECO:0000269|PubMed:18222118}. Note=Predominantly cytoplasmic.	cytoskeleton organization [GO:0007010]	cytoplasm [GO:0005737]; cytosol [GO:0005829]; nucleus [GO:0005634]; ubiquitin ligase complex [GO:0000151]		GO:0000151; GO:0005634; GO:0005737; GO:0005829; GO:0007010
Q9P260	RELCH_HUMAN	RAB11-binding protein RELCH (LisH domain and HEAT repeat-containing protein KIAA1468) (RAB11 binding and LisH domain, coiled-coil and HEAT repeat-containing) (RAB11-binding protein containing LisH, coiled-coil, and HEAT repeats)	RELCH KIAA1468	Homo sapiens (Human)	1216	SUBCELLULAR LOCATION: Recycling endosome {ECO:0000269|PubMed:29514919}. Golgi apparatus, trans-Golgi network {ECO:0000269|PubMed:29514919}. Note=Translocated to the trans-Golgi network area in an OSBP-dependent manner (PubMed:29514919). Colocalizes with RAB11A in recycling endosomes (By similarity). Found in a complex composed of RELCH, OSBP1 and RAB11A (By similarity). {ECO:0000250|UniProtKB:Q14…	intracellular cholesterol transport [GO:0032367]	recycling endosome [GO:0055037]; trans-Golgi network [GO:0005802]		GO:0005802; GO:0032367; GO:0055037
Q9H871	RMD5A_HUMAN	E3 ubiquitin-protein transferase RMND5A (EC 2.3.2.27) (P44CTLH) (Protein RMD5 homolog A)	RMND5A	Homo sapiens (Human)	391	SUBCELLULAR LOCATION: Nucleus, nucleoplasm {ECO:0000269|PubMed:17467196, ECO:0000269|PubMed:24143168, ECO:0000269|PubMed:25793641}. Cytoplasm {ECO:0000269|PubMed:17467196, ECO:0000269|PubMed:24143168, ECO:0000269|PubMed:25793641}.	proteasome-mediated ubiquitin-dependent protein catabolic process [GO:0043161]; protein polyubiquitination [GO:0000209]	cytoplasm [GO:0005737]; cytosol [GO:0005829]; GID complex [GO:0034657]; nucleoplasm [GO:0005654]; nucleus [GO:0005634]; ubiquitin ligase complex [GO:0000151]	metal ion binding [GO:0046872]; ubiquitin protein ligase activity [GO:0061630]; ubiquitin-protein transferase activity [GO:0004842]	GO:0000151; GO:0000209; GO:0004842; GO:0005634; GO:0005654; GO:0005737; GO:0005829; GO:0034657; GO:0043161; GO:0046872; GO:0061630
Q96G75	RMD5B_HUMAN	E3 ubiquitin-protein transferase RMND5B (EC 2.3.2.27) (Protein RMD5 homolog B)	RMND5B UNQ2508/PRO5996	Homo sapiens (Human)	393	SUBCELLULAR LOCATION: Cytoplasm, cytosol {ECO:0000269|PubMed:25793641}.	proteasome-mediated ubiquitin-dependent protein catabolic process [GO:0043161]	cytoplasm [GO:0005737]; cytosol [GO:0005829]; GID complex [GO:0034657]; nucleus [GO:0005634]	metal ion binding [GO:0046872]; ubiquitin protein ligase activity [GO:0061630]	GO:0005634; GO:0005737; GO:0005829; GO:0034657; GO:0043161; GO:0046872; GO:0061630
Q2TAY7	SMU1_HUMAN	WD40 repeat-containing protein SMU1 (Smu-1 suppressor of mec-8 and unc-52 protein homolog) [Cleaved into: WD40 repeat-containing protein SMU1, N-terminally processed]	SMU1	Homo sapiens (Human)	513	SUBCELLULAR LOCATION: Cytoplasm {ECO:0000250|UniProtKB:Q99M63}. Nucleus {ECO:0000269|PubMed:24945353, ECO:0000269|PubMed:28781166}. Nucleus speckle {ECO:0000250|UniProtKB:Q76B40}. Note=Colocalizes with SRSF1 in nuclear speckles. {ECO:0000250|UniProtKB:Q76B40}.	mRNA splicing, via spliceosome [GO:0000398]; regulation of alternative mRNA splicing, via spliceosome [GO:0000381]; RNA splicing [GO:0008380]	cytoplasm [GO:0005737]; nuclear speck [GO:0016607]; nucleoplasm [GO:0005654]; nucleus [GO:0005634]; precatalytic spliceosome [GO:0071011]; U2-type precatalytic spliceosome [GO:0071005]		GO:0000381; GO:0000398; GO:0005634; GO:0005654; GO:0005737; GO:0008380; GO:0016607; GO:0071005; GO:0071011
P81877	SSBP2_HUMAN	Single-stranded DNA-binding protein 2 (Sequence-specific single-stranded-DNA-binding protein 2)	SSBP2 SSDP2	Homo sapiens (Human)	361	SUBCELLULAR LOCATION: Nucleus {ECO:0000250}.	positive regulation of transcription by RNA polymerase II [GO:0045944]; regulation of DNA-templated transcription [GO:0006355]	cytoplasm [GO:0005737]; nucleus [GO:0005634]	single-stranded DNA binding [GO:0003697]	GO:0003697; GO:0005634; GO:0005737; GO:0006355; GO:0045944
Q9BWW4	SSBP3_HUMAN	Single-stranded DNA-binding protein 3 (Sequence-specific single-stranded-DNA-binding protein)	SSBP3 SSDP SSDP1	Homo sapiens (Human)	388	SUBCELLULAR LOCATION: Nucleus {ECO:0000250}.	head morphogenesis [GO:0060323]; hematopoietic progenitor cell differentiation [GO:0002244]; mesendoderm development [GO:0048382]; midbrain-hindbrain boundary initiation [GO:0021547]; positive regulation of anterior head development [GO:2000744]; positive regulation of cell population proliferation [GO:0008284]; positive regulation of transcription by RNA polymerase II [GO:0045944]; prechordal pl…	nucleus [GO:0005634]; transcription regulator complex [GO:0005667]	single-stranded DNA binding [GO:0003697]; transcription coactivator activity [GO:0003713]	GO:0002244; GO:0003697; GO:0003713; GO:0005634; GO:0005667; GO:0008284; GO:0021501; GO:0021547; GO:0045944; GO:0048382; GO:0060323; GO:0065003; GO:2000744
Q9BWG4	SSBP4_HUMAN	Single-stranded DNA-binding protein 4	SSBP4	Homo sapiens (Human)	385	SUBCELLULAR LOCATION: Nucleus {ECO:0000250}.	positive regulation of transcription by RNA polymerase II [GO:0045944]	nucleus [GO:0005634]	single-stranded DNA binding [GO:0003697]	GO:0003697; GO:0005634; GO:0045944
Q15542	TAF5_HUMAN	Transcription initiation factor TFIID subunit 5 (Transcription initiation factor TFIID 100 kDa subunit) (TAF(II)100) (TAFII-100) (TAFII100)	TAF5 TAF2D	Homo sapiens (Human)	800	SUBCELLULAR LOCATION: Nucleus.	DNA-templated transcription initiation [GO:0006352]; mRNA transcription by RNA polymerase II [GO:0042789]; positive regulation of DNA-templated transcription [GO:0045893]; positive regulation of transcription initiation by RNA polymerase II [GO:0060261]; regulation of DNA repair [GO:0006282]; regulation of transcription by RNA polymerase II [GO:0006357]; RNA polymerase II preinitiation complex as…	actin cytoskeleton [GO:0015629]; chromatin [GO:0000785]; nucleoplasm [GO:0005654]; nucleus [GO:0005634]; transcription factor TFIID complex [GO:0005669]; transcription factor TFTC complex [GO:0033276]	identical protein binding [GO:0042802]; RNA polymerase II general transcription initiation factor activity [GO:0016251]	GO:0000785; GO:0005634; GO:0005654; GO:0005669; GO:0006282; GO:0006352; GO:0006357; GO:0006367; GO:0015629; GO:0016251; GO:0033276; GO:0042789; GO:0042802; GO:0045893; GO:0051123; GO:0060261
Q9BZK7	TBL1R_HUMAN	F-box-like/WD repeat-containing protein TBL1XR1 (Nuclear receptor corepressor/HDAC3 complex subunit TBLR1) (TBL1-related protein 1) (Transducin beta-like 1X-related protein 1)	TBL1XR1 IRA1 TBLR1	Homo sapiens (Human)	514	SUBCELLULAR LOCATION: Nucleus {ECO:0000305}.	blastocyst hatching [GO:0001835]; chromatin organization [GO:0006325]; fat pad development [GO:0060613]; lipid catabolic process [GO:0016042]; multicellular organism growth [GO:0035264]; negative regulation of transcription by RNA polymerase II [GO:0000122]; positive regulation of canonical Wnt signaling pathway [GO:0090263]; positive regulation of DNA-templated transcription [GO:0045893]; positi…	histone deacetylase complex [GO:0000118]; mitotic spindle [GO:0072686]; nucleoplasm [GO:0005654]; nucleus [GO:0005634]; transcription repressor complex [GO:0017053]	beta-catenin binding [GO:0008013]; histone binding [GO:0042393]; transcription cis-regulatory region binding [GO:0000976]; transcription corepressor activity [GO:0003714]	GO:0000118; GO:0000122; GO:0000976; GO:0001835; GO:0002021; GO:0003714; GO:0005634; GO:0005654; GO:0006325; GO:0006357; GO:0008013; GO:0016042; GO:0017053; GO:0035264; GO:0042393; GO:0043161; GO:0045893; GO:0045944; GO:0050872; GO:0060613; GO:0072686; GO:0090207; GO:0090263
O60907	TBL1X_HUMAN	F-box-like/WD repeat-containing protein TBL1X (SMAP55) (Transducin beta-like protein 1X) (Transducin-beta-like protein 1, X-linked)	TBL1X TBL1	Homo sapiens (Human)	577	SUBCELLULAR LOCATION: Nucleus {ECO:0000250}. Note=Colocalized with MECP2 to the heterochromatin foci. {ECO:0000250|UniProtKB:Q9QXE7}.	negative regulation of transcription by RNA polymerase II [GO:0000122]; positive regulation of canonical Wnt signaling pathway [GO:0090263]; positive regulation of DNA-templated transcription [GO:0045893]; positive regulation of transcription by RNA polymerase II [GO:0045944]; proteasome-mediated ubiquitin-dependent protein catabolic process [GO:0043161]; protein stabilization [GO:0050821]; prote…	histone deacetylase complex [GO:0000118]; mitotic spindle [GO:0072686]; nucleoplasm [GO:0005654]; nucleus [GO:0005634]; transcription repressor complex [GO:0017053]	histone binding [GO:0042393]; identical protein binding [GO:0042802]; transcription cis-regulatory region binding [GO:0000976]; transcription corepressor activity [GO:0003714]	GO:0000118; GO:0000122; GO:0000976; GO:0003714; GO:0005634; GO:0005654; GO:0006357; GO:0006508; GO:0007605; GO:0017053; GO:0042393; GO:0042802; GO:0043161; GO:0045893; GO:0045944; GO:0050821; GO:0072686; GO:0090263
Q9BQ87	TBL1Y_HUMAN	F-box-like/WD repeat-containing protein TBL1Y (Transducin beta-like protein 1Y) (Transducin-beta-like protein 1, Y-linked)	TBL1Y TBL1	Homo sapiens (Human)	522	SUBCELLULAR LOCATION: Nucleus {ECO:0000269|PubMed:30341416}.	fat cell differentiation [GO:0045444]; positive regulation of transcription by RNA polymerase II [GO:0045944]; proteasome-mediated ubiquitin-dependent protein catabolic process [GO:0043161]; protein stabilization [GO:0050821]; regulation of transcription by RNA polymerase II [GO:0006357]; response to estrogen [GO:0043627]; response to steroid hormone [GO:0048545]	histone deacetylase complex [GO:0000118]; nucleoplasm [GO:0005654]; nucleus [GO:0005634]; transcription regulator complex [GO:0005667]	chromatin binding [GO:0003682]; transcription cis-regulatory region binding [GO:0000976]; transcription corepressor activity [GO:0003714]	GO:0000118; GO:0000976; GO:0003682; GO:0003714; GO:0005634; GO:0005654; GO:0005667; GO:0006357; GO:0043161; GO:0043627; GO:0045444; GO:0045944; GO:0048545; GO:0050821
Q13428	TCOF_HUMAN	Treacle protein (Treacher Collins syndrome protein)	TCOF1	Homo sapiens (Human)	1488	SUBCELLULAR LOCATION: Nucleus, nucleolus {ECO:0000269|PubMed:12777385}.	neural crest cell development [GO:0014032]; neural crest formation [GO:0014029]; nucleolar large rRNA transcription by RNA polymerase I [GO:0042790]; regulation of translation [GO:0006417]; skeletal system development [GO:0001501]	cytosol [GO:0005829]; fibrillar center [GO:0001650]; nucleolus [GO:0005730]; nucleoplasm [GO:0005654]	protein heterodimerization activity [GO:0046982]; protein-macromolecule adaptor activity [GO:0030674]; RNA binding [GO:0003723]; scaffold protein binding [GO:0097110]	GO:0001501; GO:0001650; GO:0003723; GO:0005654; GO:0005730; GO:0005829; GO:0006417; GO:0014029; GO:0014032; GO:0030674; GO:0042790; GO:0046982; GO:0097110
Q9H7D7	WDR26_HUMAN	WD repeat-containing protein 26 (CUL4- and DDB1-associated WDR protein 2) (Myocardial ischemic preconditioning up-regulated protein 2)	WDR26 CDW2 MIP2 PRO0852	Homo sapiens (Human)	661	SUBCELLULAR LOCATION: Cytoplasm {ECO:0000269|PubMed:15378603}. Nucleus {ECO:0000269|PubMed:29911972}. Mitochondrion {ECO:0000250|UniProtKB:F1LTR1}.	proteasome-mediated ubiquitin-dependent protein catabolic process [GO:0043161]	cytoplasm [GO:0005737]; cytosol [GO:0005829]; GID complex [GO:0034657]; mitochondrion [GO:0005739]; nucleoplasm [GO:0005654]; nucleus [GO:0005634]; ubiquitin ligase complex [GO:0000151]		GO:0000151; GO:0005634; GO:0005654; GO:0005737; GO:0005739; GO:0005829; GO:0034657; GO:0043161
O94967	WDR47_HUMAN	WD repeat-containing protein 47 (Neuronal enriched MAP-interacting protein) (Nemitin)	WDR47 KIAA0893	Homo sapiens (Human)	919	SUBCELLULAR LOCATION: Cytoplasm, cytoskeleton {ECO:0000250}. Note=Localization along microtubules is mediated by MAP1S. {ECO:0000250}.	adult locomotory behavior [GO:0008344]; anterior commissure morphogenesis [GO:0021960]; autophagy [GO:0006914]; cerebral cortex radial glia-guided migration [GO:0021801]; corpus callosum development [GO:0022038]; detection of hot stimulus involved in thermoception [GO:0120168]; microtubule cytoskeleton organization [GO:0000226]; motor behavior [GO:0061744]; negative regulation of microtubule depo…	cytoplasm [GO:0005737]; dendrite [GO:0030425]; growth cone [GO:0030426]; microtubule [GO:0005874]; neuronal cell body [GO:0043025]		GO:0000226; GO:0005737; GO:0005874; GO:0006914; GO:0007026; GO:0008344; GO:0021801; GO:0021960; GO:0022038; GO:0030425; GO:0030426; GO:0043025; GO:0061351; GO:0061744; GO:0097150; GO:0120168
