# Supplementary material for: A LisH-domain protein interaction map reveals a Lis1-ARIH2-dynein regulatory axis
Source: iScience. 2025 Oct 30;28(11):113912. doi: 10.1016/j.isci.2025.113912 (PMC12648486; doi:10.1016/j.isci.2025.113912)
Supplement: Table S2. Systematic analysis of LisHome from CRAPome: Tab A) Raw, and Tab B) filtered (HCIP) list of interactors shown with the respective interaction scores. (Related to Figure 1) [file mmc3.xlsx]

## Sheet: Raw file
bait	baitGene	prey	preyGene	Quant (SPC or Intensities)	User Controls (SPC or Intensities)	CRAP Controls (SPC)	Avg. SPC	FCA	FCB	SP	IS	iRef	intAct	iRef-Evidence	intAct-Evidence
ARMC9	ARMC9	ABHD12	ABHD12	13|6	0|0|0|0	0|0|0|0|0|0|0|0	9.5	17.6897	9.47409	1	9.95	0	0	na	na
ARMC9	ARMC9	NAT14	NAT14	15|3	0|0|0|0	0|0|0|0|0|0|0|0	9	14.412	7.48715	1	14.64	0	0	na	na
ARMC9	ARMC9	MUL1	MUL1	12|4	0|0|0|0	0|0|0|0|0|0|0|0	8	14.1136	7.64945	1	11.46	0	0	na	na
ARMC9	ARMC9	GPX8	GPX8	11|6	0|0|0|0	0|0|0|0|0|0|0|0	8.5	16.4974	8.80359	1	12.48	0	0	na	na
ARMC9	ARMC9	SRPRB	SRPRB	12|7	1|1|0|0	0|0|0|0|0|0|0|0	9.5	14.2927	8.14785	1	6.41	0	0	na	na
ARMC9	ARMC9	SRPRA	SRPRA	16|4	0|0|0|0	0|0|0|0|0|0|0|0	10	16.4981	8.69848	1	9.62	0	0	na	na
ARMC9	ARMC9	SLC27A2	SLC27A2	23|9	0|0|0|0	0|0|0|0|0|0|0|0	16	28.121	14.8012	1	28.58	0	0	na	na
ARMC9	ARMC9	OMA1	OMA1	24|8	0|0|0|0	0|0|0|0|0|0|0|0	16	27.2271	14.2955	1	24.86	0	0	na	na
ARMC9	ARMC9	YME1L1	YME1L1	32|19	2|1|0|0	0|0|0|0|0|0|0|0	25.5	34.3903	19.3328	1	20.28	0	0	na	na
ARMC9	ARMC9	ENPP1	ENPP1	19|9	0|0|0|0	0|0|0|0|0|0|0|0	14	25.7364	13.547	1	12.58	0	0	na	na
DCAF1	DCAF1	ABCD3	ABCD3	21	0|2|0|0	0|0|0|0|0|0|0|0	21	9.49613	5.69766	1	10.14	0	0	na	na
DCAF1	DCAF1	MINDY4	MINDY4	20	0|0|0|0	0|0|0|0|0|0|0|0	20	12.5907	6.89853	1	11.96	0	0	na	na
DCAF1	DCAF1	COPS8	COPS8	13	0|0|0|0	0|0|0|0|0|0|0|0	13	8.53393	4.83404	1	8.54	1	1	|| pubmed:28514442|pubmed:17609381 || || || || || || || ||	|| pubmed:28514442|pubmed:17609381 || || || || || || || ||
DCAF1	DCAF1	COPS2	COPS2	48	0|0|0|0	0|0|0|0|0|0|0|0	48	28.8176	15.1565	1	28.57	0	0	na	na
DCAF1	DCAF1	COPS3	COPS3	31	0|0|0|0	0|0|0|0|0|0|0|0	31	18.9655	10.1427	1	18.99	1	1	|| pubmed:18606781|pubmed:19295130|pubmed:17609381 || || || || || || || ||	|| pubmed:18606781|pubmed:19295130|pubmed:17609381 || || || || || || || ||
DCAF1	DCAF1	COPS6	COPS6	22	0|0|0|0	0|0|0|0|0|0|0|0	22	13.7497	7.48838	1	13.96	1	1	|| pubmed:19615732|pubmed:18606781|pubmed:19295130|pubmed:21145461 || || || || || || || ||	|| pubmed:19615732|pubmed:18606781|pubmed:19295130|pubmed:21145461 || || || || || || || ||
DCAF1	DCAF1	COPS5	COPS5	28	0|0|0|0	0|0|0|0|0|0|0|0	28	17.2269	9.25794	1	16.91	1	1	|| pubmed:19615732|pubmed:18606781|pubmed:19295130|pubmed:21145461 || || || || || || || ||	|| pubmed:19615732|pubmed:18606781|pubmed:19295130|pubmed:21145461 || || || || || || || ||
DCAF1	DCAF1	AP2A2	AP2A2	20	1|2|0|0	0|0|0|0|0|0|0|0	20	8.4294	5.16756	1	9.44	0	0	na	na
DCAF1	DCAF1	GPS1	GPS1	34	1|0|0|0	0|0|0|0|0|0|0|0	34	18.707	10.2826	1	19.63	0	0	na	na
DCAF1	DCAF1	DNAJC16	DNAJC16	19	0|1|0|0	0|0|0|0|0|0|0|0	19	10.0642	5.83737	1	11.32	0	0	na	na
DCAF1	DCAF1	ACSL3	ACSL3	8	0|0|0|0	0|0|0|0|0|0|0|0	8	5.63627	3.35941	1	3.3	0	0	na	na
DCAF1	DCAF1	ABHD12	ABHD12	8	0|0|0|0	0|0|0|0|0|0|0|0	8	5.63627	3.35941	1	2.09	0	0	na	na
DCAF1	DCAF1	DDA1	DDA1	14	0|0|0|0	0|0|0|0|0|0|0|0	14	9.11346	5.12897	1	9.11	1	1	|| pubmed:20562859|pubmed:19295130|pubmed:17609381|pubmed:26344197|pubmed:26496610 || || || || || || || ||	|| pubmed:20562859|pubmed:19295130|pubmed:17609381|pubmed:26344197|pubmed:26496610 || || || || || || || ||
DCAF1	DCAF1	SLC27A4	SLC27A4	32	5|2|0|0	0|0|0|0|0|0|0|0	32	10.176	6.42423	1	4.71	0	0	na	na
DCAF1	DCAF1	LLGL2	LLGL2	8	0|0|0|0	0|0|0|0|0|0|0|0	8	5.63627	3.35941	1	5.71	1	1	|| pubmed:28514442|pubmed:26496610 || || || || || || || ||	|| pubmed:28514442|pubmed:26496610 || || || || || || || ||
DCAF1	DCAF1	PNPLA6	PNPLA6	7	0|0|0|0	0|0|0|0|0|0|0|0	7	5.05673	3.06448	1	5.13	0	0	na	na
DCAF1	DCAF1	SRPRB	SRPRB	15	1|1|0|0	0|0|0|0|0|0|0|0	15	7.45494	4.506	1	2.49	0	0	na	na
DCAF1	DCAF1	SRPRA	SRPRA	23	0|0|0|0	0|0|0|0|0|0|0|0	23	14.3293	7.78331	1	6.83	0	0	na	na
DCAF1	DCAF1	MCM5	MCM5	7	0|0|0|0	0|0|0|0|0|0|0|0	7	5.05673	3.06448	1	3.52	0	0	na	na
DCAF1	DCAF1	HADHB	HADHB	12	0|0|0|0	0|0|0|0|0|0|0|0	12	7.9544	4.53912	1	3.38	0	0	na	na
DCAF1	DCAF1	RDX	RDX	12	0|0|0|0	0|0|0|0|0|0|0|0	12	7.9544	4.53912	1	8.07	0	0	na	na
DCAF1	DCAF1	COPS4	COPS4	40	0|0|0|0	0|0|0|0|0|0|0|0	40	24.1813	12.7971	1	21.28	1	1	|| pubmed:18606781|pubmed:19295130 || || || || || || || ||	|| pubmed:18606781|pubmed:19295130 || || || || || || || ||
DCAF1	DCAF1	JPH1	JPH1	16	0|0|0|0	0|0|0|0|0|0|0|0	16	10.2725	5.71882	1	10.08	0	0	na	na
DCAF1	DCAF1	ANK3	ANK3	31	0|0|0|0	0|0|0|0|0|0|0|0	31	18.9655	10.1427	1	19.27	0	0	na	na
DCAF1	DCAF1	CCDC47	CCDC47	7	0|0|0|0	0|0|0|0|0|0|0|0	7	5.05673	3.06448	1	2.83	0	0	na	na
DCAF1	DCAF1	ATAD3B	ATAD3B	12	0|0|0|0	0|0|0|0|0|0|0|0	12	7.9544	4.53912	1	5.03	0	0	na	na
DCAF1	DCAF1	CUL4A	CUL4A	50	2|2|0|0	0|0|0|0|0|0|0|0	50	18.7305	11.1882	1	28.71	1	1	|| pubmed:17079684|pubmed:16949367|pubmed:20870715|pubmed:18606781|pubmed:19295130|pubmed:17609381|pubmed:25532805|pubmed:26496610|pubmed:21145461|pubmed:17630831 || || || || || || || ||	|| pubmed:17079684|pubmed:16949367|pubmed:20870715|pubmed:18606781|pubmed:19295130|pubmed:17609381|pubmed:25532805|pubmed:26496610|pubmed:21145461|pubmed:17630831 || || || || || || || ||
DCAF1	DCAF1	CUL4B	CUL4B	49	0|1|0|0	0|0|0|0|0|0|0|0	49	24.632	13.6585	1	29.88	1	1	|| pubmed:26496610|pubmed:16949367|pubmed:21145461 || || || || || || || ||	|| pubmed:26496610|pubmed:16949367|pubmed:21145461 || || || || || || || ||
DCAF1	DCAF1	AUP1	AUP1	6	0|0|0|0	0|0|0|0|0|0|0|0	6	4.4772	2.76956	1	2.13	0	0	na	na
DCAF1	DCAF1	PLD1	PLD1	33	0|0|0|0	0|0|0|0|0|0|0|0	33	20.1246	10.7326	1	20.45	0	0	na	na
DCAF1	DCAF1	PLD2	PLD2	24	0|0|0|0	0|0|0|0|0|0|0|0	24	14.9088	8.07823	1	10.58	0	0	na	na
DCAF1	DCAF1	ESYT2	ESYT2	23	0|4|0|0	0|0|0|0|0|0|0|0	23	8.07827	5.10363	1	4.56	0	0	na	na
DCAF1	DCAF1	EZR	EZR	8	0|0|0|0	0|0|0|0|0|0|0|0	8	5.63627	3.35941	1	4.55	0	0	na	na
DCAF1	DCAF1	CCT8	CCT8	63	20|5|0|2	0|0|0|0|0|0|0|0	63	5.30393	3.82411	1	3.2	0	0	na	na
DCAF1	DCAF1	CCT2	CCT2	99	33|12|0|0	0|0|0|0|0|0|0|0	99	8.52859	6.08126	1	2.09	0	0	na	na
DCAF1	DCAF1	CCT3	CCT3	69	18|10|0|1	1|0|0|1|0|0|0|0	69	6.46386	4.38691	1	4.34	0	0	na	na
DCAF1	DCAF1	CCT7	CCT7	77	10|2|0|0	0|0|0|0|0|0|0|0	77	18.5879	11.9326	1	4.25	0	0	na	na
DCAF1	DCAF1	CCT4	CCT4	76	18|8|0|0	0|1|0|0|0|0|0|0	76	10.0787	5.06568	1	4.22	0	0	na	na
DCAF1	DCAF1	CCT5	CCT5	82	26|6|0|0	0|1|0|0|0|0|0|0	82	9.82925	5.09883	1	4.29	0	0	na	na
DCAF1	DCAF1	COPS7B	COPS7B	8	0|0|0|0	0|0|0|0|0|0|0|0	8	5.63627	3.35941	1	5.45	1	1	|| pubmed:18606781 || || || || || || || ||	|| pubmed:18606781 || || || || || || || ||
DCAF1	DCAF1	COPS7A	COPS7A	16	0|0|0|0	0|0|0|0|0|0|0|0	16	10.2725	5.71882	1	10.43	1	1	|| pubmed:26496610|pubmed:18606781|pubmed:19295130 || || || || || || || ||	|| pubmed:26496610|pubmed:18606781|pubmed:19295130 || || || || || || || ||
DCAF1	DCAF1	USP7	USP7	87	7|3|0|0	0|0|0|0|0|0|0|0	87	22.0905	14.0244	1	6.46	0	0	na	na
DCAF1	DCAF1	SSR1	SSR1	6	0|0|0|0	0|0|0|0|0|0|0|0	6	4.4772	2.76956	1	2.11	0	0	na	na
DCAF1	DCAF1	YME1L1	YME1L1	35	2|1|0|0	0|0|0|0|0|0|0|0	35	15.1273	8.87237	1	5.23	0	0	na	na
DCAF1	DCAF1	CKAP4	CKAP4	44	3|0|0|0	0|0|0|0|0|0|0|0	44	20.0711	11.4816	1	4.58	0	0	na	na
DCAF1	DCAF1	AP2M1	AP2M1	12	0|0|0|0	0|0|0|0|0|0|0|0	12	7.9544	4.53912	1	7.13	1	1	|| pubmed:26186194 || || || || || || || ||	|| pubmed:26186194 || || || || || || || ||
DCAF1	DCAF1	SMU1	SMU1	6	0|0|0|0	0|0|0|0|0|0|0|0	6	4.4772	2.76956	1	2.71	0	0	na	na
DCAF1	DCAF1	MSN	MSN	17	0|0|0|0	0|0|0|0|0|0|0|0	17	10.8521	6.01375	1	9.62	0	0	na	na
FGFR1OP	FGFR1OP	VASP	VASP	13|6	0|0|0|0	0|0|0|0|0|0|0|0	9.5	30.4779	15.7383	1	30.98	1	1	|| pubmed:28514442|pubmed:25416956 || || || || || || || ||	|| pubmed:28514442|pubmed:25416956 || || || || || || || ||
GID8	GID8	ECM29	ECM29	8|23	0|0|0|0	0|0|0|0|0|0|0|0	15.5	14.5875	7.71926	1	14.82	0	0	na	na
GID8	GID8	FECH	FECH	31|29	0|0|0|0	0|0|0|0|0|0|0|0	30	31.4018	15.8311	1	11.8	0	0	na	na
GID8	GID8	RMND5A	RMND5A	19|23	0|0|0|0	0|0|0|0|0|0|0|0	21	21.5672	11.324	1	4.22	1	1	|| pubmed:28514442|pubmed:26186194|pubmed:17467196 || || || || || || || ||	|| pubmed:28514442|pubmed:26186194|pubmed:17467196 || || || || || || || ||
GID8	GID8	HSDL2	HSDL2	17|33	1|2|0|0	0|0|0|0|0|0|0|0	25	16.0671	9.50094	1	9.71	0	0	na	na
GID8	GID8	AIFM1	AIFM1	93|89	10|18|0|0	0|1|0|0|0|0|0|0	91	16.7478	8.57328	1	12.78	0	0	na	na
GID8	GID8	PGRMC1	PGRMC1	16|15	0|0|0|0	0|0|0|0|0|0|0|0	15.5	16.7032	8.68113	1	5.31	0	0	na	na
GID8	GID8	KYAT3	KYAT3	9|14	0|0|0|0	0|0|0|0|0|0|0|0	11.5	11.8915	6.53717	1	12.08	0	0	na	na
GID8	GID8	MKLN1	MKLN1	6|16	0|0|0|0	0|0|0|0|0|0|0|0	11	10.7281	5.85261	1	2.07	1	1	|| pubmed:26496610|pubmed:17467196 || || || || || || || ||	|| pubmed:26496610|pubmed:17467196 || || || || || || || ||
GID8	GID8	NEK9	NEK9	10|17	0|1|0|0	0|0|0|0|0|0|0|0	13.5	11.4259	6.56837	1	9.82	0	0	na	na
GID8	GID8	RANBP9	RANBP9	7|12	0|0|0|0	0|0|0|0|0|0|0|0	9.5	9.88235	5.52026	1	1.37	1	1	|| pubmed:12559565|pubmed:22863883|pubmed:17467196|pubmed:26344197 || || || || || || || ||	|| pubmed:12559565|pubmed:22863883|pubmed:17467196|pubmed:26344197 || || || || || || || ||
GID8	GID8	ARNT	ARNT	7|8	0|0|0|0	0|0|0|0|0|0|0|0	7.5	8.40211	4.70699	1	8.53	0	0	na	na
GID8	GID8	LRPPRC	LRPPRC	9|44	0|3|0|0	0|0|0|0|0|0|0|0	26.5	14.5495	7.84999	1	1.93	0	0	na	na
KATNAL2	KATNAL2	CCT6A	CCT6A	55|121	18|4|0|1	0|0|0|0|0|0|0|0	88	6.36184	3.93897	1	10.66	0	0	na	na
KATNAL2	KATNAL2	UBR5	UBR5	21|18	0|0|0|0	0|0|0|0|0|0|0|0	19.5	7.567	4.33026	1	2.82	0	0	na	na
KATNAL2	KATNAL2	TTC5	TTC5	13|12	0|0|0|0	0|0|0|0|0|0|0|0	12.5	5.23655	3.14315	1	4.86	0	0	na	na
KATNAL2	KATNAL2	STIP1	STIP1	82|84	25|8|0|0	0|0|0|0|0|0|0|0	83	5.63256	3.94108	1	4.49	0	0	na	na
KATNAL2	KATNAL2	PRKDC	PRKDC	45|46	0|3|0|0	0|0|0|0|0|0|0|0	45.5	10.4764	6.3137	1	7.91	0	0	na	na
KATNAL2	KATNAL2	CCT8	CCT8	80|130	20|5|0|2	0|0|0|0|0|0|0|0	105	5.4143	3.61944	1	10.08	0	0	na	na
KATNAL2	KATNAL2	CCT7	CCT7	72|135	10|2|0|0	0|0|0|0|0|0|0|0	103.5	15.5464	9.05088	1	14.42	0	0	na	na
KATNAL2	KATNAL2	CCT5	CCT5	99|125	26|6|0|0	0|1|0|0|0|0|0|0	112	8.09885	4.06439	1	11.1	0	0	na	na
KATNAL2	KATNAL2	LRPPRC	LRPPRC	48|25	0|3|0|0	0|0|0|0|0|0|0|0	36.5	8.08983	4.97742	1	0.89	0	0	na	na
KATNAL2	KATNAL2	ZZEF1	ZZEF1	13|19	0|0|0|0	0|0|0|0|0|0|0|0	16	6.63522	3.73729	1	6.73	0	0	na	na
KIAA1468	KIAA1468	ALDH3A2	ALDH3A2	23|49	1|2|0|0	0|0|0|0|0|0|0|0	36	32.0054	18.551	1	12.17	0	0	na	na
KIAA1468	KIAA1468	VAPB	VAPB	10|32	3|0|0|0	0|0|0|0|0|0|0|0	21	19.7735	11.2301	1	18.6	0	0	na	na
KIAA1468	KIAA1468	TMEM43	TMEM43	16|41	0|0|0|0	0|0|0|0|0|0|0|0	28.5	36.6344	19.1298	1	27.23	0	0	na	na
KIAA1468	KIAA1468	TMEM165	TMEM165	7|17	1|1|0|0	0|0|0|0|0|0|0|0	12	12.4389	7.24565	1	10.21	0	0	na	na
KIAA1468	KIAA1468	EHD4	EHD4	5|14	0|0|0|0	0|0|0|0|0|0|0|0	9.5	12.6638	6.92417	1	12.68	0	0	na	na
KIAA1468	KIAA1468	PGRMC1	PGRMC1	5|12	0|0|0|0	0|0|0|0|0|0|0|0	8.5	11.7744	6.48294	1	3.56	0	0	na	na
KIAA1468	KIAA1468	IBA57	IBA57	11|18	0|0|0|0	0|0|0|0|0|0|0|0	14.5	20.9682	10.9786	1	18.64	0	0	na	na
KIAA1468	KIAA1468	AUP1	AUP1	4|13	0|0|0|0	0|0|0|0|0|0|0|0	8.5	11.1315	6.11276	1	6.89	0	0	na	na
KIAA1468	KIAA1468	ENPP1	ENPP1	4|12	0|0|0|0	0|0|0|0|0|0|0|0	8	10.6868	5.90839	1	4.07	0	0	na	na
LIS1	LIS1	DISC1	DISC1	24|9	0|0|0|0	0|0|0|0|0|0|0|0	16.5	11.2946	5.36625	1	11.47	0	0	na	na
LIS1	LIS1	COPS3	COPS3	6|9	0|0|0|0	0|0|0|0|0|0|0|0	7.5	5.08905	3.08083	1	5.08	0	0	na	na
LIS1	LIS1	COPS5	COPS5	7|16	0|0|0|0	0|0|0|0|0|0|0|0	11.5	7.00531	4.01152	1	6.84	0	0	na	na
LIS1	LIS1	TCP1	TCP1	52|159	13|10|0|3	1|0|0|0|0|0|0|0	105.5	6.22339	4.0703	1	5.1	0	0	na	na
LIS1	LIS1	NUDC	NUDC	15|58	1|0|0|0	0|0|0|0|0|0|0|0	36.5	17.3411	8.81018	1	17.98	0	0	na	na
LIS1	LIS1	CCT6A	CCT6A	62|132	18|4|0|1	0|0|0|0|0|0|0|0	97	10.0396	6.94089	1	9.51	0	0	na	na
LIS1	LIS1	GPS1	GPS1	12|12	1|0|0|0	0|0|0|0|0|0|0|0	12	7.07569	4.11744	1	7.36	0	0	na	na
LIS1	LIS1	PPM1G	PPM1G	25|39	5|5|0|0	0|0|0|0|0|0|0|0	32	7.34669	4.87568	1	4.25	0	0	na	na
LIS1	LIS1	USP47	USP47	18|12	0|1|0|0	0|0|0|0|0|0|0|0	15	8.29495	4.62517	1	9.27	0	0	na	na
LIS1	LIS1	AHCYL1	AHCYL1	5|9	0|0|0|0	0|0|0|0|0|0|0|0	7	4.74429	2.90156	1	4.81	0	0	na	na
LIS1	LIS1	RPL6	RPL6	12|11	0|1|0|0	0|0|0|0|0|0|0|0	11.5	6.3736	3.78229	1	1.87	0	0	na	na
LIS1	LIS1	HADHA	HADHA	62|41	15|1|0|0	0|0|0|0|0|0|0|0	51.5	11.2991	6.9257	1	4.67	0	0	na	na
LIS1	LIS1	SIRT1	SIRT1	7|11	0|0|0|0	0|0|0|0|0|0|0|0	9	5.88281	3.48476	1	4.63	0	0	na	na
LIS1	LIS1	SF3B1	SF3B1	5|8	0|0|0|0	0|0|0|0|0|0|0|0	6.5	4.51979	2.79099	1	4.58	0	0	na	na
LIS1	LIS1	AP4B1	AP4B1	7|6	0|0|0|0	0|0|0|0|0|0|0|0	6.5	4.7603	2.86265	1	4.82	0	0	na	na
LIS1	LIS1	HADHB	HADHB	33|20	0|0|0|0	0|0|0|0|0|0|0|0	26.5	16.867	8.37065	1	6.72	0	0	na	na
LIS1	LIS1	SART3	SART3	12|36	0|0|0|0	0|0|0|0|0|0|0|0	24	13.2191	6.93355	1	13.43	0	0	na	na
LIS1	LIS1	COPS4	COPS4	5|11	0|0|0|0	0|0|0|0|0|0|0|0	8	5.19329	3.11092	1	4.6	0	0	na	na
LIS1	LIS1	USP15	USP15	7|11	0|0|0|0	0|0|0|0|0|0|0|0	9	5.88281	3.48476	1	5.14	0	0	na	na
LIS1	LIS1	DYNC1LI1	DYNC1LI1	25|32	0|0|0|0	0|0|0|0|0|0|0|0	28.5	16.8029	9.01264	1	17.07	0	0	na	na
LIS1	LIS1	NDE1	NDE1	49|35	0|0|0|0	0|0|0|0|0|0|0|0	42	25.7506	12.7945	1	25.28	0	0	na	na
LIS1	LIS1	PAFAH1B3	PAFAH1B3	9|53	0|0|0|0	0|0|0|0|0|0|0|0	31	16.0014	7.38336	1	16.25	0	0	na	na
LIS1	LIS1	DHX30	DHX30	13|24	0|1|0|0	0|0|0|0|0|0|0|0	18.5	9.10792	5.30833	1	7.17	0	0	na	na
LIS1	LIS1	NRDC	NRDC	10|17	0|0|0|0	0|0|0|0|0|0|0|0	13.5	8.26408	4.69296	1	7.57	0	0	na	na
LIS1	LIS1	DYNC1H1	DYNC1H1	33|346	0|0|0|0	0|0|0|0|0|0|0|0	189.5	90.0545	31.7352	1	47.27	0	0	na	na
LIS1	LIS1	CCT8	CCT8	87|189	20|5|0|2	0|0|0|0|0|0|0|0	138	10.3821	7.28956	1	10.82	0	0	na	na
LIS1	LIS1	CCT3	CCT3	69|153	18|10|0|1	1|0|0|1|0|0|0|0	111	9.326	6.18694	1	10.64	0	0	na	na
LIS1	LIS1	CCT7	CCT7	78|144	10|2|0|0	0|0|0|0|0|0|0|0	111	24.5342	15.6088	1	8.76	0	0	na	na
LIS1	LIS1	CCT4	CCT4	53|97	18|8|0|0	0|1|0|0|0|0|0|0	75	9.18463	4.60961	1	5.65	0	0	na	na
LIS1	LIS1	CCT5	CCT5	95|141	26|6|0|0	0|1|0|0|0|0|0|0	118	13.2497	6.83761	1	10.35	0	0	na	na
LIS1	LIS1	SNX33	SNX33	5|11	0|0|0|0	0|0|0|0|0|0|0|0	8	5.19329	3.11092	1	3.77	0	0	na	na
LIS1	LIS1	LRPPRC	LRPPRC	68|67	0|3|0|0	0|0|0|0|0|0|0|0	67.5	24.9849	14.4471	1	2.96	0	0	na	na
LIS1	LIS1	CSNK2A1	CSNK2A1	10|9	0|0|0|0	0|0|0|0|0|0|0|0	9.5	6.46807	3.71235	1	0.31	0	0	na	na
LIS1	LIS1	NDEL1	NDEL1	11|9	0|0|0|0	0|0|0|0|0|0|0|0	10	6.81282	3.8541	1	6.91	0	0	na	na
LIS1	LIS1	TRIM26	TRIM26	10|11	0|0|0|0	0|0|0|0|0|0|0|0	10.5	6.91707	3.98022	1	6.61	0	0	na	na
MAEA	MAEA	RMND5A	RMND5A	11|4	0|0|0|0	0|0|0|0|0|0|0|0	7.5	4.07903	2.52585	1	0.75	1	1	|| pubmed:28514442|pubmed:26186194|pubmed:17467196 || || || || || || || ||	|| pubmed:28514442|pubmed:26186194|pubmed:17467196 || || || || || || || ||
MAEA	MAEA	SIRT1	SIRT1	10|11	0|0|0|0	0|0|0|0|0|0|0|0	10.5	5.8059	3.39213	1	4.61	0	0	na	na
MAEA	MAEA	STIP1	STIP1	53|61	25|8|0|0	0|0|0|0|0|0|0|0	57	5.21548	3.59529	1	1.97	0	0	na	na
MAEA	MAEA	MKLN1	MKLN1	38|21	0|0|0|0	0|0|0|0|0|0|0|0	29.5	13.5939	7.38601	1	2.33	1	1	|| pubmed:17467196 || || || || || || || ||	|| pubmed:17467196 || || || || || || || ||
MAEA	MAEA	RANBP9	RANBP9	22|23	0|0|0|0	0|0|0|0|0|0|0|0	22.5	11.2459	6.10392	1	1.43	1	1	|| pubmed:17467196|pubmed:26344197 || || || || || || || ||	|| pubmed:17467196|pubmed:26344197 || || || || || || || ||
MAEA	MAEA	CNNM4	CNNM4	9|6	0|0|0|0	0|0|0|0|0|0|0|0	7.5	4.26246	2.66027	1	4.32	0	0	na	na
MAEA	MAEA	FKBP5	FKBP5	46|226	0|0|0|0	0|0|0|0|0|0|0|0	136	70.908	24.5526	1	48.08	0	0	na	na
MAEA	MAEA	SMYD4	SMYD4	12|5	0|0|0|0	0|0|0|0|0|0|0|0	8.5	4.53237	2.76732	1	4.59	0	0	na	na
MAEA	MAEA	WDR26	WDR26	36|40	0|1|0|0	0|0|0|0|0|0|0|0	38	15.4261	8.48917	1	3.1	0	1	na	|| pubmed:27173435|pubmed:unassigned1312 || || || || || || || ||
MAEA	MAEA	RANBP10	RANBP10	17|5	0|0|0|0	0|0|0|0|0|0|0|0	11	5.43643	3.13917	1	1.72	0	1	na	|| pubmed:27173435|pubmed:unassigned1312 || || || || || || || ||
MAEA	MAEA	GID8	GID8	34|21	0|0|0|0	0|0|0|0|0|0|0|0	27.5	12.8706	7.03769	1	1.88	1	1	|| pubmed:17467196 || || || || || || || ||	|| pubmed:17467196 || || || || || || || ||
MAEA	MAEA	LRPPRC	LRPPRC	92|66	0|3|0|0	0|0|0|0|0|0|0|0	79	22.5401	13.3494	1	3.36	0	0	na	na
MKLN1	MKLN1	GID4	GID4	7|5	0|0|0|0	0|0|0|0|0|0|0|0	6	16.1994	8.63649	1	10.97	0	1	na	|| pubmed:27173435|pubmed:unassigned1312 || || || || || || || ||
MKLN1	MKLN1	RMND5A	RMND5A	6|9	0|0|0|0	0|0|0|0|0|0|0|0	7.5	22.4053	10.6045	1	4.85	1	1	|| pubmed:28514442|pubmed:26186194|pubmed:17467196 || || || || || || || ||	|| pubmed:28514442|pubmed:26186194|pubmed:17467196 || || || || || || || ||
MKLN1	MKLN1	HSPBP1	HSPBP1	26|46	7|1|0|0	0|0|0|0|0|0|0|0	36	54.7181	27.9312	1	32.63	0	1	na	|| pubmed:27173435|pubmed:unassigned1312 || || || || || || || ||
MKLN1	MKLN1	MAEA	MAEA	26|12	0|0|0|0	0|0|0|0|0|0|0|0	19	45.7774	23.7627	1	10.17	1	1	|| pubmed:17467196 || || || || || || || ||	|| pubmed:17467196 || || || || || || || ||
MKLN1	MKLN1	RANBP9	RANBP9	19|17	0|0|0|0	0|0|0|0|0|0|0|0	18	48.348	24.1981	1	6.86	1	1	|| pubmed:12559565|pubmed:18710924|pubmed:26496610|pubmed:17467196 || || || || || || || ||	|| pubmed:12559565|pubmed:18710924|pubmed:26496610|pubmed:17467196 || || || || || || || ||
MKLN1	MKLN1	RANBP10	RANBP10	10|8	0|0|0|0	0|0|0|0|0|0|0|0	9	24.2365	12.5497	1	8.46	0	1	na	|| pubmed:unassigned1312 || || || || || || || ||
MKLN1	MKLN1	GID8	GID8	23|14	0|0|0|0	0|0|0|0|0|0|0|0	18.5	46.6252	24.1274	1	7.91	1	1	|| pubmed:26496610|pubmed:17467196 || || || || || || || ||	|| pubmed:26496610|pubmed:17467196 || || || || || || || ||
MKLN1	MKLN1	LONP1	LONP1	86|72	0|0|0|0	0|0|0|0|0|0|0|0	79	206.52	102.432	1	154.9	0	1	na	|| pubmed:27173435|pubmed:unassigned1312 || || || || || || || ||
MKLN1	MKLN1	GYS1	GYS1	6|10	0|0|0|0	0|0|0|0|0|0|0|0	8	24.1823	11.1457	1	24.57	0	0	na	na
MKLN1	MKLN1	ARMC8	ARMC8	42|16	0|0|0|0	0|0|0|0|0|0|0|0	29	67.3182	34.4149	1	10.84	0	1	na	|| pubmed:27173435|pubmed:unassigned1312 || || || || || || || ||
NOLC1	NOLC1	CSNK2A2	CSNK2A2	10|98	0|0|0|0	0|0|0|0|0|0|0|0	54	104.48	45.9136	1	49.69	1	1	|| pubmed:23455922 || || || || || || || ||	|| pubmed:23455922 || || || || || || || ||
NOLC1	NOLC1	PIP4K2B	PIP4K2B	5|27	0|0|0|0	0|0|0|0|0|0|0|0	16	34.9987	17.6452	1	25.01	0	0	na	na
NOLC1	NOLC1	ARRB1	ARRB1	8|22	0|0|0|0	0|0|0|0|0|0|0|0	15	38.3017	19.9615	1	25.49	1	1	|| pubmed:28514442|pubmed:17620599|pubmed:26399832|pubmed:17353931 || || || || || || || ||	|| pubmed:28514442|pubmed:17620599|pubmed:26399832|pubmed:17353931 || || || || || || || ||
NOLC1	NOLC1	CSNK2B	CSNK2B	11|32	0|0|0|0	0|0|0|0|0|0|0|0	21.5	53.701	27.8142	1	40.54	1	1	|| pubmed:9013635 || || || || || || || ||	|| pubmed:9013635 || || || || || || || ||
NOLC1	NOLC1	PIP4K2C	PIP4K2C	6|40	0|0|0|0	0|0|0|0|0|0|0|0	23	47.9272	23.216	1	28.75	0	0	na	na
NOLC1	NOLC1	VANGL1	VANGL1	3|9	0|0|0|0	0|0|0|0|0|0|0|0	6	15.5929	8.42631	1	14.28	0	0	na	na
NOLC1	NOLC1	ARRB2	ARRB2	11|63	0|0|0|0	0|0|0|0|0|0|0|0	37	78.7002	38.6729	1	45.15	1	1	|| pubmed:28514442|pubmed:17620599|pubmed:26496610|pubmed:26399832|pubmed:17353931 || || || || || || || ||	|| pubmed:28514442|pubmed:17620599|pubmed:26496610|pubmed:26399832|pubmed:17353931 || || || || || || || ||
NOLC1	NOLC1	NOP56	NOP56	12|19	0|0|0|0	0|0|0|0|0|0|0|0	15.5	45.6626	22.6311	1	27.23	1	1	|| pubmed:22939629|pubmed:12777385|pubmed:26399832|pubmed:26344197 || || || || || || || ||	|| pubmed:22939629|pubmed:12777385|pubmed:26399832|pubmed:26344197 || || || || || || || ||
NOLC1	NOLC1	KPNA4	KPNA4	7|20	0|0|0|0	0|0|0|0|0|0|0|0	13.5	34.2438	17.9108	1	30.19	0	0	na	na
NOLC1	NOLC1	CSNK2A1	CSNK2A1	27|234	0|0|0|0	0|0|0|0|0|0|0|0	130.5	255.719	114.74	1	55.98	1	1	|| pubmed:25852190|pubmed:26399832 || || || || || || || ||	|| pubmed:25852190|pubmed:26399832 || || || || || || || ||
NOLC1	NOLC1	ARMC8	ARMC8	4|27	0|0|0|0	0|0|0|0|0|0|0|0	15.5	32.5536	15.9284	1	4.31	0	0	na	na
RANBP10	RANBP10	MKLN1	MKLN1	33|13	0|0|0|0	0|0|0|0|0|0|0|0	23	32.7788	17.1494	1	12.35	0	1	na	|| pubmed:unassigned1312 || || || || || || || ||
RANBP10	RANBP10	RANBP9	RANBP9	32|17	0|0|0|0	0|0|0|0|0|0|0|0	24.5	36.8917	19.1882	1	5.21	0	1	na	|| pubmed:27173435|pubmed:unassigned1312 || || || || || || || ||
RANBP10	RANBP10	WDR26	WDR26	39|9	0|1|0|0	0|0|0|0|0|0|0|0	24	26.1472	13.8388	1	7.54	1	1	|| pubmed:22939629|pubmed:26344197 || || || || || || || ||	|| pubmed:22939629|pubmed:26344197 || || || || || || || ||
RANBP10	RANBP10	GID8	GID8	22|6	0|0|0|0	0|0|0|0|0|0|0|0	14	19.1053	9.98302	1	2.94	1	1	|| pubmed:26344197 || || || || || || || ||	|| pubmed:26344197 || || || || || || || ||
RANBP10	RANBP10	ARMC8	ARMC8	10|5	0|0|0|0	0|0|0|0|0|0|0|0	7.5	11.8551	6.51458	1	1.54	0	1	na	|| pubmed:27173435|pubmed:unassigned1312 || || || || || || || ||
RANBP9	RANBP9	PSMA2	PSMA2	10|8	1|0|0|0	0|0|0|0|0|0|0|0	9	7.05443	3.97119	1	4.73	0	0	na	na
RANBP9	RANBP9	RPL6	RPL6	11|7	0|1|0|0	0|0|0|0|0|0|0|0	9	6.22268	3.68384	1	1.78	0	0	na	na
RANBP9	RANBP9	MAEA	MAEA	13|24	0|0|0|0	0|0|0|0|0|0|0|0	18.5	17.8727	7.61504	1	3.29	1	1	|| pubmed:17467196|pubmed:26344197 || || || || || || || ||	|| pubmed:17467196|pubmed:26344197 || || || || || || || ||
RANBP9	RANBP9	MKLN1	MKLN1	32|39	0|0|0|0	0|0|0|0|0|0|0|0	35.5	30.689	13.8015	1	10.7	1	1	|| pubmed:12559565|pubmed:18710924|pubmed:26496610|pubmed:17467196 || || || || || || || ||	|| pubmed:12559565|pubmed:18710924|pubmed:26496610|pubmed:17467196 || || || || || || || ||
RANBP9	RANBP9	WDR26	WDR26	31|35	0|1|0|0	0|0|0|0|0|0|0|0	33	23.5624	11.4256	1	6.96	1	1	|| pubmed:22863883 || || || || || || || ||	|| pubmed:22863883 || || || || || || || ||
RANBP9	RANBP9	GID8	GID8	14|18	0|0|0|0	0|0|0|0|0|0|0|0	16	14.542	6.85142	1	2.53	1	1	|| pubmed:12559565|pubmed:22863883|pubmed:17467196|pubmed:26344197 || || || || || || || ||	|| pubmed:12559565|pubmed:22863883|pubmed:17467196|pubmed:26344197 || || || || || || || ||
RANBP9	RANBP9	ARMC8	ARMC8	14|25	0|0|0|0	0|0|0|0|0|0|0|0	19.5	18.6714	7.97816	1	2.58	0	1	na	|| pubmed:27173435|pubmed:unassigned1312 || || || || || || || ||
RMND5A	RMND5A	RPS6	RPS6	5|8	1|0|0|0	0|0|0|1|0|0|0|0	6.5	9.61383	2.5998	1	3.73	0	0	na	na
RMND5A	RMND5A	RPL6	RPL6	9|8	0|1|0|0	0|0|0|0|0|0|0|0	8.5	12.169	6.737	1	3.92	0	0	na	na
RMND5A	RMND5A	RANBP9	RANBP9	10|17	0|0|0|0	0|0|0|0|0|0|0|0	13.5	20.8787	11.1138	1	2.77	1	1	|| pubmed:28514442|pubmed:26186194|pubmed:17467196 || || || || || || || ||	|| pubmed:28514442|pubmed:26186194|pubmed:17467196 || || || || || || || ||
RMND5A	RMND5A	WDR26	WDR26	9|13	0|1|0|0	0|0|0|0|0|0|0|0	11	14.6757	8.30199	1	3.3	1	1	|| pubmed:28514442|pubmed:26186194 || || || || || || || ||	|| pubmed:28514442|pubmed:26186194 || || || || || || || ||
RMND5A	RMND5A	GID8	GID8	11|11	0|0|0|0	0|0|0|0|0|0|0|0	11	18.2595	9.55874	1	2.87	1	1	|| pubmed:28514442|pubmed:26186194|pubmed:17467196 || || || || || || || ||	|| pubmed:28514442|pubmed:26186194|pubmed:17467196 || || || || || || || ||
RMND5A	RMND5A	CKAP4	CKAP4	18|19	3|0|0|0	0|0|0|0|0|0|0|0	18.5	22.6021	12.6232	1	6.41	0	0	na	na
RMND5A	RMND5A	ARMC8	ARMC8	11|20	0|0|0|0	0|0|0|0|0|0|0|0	15.5	23.6444	12.5066	1	3.13	1	1	|| pubmed:28514442|pubmed:26186194 || || || || || || || ||	|| pubmed:28514442|pubmed:26186194 || || || || || || || ||
RMND5B	RMND5B	BIRC6	BIRC6	15|19	0|0|0|0	0|0|0|0|0|0|0|0	17	20.6027	10.8571	1	20.93	0	0	na	na
RMND5B	RMND5B	ANKRD17	ANKRD17	10|12	1|1|0|0	0|0|0|0|0|0|0|0	11	10.5129	6.14458	1	11.27	0	0	na	na
RMND5B	RMND5B	PGRMC1	PGRMC1	10|10	0|0|0|0	0|0|0|0|0|0|0|0	10	12.4707	6.83252	1	3.81	0	0	na	na
RMND5B	RMND5B	MKLN1	MKLN1	34|20	0|0|0|0	0|0|0|0|0|0|0|0	27	31.6124	16.23	1	13.85	0	1	na	|| pubmed:unassigned1312 || || || || || || || ||
RMND5B	RMND5B	RANBP9	RANBP9	22|15	0|0|0|0	0|0|0|0|0|0|0|0	18.5	22.0415	11.6036	1	3.36	0	1	na	|| pubmed:27173435|pubmed:unassigned1312 || || || || || || || ||
RMND5B	RMND5B	WDR26	WDR26	18|11	0|1|0|0	0|0|0|0|0|0|0|0	14.5	14.6242	8.15375	1	5.47	0	1	na	|| pubmed:27173435|pubmed:unassigned1312 || || || || || || || ||
RMND5B	RMND5B	GID8	GID8	27|12	0|0|0|0	0|0|0|0|0|0|0|0	19.5	22.9837	11.5569	1	4.22	0	1	na	|| pubmed:unassigned1312 || || || || || || || ||
RMND5B	RMND5B	ENPP1	ENPP1	13|9	0|0|0|0	0|0|0|0|0|0|0|0	11	13.5153	7.31628	1	5.39	0	0	na	na
RMND5B	RMND5B	ARMC8	ARMC8	13|14	0|0|0|0	0|0|0|0|0|0|0|0	13.5	16.5111	8.87032	1	2.4	0	1	na	|| pubmed:27173435|pubmed:unassigned1312 || || || || || || || ||
RMND5B	RMND5B	NPLOC4	NPLOC4	5|6	0|0|0|0	0|0|0|0|0|0|0|0	5.5	7.33452	4.20117	1	7.35	0	0	na	na
SMU1	SMU1	SRPK1	SRPK1	8	0|0|0|0	0|0|0|0|0|0|0|0	8	5.26479	3.17037	1	4.61	0	0	na	na
SMU1	SMU1	SNW1	SNW1	13	0|0|0|0	0|0|0|0|0|0|0|0	13	7.93029	4.52685	1	7.6	0	0	na	na
SMU1	SMU1	PRPF8	PRPF8	50	5|0|0|0	0|0|0|0|0|0|0|0	50	18.0304	10.6921	1	23.24	1	1	|| pubmed:22939629 || || || || || || || ||	|| pubmed:22939629 || || || || || || || ||
SMU1	SMU1	PRPF4	PRPF4	13	0|0|0|0	0|0|0|0|0|0|0|0	13	7.93029	4.52685	1	7.92	0	0	na	na
SMU1	SMU1	PRPF6	PRPF6	11	0|0|0|0	0|0|0|0|0|0|0|0	11	6.86409	3.98426	1	6.96	0	1	na	|| pubmed:27173435|pubmed:unassigned1312 || || || || || || || ||
SMU1	SMU1	MRE11	MRE11	38	2|0|0|0	0|0|0|0|0|0|0|0	38	17.5175	9.8781	1	14.6	0	0	na	na
SMU1	SMU1	FBXW8	FBXW8	7	0|0|0|0	0|0|0|0|0|0|0|0	7	4.73169	2.89907	1	4.79	0	0	na	na
SMU1	SMU1	CLASRP	CLASRP	13	0|0|0|0	0|0|0|0|0|0|0|0	13	7.93029	4.52685	1	8.05	0	0	na	na
SMU1	SMU1	CCT6A	CCT6A	70	18|4|0|1	0|0|0|0|0|0|0|0	70	7.39657	5.21061	1	4.67	0	0	na	na
SMU1	SMU1	CDC5L	CDC5L	10	0|0|0|0	0|0|0|0|0|0|0|0	10	6.33099	3.71296	1	3.7	0	0	na	na
SMU1	SMU1	SRSF1	SRSF1	15	1|0|0|0	0|0|0|0|0|0|0|0	15	8.12867	4.72701	1	9.13	1	1	|| pubmed:22939629 || || || || || || || ||	|| pubmed:22939629 || || || || || || || ||
SMU1	SMU1	RPS6	RPS6	14	1|0|0|0	0|0|0|1|0|0|0|0	14	7.647	2.11219	1	2.86	0	0	na	na
SMU1	SMU1	SRRM1	SRRM1	13	0|0|0|0	0|0|0|0|0|0|0|0	13	7.93029	4.52685	1	7.58	0	0	na	na
SMU1	SMU1	UBR5	UBR5	11	0|0|0|0	0|0|0|0|0|0|0|0	11	6.86409	3.98426	1	2.66	0	0	na	na
SMU1	SMU1	MRPS9	MRPS9	8	1|0|0|0	0|0|0|0|0|0|0|0	8	4.75694	2.95622	1	3.34	0	0	na	na
SMU1	SMU1	RPL6	RPL6	16	0|1|0|0	0|0|0|0|0|0|0|0	16	7.9849	4.72104	1	2.49	0	0	na	na
SMU1	SMU1	RPL5	RPL5	23	4|0|0|0	0|0|0|0|0|0|0|0	23	9.29286	5.61329	1	4.58	0	0	na	na
SMU1	SMU1	PAXBP1	PAXBP1	20	0|0|0|0	0|0|0|0|0|0|0|0	20	11.662	6.42592	1	11.84	0	0	na	na
SMU1	SMU1	MRPS18B	MRPS18B	6	0|0|0|0	0|0|0|0|0|0|0|0	6	4.1986	2.62778	1	3.28	0	0	na	na
SMU1	SMU1	SKIV2L2	SKIV2L2	5	0|0|0|0	0|0|0|0|0|0|0|0	5	3.6655	2.35648	1	2.98	0	0	na	na
SMU1	SMU1	TFIP11	TFIP11	29	0|0|0|0	0|0|0|0|0|0|0|0	29	16.4599	8.86758	1	16.72	0	0	na	na
SMU1	SMU1	SF3B1	SF3B1	11	0|0|0|0	0|0|0|0|0|0|0|0	11	6.86409	3.98426	1	6.96	0	0	na	na
SMU1	SMU1	SF3B2	SF3B2	8	1|0|0|0	0|0|0|0|0|0|0|0	8	4.75694	2.95622	1	5.18	0	0	na	na
SMU1	SMU1	DDX23	DDX23	17	0|0|0|0	0|0|0|0|0|0|0|0	17	10.0627	5.61203	1	10.06	0	0	na	na
SMU1	SMU1	PRPF31	PRPF31	12	0|0|0|0	0|0|0|0|0|0|0|0	12	7.39719	4.25555	1	6.78	0	0	na	na
SMU1	SMU1	LUC7L2	LUC7L2	6	0|0|0|0	0|0|0|0|0|0|0|0	6	4.1986	2.62778	1	2.66	0	0	na	na
SMU1	SMU1	MATR3	MATR3	25	1|0|0|0	0|0|0|0|0|0|0|0	25	12.9454	7.25672	1	11.39	1	1	|| pubmed:22939629 || || || || || || || ||	|| pubmed:22939629 || || || || || || || ||
SMU1	SMU1	THRAP3	THRAP3	8	0|0|0|0	0|0|0|0|0|0|0|0	8	5.26479	3.17037	1	5.34	0	0	na	na
SMU1	SMU1	ILF3	ILF3	16	0|0|0|0	0|0|0|0|0|0|0|0	16	9.52959	5.34074	1	6.58	0	0	na	na
SMU1	SMU1	SART1	SART1	51	0|0|0|0	0|0|0|0|0|0|0|0	51	28.1881	14.8361	1	19.2	0	0	na	na
SMU1	SMU1	PPP1R12A	PPP1R12A	14	0|0|0|0	0|0|0|0|0|0|0|0	14	8.46339	4.79814	1	6.98	0	0	na	na
SMU1	SMU1	RPL36	RPL36	12	0|0|0|0	0|0|0|0|0|0|0|0	12	7.39719	4.25555	1	5.6	0	0	na	na
SMU1	SMU1	FXR2	FXR2	11	0|1|0|0	0|0|0|0|0|0|0|0	11	5.75147	3.52195	1	6.49	0	0	na	na
SMU1	SMU1	MFAP1	MFAP1	67	0|0|0|0	0|0|0|0|0|0|0|0	67	36.7177	19.1768	1	37.32	1	1	|| pubmed:22365833 || || || || || || || ||	|| pubmed:22365833 || || || || || || || ||
SMU1	SMU1	CCDC8	CCDC8	20	0|0|0|0	0|0|0|0|0|0|0|0	20	11.662	6.42592	1	11.84	0	0	na	na
SMU1	SMU1	TRIP6	TRIP6	15	0|0|0|0	0|0|0|0|0|0|0|0	15	8.99649	5.06944	1	9.13	0	0	na	na
SMU1	SMU1	DHX30	DHX30	20	0|1|0|0	0|0|0|0|0|0|0|0	20	9.77165	5.6803	1	7.99	0	0	na	na
SMU1	SMU1	SF3A1	SF3A1	8	0|0|0|0	0|0|0|0|0|0|0|0	8	5.26479	3.17037	1	3.9	0	0	na	na
SMU1	SMU1	IK	IK	89	0|0|0|0	0|0|0|0|0|0|0|0	89	48.4458	25.1453	1	43.8	1	1	|| pubmed:28514442|pubmed:26186194|pubmed:22365833|pubmed:26344197 || || || || || || || ||	|| pubmed:28514442|pubmed:26186194|pubmed:22365833|pubmed:26344197 || || || || || || || ||
SMU1	SMU1	KIF2A	KIF2A	10	0|0|0|0	0|0|0|0|0|0|0|0	10	6.33099	3.71296	1	4.58	0	0	na	na
SMU1	SMU1	USP39	USP39	14	0|0|0|0	0|0|0|0|0|0|0|0	14	8.46339	4.79814	1	7.14	0	0	na	na
SMU1	SMU1	RSL1D1	RSL1D1	10	0|0|0|0	0|0|0|0|0|0|0|0	10	6.33099	3.71296	1	6.42	0	0	na	na
SMU1	SMU1	MRPS27	MRPS27	8	0|0|0|0	0|0|0|0|0|0|0|0	8	5.26479	3.17037	1	3.13	0	0	na	na
SMU1	SMU1	MRPS22	MRPS22	13	0|0|0|0	0|0|0|0|0|0|0|0	13	7.93029	4.52685	1	5.41	0	0	na	na
SMU1	SMU1	SNRNP40	SNRNP40	13	0|0|0|0	0|0|0|0|0|0|0|0	13	7.93029	4.52685	1	7.8	0	0	na	na
SMU1	SMU1	PNMA2	PNMA2	7	0|0|0|0	0|0|0|0|0|0|0|0	7	4.73169	2.89907	1	4.79	0	0	na	na
SMU1	SMU1	BRIX1	BRIX1	8	0|0|0|0	0|0|0|0|0|0|0|0	8	5.26479	3.17037	1	5.34	0	0	na	na
SMU1	SMU1	RPS15	RPS15	14	1|0|0|0	0|0|0|0|0|0|0|0	14	7.647	4.47404	1	6.43	0	0	na	na
SMU1	SMU1	PRPF38A	PRPF38A	48	0|0|0|0	0|0|0|0|0|0|0|0	48	26.5888	14.0222	1	27.02	0	0	na	na
SMU1	SMU1	CCT8	CCT8	97	20|5|0|2	0|0|0|0|0|0|0|0	97	7.45319	5.33485	1	4.83	0	0	na	na
SMU1	SMU1	CCT2	CCT2	128	33|12|0|0	0|0|0|0|0|0|0|0	128	10.1157	7.19453	1	2.54	0	0	na	na
SMU1	SMU1	CCT3	CCT3	97	18|10|0|1	1|0|0|1|0|0|0|0	97	8.31257	5.61274	1	5.97	0	0	na	na
SMU1	SMU1	CCT7	CCT7	82	10|2|0|0	0|0|0|0|0|0|0|0	82	18.2172	11.6996	1	4.14	0	0	na	na
SMU1	SMU1	CCT4	CCT4	87	18|8|0|0	0|1|0|0|0|0|0|0	87	10.6012	5.32278	1	4.49	0	0	na	na
SMU1	SMU1	CCT5	CCT5	119	26|6|0|0	0|1|0|0|0|0|0|0	119	13.0536	6.73884	1	6.16	0	0	na	na
SMU1	SMU1	EFTUD2	EFTUD2	47	11|2|1|0	0|0|0|0|0|0|0|0	47	6.8091	4.71253	1	21.66	0	1	na	|| pubmed:unassigned1312 || || || || || || || ||
SMU1	SMU1	MYBBP1A	MYBBP1A	12	0|0|0|0	0|0|0|0|0|0|0|0	12	7.39719	4.25555	1	5.4	0	0	na	na
SMU1	SMU1	CUL7	CUL7	26	0|0|0|0	0|0|0|0|0|0|0|0	26	14.8606	8.0537	1	13.89	1	1	|| pubmed:24711643 || || || || || || || ||	|| pubmed:24711643 || || || || || || || ||
SMU1	SMU1	SNRNP70	SNRNP70	10	0|0|0|0	0|0|0|0|0|0|0|0	10	6.33099	3.71296	1	6.42	0	0	na	na
SMU1	SMU1	RPL10A	RPL10A	25	0|0|0|0	0|0|0|0|0|0|0|0	25	14.3275	7.7824	1	6.58	0	0	na	na
SMU1	SMU1	RAD50	RAD50	46	0|0|0|0	0|0|0|0|0|0|0|0	46	25.5226	13.4796	1	20.46	0	0	na	na
SMU1	SMU1	SNRNP200	SNRNP200	82	4|0|0|0	0|0|0|0|0|0|0|0	82	31.3335	18.0237	1	32.89	0	1	na	|| pubmed:unassigned1312 || || || || || || || ||
SMU1	SMU1	SNRPD2	SNRPD2	14	1|0|0|0	0|0|0|0|0|0|0|0	14	7.647	4.47404	1	7.83	0	0	na	na
SMU1	SMU1	GNL3	GNL3	12	0|0|0|0	0|0|0|0|0|0|0|0	12	7.39719	4.25555	1	5	0	0	na	na
SMU1	SMU1	CKAP4	CKAP4	16	3|0|0|0	0|0|0|0|0|0|0|0	16	7.21786	4.38728	1	1.43	0	0	na	na
SMU1	SMU1	HNRNPM	HNRNPM	48	12|0|0|0	0|0|0|0|0|0|0|0	48	11.656	7.50137	1	4.13	0	0	na	na
SMU1	SMU1	OBSL1	OBSL1	13	0|0|0|0	0|0|0|0|0|0|0|0	13	7.93029	4.52685	1	8.05	1	1	|| pubmed:24711643 || || || || || || || ||	|| pubmed:24711643 || || || || || || || ||
SSBP2	SSBP2	P4HA1	P4HA1	18|20	0|0|0|0	0|0|0|0|0|0|0|0	19	86.6167	44.3617	1	12.5	0	0	na	na
SSBP2	SSBP2	LDB1	LDB1	18|6	0|0|0|0	0|0|0|0|0|0|0|0	12	53.686	24.871	1	19.61	1	1	|| pubmed:28514442|pubmed:26186194|pubmed:16189514 || || || || || || || ||	|| pubmed:28514442|pubmed:26186194|pubmed:16189514 || || || || || || || ||
SSBP2	SSBP2	P4HB	P4HB	28|27	0|0|0|0	0|0|0|0|0|0|0|0	27.5	124.511	63.8304	1	10.49	0	0	na	na
SSBP2	SSBP2	P3H1	P3H1	13|11	0|0|0|0	0|0|0|0|0|0|0|0	12	54.7323	28.3266	1	38.49	0	0	na	na
SSBP3	SSBP3	P4HA1	P4HA1	57|26	0|0|0|0	0|0|0|0|0|0|0|0	41.5	58.5154	26.5832	1	13.18	0	0	na	na
SSBP3	SSBP3	CARM1	CARM1	16|18	0|0|0|0	0|0|0|0|0|0|0|0	17	23.1268	12.2179	1	15.11	0	0	na	na
SSBP3	SSBP3	SEC23A	SEC23A	5|13	0|0|0|0	0|0|0|0|0|0|0|0	9	12.0372	6.3731	1	10.64	0	0	na	na
SSBP3	SSBP3	SSBP2	SSBP2	74|260	0|0|0|0	0|0|0|0|0|0|0|0	167	202.137	92.774	1	112.96	1	1	|| pubmed:28514442|pubmed:26186194 || || || || || || || ||	|| pubmed:28514442|pubmed:26186194 || || || || || || || ||
SSBP3	SSBP3	P4HB	P4HB	74|58	0|0|0|0	0|0|0|0|0|0|0|0	66	89.222	44.3275	1	13.97	0	0	na	na
SSBP3	SSBP3	KHSRP	KHSRP	17|12	1|1|0|0	0|0|0|0|0|0|0|0	14.5	15.7874	8.71131	1	15.05	0	0	na	na
SSBP3	SSBP3	SEH1L	SEH1L	5|9	0|0|0|0	0|0|0|0|0|0|0|0	7	9.80121	5.44128	1	9.2	0	0	na	na
SSBP4	SSBP4	P4HA1	P4HA1	42|35	0|0|0|0	0|0|0|0|0|0|0|0	38.5	97.217	49.9652	1	21.89	0	0	na	na
SSBP4	SSBP4	CARM1	CARM1	54|64	0|0|0|0	0|0|0|0|0|0|0|0	59	150.833	76.0939	1	98.59	0	0	na	na
SSBP4	SSBP4	SEC23A	SEC23A	6|5	0|0|0|0	0|0|0|0|0|0|0|0	5.5	14.7453	7.99502	1	13.04	0	0	na	na
SSBP4	SSBP4	PLOD1	PLOD1	18|22	0|0|0|0	0|0|0|0|0|0|0|0	20	51.861	26.4319	1	50.35	0	0	na	na
SSBP4	SSBP4	SSBP2	SSBP2	45|74	0|0|0|0	0|0|0|0|0|0|0|0	59.5	154.278	74.7548	1	86.21	1	1	|| pubmed:28514442|pubmed:26186194 || || || || || || || ||	|| pubmed:28514442|pubmed:26186194 || || || || || || || ||
SSBP4	SSBP4	LDB1	LDB1	11|6	0|0|0|0	0|0|0|0|0|0|0|0	8.5	21.8455	11.3958	1	6.95	1	1	|| pubmed:28514442|pubmed:26186194|pubmed:16189514 || || || || || || || ||	|| pubmed:28514442|pubmed:26186194|pubmed:16189514 || || || || || || || ||
SSBP4	SSBP4	PPIC	PPIC	4|5	0|0|0|0	0|0|0|0|0|0|0|0	4.5	12.4552	6.729	1	10.03	0	0	na	na
SSBP4	SSBP4	P4HB	P4HB	34|105	0|0|0|0	0|0|0|0|0|0|0|0	69.5	184.308	77.526	1	28.86	0	0	na	na
TAF5	TAF5	TCP1	TCP1	81|215	13|10|0|3	1|0|0|0|0|0|0|0	148	9.83804	5.90794	1	8.07	0	0	na	na
TAF5	TAF5	CCT6A	CCT6A	82|130	18|4|0|1	0|0|0|0|0|0|0|0	106	11.8538	7.97128	1	11.23	0	0	na	na
TAF5	TAF5	STIP1	STIP1	100|124	25|8|0|0	0|0|0|0|0|0|0|0	112	12.3499	8.51449	1	10.24	0	0	na	na
TAF5	TAF5	HSP90AB2P	HSP90AB2P	20|50	0|5|0|0	0|0|0|0|0|0|0|0	35	10.7553	6.13903	1	3.47	0	0	na	na
TAF5	TAF5	PFDN1	PFDN1	14|9	1|0|0|0	0|0|0|0|0|0|0|0	11.5	6.68625	3.93736	1	7.51	0	0	na	na
TAF5	TAF5	PFDN5	PFDN5	16|10	0|0|0|0	0|0|0|0|0|0|0|0	13	8.22963	4.63231	1	8.08	0	0	na	na
TAF5	TAF5	PFDN4	PFDN4	8|7	0|0|0|0	0|0|0|0|0|0|0|0	7.5	5.20796	3.14132	1	5.28	0	0	na	na
TAF5	TAF5	CCT8	CCT8	121|213	20|5|0|2	0|0|0|0|0|0|0|0	167	13.633	9.17774	1	14.2	0	0	na	na
TAF5	TAF5	CCT2	CCT2	150|195	33|12|0|0	0|0|0|0|0|0|0|0	172.5	14.4358	10.0598	1	4.07	0	0	na	na
TAF5	TAF5	CCT7	CCT7	113|144	10|2|0|0	0|0|0|0|0|0|0|0	128.5	30.0755	18.8809	1	10.74	0	0	na	na
TAF5	TAF5	CCT4	CCT4	107|90	18|8|0|0	0|1|0|0|0|0|0|0	98.5	12.5762	6.2914	1	7.73	0	0	na	na
TAF5	TAF5	CCT5	CCT5	166|223	26|6|0|0	0|1|0|0|0|0|0|0	194.5	22.5614	11.3527	1	17.63	0	0	na	na
TAF5	TAF5	QKI	QKI	15|17	0|0|0|0	0|0|0|0|0|0|0|0	16	10.0391	5.57477	1	9.76	0	0	na	na
TAF5	TAF5	TAF6	TAF6	21|17	0|0|0|0	0|0|0|0|0|0|0|0	19	11.6381	6.40756	1	11.82	1	1	|| pubmed:10523658|pubmed:22939629|pubmed:9045704|pubmed:26344197 || || || || || || || ||	|| pubmed:10523658|pubmed:22939629|pubmed:9045704|pubmed:26344197 || || || || || || || ||
TAF5	TAF5	TAF9	TAF9	10|5	0|0|0|0	0|0|0|0|0|0|0|0	7.5	5.14781	3.05211	1	5.22	1	1	|| pubmed:11564863|pubmed:22939629|pubmed:9045704|pubmed:26344197 || || || || || || || ||	|| pubmed:11564863|pubmed:22939629|pubmed:9045704|pubmed:26344197 || || || || || || || ||
TBL1X	TBL1X	MORC4	MORC4	42|15	0|0|0|0	0|0|0|0|0|0|0|0	28.5	40.0888	20.8623	1	40.75	0	0	na	na
TBL1X	TBL1X	TBL1XR1	TBL1XR1	36|22	0|0|0|0	0|0|0|0|0|0|0|0	29	45.7454	23.2899	1	38.56	1	1	|| pubmed:18374649|pubmed:21258344|pubmed:18202150 || || || || || || || ||	|| pubmed:18374649|pubmed:21258344|pubmed:18202150 || || || || || || || ||
TBL1X	TBL1X	CCT2	CCT2	115|75	33|12|0|0	0|0|0|0|0|0|0|0	95	21.8778	15.0061	1	9.26	0	0	na	na
TBL1X	TBL1X	CCT7	CCT7	73|49	10|2|0|0	0|0|0|0|0|0|0|0	61	39.5721	24.3377	1	26.73	0	0	na	na
TBL1X	TBL1X	CCT5	CCT5	100|34	26|6|0|0	0|1|0|0|0|0|0|0	67	18.6289	9.5445	1	20.06	0	0	na	na
TBL1XR1	TBL1XR1	CCT8	CCT8	58|74	20|5|0|2	0|0|0|0|0|0|0|0	66	14.3174	10.1517	1	14.92	0	0	na	na
TBL1XR1	TBL1XR1	CCT7	CCT7	53|56	10|2|0|0	0|0|0|0|0|0|0|0	54.5	34.3941	21.8395	1	12.28	0	0	na	na
TBL1Y	TBL1Y	DNAJB1	DNAJB1	54|51	9|2|0|0	0|0|0|0|0|0|0|0	52.5	12.2468	7.81021	1	24.18	1	1	|| pubmed:28514442 || || || || || || || ||	|| pubmed:28514442 || || || || || || || ||
TBL1Y	TBL1Y	TCP1	TCP1	93|153	13|10|0|3	1|0|0|0|0|0|0|0	123	7.90355	4.9779	1	6.73	1	1	|| pubmed:28514442 || || || || || || || ||	|| pubmed:28514442 || || || || || || || ||
TBL1Y	TBL1Y	CCT6A	CCT6A	79|132	18|4|0|1	0|0|0|0|0|0|0|0	105.5	11.528	7.35669	1	12.43	1	1	|| pubmed:28514442 || || || || || || || ||	|| pubmed:28514442 || || || || || || || ||
TBL1Y	TBL1Y	CCT6B	CCT6B	18|25	2|0|0|0	0|0|0|0|0|0|0|0	21.5	10.5285	5.84235	1	9.43	1	1	|| pubmed:28514442 || || || || || || || ||	|| pubmed:28514442 || || || || || || || ||
TBL1Y	TBL1Y	SEC23A	SEC23A	9|5	0|0|0|0	0|0|0|0|0|0|0|0	7	4.52035	2.7854	1	1.78	0	0	na	na
TBL1Y	TBL1Y	TBL1XR1	TBL1XR1	9|11	0|0|0|0	0|0|0|0|0|0|0|0	10	6.41467	3.67382	1	5.45	1	1	|| pubmed:28514442 || || || || || || || ||	|| pubmed:28514442 || || || || || || || ||
TBL1Y	TBL1Y	RAE1	RAE1	14|8	0|0|0|0	0|0|0|0|0|0|0|0	11	6.54626	3.81421	1	3.98	0	0	na	na
TBL1Y	TBL1Y	CCT8	CCT8	114|195	20|5|0|2	0|0|0|0|0|0|0|0	154.5	12.3244	7.95088	1	15.36	0	0	na	na
TBL1Y	TBL1Y	CCT2	CCT2	180|239	33|12|0|0	0|0|0|0|0|0|0|0	209.5	16.8445	11.3079	1	4.92	1	1	|| pubmed:28514442 || || || || || || || ||	|| pubmed:28514442 || || || || || || || ||
TBL1Y	TBL1Y	CCT7	CCT7	111|139	10|2|0|0	0|0|0|0|0|0|0|0	125	28.0437	17.1323	1	11.94	1	1	|| pubmed:28514442 || || || || || || || ||	|| pubmed:28514442 || || || || || || || ||
TBL1Y	TBL1Y	CCT4	CCT4	77|120	18|8|0|0	0|1|0|0|0|0|0|0	98.5	12.4179	5.75863	1	8.7	1	1	|| pubmed:28514442 || || || || || || || ||	|| pubmed:28514442 || || || || || || || ||
TBL1Y	TBL1Y	CCT5	CCT5	172|157	26|6|0|0	0|1|0|0|0|0|0|0	164.5	17.7611	9.04251	1	15.3	1	1	|| pubmed:28514442 || || || || || || || ||	|| pubmed:28514442 || || || || || || || ||
TBL1Y	TBL1Y	RAD23B	RAD23B	7|5	0|0|0|0	0|0|0|0|0|0|0|0	6	4.08885	2.57169	1	2.09	0	0	na	na
TCOF1	TCOF1	CSNK2A2	CSNK2A2	16|67	0|0|0|0	0|0|0|0|0|0|0|0	41.5	29.1681	11.9529	1	5.83	1	1	|| pubmed:23455922 || || || || || || || ||	|| pubmed:23455922 || || || || || || || ||
TCOF1	TCOF1	C2CD5	C2CD5	21|7	0|0|0|0	0|0|0|0|0|0|0|0	14	9.5549	5.02298	1	9.7	0	0	na	na
TCOF1	TCOF1	AP3D1	AP3D1	23|14	1|0|0|0	0|0|0|0|0|0|0|0	18.5	11.3784	6.37913	1	11.31	0	0	na	na
TCOF1	TCOF1	RAB11FIP5	RAB11FIP5	8|6	0|0|0|0	0|0|0|0|0|0|0|0	7	5.42929	3.25222	1	5.5	0	0	na	na
TCOF1	TCOF1	PIP4K2B	PIP4K2B	13|20	0|0|0|0	0|0|0|0|0|0|0|0	16.5	11.7962	6.28046	1	5.14	0	0	na	na
TCOF1	TCOF1	TUB	TUB	6|5	0|0|0|0	0|0|0|0|0|0|0|0	5.5	4.49751	2.77988	1	4.56	0	0	na	na
TCOF1	TCOF1	DNMT1	DNMT1	15|4	0|0|0|0	0|0|0|0|0|0|0|0	9.5	6.75956	3.63291	1	6.86	0	0	na	na
TCOF1	TCOF1	ABCF1	ABCF1	33|68	0|0|0|0	0|0|0|0|0|0|0|0	50.5	34.4551	16.4929	1	33.83	0	0	na	na
TCOF1	TCOF1	NOSIP	NOSIP	6|5	0|0|0|0	0|0|0|0|0|0|0|0	5.5	4.49751	2.77988	1	4.47	0	0	na	na
TCOF1	TCOF1	ARRB1	ARRB1	15|26	0|0|0|0	0|0|0|0|0|0|0|0	20.5	14.4834	7.47711	1	5.98	1	1	|| pubmed:28514442|pubmed:17620599|pubmed:26399832|pubmed:17353931 || || || || || || || ||	|| pubmed:28514442|pubmed:17620599|pubmed:26399832|pubmed:17353931 || || || || || || || ||
TCOF1	TCOF1	CSNK2B	CSNK2B	6|19	0|0|0|0	0|0|0|0|0|0|0|0	12.5	9.41267	4.64766	1	3.1	0	0	na	na
TCOF1	TCOF1	OCRL	OCRL	9|9	0|0|0|0	0|0|0|0|0|0|0|0	9	6.77288	3.928	1	6.87	0	0	na	na
TCOF1	TCOF1	PUF60	PUF60	8|6	0|0|1|0	0|0|0|0|0|0|0|0	7	2.39668	1.74984	1	5.15	0	0	na	na
TCOF1	TCOF1	PPIB	PPIB	18|99	0|0|0|0	0|0|0|0|0|0|0|0	58.5	40.9835	15.1616	1	21.06	0	0	na	na
TCOF1	TCOF1	NBN	NBN	16|6	0|0|0|0	0|0|0|0|0|0|0|0	11	7.75208	4.2438	1	7.87	0	0	na	na
TCOF1	TCOF1	DKC1	DKC1	20|11	0|0|0|0	0|0|0|0|0|0|0|0	15.5	10.6689	5.8372	1	6.86	1	1	|| pubmed:26399832 || || || || || || || ||	|| pubmed:26399832 || || || || || || || ||
TCOF1	TCOF1	METTL13	METTL13	34|63	0|0|0|0	0|0|0|0|0|0|0|0	48.5	32.9901	16.1169	1	31.6	0	0	na	na
TCOF1	TCOF1	METTL15	METTL15	7|3	0|0|0|0	0|0|0|0|0|0|0|0	5	4.08569	2.52155	1	4.14	0	0	na	na
TCOF1	TCOF1	ZMYM1	ZMYM1	15|9	0|0|0|0	0|0|0|0|0|0|0|0	12	8.51498	4.78588	1	8.64	0	0	na	na
TCOF1	TCOF1	RAB11FIP2	RAB11FIP2	9|6	0|0|0|0	0|0|0|0|0|0|0|0	7.5	5.71964	3.39205	1	4.58	0	0	na	na
TCOF1	TCOF1	RAB11FIP1	RAB11FIP1	43|20	0|0|0|0	0|0|0|0|0|0|0|0	31.5	20.5067	10.5674	1	15.07	0	0	na	na
TCOF1	TCOF1	PIP4K2C	PIP4K2C	14|39	0|0|0|0	0|0|0|0|0|0|0|0	26.5	18.7571	8.75959	1	6.72	0	0	na	na
TCOF1	TCOF1	POLR1B	POLR1B	26|9	0|0|0|0	0|0|0|0|0|0|0|0	17.5	11.7088	6.05059	1	11.89	1	1	|| pubmed:26399832 || || || || || || || ||	|| pubmed:26399832 || || || || || || || ||
TCOF1	TCOF1	CD3EAP	CD3EAP	36|11	0|0|0|0	0|0|0|0|0|0|0|0	23.5	15.3145	7.5754	1	12.42	0	0	na	na
TCOF1	TCOF1	POLR1E	POLR1E	18|9	0|0|0|0	0|0|0|0|0|0|0|0	13.5	9.38602	5.16163	1	9.53	0	0	na	na
TCOF1	TCOF1	WDR48	WDR48	15|18	0|0|0|0	0|0|0|0|0|0|0|0	16.5	11.6747	6.35426	1	11.85	1	1	|| pubmed:19615732 || || || || || || || ||	|| pubmed:19615732 || || || || || || || ||
TCOF1	TCOF1	BBS9	BBS9	9|11	0|0|0|0	0|0|0|0|0|0|0|0	10	7.47505	4.2479	1	7.58	0	0	na	na
TCOF1	TCOF1	EIF2S1	EIF2S1	34|90	0|0|0|0	1|2|0|1|0|0|0|0	62	42.4693	3.19767	1	73.89	0	0	na	na
TCOF1	TCOF1	EIF2S2	EIF2S2	28|51	0|0|0|0	0|0|0|0|0|0|0|0	39.5	27.035	13.3527	1	17.66	0	0	na	na
TCOF1	TCOF1	DNAJC2	DNAJC2	7|4	0|0|0|0	0|0|0|0|0|0|0|0	5.5	4.43677	2.73034	1	4.42	0	0	na	na
TCOF1	TCOF1	LRRC47	LRRC47	16|12	1|1|0|0	0|0|0|0|0|0|0|0	14	7.58229	4.57235	1	5.78	0	0	na	na
TCOF1	TCOF1	VANGL1	VANGL1	6|3	0|0|0|0	0|0|0|0|0|0|0|0	4.5	3.79534	2.39706	1	2.45	0	0	na	na
TCOF1	TCOF1	MTDH	MTDH	10|18	0|0|0|0	0|0|0|0|0|0|0|0	14	10.223	5.42172	1	8.72	0	0	na	na
TCOF1	TCOF1	GTF2H1	GTF2H1	16|4	0|0|0|0	0|0|0|0|0|0|0|0	10	7.04991	3.73041	1	7.15	0	0	na	na
TCOF1	TCOF1	ELOA	ELOA	11|4	0|0|0|0	0|0|0|0|0|0|0|0	7.5	5.59817	3.21347	1	5.6	0	0	na	na
TCOF1	TCOF1	LLGL1	LLGL1	5|6	0|0|0|0	0|0|0|0|0|0|0|0	5.5	4.55824	2.79098	1	4.24	0	0	na	na
TCOF1	TCOF1	SKIV2L2	SKIV2L2	5|4	0|0|0|0	0|0|0|0|0|0|0|0	4.5	3.85608	2.45335	1	3.05	0	0	na	na
TCOF1	TCOF1	PTK2	PTK2	27|28	0|0|0|0	0|0|0|0|0|0|0|0	27.5	18.6697	9.94069	1	18.97	0	0	na	na
TCOF1	TCOF1	PACSIN3	PACSIN3	9|8	0|0|0|0	0|0|0|0|0|0|0|0	8.5	6.4218	3.75786	1	6.37	0	0	na	na
TCOF1	TCOF1	ADD3	ADD3	6|10	0|0|0|0	0|0|0|0|0|0|0|0	8	6.25292	3.56124	1	6.34	0	0	na	na
TCOF1	TCOF1	ADD1	ADD1	11|14	0|0|0|0	0|0|0|0|0|0|0|0	12.5	9.109	5.0513	1	8.8	0	0	na	na
TCOF1	TCOF1	PPIL4	PPIL4	11|9	0|0|0|0	0|0|0|0|0|0|0|0	10	7.35358	4.23332	1	7.41	0	0	na	na
TCOF1	TCOF1	ECH1	ECH1	11|6	0|0|0|0	0|0|0|0|0|0|0|0	8.5	6.30033	3.65572	1	6.19	0	0	na	na
TCOF1	TCOF1	PWP2	PWP2	13|7	0|0|0|0	0|0|0|0|0|0|0|0	10	7.23211	4.11735	1	7.11	0	0	na	na
TCOF1	TCOF1	STRN	STRN	16|11	0|0|0|0	0|0|0|0|0|0|0|0	13.5	9.50749	5.31455	1	9.65	0	0	na	na
TCOF1	TCOF1	SAMHD1	SAMHD1	10|8	0|0|0|0	0|0|0|0|0|0|0|0	9	6.71215	3.90663	1	5.34	0	0	na	na
TCOF1	TCOF1	ARRB2	ARRB2	16|43	0|0|0|0	0|0|0|0|0|0|0|0	29.5	20.7421	9.68225	1	5.22	1	1	|| pubmed:17620599|pubmed:26496610|pubmed:26399832|pubmed:17353931 || || || || || || || ||	|| pubmed:17620599|pubmed:26496610|pubmed:26399832|pubmed:17353931 || || || || || || || ||
TCOF1	TCOF1	SART1	SART1	22|8	0|0|0|0	0|0|0|0|0|0|0|0	15	10.1963	5.38011	1	4.99	0	0	na	na
TCOF1	TCOF1	PPP1R12A	PPP1R12A	10|4	0|0|0|0	0|0|0|0|0|0|0|0	7	5.30782	3.09976	1	4.16	0	0	na	na
TCOF1	TCOF1	RIOX2	RIOX2	6|5	0|0|0|0	0|0|0|0|0|0|0|0	5.5	4.49751	2.77988	1	4.37	0	0	na	na
TCOF1	TCOF1	GRK6	GRK6	5|6	0|0|0|0	0|0|0|0|0|0|0|0	5.5	4.55824	2.79098	1	4.62	0	0	na	na
TCOF1	TCOF1	NMT1	NMT1	4|8	0|0|0|0	0|0|0|0|0|0|0|0	6	4.97006	2.90171	1	5.04	0	0	na	na
TCOF1	TCOF1	EIF5	EIF5	6|11	0|0|0|0	0|0|0|0|0|0|0|0	8.5	6.604	3.69775	1	6.59	0	0	na	na
TCOF1	TCOF1	HBS1L	HBS1L	31|56	0|0|0|0	0|0|0|0|0|0|0|0	43.5	29.6615	14.6114	1	26.77	0	0	na	na
TCOF1	TCOF1	AFDN	AFDN	18|9	0|0|0|0	0|0|0|0|0|0|0|0	13.5	9.38602	5.16163	1	9.53	0	0	na	na
TCOF1	TCOF1	EXOC2	EXOC2	19|12	0|0|0|0	0|0|0|0|0|0|0|0	15.5	10.7296	5.91434	1	10.89	0	0	na	na
TCOF1	TCOF1	EXOC3	EXOC3	20|15	0|0|0|0	0|0|0|0|0|0|0|0	17.5	12.0732	6.62949	1	12.26	0	0	na	na
TCOF1	TCOF1	EXOC1	EXOC1	20|12	0|0|0|0	0|0|0|0|0|0|0|0	16	11.02	6.04501	1	10.94	0	0	na	na
TCOF1	TCOF1	EXOC7	EXOC7	13|6	0|0|0|0	0|0|0|0|0|0|0|0	9.5	6.88103	3.9016	1	6.69	0	0	na	na
TCOF1	TCOF1	EXOC4	EXOC4	25|23	0|3|0|0	0|0|0|0|0|0|0|0	24	10.3354	6.30907	1	16.22	0	0	na	na
TCOF1	TCOF1	AMPD2	AMPD2	13|22	0|0|0|0	0|0|0|0|0|0|0|0	17.5	12.4984	6.55015	1	7.94	0	0	na	na
TCOF1	TCOF1	EIF2B4	EIF2B4	4|10	0|0|0|0	0|0|0|0|0|0|0|0	7	5.67222	3.15902	1	5.75	0	0	na	na
TCOF1	TCOF1	EIF2S3L	EIF2S3L	15|83	5|1|0|0	0|0|0|0|0|0|0|0	49	19.9711	8.64158	1	21.21	0	0	na	na
TCOF1	TCOF1	NOP58	NOP58	17|10	0|0|0|0	0|0|0|0|0|0|0|0	13.5	9.44676	5.24872	1	4.46	1	1	|| pubmed:26399832 || || || || || || || ||	|| pubmed:26399832 || || || || || || || ||
TCOF1	TCOF1	TCERG1	TCERG1	11|21	0|0|0|0	0|0|0|0|0|0|0|0	16	11.5666	6.01233	1	11.55	0	0	na	na
TCOF1	TCOF1	AGAP3	AGAP3	8|7	0|0|0|0	0|0|0|0|0|0|0|0	7.5	5.78037	3.43206	1	5.86	0	0	na	na
TCOF1	TCOF1	NOP56	NOP56	17|13	0|0|0|0	0|0|0|0|0|0|0|0	15	10.5	5.83152	1	3.46	1	1	|| pubmed:12777385|pubmed:26399832 || || || || || || || ||	|| pubmed:12777385|pubmed:26399832 || || || || || || || ||
TCOF1	TCOF1	FIBP	FIBP	8|6	0|0|0|0	0|0|0|0|0|0|0|0	7	5.42929	3.25222	1	5.5	0	0	na	na
TCOF1	TCOF1	EARS2	EARS2	8|6	0|0|0|0	0|0|0|0|0|0|0|0	7	5.42929	3.25222	1	4.95	0	0	na	na
TCOF1	TCOF1	SARS2	SARS2	11|9	0|1|0|0	0|0|0|0|0|0|0|0	10	6.16161	3.74212	1	5.18	0	0	na	na
TCOF1	TCOF1	BBS2	BBS2	14|10	0|0|0|0	0|0|0|0|0|0|0|0	12	8.57571	4.84711	1	8.7	0	0	na	na
TCOF1	TCOF1	C12orf43	C12orf43	5|4	0|0|0|0	0|0|0|0|0|0|0|0	4.5	3.85608	2.45335	1	3.9	0	0	na	na
TCOF1	TCOF1	NFS1	NFS1	17|23	0|0|0|0	0|0|0|0|0|0|0|0	20	14.0108	7.45196	1	14.23	0	0	na	na
TCOF1	TCOF1	GTPBP1	GTPBP1	7|8	0|0|0|0	0|0|0|0|0|0|0|0	7.5	5.8411	3.44106	1	5.22	0	0	na	na
TCOF1	TCOF1	RASA2	RASA2	9|18	0|0|0|0	0|0|0|0|0|0|0|0	13.5	9.93263	5.21524	1	10.08	0	0	na	na
TCOF1	TCOF1	WDR3	WDR3	34|25	0|0|0|0	0|0|0|0|0|0|0|0	29.5	19.6489	10.4757	1	19.96	0	0	na	na
TCOF1	TCOF1	SNX33	SNX33	12|9	0|0|0|0	0|0|0|0|0|0|0|0	10.5	7.64393	4.37801	1	6.66	0	0	na	na
TCOF1	TCOF1	WDR36	WDR36	20|13	0|0|0|0	0|0|0|0|0|0|0|0	16.5	11.3711	6.24592	1	11.35	0	0	na	na
TCOF1	TCOF1	CDC123	CDC123	7|10	0|1|0|0	0|0|0|0|0|0|0|0	8.5	5.48265	3.31151	1	5.3	0	0	na	na
TCOF1	TCOF1	TIMELESS	TIMELESS	5|6	0|0|0|0	0|0|0|0|0|0|0|0	5.5	4.55824	2.79098	1	4.62	0	0	na	na
TCOF1	TCOF1	GNL1	GNL1	6|3	0|0|0|0	0|0|0|0|0|0|0|0	4.5	3.79534	2.39706	1	3.65	0	0	na	na
TCOF1	TCOF1	ERCC3	ERCC3	22|5	0|0|0|0	0|0|0|0|0|0|0|0	13.5	9.14309	4.57209	1	9.28	0	0	na	na
TCOF1	TCOF1	USP7	USP7	75|54	7|3|0|0	0|0|0|0|0|0|0|0	64.5	17.9298	11.4067	1	5.69	0	0	na	na
TCOF1	TCOF1	KPNA4	KPNA4	5|7	0|0|0|0	0|0|0|0|0|0|0|0	6	4.90932	2.94532	1	2.16	0	0	na	na
TCOF1	TCOF1	KPNA3	KPNA3	6|4	0|0|0|0	0|0|0|0|0|0|0|0	5	4.14642	2.59554	1	2.49	0	0	na	na
TCOF1	TCOF1	EIF5B	EIF5B	59|22	0|1|0|0	0|0|0|0|0|0|0|0	40.5	21.6636	11.2984	1	20.03	0	0	na	na
TCOF1	TCOF1	UTP6	UTP6	7|5	0|0|0|0	0|0|0|0|0|0|0|0	6	4.78786	2.92426	1	4.64	0	0	na	na
TCOF1	TCOF1	DHRS2	DHRS2	9|4	0|0|0|0	0|0|0|0|0|0|0|0	6.5	5.01747	2.98171	1	3.23	0	0	na	na
TCOF1	TCOF1	TBL3	TBL3	21|14	0|0|0|0	0|0|0|0|0|0|0|0	17.5	12.0125	6.57683	1	12.05	0	0	na	na
TCOF1	TCOF1	SNX18	SNX18	10|30	0|0|0|0	0|0|0|0|0|0|0|0	20	14.436	6.80845	1	13.2	0	0	na	na
TCOF1	TCOF1	CSNK2A1	CSNK2A1	24|211	0|0|0|0	0|0|0|0|0|0|0|0	117.5	82.0469	24.8645	1	7.29	1	1	|| pubmed:26399832 || || || || || || || ||	|| pubmed:26399832 || || || || || || || ||
TCOF1	TCOF1	PCMT1	PCMT1	41|54	5|0|0|0	0|0|0|0|0|0|0|0	47.5	20.7738	11.9776	1	7.9	0	0	na	na
TCOF1	TCOF1	CTNNBL1	CTNNBL1	3|5	0|0|0|0	0|0|0|0|0|0|0|0	4	3.62646	2.29286	1	3.67	0	0	na	na
TCOF1	TCOF1	SNX9	SNX9	24|61	0|0|0|0	0|0|0|0|0|0|0|0	42.5	29.3844	13.5826	1	26.63	0	0	na	na
TCOF1	TCOF1	AAR2	AAR2	13|22	0|1|0|0	0|0|0|0|0|0|0|0	17.5	10.4725	5.79012	1	12.39	0	0	na	na
TCOF1	TCOF1	BBS4	BBS4	6|11	0|0|0|0	0|0|0|0|0|0|0|0	8.5	6.604	3.69775	1	6.7	0	0	na	na
TCOF1	TCOF1	PDIA5	PDIA5	16|20	0|0|0|0	0|0|0|0|0|0|0|0	18	12.6672	6.8313	1	12.86	0	0	na	na
TCOF1	TCOF1	BBS1	BBS1	9|17	0|1|0|0	0|0|0|0|0|0|0|0	13	8.02844	4.49791	1	9.22	0	0	na	na
TCOF1	TCOF1	BBS7	BBS7	12|10	0|0|0|0	0|0|0|0|0|0|0|0	11	7.99501	4.55977	1	8.11	0	0	na	na
WDR26	WDR26	STIP1	STIP1	94|88	25|8|0|0	0|0|0|0|0|0|0|0	91	24.0783	15.9134	1	24.54	0	0	na	na
WDR26	WDR26	MAEA	MAEA	10|7	0|0|0|0	0|0|0|0|0|0|0|0	8.5	13.0938	6.64643	1	2.34	0	1	na	|| pubmed:27173435|pubmed:unassigned1312 || || || || || || || ||
WDR26	WDR26	RANBP9	RANBP9	16|19	0|0|0|0	0|0|0|0|0|0|0|0	17.5	24.1888	12.5956	1	2.57	1	1	|| pubmed:22863883 || || || || || || || ||	|| pubmed:22863883 || || || || || || || ||
WDR26	WDR26	RANBP10	RANBP10	9|12	0|0|0|0	0|0|0|0|0|0|0|0	10.5	14.6897	7.90918	1	3.57	1	1	|| pubmed:22939629|pubmed:26344197 || || || || || || || ||	|| pubmed:22939629|pubmed:26344197 || || || || || || || ||
WDR26	WDR26	GID8	GID8	11|11	0|0|0|0	0|0|0|0|0|0|0|0	11	15.9272	8.33949	1	1.9	1	1	|| pubmed:22863883 || || || || || || || ||	|| pubmed:22863883 || || || || || || || ||
WDR26	WDR26	ARMC8	ARMC8	15|16	0|0|0|0	0|0|0|0|0|0|0|0	15.5	21.8475	11.3157	1	2.16	0	1	na	|| pubmed:27173435|pubmed:unassigned1312 || || || || || || || ||
WDR47	WDR47	TCP1	TCP1	127|535	13|10|0|3	1|0|0|0|0|0|0|0	331	15.1958	9.87589	1	12.47	0	0	na	na
WDR47	WDR47	CCT6A	CCT6A	117|350	18|4|0|1	0|0|0|0|0|0|0|0	233.5	19.2548	13.2112	1	18.24	0	0	na	na
WDR47	WDR47	CCT6B	CCT6B	11|42	2|0|0|0	0|0|0|0|0|0|0|0	26.5	9.69153	5.50974	1	8.27	0	0	na	na
WDR47	WDR47	UTRN	UTRN	11|70	0|0|0|0	0|0|0|0|0|0|0|0	40.5	16.3084	7.93589	1	16.57	0	0	na	na
WDR47	WDR47	RPL6	RPL6	13|10	0|1|0|0	0|0|0|0|0|0|0|0	11.5	6.09991	3.44918	1	1.79	0	0	na	na
WDR47	WDR47	HSP90AB2P	HSP90AB2P	11|41	0|5|0|0	0|0|0|0|0|0|0|0	26	5.89576	3.76861	1	1.9	0	0	na	na
WDR47	WDR47	CCT8	CCT8	195|457	20|5|0|2	0|0|0|0|0|0|0|0	326	20.5112	14.5069	1	21.37	0	0	na	na
WDR47	WDR47	CCT7	CCT7	123|477	10|2|0|0	0|0|0|0|0|0|0|0	300	49.9173	30.4478	1	17.82	0	0	na	na
WDR47	WDR47	CCT4	CCT4	104|379	18|8|0|0	0|1|0|0|0|0|0|0	241.5	22.3304	10.7667	1	13.73	0	0	na	na
WDR47	WDR47	CCT5	CCT5	135|484	26|6|0|0	0|1|0|0|0|0|0|0	309.5	25.9207	12.9123	1	20.25	0	0	na	na
ARMC9	ARMC9	ATP2A1	ATP2A1	19|3	0|2|0|0	0|0|0|0|0|0|0|0	11	12.1108	6.6044	0.99	3.68	0	0	na	na
ARMC9	ARMC9	ATAD1	ATAD1	6|2	0|1|0|0	0|0|0|0|0|0|0|0	4	6.33187	3.82415	0.99	7.25	0	0	na	na
ARMC9	ARMC9	TMEM43	TMEM43	9|2	0|0|0|0	0|0|0|0|0|0|0|0	5.5	9.34518	5.10455	0.99	3.9	0	0	na	na
ARMC9	ARMC9	HADHB	HADHB	10|3	0|0|0|0	0|0|0|0|0|0|0|0	6.5	11.4313	6.26271	0.99	4.06	0	0	na	na
ARMC9	ARMC9	IKBIP	IKBIP	5|5	0|0|0|0	0|0|0|0|0|0|0|0	5	11.4306	5.88388	0.99	10.43	0	0	na	na
ARMC9	ARMC9	DGKE	DGKE	10|6	1|1|0|0	0|0|0|0|0|0|0|0	8	12.2298	7.01867	0.99	12.07	0	0	na	na
ARMC9	ARMC9	CCDC47	CCDC47	4|2	0|0|0|0	0|0|0|0|0|0|0|0	3	6.36451	3.71769	0.99	4.07	0	0	na	na
ARMC9	ARMC9	PREB	PREB	5|3	0|0|0|0	0|0|0|0|0|0|0|0	4	8.45064	4.73133	0.99	6.86	0	0	na	na
ARMC9	ARMC9	GNAI2	GNAI2	8|2	0|0|0|0	0|0|0|0|0|0|0|0	5	8.74905	4.85895	0.99	3.57	0	0	na	na
ARMC9	ARMC9	ZFPL1	ZFPL1	7|4	0|0|0|0	0|0|0|0|0|0|0|0	5.5	11.1329	6.08913	0.99	10.92	0	0	na	na
DCAF1	DCAF1	DHRS7B	DHRS7B	7	1|0|0|0	0|0|0|0|0|0|0|0	7	4.56895	2.85749	0.99	2.75	0	0	na	na
DCAF1	DCAF1	PHLDB3	PHLDB3	6	0|0|0|0	0|0|0|0|0|0|0|0	6	4.4772	2.76956	0.99	4.54	0	0	na	na
DCAF1	DCAF1	CCT6A	CCT6A	54	18|4|0|1	0|0|0|0|0|0|0|0	54	6.23407	4.4118	0.99	3.79	0	0	na	na
DCAF1	DCAF1	AP2A1	AP2A1	6	1|0|0|0	0|0|0|0|0|0|0|0	6	4.04532	2.58248	0.99	3.81	0	0	na	na
DCAF1	DCAF1	CHSY1	CHSY1	8	0|0|0|0	0|0|0|0|0|0|0|0	8	5.63627	3.35941	0.99	5.71	0	0	na	na
DCAF1	DCAF1	IKBIP	IKBIP	5	0|0|0|0	0|0|0|0|0|0|0|0	5	3.89767	2.47463	0.99	2.53	0	0	na	na
DCAF1	DCAF1	CEP78	CEP78	7	0|0|0|0	0|0|0|0|0|0|0|0	7	5.05673	3.06448	0.99	5.13	1	1	|| pubmed:20360068|pubmed:26496610 || || || || || || || ||	|| pubmed:20360068|pubmed:26496610 || || || || || || || ||
DCAF1	DCAF1	ATAD3A	ATAD3A	54	9|5|0|0	0|0|0|0|0|0|0|0	54	11.0293	7.33273	0.99	4.2	0	0	na	na
DCAF1	DCAF1	QPCTL	QPCTL	6	0|0|0|0	0|0|0|0|0|0|0|0	6	4.4772	2.76956	0.99	3.35	0	0	na	na
DCAF1	DCAF1	STUB1	STUB1	39	29|2|0|0	0|0|0|0|0|0|0|0	39	5.26481	3.71722	0.99	4.79	0	0	na	na
DCAF1	DCAF1	EXD2	EXD2	6	1|1|0|0	0|0|0|0|0|0|0|0	6	3.44344	2.30086	0.99	2.75	0	0	na	na
DCAF1	DCAF1	PFDN5	PFDN5	6	0|0|0|0	0|0|0|0|0|0|0|0	6	4.4772	2.76956	0.99	4.11	0	0	na	na
DCAF1	DCAF1	FKBP8	FKBP8	25	3|1|0|0	0|0|0|0|0|0|0|0	25	10.2319	6.20885	0.99	3.22	0	0	na	na
DCAF1	DCAF1	LRPPRC	LRPPRC	16	0|3|0|0	0|0|0|0|0|0|0|0	16	6.50015	4.10307	0.99	0.83	0	0	na	na
DCAF1	DCAF1	AFG3L2	AFG3L2	14	2|0|0|0	0|0|0|0|0|0|0|0	14	7.50994	4.47991	0.99	3.81	0	0	na	na
FGFR1OP	FGFR1OP	FECH	FECH	8|4	0|0|0|0	0|0|0|0|0|0|0|0	6	20.0417	10.4537	0.99	6.72	0	0	na	na
FGFR1OP	FGFR1OP	LRPPRC	LRPPRC	50|21	0|3|0|0	0|0|0|0|0|0|0|0	35.5	68.5238	39.4752	0.99	14.08	0	0	na	na
GID8	GID8	HSPD1	HSPD1	50|49	26|20|0|0	0|0|0|0|0|0|0|0	49.5	6.65277	4.61994	0.99	2.06	1	1	|| pubmed:22939629 || || || || || || || ||	|| pubmed:22939629 || || || || || || || ||
GID8	GID8	MAEA	MAEA	41|20	0|0|0|0	0|0|0|0|0|0|0|0	30.5	34.4165	15.3125	0.99	7.04	1	1	|| pubmed:17467196 || || || || || || || ||	|| pubmed:17467196 || || || || || || || ||
GID8	GID8	ATP5O	ATP5O	3|11	0|0|0|0	0|0|0|0|0|0|0|0	7	6.97422	3.88687	0.99	6.88	0	0	na	na
KATNAL2	KATNAL2	TCP1	TCP1	52|145	13|10|0|3	1|0|0|0|0|0|0|0	98.5	4.25288	2.44253	0.99	4.46	0	0	na	na
KATNAL2	KATNAL2	SIRT1	SIRT1	8|4	0|0|0|0	0|0|0|0|0|0|0|0	6	2.93083	1.97538	0.99	2.2	0	0	na	na
KATNAL2	KATNAL2	MRPS31	MRPS31	10|4	0|0|0|0	0|0|0|0|0|0|0|0	7	3.21373	2.1034	0.99	1.59	0	0	na	na
KATNAL2	KATNAL2	IRS4	IRS4	67|67	0|21|0|0	5|2|0|5|0|0|0|0	67	4.71397	0.779713	0.99	105.07	0	0	na	na
KATNAL2	KATNAL2	CCT2	CCT2	102|335	33|12|0|0	0|0|0|0|0|0|0|0	218.5	12.0336	6.63109	0.99	5.27	0	0	na	na
KATNAL2	KATNAL2	CCT3	CCT3	75|149	18|10|0|1	1|0|0|1|0|0|0|0	112	6.52576	3.9486	0.99	10.55	0	0	na	na
KATNAL2	KATNAL2	CCT4	CCT4	54|108	18|8|0|0	0|1|0|0|0|0|0|0	81	6.7612	3.071	0.99	5.86	0	0	na	na
KATNAL2	KATNAL2	DAP3	DAP3	7|4	0|0|0|0	0|0|0|0|0|0|0|0	5.5	2.78938	1.90815	0.99	1.79	0	0	na	na
KIAA1468	KIAA1468	VAPA	VAPA	8|51	0|0|0|0	0|0|0|0|0|0|0|0	29.5	32.3807	15.4066	0.99	29.6	0	0	na	na
KIAA1468	KIAA1468	FKTN	FKTN	4|5	0|0|0|0	0|0|0|0|0|0|0|0	4.5	7.5739	4.20853	0.99	7.47	0	0	na	na
KIAA1468	KIAA1468	SLC16A1	SLC16A1	9|16	0|3|0|0	0|0|0|0|0|0|0|0	12.5	11.3289	6.81987	0.99	7.43	0	0	na	na
KIAA1468	KIAA1468	SRPRB	SRPRB	3|10	1|1|0|0	0|0|0|0|0|0|0|0	6.5	6.69879	4.05958	0.99	2.65	0	0	na	na
KIAA1468	KIAA1468	ACAD11	ACAD11	2|12	0|0|0|0	0|0|0|0|0|0|0|0	7	8.51165	4.54646	0.99	8.26	0	0	na	na
KIAA1468	KIAA1468	MRPS27	MRPS27	2|6	0|0|0|0	0|0|0|0|0|0|0|0	4	5.84342	3.45573	0.99	3.14	0	0	na	na
KIAA1468	KIAA1468	ILVBL	ILVBL	3|9	1|0|0|0	0|0|0|0|0|0|0|0	6	7.46786	4.36588	0.99	5.05	0	0	na	na
KIAA1468	KIAA1468	SSR1	SSR1	3|7	0|0|0|0	0|0|0|0|0|0|0|0	5	7.37572	4.24394	0.99	4.12	0	0	na	na
KIAA1468	KIAA1468	PRAF2	PRAF2	3|5	0|0|0|0	0|0|0|0|0|0|0|0	4	6.48631	3.75494	0.99	4.28	0	0	na	na
LIS1	LIS1	ACTR1A	ACTR1A	7|7	0|1|0|0	0|0|0|0|0|0|0|0	7	4.1768	2.64962	0.99	4.71	0	0	na	na
LIS1	LIS1	CCT6B	CCT6B	8|19	2|0|0|0	0|0|0|0|0|0|0|0	13.5	6.61182	3.93886	0.99	5.64	0	0	na	na
LIS1	LIS1	DYNC1LI2	DYNC1LI2	8|31	0|0|0|0	0|0|0|0|0|0|0|0	19.5	10.7176	5.54753	0.99	10.88	0	0	na	na
LIS1	LIS1	ILF3	ILF3	6|5	0|0|0|0	0|0|0|0|0|0|0|0	5.5	4.19104	2.57939	0.99	2.78	0	0	na	na
LIS1	LIS1	PAFAH1B2	PAFAH1B2	19|98	0|0|0|0	0|0|0|0|0|0|0|0	58.5	29.5515	13.3923	0.99	29.66	0	0	na	na
LIS1	LIS1	MRPS27	MRPS27	5|6	0|0|0|0	0|0|0|0|0|0|0|0	5.5	4.07079	2.55555	0.99	2.35	0	0	na	na
LIS1	LIS1	AP4E1	AP4E1	7|5	0|0|0|0	0|0|0|0|0|0|0|0	6	4.5358	2.72122	0.99	4.6	0	0	na	na
LIS1	LIS1	CCT2	CCT2	117|282	33|12|0|0	0|0|0|0|0|0|0|0	199.5	15.2891	10.5642	0.99	4.31	0	0	na	na
LIS1	LIS1	ARIH1	ARIH1	8|6	0|0|0|0	0|0|0|0|0|0|0|0	7	5.10505	3.00445	0.99	4.88	0	0	na	na
LIS1	LIS1	DAP3	DAP3	5|6	0|0|0|0	0|0|0|0|0|0|0|0	5.5	4.07079	2.55555	0.99	2.73	0	0	na	na
MAEA	MAEA	PPM1G	PPM1G	25|28	5|5|0|0	0|0|0|0|0|0|0|0	26.5	5.25819	3.47142	0.99	3.23	0	0	na	na
MAEA	MAEA	HTRA2	HTRA2	12|4	0|0|0|0	0|0|0|0|0|0|0|0	8	4.25985	2.60156	0.99	4.07	0	1	na	|| pubmed:27173435|pubmed:unassigned1312 || || || || || || || ||
MAEA	MAEA	ECD	ECD	16|5	0|1|0|0	0|0|0|0|0|0|0|0	10.5	4.40372	2.71237	0.99	4.15	0	0	na	na
MAEA	MAEA	NDUFS1	NDUFS1	11|4	0|0|0|0	0|0|0|0|0|0|0|0	7.5	4.07903	2.52585	0.99	3.55	0	0	na	na
MAEA	MAEA	STUB1	STUB1	47|38	29|2|0|0	0|0|0|0|0|0|0|0	42.5	4.42882	3.13759	0.99	2.75	0	0	na	na
MAEA	MAEA	STK11IP	STK11IP	18|13	0|3|0|0	0|0|0|0|0|0|0|0	15.5	4.93399	3.19763	0.99	5.97	0	0	na	na
MAEA	MAEA	PPP2R1A	PPP2R1A	28|31	6|6|0|0	0|0|0|0|0|0|0|0	29.5	5.18017	3.45826	0.99	2.44	0	0	na	na
MKLN1	MKLN1	C10orf88	C10orf88	7|6	0|0|0|0	0|0|0|0|0|0|0|0	6.5	17.9764	9.38198	0.99	18.26	0	0	na	na
NOLC1	NOLC1	ARHGAP10	ARHGAP10	3|8	0|0|0|0	0|0|0|0|0|0|0|0	5.5	14.7865	8.00338	0.99	14.69	0	0	na	na
NOLC1	NOLC1	NOP58	NOP58	8|5	0|0|0|0	0|0|0|0|0|0|0|0	6.5	24.5925	10.3303	0.99	16.03	1	1	|| pubmed:22939629|pubmed:26399832|pubmed:26344197 || || || || || || || ||	|| pubmed:22939629|pubmed:26399832|pubmed:26344197 || || || || || || || ||
NOLC1	NOLC1	RANBP9	RANBP9	4|33	0|0|0|0	0|0|0|0|0|0|0|0	18.5	37.3922	17.5403	0.99	5.01	0	0	na	na
NOLC1	NOLC1	RANBP10	RANBP10	2|8	0|0|0|0	0|0|0|0|0|0|0|0	5	12.3415	6.72494	0.99	3.71	0	0	na	na
NOLC1	NOLC1	GID8	GID8	3|23	0|0|0|0	0|0|0|0|0|0|0|0	13	26.8829	12.9724	0.99	4.04	0	0	na	na
NPAT	NPAT	RPS6	RPS6	14|7	1|0|0|0	0|0|0|1|0|0|0|0	10.5	15.1757	3.87618	0.99	6.46	0	0	na	na
NPAT	NPAT	RPL6	RPL6	5|12	0|1|0|0	0|0|0|0|0|0|0|0	8.5	12.2666	6.36804	0.99	3.99	0	0	na	na
RANBP9	RANBP9	PSMB1	PSMB1	8|3	0|0|0|0	0|0|0|0|0|0|0|0	5.5	4.44033	2.75033	0.99	2.33	0	0	na	na
RANBP9	RANBP9	YPEL5	YPEL5	8|6	0|0|0|0	0|0|0|0|0|0|0|0	7	6.21008	3.52539	0.99	3.84	1	1	|| pubmed:26496610 || || || || || || || ||	|| pubmed:26496610 || || || || || || || ||
RMND5A	RMND5A	RANBP10	RANBP10	5|5	0|0|0|0	0|0|0|0|0|0|0|0	5	8.84522	4.90171	0.99	2.59	1	1	|| pubmed:28514442|pubmed:26186194 || || || || || || || ||	|| pubmed:28514442|pubmed:26186194 || || || || || || || ||
RMND5B	RMND5B	PGRMC2	PGRMC2	6|5	0|0|0|0	0|0|0|0|0|0|0|0	5.5	7.28329	4.19496	0.99	4.74	0	1	na	|| pubmed:27173435|pubmed:unassigned1312 || || || || || || || ||
SMU1	SMU1	H1FX	H1FX	6	0|0|0|0	0|1|0|1|0|0|0|0	6	4.1986	0.757866	0.99	3.04	0	0	na	na
SMU1	SMU1	TCP1	TCP1	53	13|10|0|3	1|0|0|0|0|0|0|0	53	3.33304	2.33525	0.99	2.29	0	0	na	na
SMU1	SMU1	TXNDC5	TXNDC5	6	0|0|0|0	0|0|0|0|0|0|0|0	6	4.1986	2.62778	0.99	3.13	0	0	na	na
SMU1	SMU1	SRSF7	SRSF7	7	0|0|0|0	0|0|0|0|0|0|0|0	7	4.73169	2.89907	0.99	3.66	0	0	na	na
SMU1	SMU1	SRSF6	SRSF6	6	0|0|0|0	0|0|0|0|0|0|0|0	6	4.1986	2.62778	0.99	4.25	0	0	na	na
SMU1	SMU1	MRPS7	MRPS7	6	0|0|0|0	0|0|0|0|0|0|0|0	6	4.1986	2.62778	0.99	3.26	0	0	na	na
SMU1	SMU1	MRPS5	MRPS5	11	0|0|0|0	0|0|0|0|0|0|0|0	11	6.86409	3.98426	0.99	6.1	0	0	na	na
SMU1	SMU1	PRPF19	PRPF19	20	8|0|0|0	0|0|0|0|0|0|0|0	20	6.28991	4.06826	0.99	6.39	0	0	na	na
SMU1	SMU1	RPL26L1	RPL26L1	15	3|0|1|0	0|0|0|0|0|0|0|0	15	3.47944	2.44205	0.99	4.12	0	0	na	na
SMU1	SMU1	EIF3K	EIF3K	5	0|0|0|0	0|0|0|0|0|0|0|0	5	3.6655	2.35648	0.99	3.71	0	0	na	na
SMU1	SMU1	EIF3C	EIF3C	24	8|2|0|0	0|0|0|0|0|0|0|0	24	6.15551	4.07757	0.99	14.01	0	0	na	na
SMU1	SMU1	MRPS35	MRPS35	6	0|0|0|0	0|0|0|0|0|0|0|0	6	4.1986	2.62778	0.99	3.21	0	0	na	na
SMU1	SMU1	DDX27	DDX27	4	0|0|0|0	0|0|0|0|0|0|0|0	4	3.1324	2.08518	0.99	3.17	0	0	na	na
SMU1	SMU1	DHX15	DHX15	41	6|2|1|0	0|0|0|0|0|0|0|0	41	6.94154	4.74348	0.99	7.5	0	0	na	na
SMU1	SMU1	DDX5	DDX5	17	7|0|0|0	0|0|0|0|0|0|0|0	17	5.75893	3.72377	0.99	4.66	0	0	na	na
SMU1	SMU1	RPL34	RPL34	7	0|0|0|0	0|0|0|0|0|0|0|0	7	4.73169	2.89907	0.99	3.79	0	0	na	na
SMU1	SMU1	SNRPC	SNRPC	4	0|0|0|0	0|0|0|0|0|0|0|0	4	3.1324	2.08518	0.99	3.17	0	0	na	na
SMU1	SMU1	DDX41	DDX41	5	0|0|0|0	0|0|0|0|0|0|0|0	5	3.6655	2.35648	0.99	3.49	0	0	na	na
SMU1	SMU1	RBMX	RBMX	5	0|0|0|0	0|0|0|0|0|0|0|0	5	3.6655	2.35648	0.99	3.19	0	0	na	na
SMU1	SMU1	DDX50	DDX50	8	0|0|0|0	0|0|0|0|0|0|0|0	8	5.26479	3.17037	0.99	4.76	0	0	na	na
SMU1	SMU1	GTPBP4	GTPBP4	7	0|0|0|0	0|0|0|0|0|0|0|0	7	4.73169	2.89907	0.99	4.49	0	0	na	na
SMU1	SMU1	MRPS34	MRPS34	8	0|0|0|0	0|0|0|0|0|0|0|0	8	5.26479	3.17037	0.99	3.59	0	0	na	na
SMU1	SMU1	SNRPGP15	SNRPGP15	4	0|0|0|0	0|0|0|0|0|0|0|0	4	3.1324	2.08518	0.99	3.17	0	0	na	na
SMU1	SMU1	RPS17	RPS17	22	5|1|0|0	0|0|0|0|0|0|0|0	22	7.36905	4.666	0.99	5.35	0	0	na	na
SMU1	SMU1	DAP3	DAP3	5	0|0|0|0	0|0|0|0|0|0|0|0	5	3.6655	2.35648	0.99	2.55	0	0	na	na
SMU1	SMU1	IGF2BP2	IGF2BP2	7	0|0|0|0	0|0|0|0|0|0|0|0	7	4.73169	2.89907	0.99	4.4	0	0	na	na
SMU1	SMU1	USP7	USP7	33	7|3|0|0	0|0|0|0|0|0|0|0	33	7.9875	5.23589	0.99	1.92	0	0	na	na
SMU1	SMU1	EBNA1BP2	EBNA1BP2	6	0|0|0|0	0|0|0|0|0|0|0|0	6	4.1986	2.62778	0.99	3.9	0	0	na	na
SMU1	SMU1	TCF25	TCF25	6	0|0|0|0	0|0|0|0|0|0|0|0	6	4.1986	2.62778	0.99	3.43	0	0	na	na
SSBP3	SSBP3	ALDH18A1	ALDH18A1	5|20	0|1|0|0	0|0|0|0|0|0|0|0	12.5	13.3647	6.84045	0.99	12.25	0	0	na	na
SSBP3	SSBP3	LDB1	LDB1	26|7	0|0|0|0	0|0|0|0|0|0|0|0	16.5	24.5186	10.2181	0.99	7.8	1	1	|| pubmed:28514442|pubmed:26186194|pubmed:25416956 || || || || || || || ||	|| pubmed:28514442|pubmed:26186194|pubmed:25416956 || || || || || || || ||
SSBP3	SSBP3	PCMT1	PCMT1	33|18	5|0|0|0	0|0|0|0|0|0|0|0	25.5	23.4359	12.6288	0.99	9.72	0	0	na	na
TAF5	TAF5	NUDC	NUDC	13|5	1|0|0|0	0|0|0|0|0|0|0|0	9	5.37361	3.14241	0.99	5.56	0	0	na	na
TAF5	TAF5	HSPD1	HSPD1	116|70	26|20|0|0	0|0|0|0|0|0|0|0	93	6.89013	4.8656	0.99	2.14	0	0	na	na
TBL1X	TBL1X	CCT6A	CCT6A	65|37	18|4|0|1	0|0|0|0|0|0|0|0	51	15.1425	10.3791	0.99	20.48	0	0	na	na
TBL1X	TBL1X	CCT8	CCT8	78|51	20|5|0|2	0|0|0|0|0|0|0|0	64.5	14.4292	9.94805	0.99	21.72	0	0	na	na
TBL1XR1	TBL1XR1	CCT6A	CCT6A	39|55	18|4|0|1	0|0|0|0|0|0|0|0	47	13.9196	9.65521	0.99	13.18	0	0	na	na
TBL1XR1	TBL1XR1	CCT2	CCT2	66|86	33|12|0|0	0|0|0|0|0|0|0|0	76	16.9988	12.0074	0.99	4.8	0	0	na	na
TBL1Y	TBL1Y	NUDC	NUDC	12|6	1|0|0|0	0|0|0|0|0|0|0|0	9	4.95439	3.04211	0.99	5.1	0	1	na	|| pubmed:25036637 || || || || || || || ||
TBL1Y	TBL1Y	MTHFD1L	MTHFD1L	9|5	0|1|0|0	0|0|0|0|0|0|0|0	7	3.78763	2.4622	0.99	2.89	0	0	na	na
TBL1Y	TBL1Y	PFDN5	PFDN5	11|4	0|0|0|0	0|0|0|0|0|0|0|0	7.5	4.63614	2.79387	0.99	4.54	0	0	na	na
TCOF1	TCOF1	PTRH1	PTRH1	4|4	0|0|0|0	0|0|0|0|0|0|0|0	4	3.56573	2.30239	0.99	3.61	0	0	na	na
TCOF1	TCOF1	SMAD3	SMAD3	5|2	0|0|0|0	0|0|0|0|0|0|0|0	3.5	3.15391	2.06113	0.99	3.19	0	0	na	na
TCOF1	TCOF1	TARS2	TARS2	5|5	1|0|0|0	0|0|0|0|0|0|0|0	5	3.80133	2.45011	0.99	2.31	0	0	na	na
TCOF1	TCOF1	NRDE2	NRDE2	3|4	0|0|0|0	0|0|0|0|0|0|0|0	3.5	3.27538	2.14081	0.99	3.31	0	0	na	na
TCOF1	TCOF1	LYAR	LYAR	5|3	0|0|0|0	0|0|0|0|0|0|0|0	4	3.50499	2.26574	0.99	2.92	0	0	na	na
TCOF1	TCOF1	AP3M1	AP3M1	3|3	0|0|0|0	0|0|0|0|0|0|0|0	3	2.92429	1.97711	0.99	2.83	0	0	na	na
TCOF1	TCOF1	GTF2H4	GTF2H4	9|3	0|0|0|0	0|0|0|0|0|0|0|0	6	4.66639	2.7537	0.99	4.73	0	0	na	na
TCOF1	TCOF1	BAIAP2L1	BAIAP2L1	5|3	0|0|0|0	0|0|0|0|0|0|0|0	4	3.50499	2.26574	0.99	3.55	0	0	na	na
TCOF1	TCOF1	CDK7	CDK7	4|4	0|0|0|0	0|0|0|0|0|0|0|0	4	3.56573	2.30239	0.99	3.61	0	0	na	na
TCOF1	TCOF1	TWISTNB	TWISTNB	13|3	0|0|0|0	0|0|0|0|0|0|0|0	8	5.82778	3.16735	0.99	5.91	0	0	na	na
TCOF1	TCOF1	NAA15	NAA15	8|3	0|0|0|0	0|0|0|0|0|0|0|0	5.5	4.37604	2.64018	0.99	4.43	0	0	na	na
TCOF1	TCOF1	PARN	PARN	9|3	0|0|0|0	0|0|0|0|0|0|0|0	6	4.66639	2.7537	0.99	4.73	0	0	na	na
TCOF1	TCOF1	JMJD6	JMJD6	5|3	0|0|0|0	0|0|0|0|0|0|0|0	4	3.50499	2.26574	0.99	2.77	0	0	na	na
TCOF1	TCOF1	ECI2	ECI2	5|4	0|0|0|0	0|0|0|0|0|0|0|0	4.5	3.85608	2.45335	0.99	3.9	0	0	na	na
TCOF1	TCOF1	PXK	PXK	4|11	0|0|0|0	0|0|0|0|0|0|0|0	7.5	6.02331	3.28011	0.99	6.11	0	0	na	na
TCOF1	TCOF1	TCAF2	TCAF2	3|5	0|0|0|0	0|0|0|0|0|0|0|0	4	3.62646	2.29286	0.99	3.67	0	0	na	na
TCOF1	TCOF1	MICU2	MICU2	4|3	0|0|0|0	0|0|0|0|0|0|0|0	3.5	3.21464	2.12633	0.99	3.25	0	0	na	na
TCOF1	TCOF1	EXOC5	EXOC5	5|3	0|0|0|0	0|0|0|0|0|0|0|0	4	3.50499	2.26574	0.99	3.55	0	0	na	na
TCOF1	TCOF1	IFRD2	IFRD2	4|9	0|0|0|0	0|0|0|0|0|0|0|0	6.5	5.32114	3.03309	0.99	5.35	0	0	na	na
TCOF1	TCOF1	DENR	DENR	6|2	0|0|0|0	0|0|0|0|0|0|0|0	4	3.44426	2.18059	0.99	3.49	0	0	na	na
TCOF1	TCOF1	BUB3	BUB3	4|7	1|0|0|0	0|0|0|0|0|0|0|0	5.5	4.17342	2.57738	0.99	2.7	0	0	na	na
TCOF1	TCOF1	AGAP1	AGAP1	3|6	0|0|0|0	0|0|0|0|0|0|0|0	4.5	3.97754	2.43544	0.99	4.03	0	0	na	na
TCOF1	TCOF1	KIF2A	KIF2A	6|3	0|0|0|0	0|0|0|0|0|0|0|0	4.5	3.79534	2.39706	0.99	2.59	0	0	na	na
TCOF1	TCOF1	AGPS	AGPS	5|3	0|0|0|0	0|0|0|0|0|0|0|0	4	3.50499	2.26574	0.99	3.33	0	0	na	na
TCOF1	TCOF1	MCTS1	MCTS1	5|4	0|0|0|0	0|0|0|0|0|0|0|0	4.5	3.85608	2.45335	0.99	3.9	0	0	na	na
TCOF1	TCOF1	FASTKD2	FASTKD2	5|3	0|0|0|0	0|0|0|0|0|0|0|0	4	3.50499	2.26574	0.99	3.45	0	0	na	na
TCOF1	TCOF1	ERCC2	ERCC2	7|4	1|0|0|0	0|0|0|0|0|0|0|0	5.5	4.00879	2.54591	0.99	4.42	0	0	na	na
TCOF1	TCOF1	TMEM237	TMEM237	5|3	0|0|0|0	0|0|0|0|0|0|0|0	4	3.50499	2.26574	0.99	3.55	0	0	na	na
TCOF1	TCOF1	MRM3	MRM3	4|11	0|0|0|0	0|0|0|0|0|0|0|0	7.5	6.02331	3.28011	0.99	6.05	0	0	na	na
TCOF1	TCOF1	BBS5	BBS5	3|5	0|0|0|0	0|0|0|0|0|0|0|0	4	3.62646	2.29286	0.99	3.67	0	0	na	na
WDR26	WDR26	HSPD1	HSPD1	31|102	26|20|0|0	0|0|0|0|0|0|0|0	66.5	10.2044	6.96858	0.99	3.56	0	0	na	na
WDR26	WDR26	CCT7	CCT7	31|30	10|2|0|0	0|0|0|0|0|0|0|0	30.5	17.3459	10.7165	0.99	5.31	0	0	na	na
WDR47	WDR47	RPS6	RPS6	10|13	1|0|0|0	0|0|0|1|0|0|0|0	11.5	6.04716	1.68362	0.99	2.2	0	0	na	na
WDR47	WDR47	STIP1	STIP1	44|256	25|8|0|0	0|0|0|0|0|0|0|0	150	11.1827	7.03621	0.99	9.27	0	0	na	na
WDR47	WDR47	CCT2	CCT2	292|835	33|12|0|0	0|0|0|0|0|0|0|0	563.5	35.2388	24.6124	0.99	9.94	0	0	na	na
ARMC9	ARMC9	TMCO1	TMCO1	7|2	0|1|0|0	0|0|0|0|0|0|0|0	4.5	6.83138	4.06648	0.98	6.78	0	0	na	na
ARMC9	ARMC9	MOGS	MOGS	26|5	2|1|0|0	0|0|0|0|0|0|0|0	15.5	17.022	9.40258	0.98	13.44	0	0	na	na
ARMC9	ARMC9	HACD3	HACD3	28|11	3|3|0|0	0|0|0|0|0|0|0|0	19.5	17.9317	11.0698	0.98	7.69	0	0	na	na
ARMC9	ARMC9	GPX4	GPX4	4|2	0|1|0|0	0|0|0|0|0|0|0|0	3	5.33287	3.28632	0.98	3.38	0	0	na	na
DCAF1	DCAF1	ALDH3A2	ALDH3A2	21	1|2|0|0	0|0|0|0|0|0|0|0	21	8.81739	5.38849	0.98	1.96	0	0	na	na
DCAF1	DCAF1	PAM16	PAM16	3	0|0|0|0	0|0|0|0|0|0|0|0	3	2.7386	1.88478	0.98	2.28	0	0	na	na
DCAF1	DCAF1	CHP1	CHP1	3	0|0|0|0	0|0|0|0|0|0|0|0	3	2.7386	1.88478	0.98	2.12	0	0	na	na
DCAF1	DCAF1	TCP1	TCP1	52	13|10|0|3	1|0|0|0|0|0|0|0	52	3.5474	2.48064	0.98	2.46	0	0	na	na
DCAF1	DCAF1	BAG5	BAG5	43	19|5|0|0	0|0|0|0|0|0|0|0	43	6.48697	4.51145	0.98	4.92	0	0	na	na
DCAF1	DCAF1	PFKP	PFKP	20	16|0|0|0	0|0|0|0|0|0|0|0	20	4.64916	3.19517	0.98	6.08	0	0	na	na
DCAF1	DCAF1	DNAJC9	DNAJC9	3	0|0|0|0	0|0|0|0|0|0|0|0	3	2.7386	1.88478	0.98	1.92	0	0	na	na
DCAF1	DCAF1	HSPD1	HSPD1	57	26|20|0|0	0|0|0|0|0|0|0|0	57	4.45185	3.2332	0.98	1.25	0	0	na	na
DCAF1	DCAF1	DGKE	DGKE	5	1|1|0|0	0|0|0|0|0|0|0|0	5	2.99772	2.05585	0.98	1.93	0	0	na	na
DCAF1	DCAF1	PFDN4	PFDN4	4	0|0|0|0	0|0|0|0|0|0|0|0	4	3.31813	2.17971	0.98	3.21	0	0	na	na
DCAF1	DCAF1	NDUFA13	NDUFA13	4	0|0|0|0	0|0|0|0|0|0|0|0	4	3.31813	2.17971	0.98	2.69	0	0	na	na
DCAF1	DCAF1	SSR3	SSR3	3	0|0|0|0	0|0|0|0|0|0|0|0	3	2.7386	1.88478	0.98	2.32	0	0	na	na
GID8	GID8	FARSA	FARSA	6|19	4|1|0|0	0|0|0|0|0|0|0|0	12.5	7.30536	4.4374	0.98	5.54	0	0	na	na
GID8	GID8	PCMT1	PCMT1	12|14	5|0|0|0	0|0|0|0|0|0|0|0	13	8.99405	5.43874	0.98	2.63	0	0	na	na
GID8	GID8	ARMC8	ARMC8	12|5	0|0|0|0	0|0|0|0|0|0|0|0	8.5	10.4645	5.02274	0.98	1.26	0	1	na	|| pubmed:unassigned1304|pubmed:27173435|pubmed:unassigned1312 || || || || || || || ||
KATNAL2	KATNAL2	ATP2A1	ATP2A1	8|15	0|2|0|0	0|0|0|0|0|0|0|0	11.5	3.69798	2.33835	0.98	0.87	0	0	na	na
KATNAL2	KATNAL2	GANAB	GANAB	4|4	0|0|0|0	0|0|0|0|0|0|0|0	4	2.36503	1.6905	0.98	2.03	0	0	na	na
KATNAL2	KATNAL2	RPL6	RPL6	15|5	0|1|0|0	0|0|0|0|0|0|0|0	10	3.45283	2.23142	0.98	0.97	0	0	na	na
KATNAL2	KATNAL2	ILF3	ILF3	14|4	0|0|0|0	0|0|0|0|0|0|0|0	9	3.77952	2.3385	0.98	2.34	0	0	na	na
KATNAL2	KATNAL2	RPL36	RPL36	5|4	0|0|0|0	0|0|0|0|0|0|0|0	4.5	2.50648	1.76603	0.98	1.73	0	0	na	na
KATNAL2	KATNAL2	AUP1	AUP1	5|4	0|0|0|0	0|0|0|0|0|0|0|0	4.5	2.50648	1.76603	0.98	1.11	0	0	na	na
KATNAL2	KATNAL2	HECTD3	HECTD3	16|10	2|0|0|0	0|0|0|0|0|0|0|0	13	4.33555	2.7651	0.98	4.71	0	0	na	na
KATNAL2	KATNAL2	GLUD1	GLUD1	8|7	1|0|0|0	0|0|0|0|0|0|0|0	7.5	3.18972	2.12936	0.98	2.99	0	0	na	na
KIAA1468	KIAA1468	DYNLL1	DYNLL1	20|9	0|0|0|0	0|0|0|0|0|0|0|0	14.5	26.7542	10.8351	0.98	25.91	0	0	na	na
KIAA1468	KIAA1468	PTPN1	PTPN1	3|6	0|0|0|0	0|0|0|0|0|0|0|0	4.5	6.93101	4.0069	0.98	5.3	0	0	na	na
KIAA1468	KIAA1468	ICMT	ICMT	2|5	0|0|0|0	0|0|0|0|0|0|0|0	3.5	5.39871	3.23843	0.98	4.99	0	0	na	na
KIAA1468	KIAA1468	TMX3	TMX3	9|18	0|2|0|0	0|0|0|0|0|0|0|0	13.5	13.5504	7.93162	0.98	8.6	0	0	na	na
LIS1	LIS1	COPS2	COPS2	4|21	0|0|0|0	0|0|0|0|0|0|0|0	12.5	7.09356	3.73324	0.98	7	0	0	na	na
LIS1	LIS1	COPS6	COPS6	4|5	0|0|0|0	0|0|0|0|0|0|0|0	4.5	3.50153	2.26929	0.98	3.54	0	0	na	na
LIS1	LIS1	GTF2I	GTF2I	17|8	0|0|0|0	0|0|0|0|0|0|0|0	12.5	8.65686	4.43819	0.98	7.42	0	0	na	na
LIS1	LIS1	PTCD3	PTCD3	4|5	0|0|0|0	0|0|0|0|0|0|0|0	4.5	3.50153	2.26929	0.98	2.3	0	0	na	na
LIS1	LIS1	SUPT5H	SUPT5H	3|8	0|0|0|0	0|0|0|0|0|0|0|0	5.5	3.83028	2.40935	0.98	3.84	0	0	na	na
LIS1	LIS1	DCAF16	DCAF16	6|6	0|1|0|0	0|0|0|0|0|0|0|0	6	3.69981	2.3986	0.98	3.79	0	0	na	na
MAEA	MAEA	GID4	GID4	4|5	0|0|0|0	0|0|0|0|0|0|0|0	4.5	3.08587	2.03567	0.98	1.7	0	1	na	|| pubmed:27173435|pubmed:unassigned1312 || || || || || || || ||
MAEA	MAEA	MPI	MPI	6|5	0|0|0|0	0|0|0|0|0|0|0|0	5.5	3.4475	2.24109	0.98	3.49	0	0	na	na
MAEA	MAEA	HSP90AB2P	HSP90AB2P	12|43	0|5|0|0	0|0|0|0|0|0|0|0	27.5	7.56808	3.88823	0.98	2.14	0	0	na	na
MAEA	MAEA	CAND2	CAND2	5|6	0|0|0|0	0|0|0|0|0|0|0|0	5.5	3.53921	2.26182	0.98	3.21	0	0	na	na
MKLN1	MKLN1	WDR26	WDR26	3|5	0|1|0|0	0|0|0|0|0|0|0|0	4	10.5502	5.428	0.98	2.11	0	1	na	|| pubmed:27173435|pubmed:unassigned1312 || || || || || || || ||
NOLC1	NOLC1	PIP4K2A	PIP4K2A	2|14	0|0|0|0	0|0|0|0|0|0|0|0	8	17.18	8.64063	0.98	13.22	1	1	|| pubmed:28514442 || || || || || || || ||	|| pubmed:28514442 || || || || || || || ||
NOLC1	NOLC1	DKC1	DKC1	4|5	0|0|0|0	0|0|0|0|0|0|0|0	4.5	14.8123	7.4773	0.98	10.62	1	1	|| pubmed:26399832 || || || || || || || ||	|| pubmed:26399832 || || || || || || || ||
NOLC1	NOLC1	KPNB1	KPNB1	12|67	8|5|0|0	0|0|0|0|0|0|0|0	39.5	29.9046	18.5927	0.98	25.77	0	0	na	na
NOLC1	NOLC1	KPNA3	KPNA3	2|14	0|0|0|0	0|0|0|0|0|0|0|0	8	17.18	8.64063	0.98	14.84	0	0	na	na
NPAT	NPAT	MRPL12	MRPL12	4|3	0|0|0|0	0|0|0|0|0|0|0|0	3.5	6.35503	3.72199	0.98	5.35	0	0	na	na
NPAT	NPAT	HNRNPM	HNRNPM	34|9	12|0|0|0	0|0|0|0|0|0|0|0	21.5	14.3027	7.97008	0.98	4.64	0	0	na	na
RANBP10	RANBP10	MMS19	MMS19	19|9	0|3|0|0	0|0|0|0|0|0|0|0	14	13.318	8.03251	0.98	12.06	0	0	na	na
RANBP10	RANBP10	USP7	USP7	33|11	7|3|0|0	0|0|0|0|0|0|0|0	22	13.0896	8.34508	0.98	3.27	0	0	na	na
RANBP9	RANBP9	RANBP10	RANBP10	5|9	0|0|0|0	0|0|0|0|0|0|0|0	7	7.35335	3.63444	0.98	2.3	0	1	na	|| pubmed:27173435|pubmed:unassigned1312 || || || || || || || ||
RMND5B	RMND5B	UFD1	UFD1	4|3	0|0|0|0	0|0|0|0|0|0|0|0	3.5	4.98914	3.02344	0.98	5.06	0	0	na	na
RMND5B	RMND5B	HSPD1	HSPD1	32|33	26|20|0|0	0|0|0|0|0|0|0|0	32.5	5.01068	3.62196	0.98	1.21	0	0	na	na
RMND5B	RMND5B	SRPRB	SRPRB	6|5	1|1|0|0	0|0|0|0|0|0|0|0	5.5	5.60162	3.48504	0.98	2.15	0	0	na	na
RMND5B	RMND5B	MAEA	MAEA	5|3	0|0|0|0	0|0|0|0|0|0|0|0	4	5.53706	3.27401	0.98	1	0	1	na	|| pubmed:27173435|pubmed:unassigned1312 || || || || || || || ||
RMND5B	RMND5B	UBAC2	UBAC2	4|5	0|0|0|0	0|0|0|0|0|0|0|0	4.5	6.18745	3.61684	0.98	5.57	0	0	na	na
RMND5B	RMND5B	GPX1	GPX1	4|3	0|0|0|0	0|0|0|0|0|0|0|0	3.5	4.98914	3.02344	0.98	3.01	0	0	na	na
SMU1	SMU1	DHX9	DHX9	32	11|5|0|0	0|0|0|0|0|0|0|0	32	5.74838	3.94652	0.98	5.28	0	0	na	na
SMU1	SMU1	NOP2	NOP2	5	0|0|0|0	0|0|0|0|0|0|0|0	5	3.6655	2.35648	0.98	3.71	0	0	na	na
SMU1	SMU1	RPLP2	RPLP2	16	7|0|0|0	0|0|0|0|0|0|0|0	16	5.45383	3.54375	0.98	3.18	0	0	na	na
SMU1	SMU1	MTPAP	MTPAP	4	0|0|0|0	0|0|0|0|0|0|0|0	4	3.1324	2.08518	0.98	2.66	0	0	na	na
SMU1	SMU1	DHX57	DHX57	5	0|0|0|0	0|0|0|0|0|0|0|0	5	3.6655	2.35648	0.98	3.71	0	0	na	na
SMU1	SMU1	RPL28	RPL28	5	0|0|0|0	0|0|0|0|0|0|0|0	5	3.6655	2.35648	0.98	2.05	0	0	na	na
SMU1	SMU1	RPL4	RPL4	25	6|3|0|0	0|0|0|0|0|0|0|0	25	6.45117	4.25632	0.98	3.32	0	0	na	na
SMU1	SMU1	NCL	NCL	49	22|7|0|0	0|0|0|0|0|0|0|0	49	5.76709	4.06928	0.98	4.38	0	0	na	na
SMU1	SMU1	EIF3L	EIF3L	18	8|1|0|0	0|0|0|0|0|0|0|0	18	5.17491	3.43896	0.98	9.84	0	0	na	na
SMU1	SMU1	EIF3A	EIF3A	50	19|6|0|0	0|0|0|0|0|0|0|0	50	6.60158	4.60336	0.98	26.9	0	0	na	na
SMU1	SMU1	EIF3E	EIF3E	18	4|1|0|0	0|0|0|0|0|0|0|0	18	6.53863	4.1402	0.98	10.76	0	0	na	na
SMU1	SMU1	HNRNPAB	HNRNPAB	4	0|0|0|0	0|0|0|0|0|0|0|0	4	3.1324	2.08518	0.98	2.91	0	0	na	na
SMU1	SMU1	DDX21	DDX21	18	7|0|0|0	0|0|0|0|0|0|0|0	18	6.06403	3.90378	0.98	3.97	0	0	na	na
SMU1	SMU1	TP53	TP53	4	0|0|0|0	0|0|0|0|0|0|0|0	4	3.1324	2.08518	0.98	2.69	0	0	na	na
SMU1	SMU1	RPL23A	RPL23A	19	4|1|0|0	1|1|1|2|0|0|0|0	19	6.86761	1.04021	0.98	8.81	0	0	na	na
SMU1	SMU1	NEK9	NEK9	5	0|1|0|0	0|0|0|0|0|0|0|0	5	3.07134	2.08305	0.98	1.87	0	0	na	na
SMU1	SMU1	RSRC1	RSRC1	5	0|0|0|0	0|0|0|0|0|0|0|0	5	3.6655	2.35648	0.98	3.71	0	0	na	na
SMU1	SMU1	MRPS23	MRPS23	4	0|0|0|0	0|0|0|0|0|0|0|0	4	3.1324	2.08518	0.98	2.5	0	0	na	na
SMU1	SMU1	DCAF16	DCAF16	5	0|1|0|0	0|0|0|0|0|0|0|0	5	3.07134	2.08305	0.98	3.19	0	0	na	na
SMU1	SMU1	TRIM25	TRIM25	4	0|0|0|0	0|0|0|0|0|0|0|0	4	3.1324	2.08518	0.98	2.13	0	0	na	na
SMU1	SMU1	HNRNPR	HNRNPR	10	5|0|0|0	0|0|0|0|0|0|0|0	10	4.12765	2.7257	0.98	3.9	0	0	na	na
SSBP3	SSBP3	WDR45B	WDR45B	3|4	0|0|0|0	0|0|0|0|0|0|0|0	3.5	5.49814	3.28909	0.98	5.13	0	0	na	na
SSBP3	SSBP3	UGDH	UGDH	5|5	0|0|0|0	0|0|0|0|0|0|0|0	5	7.56526	4.31261	0.98	5.98	0	0	na	na
SSBP3	SSBP3	RAP1A	RAP1A	5|5	1|0|0|0	0|0|0|0|0|0|0|0	5	6.8355	4.0213	0.98	5.58	0	0	na	na
SSBP3	SSBP3	CRKL	CRKL	4|7	0|1|0|0	0|0|0|0|0|0|0|0	5.5	6.6439	3.9807	0.98	4.67	0	0	na	na
SSBP3	SSBP3	PPIC	PPIC	8|3	0|0|0|0	0|0|0|0|0|0|0|0	5.5	8.70948	4.3962	0.98	7.01	0	0	na	na
TBL1X	TBL1X	HSPD1	HSPD1	70|30	26|20|0|0	0|0|0|0|0|0|0|0	50	9.45683	6.76403	0.98	3.37	0	0	na	na
TBL1Y	TBL1Y	PFDN4	PFDN4	9|3	0|0|0|0	0|0|0|0|0|0|0|0	6	3.88892	2.41777	0.98	3.94	0	0	na	na
TBL1Y	TBL1Y	PSMD4	PSMD4	5|3	0|0|0|0	0|0|0|0|0|0|0|0	4	3.02591	2.02989	0.98	2.65	0	0	na	na
TCOF1	TCOF1	PIP4K2A	PIP4K2A	4|20	0|0|0|0	0|0|0|0|0|0|0|0	12	9.18305	4.21624	0.98	5.71	1	1	|| pubmed:28514442 || || || || || || || ||	|| pubmed:28514442 || || || || || || || ||
TCOF1	TCOF1	CDC5L	CDC5L	16|3	0|0|0|0	0|0|0|0|0|0|0|0	9.5	6.69883	3.44515	0.98	4.34	0	0	na	na
TCOF1	TCOF1	OAT	OAT	3|2	0|0|0|0	0|0|0|0|0|0|0|0	2.5	2.57321	1.79856	0.98	2.51	0	0	na	na
TCOF1	TCOF1	PRPF19	PRPF19	13|11	8|0|0|0	0|0|0|0|0|0|0|0	12	4.65808	3.09334	0.98	4.13	0	0	na	na
TCOF1	TCOF1	KIF21A	KIF21A	5|3	0|0|0|0	0|0|0|0|0|0|0|0	4	3.50499	2.26574	0.98	3.55	0	0	na	na
TCOF1	TCOF1	MCAT	MCAT	4|3	0|0|0|0	0|0|0|0|0|0|0|0	3.5	3.21464	2.12633	0.98	3.25	0	0	na	na
TCOF1	TCOF1	LUC7L2	LUC7L2	11|3	0|0|0|0	0|0|0|0|0|0|0|0	7	5.24708	2.96774	0.98	3.6	0	0	na	na
TCOF1	TCOF1	OTUD6B	OTUD6B	4|2	0|0|0|0	0|0|0|0|0|0|0|0	3	2.86356	1.93431	0.98	2.9	0	0	na	na
TCOF1	TCOF1	MTRF1	MTRF1	3|3	0|0|0|0	0|0|0|0|0|0|0|0	3	2.92429	1.97711	0.98	2.96	0	0	na	na
TCOF1	TCOF1	MMTAG2	MMTAG2	5|2	0|0|0|0	0|0|0|0|0|0|0|0	3.5	3.15391	2.06113	0.98	3.03	0	0	na	na
TCOF1	TCOF1	UFL1	UFL1	3|12	0|0|0|0	0|0|0|0|0|0|0|0	7.5	6.08404	3.1585	0.98	6.08	0	0	na	na
TCOF1	TCOF1	TRPT1	TRPT1	4|3	0|0|0|0	0|0|0|0|0|0|0|0	3.5	3.21464	2.12633	0.98	3.22	0	0	na	na
TCOF1	TCOF1	SF3A1	SF3A1	17|3	0|0|0|0	0|0|0|0|0|0|0|0	10	6.98918	3.5329	0.98	5.57	0	0	na	na
TCOF1	TCOF1	SRP14	SRP14	3|12	0|0|0|0	0|0|0|0|0|0|0|0	7.5	6.08404	3.1585	0.98	6.14	0	0	na	na
TCOF1	TCOF1	GRK5	GRK5	3|3	0|0|0|0	0|0|0|0|0|0|0|0	3	2.92429	1.97711	0.98	2.96	1	1	|| pubmed:22952844 || || || || || || || ||	|| pubmed:22952844 || || || || || || || ||
TCOF1	TCOF1	GTF2B	GTF2B	5|3	0|0|0|0	0|0|0|0|0|0|0|0	4	3.50499	2.26574	0.98	3.55	0	0	na	na
TCOF1	TCOF1	GGNBP2	GGNBP2	5|2	0|0|0|0	0|0|0|0|0|0|0|0	3.5	3.15391	2.06113	0.98	3.19	0	0	na	na
TCOF1	TCOF1	PHF6	PHF6	3|3	0|0|0|0	0|0|0|0|0|0|0|0	3	2.92429	1.97711	0.98	2.96	0	0	na	na
TCOF1	TCOF1	SLMAP	SLMAP	3|3	0|0|0|0	0|0|0|0|0|0|0|0	3	2.92429	1.97711	0.98	2.96	0	0	na	na
WDR26	WDR26	CCT8	CCT8	44|31	20|5|0|2	0|0|0|0|0|0|0|0	37.5	7.67947	5.0049	0.98	5.97	0	0	na	na
WDR26	WDR26	PPP2R1B	PPP2R1B	3|12	0|1|0|0	0|0|0|0|0|0|0|0	7.5	7.96049	4.46607	0.98	4.7	0	0	na	na
WDR47	WDR47	ILF3	ILF3	5|6	0|0|0|0	0|0|0|0|0|0|0|0	5.5	3.76517	2.3711	0.98	2.5	0	0	na	na
WDR47	WDR47	XRCC6	XRCC6	10|17	2|0|0|0	0|0|0|0|0|0|0|0	13.5	6.05051	3.67462	0.98	4.62	0	0	na	na
WDR47	WDR47	PFDN5	PFDN5	5|6	0|0|0|0	0|0|0|0|0|0|0|0	5.5	3.76517	2.3711	0.98	3.69	0	0	na	na
ARMC9	ARMC9	HADHA	HADHA	21|6	15|1|0|0	0|0|0|0|0|0|0|0	13.5	8.03576	5.31161	0.97	3.32	0	0	na	na
ARMC9	ARMC9	PGRMC1	PGRMC1	3|4	0|0|0|0	0|0|0|0|0|0|0|0	3.5	8.74836	4.46409	0.97	2.56	0	0	na	na
ARMC9	ARMC9	SNX11	SNX11	3|3	0|0|0|0	0|0|0|0|0|0|0|0	3	7.25837	3.95615	0.97	7.36	0	0	na	na
ARMC9	ARMC9	QSOX2	QSOX2	4|3	0|0|0|0	0|0|0|0|0|0|0|0	3.5	7.85451	4.361	0.97	6.75	0	0	na	na
ARMC9	ARMC9	GNB2	GNB2	4|2	1|1|0|0	0|0|0|0|0|0|0|0	3	4.89499	3.08854	0.97	3.69	0	0	na	na
ARMC9	ARMC9	MTCH2	MTCH2	4|2	0|0|0|0	0|0|0|0|0|0|0|0	3	6.36451	3.71769	0.97	5.85	0	0	na	na
DCAF1	DCAF1	PTRH2	PTRH2	4	0|1|0|0	0|0|0|0|0|0|0|0	4	2.78028	1.92679	0.97	1.99	0	0	na	na
DCAF1	DCAF1	VAPA	VAPA	3	0|0|0|0	0|0|0|0|0|0|0|0	3	2.7386	1.88478	0.97	1.01	0	0	na	na
DCAF1	DCAF1	NDUFAF3	NDUFAF3	3	0|0|0|0	0|0|0|0|0|0|0|0	3	2.7386	1.88478	0.97	2.05	0	0	na	na
DCAF1	DCAF1	CHPF	CHPF	5	0|0|0|0	0|0|0|0|0|0|0|0	5	3.89767	2.47463	0.97	3.95	0	0	na	na
DCAF1	DCAF1	CCT6B	CCT6B	7	2|0|0|0	0|0|0|0|0|0|0|0	7	4.167	2.67668	0.97	2.6	0	0	na	na
DCAF1	DCAF1	VCP	VCP	22	7|2|0|0	0|0|0|0|0|0|0|0	22	6.44251	4.23165	0.97	2.61	0	0	na	na
DCAF1	DCAF1	SLC16A1	SLC16A1	9	0|3|0|0	0|0|0|0|0|0|0|0	9	3.93317	2.62187	0.97	1.92	0	0	na	na
DCAF1	DCAF1	HADHA	HADHA	25	15|1|0|0	0|0|0|0|0|0|0|0	25	5.54174	3.77531	0.97	2.49	0	0	na	na
DCAF1	DCAF1	LRRC59	LRRC59	12	5|0|0|0	0|0|0|0|0|0|0|0	12	5.18607	3.33219	0.97	5.17	0	0	na	na
DCAF1	DCAF1	TMCO1	TMCO1	5	0|1|0|0	0|0|0|0|0|0|0|0	5	3.26588	2.18749	0.97	2.6	0	0	na	na
DCAF1	DCAF1	VTI1B	VTI1B	3	0|0|0|0	0|0|0|0|0|0|0|0	3	2.7386	1.88478	0.97	2.53	0	0	na	na
DCAF1	DCAF1	GPX8	GPX8	3	0|0|0|0	0|0|0|0|0|0|0|0	3	2.7386	1.88478	0.97	1.25	0	0	na	na
DCAF1	DCAF1	UBAC2	UBAC2	3	0|0|0|0	0|0|0|0|0|0|0|0	3	2.7386	1.88478	0.97	2.07	0	0	na	na
FOPNL	FOPNL	RAB5C	RAB5C	4|4	1|1|0|0	0|0|0|0|0|0|0|0	4	14.7236	8.21961	0.97	9.34	0	0	na	na
GID8	GID8	BDH1	BDH1	2|5	0|0|0|0	0|0|0|0|0|0|0|0	3.5	4.11934	2.57048	0.97	4.17	0	0	na	na
GID8	GID8	CDK5RAP1	CDK5RAP1	2|5	0|0|0|0	0|0|0|0|0|0|0|0	3.5	4.11934	2.57048	0.97	3.97	0	0	na	na
GID8	GID8	CHCHD4	CHCHD4	3|4	0|0|0|0	0|0|0|0|0|0|0|0	3.5	4.3838	2.71349	0.97	3.61	0	0	na	na
GID8	GID8	MTHFD1	MTHFD1	20|31	10|6|0|0	0|0|0|0|0|0|0|0	25.5	7.79426	5.28736	0.97	4.84	0	0	na	na
GID8	GID8	RAD23B	RAD23B	2|7	0|0|0|0	0|0|0|0|0|0|0|0	4.5	4.85946	2.8868	0.97	2.91	0	0	na	na
GID8	GID8	PDHA1	PDHA1	2|6	0|0|0|0	0|0|0|0|0|0|0|0	4	4.4894	2.73322	0.97	4.29	0	0	na	na
GID8	GID8	PRPS1L1	PRPS1L1	2|4	0|0|0|0	0|0|0|0|0|0|0|0	3	3.74928	2.39671	0.97	3.21	0	0	na	na
KATNAL2	KATNAL2	CCT6B	CCT6B	9|15	2|0|0|0	0|0|0|0|0|0|0|0	12	4.34289	2.6635	0.97	4.35	0	0	na	na
KATNAL2	KATNAL2	RPS6	RPS6	8|8	1|0|0|0	0|0|0|1|0|0|0|0	8	3.37026	1.0466	0.97	1.14	0	0	na	na
KATNAL2	KATNAL2	RPS10	RPS10	4|6	0|0|0|0	0|0|0|0|0|0|0|0	5	2.76465	1.8705	0.97	1.08	0	0	na	na
KATNAL2	KATNAL2	WDR6	WDR6	11|9	0|2|0|0	0|0|0|0|0|0|0|0	10	3.13953	2.14187	0.97	3.91	0	0	na	na
KATNAL2	KATNAL2	SACM1L	SACM1L	8|3	0|0|0|0	0|0|0|0|0|0|0|0	5.5	2.73102	1.86132	0.97	1.66	0	0	na	na
KATNAL2	KATNAL2	YME1L1	YME1L1	15|9	2|1|0|0	0|0|0|0|0|0|0|0	12	3.49689	2.3433	0.97	0.95	0	0	na	na
KATNAL2	KATNAL2	DICER1	DICER1	18|10	0|3|0|0	0|0|0|0|0|0|0|0	14	3.50819	2.36821	0.97	4.02	0	0	na	na
KIAA1468	KIAA1468	CPVL	CPVL	2|7	0|1|0|0	0|0|0|0|0|0|0|0	4.5	5.26886	3.23547	0.97	5.92	0	0	na	na
LIS1	LIS1	CCSER2	CCSER2	7|4	0|0|0|0	0|0|0|0|0|0|0|0	5.5	4.31129	2.57202	0.97	4.37	0	0	na	na
LIS1	LIS1	DCTN2	DCTN2	7|15	3|0|0|0	0|0|0|0|0|0|0|0	11	5.13589	3.21349	0.97	6.42	0	0	na	na
LIS1	LIS1	GNL3	GNL3	3|5	0|0|0|0	0|0|0|0|0|0|0|0	4	3.15677	2.09711	0.97	2.05	0	0	na	na
LIS1	LIS1	SNX18	SNX18	3|8	0|0|0|0	0|0|0|0|0|0|0|0	5.5	3.83028	2.40935	0.97	2.15	0	0	na	na
LIS1	LIS1	POLD1	POLD1	4|14	0|0|0|0	0|0|0|0|0|0|0|0	9	5.52204	3.17688	0.97	5.01	0	0	na	na
MAEA	MAEA	GPRASP2	GPRASP2	13|9	0|3|0|0	0|0|0|0|0|0|0|0	11	3.67215	2.47097	0.97	5.16	0	0	na	na
MKLN1	MKLN1	CNN3	CNN3	4|3	1|0|0|0	0|0|0|0|0|0|0|0	3.5	8.98046	5.10937	0.97	8.34	0	0	na	na
NOLC1	NOLC1	NFKBIL1	NFKBIL1	3|4	0|0|0|0	0|0|0|0|0|0|0|0	3.5	11.5608	6.02162	0.97	11.2	0	0	na	na
NPAT	NPAT	RPS3A	RPS3A	12|30	13|3|0|0	1|0|0|2|0|0|0|0	21	11.7058	2.87009	0.97	10.87	0	0	na	na
NPAT	NPAT	CKAP4	CKAP4	6|14	3|0|0|0	0|0|0|0|0|0|0|0	10	12.8994	6.83041	0.97	3.18	0	0	na	na
RANBP10	RANBP10	CCT7	CCT7	33|6	10|2|0|0	0|0|0|0|0|0|0|0	19.5	10.06	6.07007	0.97	1.01	0	0	na	na
RANBP9	RANBP9	RPL35A	RPL35A	7|2	0|0|0|0	0|0|0|0|0|0|0|0	4.5	3.64159	2.33992	0.97	2.76	0	0	na	na
RANBP9	RANBP9	CKAP4	CKAP4	17|7	3|0|0|0	0|0|0|0|0|0|0|0	12	6.57391	4.02458	0.97	1.46	0	0	na	na
RMND5A	RMND5A	RPS10	RPS10	3|3	0|0|0|0	0|0|0|0|0|0|0|0	3	5.70713	3.34754	0.97	2.8	0	0	na	na
RMND5A	RMND5A	RPS4Y1	RPS4Y1	3|3	0|0|0|0	0|0|0|0|0|0|0|0	3	5.70713	3.34754	0.97	3.71	0	0	na	na
RMND5A	RMND5A	YPEL5	YPEL5	3|3	0|0|0|0	0|0|0|0|0|0|0|0	3	5.70713	3.34754	0.97	3.01	1	1	|| pubmed:28514442|pubmed:26186194|pubmed:26496610 || || || || || || || ||	|| pubmed:28514442|pubmed:26186194|pubmed:26496610 || || || || || || || ||
RMND5B	RMND5B	CDKAL1	CDKAL1	3|4	0|0|0|0	0|0|0|0|0|0|0|0	3.5	5.04037	3.03205	0.97	3.72	0	0	na	na
RMND5B	RMND5B	VCP	VCP	21|21	7|2|0|0	0|0|0|0|0|0|0|0	21	11.7554	7.48607	0.97	5.86	0	0	na	na
SMU1	SMU1	RPS4X	RPS4X	25	8|4|0|0	0|0|0|0|0|0|0|0	25	5.4521	3.69784	0.97	4.38	0	0	na	na
SMU1	SMU1	AP2A1	AP2A1	4	1|0|0|0	0|0|0|0|0|0|0|0	4	2.83024	1.94434	0.97	2.51	0	0	na	na
SMU1	SMU1	MRPL23	MRPL23	3	0|0|0|0	0|0|0|0|0|0|0|0	3	2.5993	1.81389	0.97	2.51	0	0	na	na
SMU1	SMU1	RPS7	RPS7	22	13|3|1|0	0|0|0|0|0|0|0|0	22	3.00649	2.18169	0.97	3.14	0	0	na	na
SMU1	SMU1	EIF2S2	EIF2S2	3	0|0|0|0	0|0|0|0|0|0|0|0	3	2.5993	1.81389	0.97	0.9	0	0	na	na
SMU1	SMU1	EIF3H	EIF3H	12	6|0|0|0	0|0|0|0|0|0|0|0	12	4.50895	2.96628	0.97	7.34	0	0	na	na
SMU1	SMU1	EIF3D	EIF3D	22	4|3|0|0	0|0|0|0|0|0|0|0	22	6.34066	4.13917	0.97	12.15	0	0	na	na
SMU1	SMU1	MRPS31	MRPS31	5	0|0|0|0	0|0|0|0|0|0|0|0	5	3.6655	2.35648	0.97	1.99	0	0	na	na
SMU1	SMU1	HNRNPA1	HNRNPA1	10	2|0|0|0	0|0|0|0|0|0|0|0	10	5.21705	3.2431	0.97	5.78	0	0	na	na
SMU1	SMU1	USP15	USP15	4	0|0|0|0	0|0|0|0|0|0|0|0	4	3.1324	2.08518	0.97	2.77	0	0	na	na
SMU1	SMU1	LARP4	LARP4	4	0|0|0|0	0|0|0|0|0|0|0|0	4	3.1324	2.08518	0.97	2.65	0	0	na	na
SMU1	SMU1	RPL7A	RPL7A	22	9|2|0|0	0|0|0|0|0|0|0|0	22	5.42146	3.63987	0.97	2.55	0	0	na	na
SMU1	SMU1	SYNCRIP	SYNCRIP	8	3|0|0|0	0|0|0|0|0|0|0|0	8	3.98764	2.60438	0.97	2.82	0	0	na	na
SMU1	SMU1	NPM1	NPM1	22	9|3|0|0	0|0|0|0|0|0|0|0	22	5.00875	3.40633	0.97	4.1	0	0	na	na
SMU1	SMU1	HNRNPA1L2	HNRNPA1L2	14	5|0|0|0	0|0|0|0|0|0|0|0	14	5.51793	3.52234	0.97	5.73	0	0	na	na
TAF5	TAF5	CCT6B	CCT6B	8|8	2|0|0|0	0|0|0|0|0|0|0|0	8	4.53601	2.87374	0.97	3.86	0	0	na	na
TAF5	TAF5	VBP1	VBP1	29|13	6|2|0|0	0|0|0|0|0|0|0|0	21	6.20667	3.89314	0.97	8.38	0	0	na	na
TBL1X	TBL1X	CCT3	CCT3	92|25	18|10|0|1	1|0|0|1|0|0|0|0	58.5	12.1372	8.00666	0.97	16.76	0	0	na	na
TBL1Y	TBL1Y	PDLIM7	PDLIM7	14|11	3|0|0|0	0|0|0|0|0|0|0|0	12.5	5.67563	3.531	0.97	7.6	0	0	na	na
TBL1Y	TBL1Y	CDC7	CDC7	6|3	0|0|0|0	0|0|0|0|0|0|0|0	4.5	3.24166	2.13348	0.97	3.17	0	0	na	na
TCOF1	TCOF1	ZNF609	ZNF609	3|2	0|0|0|0	0|0|0|0|0|0|0|0	2.5	2.57321	1.79856	0.97	2.6	0	0	na	na
TCOF1	TCOF1	PDK3	PDK3	2|4	0|0|0|0	0|0|0|0|0|0|0|0	3	2.98503	1.966	0.97	2.87	0	0	na	na
TCOF1	TCOF1	SMAD2	SMAD2	5|2	0|0|0|0	0|0|0|0|0|0|0|0	3.5	3.15391	2.06113	0.97	3.19	0	0	na	na
TCOF1	TCOF1	WDR55	WDR55	7|2	0|0|0|0	0|0|0|0|0|0|0|0	4.5	3.73461	2.29384	0.97	3.78	0	0	na	na
TCOF1	TCOF1	DNAJC9	DNAJC9	3|2	0|0|0|0	0|0|0|0|0|0|0|0	2.5	2.57321	1.79856	0.97	1.94	0	0	na	na
TCOF1	TCOF1	PRKD3	PRKD3	4|2	0|0|0|0	0|0|0|0|0|0|0|0	3	2.86356	1.93431	0.97	2.9	0	0	na	na
TCOF1	TCOF1	PRKD1	PRKD1	5|2	0|0|0|0	0|0|0|0|0|0|0|0	3.5	3.15391	2.06113	0.97	3.16	0	0	na	na
TCOF1	TCOF1	EIF2S3	EIF2S3	2|4	0|0|0|0	0|0|0|0|0|0|0|0	3	2.98503	1.966	0.97	2.96	0	0	na	na
TCOF1	TCOF1	HEATR3	HEATR3	3|2	0|0|0|0	0|0|0|0|0|0|0|0	2.5	2.57321	1.79856	0.97	2.36	0	0	na	na
TCOF1	TCOF1	CDK5	CDK5	6|2	0|0|0|0	0|0|0|0|0|0|0|0	4	3.44426	2.18059	0.97	3.12	0	0	na	na
TCOF1	TCOF1	TOE1	TOE1	2|3	0|0|0|0	0|0|0|0|0|0|0|0	2.5	2.63395	1.81566	0.97	2.66	0	0	na	na
TCOF1	TCOF1	LUC7L3	LUC7L3	3|3	0|0|0|0	0|0|0|0|0|0|0|0	3	2.92429	1.97711	0.97	2.78	0	0	na	na
TCOF1	TCOF1	IPO4	IPO4	4|3	0|1|0|0	0|0|0|0|0|0|0|0	3.5	2.69357	1.8796	0.97	1.5	0	0	na	na
TCOF1	TCOF1	EXOC6B	EXOC6B	6|2	0|0|0|0	0|0|0|0|0|0|0|0	4	3.44426	2.18059	0.97	3.39	0	0	na	na
TCOF1	TCOF1	CCDC124	CCDC124	2|3	0|0|0|0	0|0|0|0|0|0|0|0	2.5	2.63395	1.81566	0.97	2.66	0	0	na	na
TCOF1	TCOF1	GMPS	GMPS	10|7	3|1|0|0	0|0|0|0|0|0|0|0	8.5	4.20225	2.75945	0.97	4.1	0	0	na	na
TCOF1	TCOF1	HPS5	HPS5	2|3	0|0|0|0	0|0|0|0|0|0|0|0	2.5	2.63395	1.81566	0.97	2.66	0	0	na	na
TCOF1	TCOF1	CACYBP	CACYBP	14|16	2|5|0|0	0|0|0|0|0|0|0|0	15	4.89836	3.26139	0.97	3.66	0	0	na	na
TCOF1	TCOF1	TULP3	TULP3	9|2	0|0|0|0	0|0|0|0|0|0|0|0	5.5	4.3153	2.50502	0.97	4.37	0	0	na	na
WDR47	WDR47	PFDN4	PFDN4	5|7	0|0|0|0	0|0|0|0|0|0|0|0	6	3.92758	2.46753	0.97	3.98	0	0	na	na
ARMC9	ARMC9	ALDH3A2	ALDH3A2	32|13	1|2|0|0	0|0|0|0|0|0|0|0	22.5	26.409	15.4047	0.96	9.28	0	0	na	na
ARMC9	ARMC9	CYB5B	CYB5B	3|2	0|0|0|0	0|0|0|0|0|0|0|0	2.5	5.76838	3.37256	0.96	4.94	0	0	na	na
ARMC9	ARMC9	RAP1A	RAP1A	4|2	1|0|0|0	0|0|0|0|0|0|0|0	3	5.75058	3.46657	0.96	4.28	0	0	na	na
ARMC9	ARMC9	SELENON	SELENON	4|2	0|0|0|0	0|0|0|0|0|0|0|0	3	6.36451	3.71769	0.96	6.18	0	0	na	na
ARMC9	ARMC9	PGRMC2	PGRMC2	3|4	0|0|0|0	0|0|0|0|0|0|0|0	3.5	8.74836	4.46409	0.96	5.86	0	0	na	na
ARMC9	ARMC9	RAB5C	RAB5C	4|4	1|1|0|0	0|0|0|0|0|0|0|0	4	7.18691	4.08815	0.96	3.85	0	0	na	na
ARMC9	ARMC9	RHOT1	RHOT1	11|9	3|0|0|0	0|0|0|0|0|0|0|0	10	15.881	8.70987	0.96	10.78	0	0	na	na
ARMC9	ARMC9	PDCD2	PDCD2	2|3	0|0|0|0	0|0|0|0|0|0|0|0	2.5	6.66224	3.50485	0.96	6.3	0	0	na	na
DCAF1	DCAF1	ATP2A1	ATP2A1	8	0|2|0|0	0|0|0|0|0|0|0|0	8	4.06393	2.66086	0.96	0.93	0	0	na	na
DCAF1	DCAF1	TBL2	TBL2	3	0|0|0|0	0|0|0|0|0|0|0|0	3	2.7386	1.88478	0.96	2.26	0	0	na	na
DCAF1	DCAF1	FEN1	FEN1	3	0|0|0|0	0|0|0|0|0|0|0|0	3	2.7386	1.88478	0.96	2.72	0	0	na	na
DCAF1	DCAF1	MOGS	MOGS	10	2|1|0|0	0|0|0|0|0|0|0|0	10	4.82976	3.09468	0.96	2.53	0	0	na	na
DCAF1	DCAF1	HSP90AB2P	HSP90AB2P	9	0|5|0|0	0|0|0|0|0|0|0|0	9	3.15963	2.2063	0.96	0.98	0	0	na	na
DCAF1	DCAF1	APOL2	APOL2	3	0|0|0|0	0|0|0|0|0|0|0|0	3	2.7386	1.88478	0.96	2.53	0	0	na	na
DCAF1	DCAF1	RFC2	RFC2	4	0|1|0|0	0|0|0|0|0|0|0|0	4	2.78028	1.92679	0.96	2.86	0	0	na	na
FGFR1OP	FGFR1OP	MVK	MVK	5|6	0|0|0|0	0|0|0|0|0|0|0|0	5.5	23.1548	10.3389	0.96	23.53	0	0	na	na
GID8	GID8	TMEM161A	TMEM161A	3|3	0|0|0|0	0|0|0|0|0|0|0|0	3	4.01374	2.50132	0.96	3.78	0	0	na	na
GID8	GID8	CLPTM1L	CLPTM1L	2|6	0|0|0|0	0|0|0|0|0|0|0|0	4	4.4894	2.73322	0.96	4.43	0	0	na	na
GID8	GID8	MCM7	MCM7	7|34	7|2|0|0	0|0|0|0|0|0|0|0	20.5	8.44509	4.9335	0.96	11.82	0	0	na	na
GID8	GID8	GPX4	GPX4	4|4	0|1|0|0	0|0|0|0|0|0|0|0	4	4.20488	2.64922	0.96	2.78	0	0	na	na
KATNAL2	KATNAL2	DHX9	DHX9	44|25	11|5|0|0	0|0|0|0|0|0|0|0	34.5	3.8894	2.72309	0.96	3.07	0	0	na	na
KATNAL2	KATNAL2	PPM1G	PPM1G	22|22	5|5|0|0	0|0|0|0|0|0|0|0	22	3.40164	2.36619	0.96	1.85	0	0	na	na
KATNAL2	KATNAL2	RCN2	RCN2	18|29	6|4|0|0	0|0|0|0|0|0|0|0	23.5	3.86875	2.53977	0.96	2.97	0	0	na	na
KATNAL2	KATNAL2	ARMCX3	ARMCX3	6|3	0|0|0|0	0|0|0|0|0|0|0|0	4.5	2.44812	1.73232	0.96	2.38	0	0	na	na
KATNAL2	KATNAL2	TMX3	TMX3	11|7	0|2|0|0	0|0|0|0|0|0|0|0	9	2.8514	1.982	0.96	1.42	0	0	na	na
KATNAL2	KATNAL2	RPS4Y1	RPS4Y1	6|4	0|0|0|0	0|0|0|0|0|0|0|0	5	2.64793	1.83847	0.96	1.63	0	0	na	na
KIAA1468	KIAA1468	TMPO	TMPO	6|12	2|2|0|0	0|0|0|0|0|0|0|0	9	8.03665	4.98118	0.96	4.04	0	0	na	na
KIAA1468	KIAA1468	SEC61A1	SEC61A1	4|15	3|0|0|0	0|0|0|0|0|0|0|0	9.5	9.10485	5.34145	0.96	7.95	0	0	na	na
KIAA1468	KIAA1468	AIFM1	AIFM1	15|55	10|18|0|0	0|1|0|0|0|0|0|0	35	7.527	3.98686	0.96	3.82	0	0	na	na
KIAA1468	KIAA1468	SARS2	SARS2	2|12	0|1|0|0	0|0|0|0|0|0|0|0	7	7.13196	4.01892	0.96	6.19	0	0	na	na
LIS1	LIS1	ACTR1B	ACTR1B	3|15	0|0|0|0	0|0|0|0|0|0|0|0	9	5.40179	3.01467	0.96	5.48	0	0	na	na
LIS1	LIS1	RPL28	RPL28	3|4	0|0|0|0	0|0|0|0|0|0|0|0	3.5	2.93227	1.98213	0.96	1.56	0	0	na	na
LIS1	LIS1	GPN3	GPN3	3|10	0|0|0|0	0|0|0|0|0|0|0|0	6.5	4.27928	2.59674	0.96	3.64	0	0	na	na
LIS1	LIS1	ANP32A	ANP32A	2|6	0|0|0|0	0|0|0|0|0|0|0|0	4	3.03652	2.00871	0.96	3.07	0	0	na	na
LIS1	LIS1	FKBP5	FKBP5	4|26	0|0|0|0	0|0|0|0|0|0|0|0	15	8.21606	4.08451	0.96	1.57	0	0	na	na
LIS1	LIS1	RPS4Y1	RPS4Y1	4|4	0|0|0|0	0|0|0|0|0|0|0|0	4	3.27703	2.14486	0.96	2.03	0	0	na	na
MAEA	MAEA	PLBD2	PLBD2	4|5	0|0|0|0	0|0|0|0|0|0|0|0	4.5	3.08587	2.03567	0.96	3.12	0	0	na	na
MKLN1	MKLN1	JMJD6	JMJD6	4|2	0|0|0|0	0|0|0|0|0|0|0|0	3	8.16221	4.64479	0.96	7.54	0	0	na	na
NPAT	NPAT	HAT1	HAT1	21|20	3|4|0|0	0|0|0|0|0|0|0|0	20.5	15.6116	9.81327	0.96	8.59	0	0	na	na
RANBP10	RANBP10	HSPD1	HSPD1	45|19	26|20|0|0	0|0|0|0|0|0|0|0	32	5.99167	4.31986	0.96	1.95	0	0	na	na
RANBP10	RANBP10	MAEA	MAEA	5|2	0|0|0|0	0|0|0|0|0|0|0|0	3.5	5.84997	3.46621	0.96	1.33	0	1	na	|| pubmed:27173435|pubmed:unassigned1312 || || || || || || || ||
RANBP9	RANBP9	RPS10	RPS10	5|2	0|0|0|0	0|0|0|0|0|0|0|0	3.5	3.22395	2.13066	0.96	1.48	0	0	na	na
RMND5A	RMND5A	PTCD3	PTCD3	2|7	0|0|0|0	0|0|0|0|0|0|0|0	4.5	7.12972	3.95757	0.96	5.05	0	0	na	na
RMND5B	RMND5B	CANX	CANX	4|3	0|1|0|0	0|0|0|0|0|0|0|0	3.5	4.18043	2.67262	0.96	4.05	0	0	na	na
RMND5B	RMND5B	USP11	USP11	3|5	0|1|0|0	0|0|0|0|0|0|0|0	4	4.7254	2.90816	0.96	3.66	0	0	na	na
SMU1	SMU1	SRPK2	SRPK2	3	0|0|0|0	0|0|0|0|0|0|0|0	3	2.5993	1.81389	0.96	2.52	0	0	na	na
SMU1	SMU1	TBL2	TBL2	3	0|0|0|0	0|0|0|0|0|0|0|0	3	2.5993	1.81389	0.96	2.13	0	0	na	na
SMU1	SMU1	USP47	USP47	7	0|1|0|0	0|0|0|0|0|0|0|0	7	3.96472	2.56268	0.96	4.35	0	0	na	na
SMU1	SMU1	MRPS2	MRPS2	3	0|0|0|0	0|0|0|0|0|0|0|0	3	2.5993	1.81389	0.96	2.5	0	0	na	na
SMU1	SMU1	RPL7	RPL7	26	9|3|0|0	0|0|0|0|0|0|0|0	26	5.84788	3.93678	0.96	3.12	0	0	na	na
SMU1	SMU1	GTF2I	GTF2I	4	0|0|0|0	0|0|0|0|0|0|0|0	4	3.1324	2.08518	0.96	2.72	0	0	na	na
SMU1	SMU1	DDX17	DDX17	26	5|4|1|0	0|0|0|0|0|0|0|0	26	4.15921	2.93306	0.96	4.14	0	0	na	na
SMU1	SMU1	DDX18	DDX18	4	0|0|0|0	0|0|0|0|0|0|0|0	4	3.1324	2.08518	0.96	3.11	0	0	na	na
SMU1	SMU1	HSPD1	HSPD1	38	26|20|0|0	0|0|0|0|0|0|0|0	38	2.78069	2.05297	0.96	0.76	0	0	na	na
SMU1	SMU1	LUC7L3	LUC7L3	3	0|0|0|0	0|0|0|0|0|0|0|0	3	2.5993	1.81389	0.96	2.38	1	1	|| pubmed:22939629 || || || || || || || ||	|| pubmed:22939629 || || || || || || || ||
SMU1	SMU1	MOGS	MOGS	8	2|1|0|0	0|0|0|0|0|0|0|0	8	3.74194	2.48433	0.96	1.9	0	0	na	na
SMU1	SMU1	BCLAF1	BCLAF1	5	0|0|0|0	0|0|0|0|0|0|0|0	5	3.6655	2.35648	0.96	3.71	0	0	na	na
SMU1	SMU1	DDX1	DDX1	9	0|3|0|0	0|0|0|0|0|0|0|0	9	3.66874	2.46928	0.96	4.07	0	0	na	na
SMU1	SMU1	SNRPE	SNRPE	3	0|0|0|0	0|0|0|0|0|0|0|0	3	2.5993	1.81389	0.96	2.2	0	0	na	na
SMU1	SMU1	TXNRD1	TXNRD1	4	1|0|0|0	0|0|0|0|0|0|0|0	4	2.83024	1.94434	0.96	3.07	0	0	na	na
SMU1	SMU1	MRPS28	MRPS28	3	0|0|0|0	0|0|0|0|0|0|0|0	3	2.5993	1.81389	0.96	2.17	0	0	na	na
SMU1	SMU1	HNRNPA2B1	HNRNPA2B1	8	3|0|0|0	0|0|0|0|0|0|0|0	8	3.98764	2.60438	0.96	4.03	0	0	na	na
SMU1	SMU1	IGF2BP3	IGF2BP3	13	7|0|0|0	0|0|0|0|0|0|0|0	13	4.53855	3.00371	0.96	4.04	0	0	na	na
SMU1	SMU1	PTBP1	PTBP1	15	7|1|0|0	0|0|0|0|0|0|0|0	15	4.63553	3.09424	0.96	5.06	0	0	na	na
SMU1	SMU1	CSNK2A1	CSNK2A1	3	0|0|0|0	0|0|0|0|0|0|0|0	3	2.5993	1.81389	0.96	0.14	0	0	na	na
SSBP3	SSBP3	MTHFD2	MTHFD2	12|11	1|3|0|0	0|0|0|0|0|0|0|0	11.5	9.60081	5.87121	0.96	8.85	0	0	na	na
SSBP4	SSBP4	P4HA2	P4HA2	3|4	0|0|0|0	0|0|0|0|0|0|0|0	3.5	9.93516	5.44669	0.96	4.69	0	0	na	na
SSBP4	SSBP4	SEC24C	SEC24C	3|7	0|0|0|0	0|0|0|0|0|0|0|0	5	14.0602	6.96735	0.96	14	0	0	na	na
TBL1X	TBL1X	TCP1	TCP1	53|34	13|10|0|3	1|0|0|0|0|0|0|0	43.5	7.84501	5.25653	0.96	7.87	0	0	na	na
TBL1X	TBL1X	CCT4	CCT4	63|26	18|8|0|0	0|1|0|0|0|0|0|0	44.5	14.3057	7.14484	0.96	11.32	0	0	na	na
TBL1XR1	TBL1XR1	STIP1	STIP1	26|57	25|8|0|0	0|0|0|0|0|0|0|0	41.5	12.0272	8.02949	0.96	9.97	0	0	na	na
TBL1XR1	TBL1XR1	CCT3	CCT3	35|49	18|10|0|1	1|0|0|1|0|0|0|0	42	10.1816	6.82761	0.96	11.62	0	0	na	na
TBL1XR1	TBL1XR1	CCT5	CCT5	34|57	26|6|0|0	0|1|0|0|0|0|0|0	45.5	14.0533	7.14105	0.96	10.98	0	0	na	na
TBL1Y	TBL1Y	IRS4	IRS4	48|27	0|21|0|0	5|2|0|5|0|0|0|0	37.5	3.92703	0.660316	0.96	269.83	0	0	na	na
TBL1Y	TBL1Y	CAPN15	CAPN15	4|3	0|0|0|0	0|0|0|0|0|0|0|0	3.5	2.81016	1.92072	0.96	2.84	1	1	|| pubmed:28514442 || || || || || || || ||	|| pubmed:28514442 || || || || || || || ||
TCOF1	TCOF1	TCEA1	TCEA1	2|4	0|0|0|0	0|0|0|0|0|0|0|0	3	2.98503	1.966	0.96	3.02	0	0	na	na
TCOF1	TCOF1	PSME3	PSME3	2|4	0|0|0|0	0|0|0|0|0|0|0|0	3	2.98503	1.966	0.96	1.34	0	0	na	na
TCOF1	TCOF1	ADD2	ADD2	2|7	0|0|0|0	0|0|0|0|0|0|0|0	4.5	4.03828	2.36025	0.96	4.09	0	0	na	na
TCOF1	TCOF1	WDR11	WDR11	7|5	2|0|0|0	0|0|0|0|0|0|0|0	6	3.94543	2.5542	0.96	4.69	0	0	na	na
TCOF1	TCOF1	EIF2B5	EIF2B5	2|2	0|0|0|0	0|0|0|0|0|0|0|0	2	2.28286	1.6517	0.96	2.3	0	0	na	na
TCOF1	TCOF1	IQGAP1	IQGAP1	14|10	10|0|0|0	0|0|0|0|0|0|0|0	12	4.14767	2.81089	0.96	2.71	0	0	na	na
TCOF1	TCOF1	HDAC6	HDAC6	3|2	0|0|0|0	0|0|0|0|0|0|0|0	2.5	2.57321	1.79856	0.96	2.41	0	0	na	na
TCOF1	TCOF1	LRPPRC	LRPPRC	10|8	0|3|0|0	0|0|0|0|0|0|0|0	9	4.24725	2.80288	0.96	0.58	0	0	na	na
TCOF1	TCOF1	MPP6	MPP6	2|3	0|0|0|0	0|0|0|0|0|0|0|0	2.5	2.63395	1.81566	0.96	2.62	0	0	na	na
WDR26	WDR26	HSP90AB2P	HSP90AB2P	11|9	0|5|0|0	0|0|0|0|0|0|0|0	10	7.59584	4.63137	0.96	2.92	0	0	na	na
WDR47	WDR47	UNC45A	UNC45A	4|7	1|0|0|0	0|0|0|0|0|0|0|0	5.5	3.22513	2.14715	0.96	2.38	0	0	na	na
WDR47	WDR47	PFDN6	PFDN6	3|7	0|0|0|0	0|0|0|0|0|0|0|0	5	3.21131	2.1251	0.96	3.25	0	0	na	na
DCAF1	DCAF1	TUFM	TUFM	39	34|20|0|0	0|0|0|0|0|0|0|0	39	2.77706	2.05348	0.95	1.39	0	0	na	na
DCAF1	DCAF1	DNAJB12	DNAJB12	6	2|0|0|0	0|0|0|0|0|0|0|0	6	3.68943	2.41908	0.95	3.53	0	0	na	na
DCAF1	DCAF1	LPCAT1	LPCAT1	3	0|0|0|0	0|0|0|0|0|0|0|0	3	2.7386	1.88478	0.95	1.39	0	0	na	na
DCAF1	DCAF1	CNIH4	CNIH4	4	1|0|0|0	0|0|0|0|0|0|0|0	4	2.99806	2.03247	0.95	2.21	0	0	na	na
DCAF1	DCAF1	HACD3	HACD3	19	3|3|0|0	0|0|0|0|0|0|0|0	19	6.31955	4.09878	0.95	1.92	0	0	na	na
DCAF1	DCAF1	IQGAP1	IQGAP1	12	10|0|0|0	0|0|0|0|0|0|0|0	12	3.84717	2.63228	0.95	2.16	0	0	na	na
DCAF1	DCAF1	PSMD4	PSMD4	2	0|0|0|0	0|0|0|0|0|0|0|0	2	2.15907	1.58985	0.95	1.88	0	0	na	na
DCAF1	DCAF1	RFC4	RFC4	6	0|2|0|0	0|0|0|0|0|0|0|0	6	3.2282	2.19366	0.95	3.32	0	0	na	na
DCAF1	DCAF1	CYC1	CYC1	7	2|0|0|0	0|0|0|0|0|0|0|0	7	4.167	2.67668	0.95	3.13	0	0	na	na
GID8	GID8	HSD17B10	HSD17B10	7|9	0|3|0|0	0|0|0|0|0|0|0|0	8	5.55077	3.53204	0.95	3.5	0	0	na	na
GID8	GID8	GPX1	GPX1	2|4	0|0|0|0	0|0|0|0|0|0|0|0	3	3.74928	2.39671	0.95	2.25	0	0	na	na
KATNAL2	KATNAL2	OLA1	OLA1	3|3	0|0|0|0	0|0|0|0|0|0|0|0	3	2.02378	1.51839	0.95	1.71	0	0	na	na
KATNAL2	KATNAL2	IMMT	IMMT	12|5	0|2|0|0	0|0|0|0|0|0|0|0	8.5	2.66525	1.85774	0.95	1.32	0	0	na	na
KATNAL2	KATNAL2	STUB1	STUB1	36|46	29|2|0|0	0|0|0|0|0|0|0|0	41	3.40924	2.37903	0.95	3.47	0	0	na	na
KATNAL2	KATNAL2	PDHB	PDHB	3|5	0|0|0|0	0|0|0|0|0|0|0|0	4	2.4234	1.69939	0.95	2.16	0	0	na	na
KIAA1468	KIAA1468	CHCHD4	CHCHD4	3|3	0|0|0|0	0|0|0|0|0|0|0|0	3	5.5969	3.19188	0.95	4.62	0	0	na	na
KIAA1468	KIAA1468	HACD3	HACD3	8|15	3|3|0|0	0|0|0|0|0|0|0|0	11.5	8.61362	5.43836	0.95	3.2	0	0	na	na
KIAA1468	KIAA1468	KDELR2	KDELR2	3|3	0|0|0|0	0|0|0|0|0|0|0|0	3	5.5969	3.19188	0.95	5.33	0	0	na	na
KIAA1468	KIAA1468	EHD1	EHD1	2|3	0|0|0|0	0|0|0|0|0|0|0|0	2.5	4.5093	2.75282	0.95	4.57	0	0	na	na
LIS1	LIS1	HSPD1	HSPD1	28|66	26|20|0|0	0|0|0|0|0|0|0|0	47	3.33172	2.39508	0.95	1.03	0	0	na	na
MAEA	MAEA	PPP2R1B	PPP2R1B	6|3	0|1|0|0	0|0|0|0|0|0|0|0	4.5	2.43198	1.73563	0.95	1.54	0	0	na	na
MKLN1	MKLN1	PSMB1	PSMB1	2|4	0|0|0|0	0|0|0|0|0|0|0|0	3	9.9121	4.83272	0.95	5.95	0	0	na	na
NPAT	NPAT	RPL13	RPL13	8|20	6|2|0|0	1|0|0|2|0|0|0|0	14	11.5893	2.17826	0.95	11.56	0	0	na	na
NPAT	NPAT	RPS9	RPS9	15|17	7|3|0|0	0|0|0|0|0|0|0|0	16	11.1366	7.12973	0.95	6.56	0	0	na	na
RANBP10	RANBP10	ATP2A1	ATP2A1	9|6	0|2|0|0	0|0|0|0|0|0|0|0	7.5	9.01466	5.3445	0.95	2.77	0	0	na	na
RANBP9	RANBP9	CCT7	CCT7	14|23	10|2|0|0	0|0|0|0|0|0|0|0	18.5	7.12633	3.8618	0.95	0.58	0	0	na	na
RMND5A	RMND5A	HSPA2	HSPA2	27|41	16|21|6|15	12|10|7|12|4|10|2|15	34	1.4123	0.589125	0.95	-2.38	0	0	na	na
RMND5A	RMND5A	MRPS9	MRPS9	2|4	1|0|0|0	0|0|0|0|0|0|0|0	3	4.82014	2.98171	0.95	3.32	0	0	na	na
RMND5A	RMND5A	RPL5	RPL5	9|10	4|0|0|0	0|0|0|0|0|0|0|0	9.5	11.0156	6.49307	0.95	5.31	0	0	na	na
RMND5B	RMND5B	ATP2A1	ATP2A1	11|5	0|2|0|0	0|0|0|0|0|0|0|0	8	7.22682	4.25715	0.95	2.17	0	0	na	na
RMND5B	RMND5B	GPX8	GPX8	4|2	0|0|0|0	0|0|0|0|0|0|0|0	3	4.38999	2.67788	0.95	2.34	0	0	na	na
RMND5B	RMND5B	GNAI2	GNAI2	7|2	0|0|0|0	0|0|0|0|0|0|0|0	4.5	6.03375	3.29918	0.95	2.52	0	0	na	na
RMND5B	RMND5B	HSP90AB2P	HSP90AB2P	10|9	0|5|0|0	0|0|0|0|0|0|0|0	9.5	6.0346	3.94395	0.95	1.61	0	0	na	na
RMND5B	RMND5B	HUWE1	HUWE1	16|10	6|4|0|0	0|0|0|0|0|0|0|0	13	6.52688	4.28256	0.95	5.66	0	0	na	na
RMND5B	RMND5B	YPEL5	YPEL5	3|3	0|0|0|0	0|0|0|0|0|0|0|0	3	4.44122	2.75014	0.95	2.95	0	1	na	|| pubmed:27173435|pubmed:unassigned1312 || || || || || || || ||
SMU1	SMU1	CCT6B	CCT6B	9	2|0|0|0	0|0|0|0|0|0|0|0	9	4.77775	3.00613	0.95	3.04	0	0	na	na
SMU1	SMU1	RPL3	RPL3	29	13|4|1|0	0|0|0|0|0|0|0|0	29	3.71805	2.66666	0.95	3.18	0	0	na	na
SMU1	SMU1	NIFK	NIFK	2	0|0|0|0	0|0|0|0|0|0|0|0	2	2.0662	1.54259	0.95	2.08	0	0	na	na
SMU1	SMU1	ZC3HAV1	ZC3HAV1	11	5|1|0|0	0|0|0|0|0|0|0|0	11	3.974	2.66779	0.95	4.47	0	0	na	na
SMU1	SMU1	YTHDC2	YTHDC2	4	1|0|0|0	0|0|0|0|0|0|0|0	4	2.83024	1.94434	0.95	2.98	0	0	na	na
SMU1	SMU1	PPP2R1A	PPP2R1A	22	6|6|0|0	0|0|0|0|0|0|0|0	22	4.54373	3.13583	0.95	1.53	0	0	na	na
SMU1	SMU1	RCC2	RCC2	8	3|1|0|0	0|0|0|0|0|0|0|0	8	3.47803	2.35088	0.95	2.81	0	0	na	na
SSBP3	SSBP3	P4HA2	P4HA2	4|32	0|0|0|0	0|0|0|0|0|0|0|0	18	21.9038	8.84128	0.95	10.35	0	0	na	na
SSBP3	SSBP3	GNB2	GNB2	4|4	1|1|0|0	0|0|0|0|0|0|0|0	4	4.80861	3.03342	0.95	3.75	0	0	na	na
TBL1X	TBL1X	CCT6B	CCT6B	12|8	2|0|0|0	0|0|0|0|0|0|0|0	10	13.7903	7.67057	0.95	12.14	0	0	na	na
TBL1X	TBL1X	TBL1Y	TBL1Y	21|4	0|0|0|0	0|0|0|0|0|0|0|0	12.5	16.2413	8.313	0.95	16.5	1	1	|| pubmed:28514442 || || || || || || || ||	|| pubmed:28514442 || || || || || || || ||
TBL1X	TBL1X	GPX4	GPX4	5|3	0|1|0|0	0|0|0|0|0|0|0|0	4	5.98796	3.6067	0.95	3.3	0	0	na	na
TBL1XR1	TBL1XR1	TCP1	TCP1	36|35	13|10|0|3	1|0|0|0|0|0|0|0	35.5	6.32571	4.34675	0.95	5.19	0	0	na	na
TBL1XR1	TBL1XR1	HSP90AB2P	HSP90AB2P	6|25	0|5|0|0	0|0|0|0|0|0|0|0	15.5	11.9963	6.46958	0.95	3.87	0	0	na	na
TBL1Y	TBL1Y	HSPD1	HSPD1	56|38	26|20|0|0	0|0|0|0|0|0|0|0	47	3.28059	2.406	0.95	1.08	0	0	na	na
TBL1Y	TBL1Y	DNAJC10	DNAJC10	11|6	0|2|0|0	0|0|0|0|0|0|0|0	8.5	3.79809	2.50482	0.95	4.21	0	0	na	na
TBL1Y	TBL1Y	PDCD5	PDCD5	8|2	0|0|0|0	0|0|0|0|0|0|0|0	5	3.35745	2.12802	0.95	3.4	0	0	na	na
TBL1Y	TBL1Y	BUB3	BUB3	6|3	1|0|0|0	0|0|0|0|0|0|0|0	4.5	2.92897	1.98937	0.95	1.5	0	0	na	na
TCOF1	TCOF1	SRPRA	SRPRA	2|2	0|0|0|0	0|0|0|0|0|0|0|0	2	2.28286	1.6517	0.95	1	0	0	na	na
TCOF1	TCOF1	METAP2	METAP2	2|7	0|0|0|0	0|0|0|0|0|0|0|0	4.5	4.03828	2.36025	0.95	4.06	0	0	na	na
TCOF1	TCOF1	SMNDC1	SMNDC1	2|2	0|0|0|0	0|0|0|0|0|0|0|0	2	2.28286	1.6517	0.95	2.29	0	0	na	na
TCOF1	TCOF1	SRSF11	SRSF11	2|2	0|0|0|0	0|0|0|0|0|0|0|0	2	2.28286	1.6517	0.95	2.3	0	0	na	na
TCOF1	TCOF1	NAT10	NAT10	27|4	0|0|0|0	0|0|0|0|0|0|0|0	15.5	10.2437	4.67044	0.95	9.3	0	0	na	na
WDR26	WDR26	PPP2R2A	PPP2R2A	19|22	7|4|0|0	0|0|0|0|0|0|0|0	20.5	11.2092	7.18285	0.95	3.03	0	0	na	na
WDR26	WDR26	GID4	GID4	4|4	0|0|0|0	0|0|0|0|0|0|0|0	4	6.42809	3.68508	0.95	2.78	0	1	na	|| pubmed:27173435|pubmed:unassigned1312 || || || || || || || ||
WDR26	WDR26	PPP2R1A	PPP2R1A	16|31	6|6|0|0	0|0|0|0|0|0|0|0	23.5	10.7432	7.10543	0.95	4.04	0	0	na	na
WDR47	WDR47	MRPS27	MRPS27	4|5	0|0|0|0	0|0|0|0|0|0|0|0	4.5	3.24462	2.11889	0.95	1.87	0	0	na	na
WDR47	WDR47	DAP3	DAP3	4|5	0|0|0|0	0|0|0|0|0|0|0|0	4.5	3.24462	2.11889	0.95	2.18	0	0	na	na
ARMC9	ARMC9	CHCHD3	CHCHD3	3|1	0|0|0|0	0|0|0|0|0|0|0|0	2	4.27839	2.66406	0.94	3.64	0	0	na	na
ARMC9	ARMC9	IMMT	IMMT	24|4	0|2|0|0	0|0|0|0|0|0|0|0	14	15.3343	8.30579	0.94	11.87	0	0	na	na
ARMC9	ARMC9	CYC1	CYC1	9|3	2|0|0|0	0|0|0|0|0|0|0|0	6	8.92871	5.2301	0.94	8.88	0	0	na	na
ARMC9	ARMC9	PRAF2	PRAF2	2|4	0|0|0|0	0|0|0|0|0|0|0|0	3	8.15223	3.95484	0.94	5.62	0	0	na	na
DCAF1	DCAF1	FAR1	FAR1	6	3|0|0|0	0|0|0|0|0|0|0|0	6	3.3911	2.27512	0.94	1.55	0	0	na	na
DCAF1	DCAF1	THEM6	THEM6	2	0|0|0|0	0|0|0|0|0|0|0|0	2	2.15907	1.58985	0.94	1.58	0	0	na	na
DCAF1	DCAF1	DNAJC19	DNAJC19	2	0|0|0|0	0|0|0|0|0|0|0|0	2	2.15907	1.58985	0.94	2.12	0	0	na	na
DCAF1	DCAF1	FAM162A	FAM162A	2	0|0|0|0	0|0|0|0|0|0|0|0	2	2.15907	1.58985	0.94	2.11	0	0	na	na
DCAF1	DCAF1	CPT1A	CPT1A	11	4|2|0|0	0|0|0|0|0|0|0|0	11	4.06566	2.73415	0.94	3.61	0	0	na	na
DCAF1	DCAF1	MYO9B	MYO9B	7	0|0|0|0	0|0|0|0|0|0|0|0	7	5.05673	3.06448	0.94	4.59	0	0	na	na
DCAF1	DCAF1	GNAI2	GNAI2	2	0|0|0|0	0|0|0|0|0|0|0|0	2	2.15907	1.58985	0.94	0.65	0	0	na	na
DCAF1	DCAF1	PFDN6	PFDN6	2	0|0|0|0	0|0|0|0|0|0|0|0	2	2.15907	1.58985	0.94	2.18	0	0	na	na
DCAF1	DCAF1	DDB1	DDB1	159	38|18|9|17	0|0|0|0|0|0|0|0	159	2.06211	1.6741	0.94	7.57	1	1	|| pubmed:16949367|pubmed:20870715|pubmed:19287380|pubmed:25499532|pubmed:18606781|pubmed:19295130|pubmed:17609381|pubmed:26344197|pubmed:25557551|pubmed:26613412|pubmed:25532805|pubmed:21957298|pubmed:20360068|pubmed:26496610|pubmed:24558487|pubmed:17314515 || || || || || || || ||	|| pubmed:16949367|pubmed:20870715|pubmed:19287380|pubmed:25499532|pubmed:18606781|pubmed:19295130|pubmed:17609381|pubmed:26344197|pubmed:25557551|pubmed:26613412|pubmed:25532805|pubmed:21957298|pubmed:20360068|pubmed:26496610|pubmed:24558487|pubmed:17314515 || || || || || || || ||
DCAF1	DCAF1	RPS10	RPS10	2	0|0|0|0	0|0|0|0|0|0|0|0	2	2.15907	1.58985	0.94	0.93	0	0	na	na
FGFR1OP	FGFR1OP	AKAP10	AKAP10	46|21	0|4|0|0	0|0|0|0|0|0|0|0	33.5	58.9864	34.6359	0.94	32.39	0	0	na	na
FOPNL	FOPNL	AKAP10	AKAP10	19|7	0|4|0|0	0|0|0|0|0|0|0|0	13	29.4638	17.4113	0.94	9.96	0	0	na	na
GID8	GID8	ORC4	ORC4	2|13	0|0|0|0	0|0|0|0|0|0|0|0	7.5	7.07982	3.67594	0.94	7.18	0	0	na	na
KATNAL2	KATNAL2	HSPD1	HSPD1	70|305	26|20|0|0	0|0|0|0|0|0|0|0	187.5	9.39772	4.79665	0.94	3.5	0	0	na	na
KATNAL2	KATNAL2	XRCC6	XRCC6	36|6	2|0|0|0	0|0|0|0|0|0|0|0	21	6.00815	3.23616	0.94	4.43	0	0	na	na
KIAA1468	KIAA1468	GPX8	GPX8	1|4	0|0|0|0	0|0|0|0|0|0|0|0	2.5	3.86641	2.43343	0.94	2.13	0	0	na	na
LIS1	LIS1	RPS6	RPS6	8|5	1|0|0|0	0|0|0|1|0|0|0|0	6.5	4.40977	1.25724	0.94	1.6	0	0	na	na
LIS1	LIS1	SF3A1	SF3A1	2|5	0|0|0|0	0|0|0|0|0|0|0|0	3.5	2.81202	1.90947	0.94	2.01	0	0	na	na
LIS1	LIS1	COPS7B	COPS7B	2|6	0|0|0|0	0|0|0|0|0|0|0|0	4	3.03652	2.00871	0.94	2.91	0	0	na	na
LIS1	LIS1	COPS7A	COPS7A	2|5	0|0|0|0	0|0|0|0|0|0|0|0	3.5	2.81202	1.90947	0.94	2.84	0	0	na	na
LIS1	LIS1	KPNA1	KPNA1	2|4	0|0|0|0	0|0|0|0|0|0|0|0	3	2.58752	1.80478	0.94	1.83	0	0	na	na
MAEA	MAEA	SLIRP	SLIRP	4|2	0|0|0|0	0|0|0|0|0|0|0|0	3	2.2683	1.64294	0.94	2	0	0	na	na
NPAT	NPAT	PCCA	PCCA	31|8	6|0|4|0	0|0|0|0|0|0|0|0	19.5	4.42596	2.77962	0.94	7.89	0	0	na	na
NPAT	NPAT	RPL27A	RPL27A	4|4	1|1|0|0	1|0|0|1|0|0|0|0	4	5.53522	1.1575	0.94	8.47	0	0	na	na
RANBP9	RANBP9	RMND5A	RMND5A	6|20	0|0|0|0	0|0|0|0|0|0|0|0	13	14.0512	5.44035	0.94	4.4	1	1	|| pubmed:28514442|pubmed:26186194|pubmed:17467196 || || || || || || || ||	|| pubmed:28514442|pubmed:26186194|pubmed:17467196 || || || || || || || ||
RANBP9	RANBP9	HSPD1	HSPD1	36|44	26|20|0|0	0|0|0|0|0|0|0|0	40	4.50948	2.79587	0.94	1.28	0	0	na	na
RMND5A	RMND5A	RPL28	RPL28	6|2	0|0|0|0	0|0|0|0|0|0|0|0	4	8.02096	3.91996	0.94	4.8	0	0	na	na
RMND5A	RMND5A	MRPL12	MRPL12	2|2	0|0|0|0	0|0|0|0|0|0|0|0	2	4.13809	2.56918	0.94	3.22	0	0	na	na
RMND5B	RMND5B	PCCA	PCCA	18|15	6|0|4|0	0|0|0|0|0|0|0|0	16.5	2.96183	2.17365	0.94	4.96	0	0	na	na
RMND5B	RMND5B	CKAP4	CKAP4	10|6	3|0|0|0	0|0|0|0|0|0|0|0	8	7.63029	4.5472	0.94	2.19	0	0	na	na
SMU1	SMU1	RPS8	RPS8	15	6|2|0|0	0|0|0|0|0|0|0|0	15	4.43732	2.98699	0.94	2.2	0	0	na	na
SMU1	SMU1	RPL10	RPL10	10	4|1|0|0	0|0|0|0|0|0|0|0	10	3.90684	2.61287	0.94	2.76	0	0	na	na
SMU1	SMU1	RPS15A	RPS15A	14	8|1|0|0	0|0|0|0|0|0|0|0	14	4.13346	2.80464	0.94	3.02	0	0	na	na
SMU1	SMU1	FTL	FTL	3	1|0|0|0	0|0|0|0|0|0|0|0	3	2.34857	1.69136	0.94	2.51	0	0	na	na
SMU1	SMU1	TRA2B	TRA2B	2	0|0|0|0	0|0|0|0|0|0|0|0	2	2.0662	1.54259	0.94	2.08	0	0	na	na
SMU1	SMU1	IGF2BP1	IGF2BP1	15	6|2|0|0	0|0|0|0|0|0|0|0	15	4.43732	2.98699	0.94	3.47	0	0	na	na
SMU1	SMU1	MRPS17	MRPS17	2	0|0|0|0	0|0|0|0|0|0|0|0	2	2.0662	1.54259	0.94	1.88	0	0	na	na
SMU1	SMU1	MRPS10	MRPS10	2	0|0|0|0	0|0|0|0|0|0|0|0	2	2.0662	1.54259	0.94	1.96	0	0	na	na
SMU1	SMU1	PABPC1	PABPC1	14	11|2|0|0	0|0|0|0|0|0|0|0	14	3.30439	2.3299	0.94	3.94	0	0	na	na
SMU1	SMU1	PCMT1	PCMT1	8	5|0|0|0	0|0|0|0|0|0|0|0	8	3.43252	2.32738	0.94	0.85	0	0	na	na
SMU1	SMU1	RPS9	RPS9	17	7|3|0|0	0|0|0|0|0|0|0|0	17	4.32307	2.95234	0.94	2.22	0	0	na	na
SSBP3	SSBP3	RAB5C	RAB5C	3|6	1|1|0|0	0|0|0|0|0|0|0|0	4.5	5.0885	3.17175	0.94	2.64	0	0	na	na
SSBP3	SSBP3	LANCL2	LANCL2	3|4	1|1|0|0	0|0|0|0|0|0|0|0	3.5	4.22866	2.73248	0.94	5.32	0	0	na	na
TAF5	TAF5	HSP90AA1	HSP90AA1	56|54	24|12|4|0	0|0|0|0|0|0|0|6	55	2.9181	1.99897	0.94	3.32	0	0	na	na
TBL1XR1	TBL1XR1	CCT4	CCT4	34|44	18|8|0|0	0|1|0|0|0|0|0|0	39	13.4716	6.72798	0.94	8.28	0	0	na	na
TBL1XR1	TBL1XR1	HDAC3	HDAC3	3|3	0|0|0|0	0|0|0|0|0|0|0|0	3	5.60218	3.3367	0.94	5.68	1	1	|| pubmed:21258344|pubmed:18202150|pubmed:23752268|pubmed:11931768|pubmed:16469706 || || || || || || || ||	|| pubmed:21258344|pubmed:18202150|pubmed:23752268|pubmed:11931768|pubmed:16469706 || || || || || || || ||
TBL1Y	TBL1Y	MRPL37	MRPL37	8|2	0|0|0|0	0|0|0|0|0|0|0|0	5	3.35745	2.12802	0.94	2.72	0	0	na	na
TBL1Y	TBL1Y	PDCL	PDCL	8|2	0|0|0|0	0|0|0|0|0|0|0|0	5	3.35745	2.12802	0.94	2.48	0	0	na	na
TBL1Y	TBL1Y	IGBP1	IGBP1	3|3	0|0|0|0	0|0|0|0|0|0|0|0	3	2.59441	1.80496	0.94	2.45	0	0	na	na
TCOF1	TCOF1	MINDY4	MINDY4	2|2	0|0|0|0	0|0|0|0|0|0|0|0	2	2.28286	1.6517	0.94	1.59	0	0	na	na
TCOF1	TCOF1	MOB4	MOB4	2|2	0|0|0|0	0|0|0|0|0|0|0|0	2	2.28286	1.6517	0.94	2.3	0	0	na	na
TCOF1	TCOF1	ASB3	ASB3	4|2	0|1|0|0	0|0|0|0|0|0|0|0	3	2.3994	1.70986	0.94	2.56	0	0	na	na
TCOF1	TCOF1	NSUN2	NSUN2	5|2	1|0|0|0	0|0|0|0|0|0|0|0	3.5	2.84968	1.92191	0.94	2.61	0	0	na	na
TCOF1	TCOF1	MNAT1	MNAT1	3|2	0|0|0|0	0|0|0|0|0|0|0|0	2.5	2.57321	1.79856	0.94	2.6	0	0	na	na
TCOF1	TCOF1	ZNF207	ZNF207	2|3	0|0|0|0	0|0|0|0|0|0|0|0	2.5	2.63395	1.81566	0.94	2.63	0	0	na	na
TCOF1	TCOF1	HSD17B4	HSD17B4	9|2	0|0|0|0	0|0|0|0|0|0|0|0	5.5	4.3153	2.50502	0.94	2.64	0	0	na	na
TCOF1	TCOF1	DTD1	DTD1	2|7	0|0|0|0	0|0|0|0|0|0|0|0	4.5	4.03828	2.36025	0.94	4.09	0	0	na	na
TCOF1	TCOF1	RCC2	RCC2	8|8	3|1|0|0	0|0|0|0|0|0|0|0	8	4.05056	2.67164	0.94	3.29	0	0	na	na
WDR26	WDR26	CCT2	CCT2	37|30	33|12|0|0	0|0|0|0|0|0|0|0	33.5	6.97858	4.67119	0.94	2.14	0	0	na	na
WDR26	WDR26	CCT5	CCT5	37|24	26|6|0|0	0|1|0|0|0|0|0|0	30.5	9.07772	4.23312	0.94	4.32	0	0	na	na
WDR47	WDR47	GRAMD4	GRAMD4	3|5	0|0|0|0	0|0|0|0|0|0|0|0	4	2.88648	1.95548	0.94	2.82	0	0	na	na
WDR47	WDR47	RPS4Y1	RPS4Y1	3|5	0|0|0|0	0|0|0|0|0|0|0|0	4	2.88648	1.95548	0.94	1.79	0	0	na	na
WDR47	WDR47	HNRNPD	HNRNPD	4|6	1|0|0|0	0|0|0|0|0|0|0|0	5	3.07838	2.06324	0.94	2.79	0	0	na	na
ARMC9	ARMC9	PTRH2	PTRH2	2|3	0|1|0|0	0|0|0|0|0|0|0|0	2.5	5.58233	3.09817	0.93	4.94	0	0	na	na
ARMC9	ARMC9	FAR1	FAR1	9|4	3|0|0|0	0|0|0|0|0|0|0|0	6.5	9.33527	5.55041	0.93	5.62	0	0	na	na
ARMC9	ARMC9	RPN1	RPN1	30|7	13|5|0|0	0|0|0|0|0|0|0|0	18.5	8.73704	5.74849	0.93	3.78	0	0	na	na
DCAF1	DCAF1	NDUFAF4	NDUFAF4	2	0|0|0|0	0|0|0|0|0|0|0|0	2	2.15907	1.58985	0.93	1.62	0	0	na	na
DCAF1	DCAF1	PSMB6	PSMB6	3	2|0|0|0	0|0|0|0|0|0|0|0	3	2.25674	1.64627	0.93	1.43	0	0	na	na
DCAF1	DCAF1	DNAJC11	DNAJC11	6	2|1|0|0	0|0|0|0|0|0|0|0	6	3.18216	2.17025	0.93	4.04	0	0	na	na
DCAF1	DCAF1	NEDD8	NEDD8	2	0|0|0|0	0|0|0|0|0|0|0|0	2	2.15907	1.58985	0.93	2.14	1	1	|| pubmed:21145461 || || || || || || || ||	|| pubmed:21145461 || || || || || || || ||
DCAF1	DCAF1	SEC62	SEC62	2	0|0|0|0	0|0|0|0|0|0|0|0	2	2.15907	1.58985	0.93	1.76	0	0	na	na
DCAF1	DCAF1	HSD17B12	HSD17B12	11	5|1|0|0	0|0|0|0|0|0|0|0	11	4.26971	2.84184	0.93	3.58	0	0	na	na
FGFR1OP	FGFR1OP	DRAP1	DRAP1	3|3	0|0|0|0	0|0|0|0|0|0|0|0	3	12.5351	6.14357	0.93	12.73	0	0	na	na
FGFR1OP	FGFR1OP	BUB3	BUB3	3|3	1|0|0|0	0|0|0|0|0|0|0|0	3	11.3259	5.72859	0.93	8.93	0	0	na	na
FOPNL	FOPNL	PGRMC1	PGRMC1	5|2	0|0|0|0	0|0|0|0|0|0|0|0	3.5	14.9497	8.01331	0.93	4.7	0	0	na	na
GID8	GID8	ATP2A1	ATP2A1	6|4	0|2|0|0	0|0|0|0|0|0|0|0	5	4.53338	2.76876	0.93	1.37	0	0	na	na
GID8	GID8	RAB13	RAB13	3|3	1|0|0|0	0|0|0|0|0|0|0|0	3	3.62656	2.33237	0.93	3.28	0	0	na	na
KATNAL2	KATNAL2	PDCL	PDCL	4|2	0|0|0|0	0|0|0|0|0|0|0|0	3	1.96541	1.4889	0.93	1.39	0	0	na	na
KATNAL2	KATNAL2	SSR1	SSR1	5|2	0|0|0|0	0|0|0|0|0|0|0|0	3.5	2.10686	1.55543	0.93	1.11	0	0	na	na
KATNAL2	KATNAL2	PON2	PON2	3|2	0|0|0|0	0|0|0|0|0|0|0|0	2.5	1.82397	1.41926	0.93	1.84	0	0	na	na
KIAA1468	KIAA1468	ATP1A1	ATP1A1	14|39	17|18|0|0	0|0|0|0|0|0|0|0	26.5	5.33105	3.81823	0.93	3.85	0	0	na	na
KIAA1468	KIAA1468	CYB5B	CYB5B	1|6	0|0|0|0	0|0|0|0|0|0|0|0	3.5	4.75582	2.79802	0.93	3.94	0	0	na	na
KIAA1468	KIAA1468	KIF16B	KIF16B	5|44	0|0|0|0	0|0|0|0|0|0|0|0	24.5	26.005	11.6909	0.93	25.16	0	0	na	na
KIAA1468	KIAA1468	DYNLL2	DYNLL2	2|3	0|0|0|0	0|0|0|0|0|0|0|0	2.5	4.5093	2.75282	0.93	4.57	0	0	na	na
LIS1	LIS1	COPS8	COPS8	2|5	0|0|0|0	0|0|0|0|0|0|0|0	3.5	2.81202	1.90947	0.93	2.8	0	0	na	na
LIS1	LIS1	MATR3	MATR3	7|4	1|0|0|0	0|0|0|0|0|0|0|0	5.5	3.89542	2.39828	0.93	3.33	0	0	na	na
LIS1	LIS1	LRRC1	LRRC1	7|8	0|2|0|0	0|0|0|0|0|0|0|0	7.5	3.75607	2.47629	0.93	3.91	0	0	na	na
LIS1	LIS1	ARIH2	ARIH2	2|5	0|0|0|0	0|0|0|0|0|0|0|0	3.5	2.81202	1.90947	0.93	2.84	0	0	na	na
MAEA	MAEA	HSPA4	HSPA4	66|26	32|14|0|0	0|0|0|0|0|0|0|0	46	2.80987	2.01522	0.93	1.56	0	0	na	na
MAEA	MAEA	URI1	URI1	4|2	0|0|0|0	0|0|0|0|0|0|0|0	3	2.2683	1.64294	0.93	2.18	0	0	na	na
MAEA	MAEA	KIF1BP	KIF1BP	3|6	0|0|0|0	0|0|0|0|0|0|0|0	4.5	3.17759	2.03352	0.93	2.99	0	0	na	na
MAEA	MAEA	YPEL5	YPEL5	3|3	0|0|0|0	0|0|0|0|0|0|0|0	3	2.36001	1.68631	0.93	1.14	1	1	|| pubmed:26496610 || || || || || || || ||	|| pubmed:26496610 || || || || || || || ||
NPAT	NPAT	HSPD1	HSPD1	21|22	26|20|0|0	0|0|0|0|0|0|0|0	21.5	4.49666	3.2472	0.93	1.08	0	0	na	na
NPAT	NPAT	RPL7A	RPL7A	14|11	9|2|0|0	0|0|0|0|0|0|0|0	12.5	8.5885	5.61373	0.93	4.3	0	0	na	na
NPAT	NPAT	HDAC2	HDAC2	4|2	0|0|0|0	0|0|0|1|0|0|0|0	3	5.51312	1.47544	0.93	5.43	0	0	na	na
RANBP9	RANBP9	TMX3	TMX3	5|8	0|2|0|0	0|0|0|0|0|0|0|0	6.5	4.87665	2.74043	0.93	3.3	0	0	na	na
RMND5A	RMND5A	DDX21	DDX21	8|8	7|0|0|0	0|0|0|0|0|0|0|0	8	7.75609	4.79781	0.93	4.98	0	0	na	na
RMND5B	RMND5B	PTRH2	PTRH2	5|2	0|1|0|0	0|0|0|0|0|0|0|0	3.5	4.1375	2.56333	0.93	3.47	0	0	na	na
RMND5B	RMND5B	GID4	GID4	3|2	0|0|0|0	0|0|0|0|0|0|0|0	2.5	3.84207	2.43581	0.93	1.94	0	0	na	na
RMND5B	RMND5B	IRS4	IRS4	18|21	0|21|0|0	5|2|0|5|0|0|0|0	19.5	4.6311	0.771392	0.93	7.11	0	0	na	na
RMND5B	RMND5B	EXD2	EXD2	4|3	1|1|0|0	0|0|0|0|0|0|0|0	3.5	3.83718	2.51178	0.93	3.53	0	0	na	na
RMND5B	RMND5B	AFG3L2	AFG3L2	5|4	2|0|0|0	0|0|0|0|0|0|0|0	4.5	5.05654	3.15283	0.93	2.35	0	0	na	na
SMU1	SMU1	RPL21	RPL21	12	4|0|0|0	2|0|0|0|0|0|0|0	12	5.18359	1.12281	0.93	3.76	0	0	na	na
SMU1	SMU1	OLA1	OLA1	2	0|0|0|0	0|0|0|0|0|0|0|0	2	2.0662	1.54259	0.93	1.75	0	0	na	na
SMU1	SMU1	TRIM27	TRIM27	2	0|0|0|0	0|0|0|0|0|0|0|0	2	2.0662	1.54259	0.93	2.08	0	0	na	na
SMU1	SMU1	EIF3M	EIF3M	7	3|0|0|0	0|0|0|0|0|0|0|0	7	3.58386	2.38152	0.93	4.34	0	0	na	na
SMU1	SMU1	H1F0	H1F0	5	0|0|0|1	1|0|0|1|0|0|0|0	5	1.47512	0.528723	0.93	3.19	0	0	na	na
SMU1	SMU1	HNRNPA0	HNRNPA0	4	2|0|0|0	0|0|0|0|0|0|0|0	4	2.58125	1.82131	0.93	3.08	0	0	na	na
SMU1	SMU1	RPL15	RPL15	10	3|1|0|0	0|0|0|0|0|0|0|0	10	4.18238	2.75323	0.93	3.14	0	0	na	na
SMU1	SMU1	SNRPB	SNRPB	8	2|1|0|0	0|0|0|0|0|0|0|0	8	3.74194	2.48433	0.93	4.97	0	0	na	na
SMU1	SMU1	RPL13AP3	RPL13AP3	9	4|0|0|0	0|0|0|0|0|0|0|0	9	4.06288	2.66845	0.93	2.71	0	0	na	na
SMU1	SMU1	CAPRIN1	CAPRIN1	6	4|0|0|0	0|0|0|0|0|0|0|0	6	2.94217	2.03741	0.93	3	0	0	na	na
SMU1	SMU1	PPIH	PPIH	2	0|0|0|0	0|0|0|0|0|0|0|0	2	2.0662	1.54259	0.93	2.08	0	0	na	na
SMU1	SMU1	RPS19	RPS19	12	8|1|0|0	0|0|0|0|0|0|0|0	12	3.61274	2.48748	0.93	3.06	0	0	na	na
TBL1Y	TBL1Y	TBL1X	TBL1X	3|2	0|0|0|0	0|0|0|0|0|0|0|0	2.5	2.27869	1.65071	0.93	1.93	1	1	|| pubmed:28514442 || || || || || || || ||	|| pubmed:28514442 || || || || || || || ||
TBL1Y	TBL1Y	VBP1	VBP1	16|16	6|2|0|0	0|0|0|0|0|0|0|0	16	4.6874	3.10217	0.93	6.19	0	0	na	na
TBL1Y	TBL1Y	GET4	GET4	16|7	5|1|0|0	0|0|0|0|0|0|0|0	11.5	3.85703	2.56425	0.93	5.91	0	0	na	na
TBL1Y	TBL1Y	SEC23B	SEC23B	4|2	0|0|0|0	0|0|0|0|0|0|0|0	3	2.49444	1.75658	0.93	1.38	0	0	na	na
TBL1Y	TBL1Y	GTF3C4	GTF3C4	4|2	0|0|0|0	0|0|0|0|0|0|0|0	3	2.49444	1.75658	0.93	2.38	0	0	na	na
TCOF1	TCOF1	NAE1	NAE1	2|2	0|0|0|0	0|0|0|0|0|0|0|0	2	2.28286	1.6517	0.93	2.3	0	0	na	na
TCOF1	TCOF1	PPP2R1A	PPP2R1A	18|13	6|6|0|0	0|0|0|0|0|0|0|0	15.5	3.85196	2.68778	0.93	1.54	0	0	na	na
WDR47	WDR47	XRCC5	XRCC5	15|16	8|1|0|0	0|0|0|0|0|0|0|0	15.5	4.38123	2.83806	0.93	6.81	0	0	na	na
WDR47	WDR47	PFDN1	PFDN1	4|6	1|0|0|0	0|0|0|0|0|0|0|0	5	3.07838	2.06324	0.93	3.45	0	0	na	na
ARMC9	ARMC9	DHRS7B	DHRS7B	2|2	1|0|0|0	0|0|0|0|0|0|0|0	2	4.67332	2.78601	0.92	3.13	0	0	na	na
ARMC9	ARMC9	KDELR1	KDELR1	3|1	0|0|0|0	0|0|0|0|0|0|0|0	2	4.27839	2.66406	0.92	3.58	0	0	na	na
DCAF1	DCAF1	SPNS1	SPNS1	5	2|1|0|0	0|0|0|0|0|0|0|0	5	2.77025	1.93915	0.92	1.87	0	0	na	na
DCAF1	DCAF1	CHEK2	CHEK2	2	0|0|0|0	0|0|0|0|0|0|0|0	2	2.15907	1.58985	0.92	2.04	0	0	na	na
DCAF1	DCAF1	TOMM70	TOMM70	11	3|2|0|0	0|0|0|0|0|0|0|0	11	4.31991	2.86799	0.92	7.4	0	0	na	na
DCAF1	DCAF1	SCO1	SCO1	4	3|0|0|0	0|0|0|0|0|0|0|0	4	2.5132	1.79057	0.92	2.46	0	0	na	na
FGFR1OP	FGFR1OP	CRKL	CRKL	3|2	0|1|0|0	0|0|0|0|0|0|0|0	2.5	8.04846	4.54426	0.92	5.64	0	0	na	na
FOPNL	FOPNL	RAD23B	RAD23B	3|2	0|0|0|0	0|0|0|0|0|0|0|0	2.5	11.6978	6.4263	0.92	9.01	0	0	na	na
GID8	GID8	FAR1	FAR1	8|4	3|0|0|0	0|0|0|0|0|0|0|0	6	5.72332	3.22967	0.92	3.08	0	0	na	na
GID8	GID8	C3orf33	C3orf33	2|4	0|0|0|0	0|0|0|0|0|0|0|0	3	3.74928	2.39671	0.92	2.77	0	0	na	na
GID8	GID8	FKBP8	FKBP8	6|9	3|1|0|0	0|0|0|0|0|0|0|0	7.5	5.37589	3.43028	0.92	1.84	0	0	na	na
GID8	GID8	CCT8	CCT8	20|18	20|5|0|2	0|0|0|0|0|0|0|0	19	2.87766	2.03214	0.92	0.67	0	0	na	na
KATNAL2	KATNAL2	MAGED1	MAGED1	11|9	3|1|0|0	0|0|0|0|0|0|0|0	10	2.87649	2.00519	0.92	2.67	0	0	na	na
KIAA1468	KIAA1468	SPNS1	SPNS1	3|7	2|1|0|0	0|0|0|0|0|0|0|0	5	5.24227	3.32559	0.92	4.13	0	0	na	na
KIAA1468	KIAA1468	FAR1	FAR1	7|5	3|0|0|0	0|0|0|0|0|0|0|0	6	8.20787	4.38918	0.92	4.82	0	0	na	na
KIAA1468	KIAA1468	MAVS	MAVS	4|3	0|1|0|0	0|0|0|0|0|0|0|0	3.5	5.60098	3.16235	0.92	4.8	0	0	na	na
KIAA1468	KIAA1468	RHOT2	RHOT2	7|10	4|0|0|0	0|0|0|0|0|0|0|0	8.5	9.15196	5.3911	0.92	8.04	0	0	na	na
KIAA1468	KIAA1468	ARL13B	ARL13B	1|5	0|0|0|0	0|0|0|0|0|0|0|0	3	4.31112	2.62207	0.92	4.19	0	0	na	na
KIAA1468	KIAA1468	SSBP1	SSBP1	1|5	0|0|0|0	0|0|0|0|0|0|0|0	3	4.31112	2.62207	0.92	4.13	0	0	na	na
LIS1	LIS1	MRPS35	MRPS35	2|4	0|0|0|0	0|0|0|0|0|0|0|0	3	2.58752	1.80478	0.92	1.96	0	0	na	na
LIS1	LIS1	GID8	GID8	10|3	0|0|0|0	0|0|0|0|0|0|0|0	6.5	5.12106	2.75678	0.92	0.51	0	0	na	na
LIS1	LIS1	TRIM41	TRIM41	2|4	0|0|0|0	0|0|0|0|0|0|0|0	3	2.58752	1.80478	0.92	2.59	0	0	na	na
MAEA	MAEA	CCT7	CCT7	20|9	10|2|0|0	0|0|0|0|0|0|0|0	14.5	2.88	2.03601	0.92	0.24	0	0	na	na
MAEA	MAEA	ANKMY2	ANKMY2	3|3	0|0|0|0	0|0|0|0|0|0|0|0	3	2.36001	1.68631	0.92	2.14	0	0	na	na
MAEA	MAEA	TCF25	TCF25	11|2	0|0|0|0	0|0|0|0|0|0|0|0	6.5	3.53398	2.16844	0.92	2.85	0	0	na	na
MKLN1	MKLN1	PSMB4	PSMB4	2|2	0|0|0|0	0|0|0|0|0|0|0|0	2	6.3581	3.6188	0.92	4.38	0	0	na	na
NOLC1	NOLC1	PSME3	PSME3	2|30	0|0|0|0	0|0|0|0|0|0|0|0	16	30.0828	12.3756	0.92	25.53	0	0	na	na
NOLC1	NOLC1	LRRC47	LRRC47	1|6	1|1|0|0	0|0|0|0|0|0|0|0	3.5	6.37096	3.77692	0.92	4.69	0	0	na	na
NOLC1	NOLC1	NHP2	NHP2	1|6	0|0|0|0	0|0|0|0|0|0|0|0	3.5	8.28359	4.5463	0.92	8.2	1	1	|| pubmed:26399832 || || || || || || || ||	|| pubmed:26399832 || || || || || || || ||
RANBP10	RANBP10	MAGED1	MAGED1	9|9	3|1|0|0	0|0|0|0|0|0|0|0	9	10.5488	5.99981	0.92	11.64	0	0	na	na
RANBP10	RANBP10	TMX3	TMX3	5|9	0|2|0|0	0|0|0|0|0|0|0|0	7	10.0486	5.10367	0.92	6.65	0	0	na	na
RMND5A	RMND5A	DHX9	DHX9	7|20	11|5|0|0	0|0|0|0|0|0|0|0	13.5	6.29026	4.16369	0.92	4.59	0	0	na	na
RMND5B	RMND5B	PSMC6	PSMC6	8|5	1|2|0|0	0|0|0|0|0|0|0|0	6.5	5.60979	3.52259	0.92	3.15	0	0	na	na
RMND5B	RMND5B	TNPO1	TNPO1	4|2	0|0|0|0	0|0|0|0|0|0|0|0	3	4.38999	2.67788	0.92	3.36	0	0	na	na
RMND5B	RMND5B	ACACA	ACACA	56|38	42|0|49|0	0|0|0|0|0|0|0|0	47	0.806863	0.605308	0.92	3	0	0	na	na
SMU1	SMU1	EIF4B	EIF4B	3	0|0|0|0	0|0|0|0|0|0|0|0	3	2.5993	1.81389	0.92	2.47	0	0	na	na
SMU1	SMU1	EIF2AK2	EIF2AK2	2	0|0|0|0	0|0|0|0|0|0|0|0	2	2.0662	1.54259	0.92	1.71	0	0	na	na
SMU1	SMU1	RPL30	RPL30	8	3|0|1|0	0|0|0|0|0|0|0|0	8	2.03619	1.52723	0.92	3.8	0	0	na	na
SMU1	SMU1	POLDIP3	POLDIP3	2	0|0|0|0	0|0|0|0|0|0|0|0	2	2.0662	1.54259	0.92	1.99	0	0	na	na
SMU1	SMU1	RPS3A	RPS3A	20	13|3|0|0	1|0|0|2|0|0|0|0	20	3.92894	1.14948	0.92	2.98	0	0	na	na
SMU1	SMU1	MAP4	MAP4	4	0|1|0|0	0|0|0|0|0|0|0|0	4	2.62466	1.84323	0.92	2.29	0	0	na	na
SSBP3	SSBP3	SDHA	SDHA	4|2	0|0|0|0	0|0|0|0|0|0|0|0	3	5.13423	2.94976	0.92	3.6	0	0	na	na
SSBP3	SSBP3	EXOSC6	EXOSC6	2|2	0|0|0|0	0|0|0|0|0|0|0|0	2	3.6261	2.32798	0.92	3.53	0	0	na	na
SSBP3	SSBP3	PREB	PREB	2|2	0|0|0|0	0|0|0|0|0|0|0|0	2	3.6261	2.32798	0.92	2.52	0	0	na	na
SSBP4	SSBP4	P3H4	P3H4	2|11	0|0|0|0	0|0|0|0|0|0|0|0	6.5	18.4152	7.38969	0.92	18.71	0	0	na	na
TBL1Y	TBL1Y	MTR	MTR	4|4	0|1|0|0	0|0|0|0|0|0|0|0	4	2.61919	1.83149	0.92	3.11	0	0	na	na
TCOF1	TCOF1	OLA1	OLA1	3|1	0|0|0|0	0|0|0|0|0|0|0|0	2	2.22213	1.60022	0.92	1.82	0	0	na	na
TCOF1	TCOF1	TBC1D23	TBC1D23	4|2	0|1|0|0	0|0|0|0|0|0|0|0	3	2.3994	1.70986	0.92	2.9	0	0	na	na
TCOF1	TCOF1	ANKRD17	ANKRD17	10|3	1|1|0|0	0|0|0|0|0|0|0|0	6.5	3.81226	2.37826	0.92	3.23	0	0	na	na
TCOF1	TCOF1	HSPA14	HSPA14	9|10	0|10|0|0	0|0|0|0|0|0|0|0	9.5	2.42765	1.76901	0.92	6.63	0	0	na	na
TCOF1	TCOF1	PPFIA1	PPFIA1	13|2	0|0|0|0	0|0|0|0|0|0|0|0	7.5	5.4767	2.88132	0.92	5.51	0	0	na	na
WDR26	WDR26	ATP2A1	ATP2A1	5|10	0|2|0|0	0|0|0|0|0|0|0|0	7.5	7.38761	4.5125	0.92	1.8	0	0	na	na
WDR47	WDR47	MRPL12	MRPL12	4|4	0|0|0|0	0|0|0|0|0|0|0|0	4	3.08221	2.02074	0.92	2.07	0	0	na	na
WDR47	WDR47	RPS3A	RPS3A	22|31	13|3|0|0	1|0|0|2|0|0|0|0	26.5	4.68759	1.32949	0.92	3.52	0	0	na	na
WDR47	WDR47	RPS10	RPS10	2|6	0|0|0|0	0|0|0|0|0|0|0|0	4	2.69075	1.85578	0.92	1.11	0	0	na	na
ARMC9	ARMC9	SLC16A1	SLC16A1	7|5	0|3|0|0	0|0|0|0|0|0|0|0	6	7.98739	4.81479	0.91	4.83	0	0	na	na
ARMC9	ARMC9	SEC61B	SEC61B	2|1	0|0|0|0	0|0|0|0|0|0|0|0	1.5	3.68226	2.36015	0.91	3.26	0	0	na	na
ARMC9	ARMC9	SSR1	SSR1	5|1	0|0|0|0	0|0|0|0|0|0|0|0	3	5.47066	3.18606	0.91	2.93	0	0	na	na
DCAF1	DCAF1	DNAJA1	DNAJA1	36	27|13|0|0	0|0|0|0|0|0|0|0	36	3.41753	2.49175	0.91	2.6	0	0	na	na
DCAF1	DCAF1	C3orf33	C3orf33	4	0|0|0|0	0|0|0|0|0|0|0|0	4	3.31813	2.17971	0.91	2.32	0	0	na	na
DCAF1	DCAF1	NDUFA4	NDUFA4	3	0|1|0|0	0|0|0|0|0|0|0|0	3	2.29469	1.66608	0.91	2.1	0	0	na	na
DCAF1	DCAF1	CNP	CNP	14	5|2|0|0	0|0|0|0|0|0|0|0	14	4.74486	3.15681	0.91	3.78	0	0	na	na
DCAF1	DCAF1	IMMT	IMMT	5	0|2|0|0	0|0|0|0|0|0|0|0	5	2.81034	1.96006	0.91	1.36	0	0	na	na
DCAF1	DCAF1	FARSA	FARSA	7	4|1|0|0	0|0|0|0|0|0|0|0	7	3.1205	2.15653	0.91	1.94	0	0	na	na
GID8	GID8	DHRS7B	DHRS7B	2|3	1|0|0|0	0|0|0|0|0|0|0|0	2.5	3.05325	2.06008	0.91	1.9	0	0	na	na
GID8	GID8	SLC25A3	SLC25A3	18|25	20|10|0|0	0|0|0|0|0|0|0|2	21.5	4.27497	2.55143	0.91	2.74	0	0	na	na
GID8	GID8	TMPO	TMPO	6|7	2|2|0|0	0|0|0|0|0|0|0|0	6.5	4.62224	2.99163	0.91	2.06	0	0	na	na
GID8	GID8	TECR	TECR	10|7	6|1|0|0	0|0|0|0|0|0|0|0	8.5	5.41742	3.32579	0.91	2.9	0	0	na	na
KATNAL2	KATNAL2	AIFM1	AIFM1	41|77	10|18|0|0	0|1|0|0|0|0|0|0	59	3.99746	2.00242	0.91	3.19	0	0	na	na
KATNAL2	KATNAL2	CHCHD4	CHCHD4	2|4	0|0|0|0	0|0|0|0|0|0|0|0	3	2.08214	1.52828	0.91	1.54	0	0	na	na
KIAA1468	KIAA1468	SLC3A2	SLC3A2	9|17	5|8|0|0	0|0|0|0|0|0|0|0	13	5.95453	4.04715	0.91	4.77	0	0	na	na
KIAA1468	KIAA1468	CLN6	CLN6	1|4	1|0|0|0	0|0|0|0|0|0|0|0	2.5	3.49345	2.26906	0.91	3.73	0	0	na	na
KIAA1468	KIAA1468	TECR	TECR	5|11	6|1|0|0	0|0|0|0|0|0|0|0	8	6.17757	3.99171	0.91	3.58	0	0	na	na
KIAA1468	KIAA1468	GNAI2	GNAI2	1|4	0|0|0|0	0|0|0|0|0|0|0|0	2.5	3.86641	2.43343	0.91	1.46	0	0	na	na
KIAA1468	KIAA1468	ARL1	ARL1	3|10	5|0|0|0	0|0|0|0|0|0|0|0	6.5	5.6786	3.58723	0.91	4.81	0	0	na	na
LIS1	LIS1	CHTF18	CHTF18	2|3	0|0|0|0	0|0|0|0|0|0|0|0	2.5	2.36302	1.69362	0.91	2.39	0	0	na	na
LIS1	LIS1	DCAF1	DCAF1	4|17	0|0|0|0	0|0|0|0|0|0|0|0	10.5	6.19555	3.4264	0.91	5.46	0	0	na	na
LIS1	LIS1	DNAJC10	DNAJC10	6|5	0|2|0|0	0|0|0|0|0|0|0|0	5.5	3.02187	2.04303	0.91	3.16	0	0	na	na
LIS1	LIS1	UBXN7	UBXN7	2|4	0|0|0|0	0|0|0|0|0|0|0|0	3	2.58752	1.80478	0.91	2.49	0	0	na	na
LIS1	LIS1	SNRPA1	SNRPA1	2|3	0|0|0|0	0|0|0|0|0|0|0|0	2.5	2.36302	1.69362	0.91	2.39	0	0	na	na
LIS1	LIS1	GTF3C3	GTF3C3	2|3	0|0|0|0	0|0|0|0|0|0|0|0	2.5	2.36302	1.69362	0.91	2.22	0	0	na	na
LIS1	LIS1	HSP90AB2P	HSP90AB2P	13|8	0|5|0|0	0|0|0|0|0|0|0|0	10.5	3.69949	2.3944	0.91	1.19	0	0	na	na
LIS1	LIS1	MYBBP1A	MYBBP1A	2|5	0|0|0|0	0|0|0|0|0|0|0|0	3.5	2.81202	1.90947	0.91	1.98	0	0	na	na
MAEA	MAEA	PASK	PASK	18|3	0|0|0|0	0|0|0|0|0|0|0|0	10.5	5.07219	2.81091	0.91	4.98	0	0	na	na
MAEA	MAEA	CCDC6	CCDC6	9|7	2|1|0|0	0|0|0|0|0|0|0|0	8	3.22323	2.19045	0.91	4.49	0	0	na	na
NPAT	NPAT	ACACA	ACACA	89|29	42|0|49|0	0|0|0|0|0|0|0|0	59	1.30943	0.889429	0.91	5.18	0	0	na	na
NPAT	NPAT	RPS19	RPS19	8|8	8|1|0|0	0|0|0|0|0|0|0|0	8	6.54149	4.25928	0.91	5.62	0	0	na	na
RANBP10	RANBP10	CCT2	CCT2	49|10	33|12|0|0	0|0|0|0|0|0|0|0	29.5	5.47006	3.69096	0.91	0.8	0	0	na	na
RANBP9	RANBP9	RAE1	RAE1	3|2	0|0|0|0	0|0|0|0|0|0|0|0	2.5	2.8063	1.89846	0.91	1.25	0	0	na	na
RMND5A	RMND5A	ATAD3A	ATAD3A	11|15	9|5|0|0	0|0|0|0|0|0|0|0	13	7.05333	4.75123	0.91	2.74	0	0	na	na
RMND5B	RMND5B	AAAS	AAAS	2|5	0|0|0|0	0|0|0|0|0|0|0|0	3.5	5.09161	2.92665	0.91	4.57	0	0	na	na
SMU1	SMU1	RPLP0	RPLP0	15	6|3|0|0	0|0|0|0|0|0|0|0	15	4.05081	2.77256	0.91	3.42	0	0	na	na
SMU1	SMU1	FMR1	FMR1	5	0|3|0|0	0|0|0|0|0|0|0|0	5	2.31942	1.6907	0.91	3.18	0	0	na	na
SMU1	SMU1	PUF60	PUF60	3	0|0|1|0	0|0|0|0|0|0|0|0	3	1.14742	0.975956	0.91	2.12	0	0	na	na
SMU1	SMU1	FAM120A	FAM120A	4	0|0|0|0	0|0|0|0|0|0|0|0	4	3.1324	2.08518	0.91	3.01	0	0	na	na
SMU1	SMU1	RPL17	RPL17	15	8|1|0|0	1|1|0|2|0|0|0|0	15	4.39383	0.856801	0.91	5.81	0	0	na	na
SMU1	SMU1	DDX3X	DDX3X	5	1|2|0|0	0|0|0|0|0|0|0|0	5	2.45403	1.7652	0.91	2.45	0	0	na	na
SMU1	SMU1	TOMM20	TOMM20	4	2|0|0|0	0|0|0|0|0|0|0|0	4	2.58125	1.82131	0.91	1.79	0	0	na	na
SMU1	SMU1	ALYREF	ALYREF	4	2|0|0|0	0|0|0|0|0|0|0|0	4	2.58125	1.82131	0.91	2.96	0	0	na	na
SMU1	SMU1	NAT10	NAT10	3	0|0|0|0	0|0|0|0|0|0|0|0	3	2.5993	1.81389	0.91	1.76	0	0	na	na
SMU1	SMU1	USP9X	USP9X	48	25|23|0|0	0|0|0|0|0|0|0|0	48	3.27514	2.40515	0.91	3.04	0	0	na	na
SSBP3	SSBP3	TRAF7	TRAF7	2|2	0|0|0|0	0|0|0|0|0|0|0|0	2	3.6261	2.32798	0.91	3.67	0	0	na	na
TAF5	TAF5	VCP	VCP	17|13	7|2|0|0	0|0|0|0|0|0|0|0	15	4.39779	2.97035	0.91	1.69	0	0	na	na
TAF5	TAF5	BAG6	BAG6	29|24	25|5|0|0	0|0|0|0|0|0|0|0	26.5	3.41786	2.46575	0.91	5.81	0	0	na	na
TBL1X	TBL1X	TBL1X	TBL1X	5|2	0|0|0|0	0|0|0|0|0|0|0|0	3.5	5.91689	3.50222	0.91	4.99	1	1	na	na
TBL1XR1	TBL1XR1	CCT6B	CCT6B	5|8	2|0|0|0	0|0|0|0|0|0|0|0	6.5	8.88766	5.18063	0.91	7.58	0	0	na	na
TBL1Y	TBL1Y	BAG6	BAG6	34|21	25|5|0|0	0|0|0|0|0|0|0|0	27.5	3.22796	2.33586	0.91	5.91	0	0	na	na
TBL1Y	TBL1Y	BAG5	BAG5	51|15	19|5|0|0	0|0|0|0|0|0|0|0	33	4.18928	2.77846	0.91	3.62	0	0	na	na
TBL1Y	TBL1Y	MAP3K7	MAP3K7	12|8	0|7|0|0	0|0|0|0|0|0|0|0	10	2.59743	1.87758	0.91	6.2	1	1	|| pubmed:28514442 || || || || || || || ||	|| pubmed:28514442 || || || || || || || ||
TBL1Y	TBL1Y	SSR1	SSR1	3|2	0|0|0|0	0|0|0|0|0|0|0|0	2.5	2.27869	1.65071	0.91	1.25	0	0	na	na
TCOF1	TCOF1	HDGF	HDGF	4|1	0|0|0|0	0|0|0|0|0|0|0|0	2.5	2.51248	1.72099	0.91	2.45	0	0	na	na
TCOF1	TCOF1	CHEK2	CHEK2	3|1	0|0|0|0	0|0|0|0|0|0|0|0	2	2.22213	1.60022	0.91	2.15	0	0	na	na
TCOF1	TCOF1	RPL22	RPL22	7|6	3|1|0|0	0|0|0|0|0|0|0|0	6.5	3.39488	2.30322	0.91	2.01	0	0	na	na
TCOF1	TCOF1	NFKBIL1	NFKBIL1	3|1	0|0|0|0	0|0|0|0|0|0|0|0	2	2.22213	1.60022	0.91	1.59	0	0	na	na
TCOF1	TCOF1	STRIP1	STRIP1	2|4	0|0|0|0	0|0|0|0|0|0|0|0	3	2.98503	1.966	0.91	3.02	0	0	na	na
TCOF1	TCOF1	MMAB	MMAB	3|1	0|0|0|0	0|0|0|0|0|0|0|0	2	2.22213	1.60022	0.91	1.99	0	0	na	na
TCOF1	TCOF1	KPNA2	KPNA2	11|9	2|5|0|0	0|0|0|0|0|0|0|0	10	3.37201	2.35028	0.91	2.56	0	0	na	na
TCOF1	TCOF1	PPP2R1B	PPP2R1B	3|2	0|1|0|0	0|0|0|0|0|0|0|0	2.5	2.15611	1.58987	0.91	1.18	0	0	na	na
WDR26	WDR26	CCT6A	CCT6A	25|16	18|4|0|1	0|0|0|0|0|0|0|0	20.5	5.88687	3.75373	0.91	4.26	0	0	na	na
WDR47	WDR47	VBP1	VBP1	9|22	6|2|0|0	0|0|0|0|0|0|0|0	15.5	3.84537	2.62503	0.91	5.19	0	0	na	na
ARMC9	ARMC9	GNPAT	GNPAT	11|10	2|5|0|0	0|0|0|0|0|0|0|0	10.5	10.2979	6.18367	0.9	6.6	0	0	na	na
ARMC9	ARMC9	VDAC2	VDAC2	10|6	4|3|0|0	0|0|0|0|0|0|0|0	8	7.92136	5.0182	0.9	4.33	0	0	na	na
ARMC9	ARMC9	LETMD1	LETMD1	10|1	0|0|0|0	0|0|0|0|0|0|0|0	5.5	8.45132	4.21728	0.9	8.58	0	0	na	na
ARMC9	ARMC9	PLD2	PLD2	11|1	0|0|0|0	0|0|0|0|0|0|0|0	6	9.04745	4.39459	0.9	5.95	0	0	na	na
ARMC9	ARMC9	HSP90AB2P	HSP90AB2P	9|3	0|5|0|0	0|0|0|0|0|0|0|0	6	5.50777	3.61515	0.9	1.46	0	0	na	na
ARMC9	ARMC9	FKBP8	FKBP8	31|10	3|1|0|0	0|0|0|0|0|0|0|0	20.5	22.7121	13.2692	0.9	9.82	0	0	na	na
DCAF1	DCAF1	ATP5C1	ATP5C1	5	3|1|0|0	0|0|0|0|0|0|0|0	5	2.57487	1.83498	0.9	2.07	0	0	na	na
DCAF1	DCAF1	PSMB1	PSMB1	2	0|0|0|0	0|0|0|0|0|0|0|0	2	2.15907	1.58985	0.9	1.04	0	0	na	na
GID8	GID8	SLC25A6	SLC25A6	38|33	27|32|0|0	0|0|0|2|0|3|0|4	35.5	3.70534	1.93834	0.9	3.15	0	0	na	na
GID8	GID8	ACOT9	ACOT9	5|19	9|2|0|0	0|0|0|0|0|0|0|0	12	4.77214	3.06773	0.9	5.44	0	0	na	na
GID8	GID8	HSP90AB2P	HSP90AB2P	4|6	0|5|0|0	0|0|0|0|0|0|0|0	5	2.92714	2.06347	0.9	0.76	0	0	na	na
GID8	GID8	ZNF529	ZNF529	4|2	0|0|0|0	0|0|0|0|0|0|0|0	3	4.27819	2.5065	0.9	4.33	0	0	na	na
KATNAL2	KATNAL2	SERBP1	SERBP1	20|11	5|2|0|0	0|0|0|0|0|0|0|0	15.5	3.13786	2.18109	0.9	1.87	0	0	na	na
KATNAL2	KATNAL2	LPCAT1	LPCAT1	3|2	0|0|0|0	0|0|0|0|0|0|0|0	2.5	1.82397	1.41926	0.9	1.03	0	0	na	na
KATNAL2	KATNAL2	PTCD3	PTCD3	10|2	0|0|0|0	0|0|0|0|0|0|0|0	6	2.81411	1.85256	0.9	1.72	0	0	na	na
KATNAL2	KATNAL2	ATAD3A	ATAD3A	30|15	9|5|0|0	0|0|0|0|0|0|0|0	22.5	2.81433	2.01086	0.9	0.98	0	0	na	na
KATNAL2	KATNAL2	SARS2	SARS2	7|3	0|1|0|0	0|0|0|0|0|0|0|0	5	2.16982	1.58935	0.9	1.24	0	0	na	na
KIAA1468	KIAA1468	CDIPT	CDIPT	14|8	3|4|0|0	0|0|0|0|0|0|0|0	11	9.44755	5.01111	0.9	8.65	0	0	na	na
KIAA1468	KIAA1468	SLC7A5	SLC7A5	1|5	0|0|0|0	0|0|0|0|0|0|0|0	3	4.31112	2.62207	0.9	3.45	0	0	na	na
KIAA1468	KIAA1468	RAB5C	RAB5C	1|5	1|1|0|0	0|0|0|0|0|0|0|0	3	3.31571	2.17834	0.9	1.64	0	0	na	na
KIAA1468	KIAA1468	WDR13	WDR13	1|3	0|0|0|0	0|0|0|0|0|0|0|0	2	3.42171	2.22889	0.9	3.46	0	0	na	na
KIAA1468	KIAA1468	SFXN4	SFXN4	3|6	4|0|0|0	0|0|0|0|0|0|0|0	4.5	4.85692	3.1067	0.9	3.41	0	0	na	na
KIAA1468	KIAA1468	SSR3	SSR3	1|2	0|0|0|0	0|0|0|0|0|0|0|0	1.5	2.977	2.00357	0.9	2.63	0	0	na	na
LIS1	LIS1	DHX9	DHX9	23|20	11|5|0|0	0|0|0|0|0|0|0|0	21.5	4.2715	2.89746	0.9	3.7	0	0	na	na
LIS1	LIS1	DDB1	DDB1	102|148	38|18|9|17	0|0|0|0|0|0|0|0	125	1.53622	1.25107	0.9	6.2	0	0	na	na
LIS1	LIS1	AP4M1	AP4M1	2|3	0|0|0|0	0|0|0|0|0|0|0|0	2.5	2.36302	1.69362	0.9	2.39	0	0	na	na
MAEA	MAEA	RCN2	RCN2	23|8	6|4|0|0	0|0|0|0|0|0|0|0	15.5	3.03968	2.09429	0.9	2.5	0	0	na	na
MAEA	MAEA	TARBP2	TARBP2	3|2	0|0|0|0	0|0|0|0|0|0|0|0	2.5	2.08749	1.55342	0.9	2.07	0	0	na	na
MAEA	MAEA	DFFA	DFFA	3|2	0|0|0|0	0|0|0|0|0|0|0|0	2.5	2.08749	1.55342	0.9	2.11	0	0	na	na
NOLC1	NOLC1	RAB11FIP2	RAB11FIP2	1|4	0|0|0|0	0|0|0|0|0|0|0|0	2.5	6.67074	3.8655	0.9	5.5	0	0	na	na
NOLC1	NOLC1	RPS10	RPS10	1|2	0|0|0|0	0|0|0|0|0|0|0|0	1.5	5.05789	3.03567	0.9	2.48	0	0	na	na
NOLC1	NOLC1	KPNA2	KPNA2	3|25	2|5|0|0	0|0|0|0|0|0|0|0	14	13.0668	7.49355	0.9	13.88	0	0	na	na
RANBP10	RANBP10	PGRMC1	PGRMC1	2|3	0|0|0|0	0|0|0|0|0|0|0|0	2.5	5.48144	3.0345	0.9	1.9	0	0	na	na
RANBP10	RANBP10	YPEL5	YPEL5	2|4	0|0|0|0	0|0|0|0|0|0|0|0	3	6.63665	3.40582	0.9	4.01	1	1	|| pubmed:26496610 || || || || || || || ||	|| pubmed:26496610 || || || || || || || ||
RMND5A	RMND5A	HSP90AB2P	HSP90AB2P	6|4	0|5|0|0	0|0|0|0|0|0|0|0	5	4.68553	2.94566	0.9	1.26	0	0	na	na
RMND5A	RMND5A	GNL3	GNL3	1|4	0|0|0|0	0|0|0|0|0|0|0|0	2.5	4.36402	2.61355	0.9	2.31	0	0	na	na
RMND5A	RMND5A	RPS9	RPS9	11|13	7|3|0|0	0|0|0|0|0|0|0|0	12	8.35863	5.41177	0.9	4.54	0	0	na	na
RMND5B	RMND5B	SLC16A1	SLC16A1	7|4	0|3|0|0	0|0|0|0|0|0|0|0	5.5	4.57623	2.94646	0.9	2.44	0	0	na	na
RMND5B	RMND5B	RHOT1	RHOT1	3|6	3|0|0|0	0|0|0|0|0|0|0|0	4.5	4.72527	2.89894	0.9	2.41	0	0	na	na
RMND5B	RMND5B	TOLLIP	TOLLIP	2|2	0|1|0|0	0|0|0|0|0|0|0|0	2	2.76019	1.91544	0.9	3.14	0	0	na	na
SMU1	SMU1	SERBP1	SERBP1	9	5|2|0|0	0|0|0|0|0|0|0|0	9	3.01863	2.1183	0.9	1.97	0	0	na	na
SMU1	SMU1	EIF3F	EIF3F	14	6|3|0|0	0|0|0|0|0|0|0|0	14	3.81077	2.62418	0.9	5.95	0	0	na	na
SMU1	SMU1	RPL12	RPL12	16	8|2|1|0	0|0|0|0|0|0|0|1	16	2.71784	1.90425	0.9	3.32	0	0	na	na
SMU1	SMU1	RPL27A	RPL27A	6	1|1|0|0	1|0|0|1|0|0|0|0	6	3.22917	0.733885	0.9	3.71	0	0	na	na
SSBP3	SSBP3	PFN2	PFN2	2|3	0|0|0|0	0|0|0|0|0|0|0|0	2.5	4.18509	2.61949	0.9	3.9	0	0	na	na
SSBP3	SSBP3	GALK1	GALK1	11|4	4|0|0|0	0|0|0|0|0|0|0|0	7.5	8.08013	4.31209	0.9	5.82	0	0	na	na
TBL1XR1	TBL1XR1	BAG2	BAG2	17|41	24|11|0|0	1|5|0|1|0|0|0|0	29	7.73251	2.05314	0.9	19.53	1	1	|| pubmed:26496610 || || || || || || || ||	|| pubmed:26496610 || || || || || || || ||
TBL1XR1	TBL1XR1	RAE1	RAE1	3|2	0|0|0|0	0|0|0|0|0|0|0|0	2.5	4.89716	2.93249	0.9	2.94	0	0	na	na
TBL1Y	TBL1Y	SLC16A1	SLC16A1	6|6	0|3|0|0	0|0|0|0|0|0|0|0	6	2.65056	1.86899	0.9	1.15	0	0	na	na
TBL1Y	TBL1Y	UNC45A	UNC45A	4|3	1|0|0|0	0|0|0|0|0|0|0|0	3.5	2.53909	1.79098	0.9	2.13	0	0	na	na
TBL1Y	TBL1Y	MAP7D2	MAP7D2	4|2	0|0|0|0	0|0|0|0|0|0|0|0	3	2.49444	1.75658	0.9	2.41	0	0	na	na
TCOF1	TCOF1	RTFDC1	RTFDC1	2|1	0|0|0|0	0|0|0|0|0|0|0|0	1.5	1.93178	1.46955	0.9	1.95	0	0	na	na
TCOF1	TCOF1	SRGAP2C	SRGAP2C	2|1	0|0|0|0	0|0|0|0|0|0|0|0	1.5	1.93178	1.46955	0.9	1.95	0	0	na	na
TCOF1	TCOF1	COPS4	COPS4	3|1	0|0|0|0	0|0|0|0|0|0|0|0	2	2.22213	1.60022	0.9	1.02	0	0	na	na
TCOF1	TCOF1	NARS	NARS	7|4	2|1|0|0	0|0|0|0|0|0|0|0	5.5	3.15342	2.13952	0.9	4.17	0	0	na	na
TCOF1	TCOF1	STRN4	STRN4	4|1	0|0|0|0	0|0|0|0|0|0|0|0	2.5	2.51248	1.72099	0.9	2.54	0	0	na	na
TCOF1	TCOF1	SNX8	SNX8	3|1	0|0|0|0	0|0|0|0|0|0|0|0	2	2.22213	1.60022	0.9	2.24	0	0	na	na
TCOF1	TCOF1	TRMT10C	TRMT10C	3|1	0|0|0|0	0|0|0|0|0|0|0|0	2	2.22213	1.60022	0.9	2.24	0	0	na	na
TCOF1	TCOF1	PLCG1	PLCG1	2|1	0|0|0|0	0|0|0|0|0|0|0|0	1.5	1.93178	1.46955	0.9	1.95	0	0	na	na
WDR47	WDR47	PDCL	PDCL	4|3	0|0|0|0	0|0|0|0|0|0|0|0	3.5	2.9198	1.91757	0.9	2.19	0	0	na	na
WDR47	WDR47	HADHB	HADHB	2|7	0|0|0|0	0|0|0|0|0|0|0|0	4.5	2.85317	1.93126	0.9	1.13	0	0	na	na
WDR47	WDR47	MTHFD2	MTHFD2	4|26	1|3|0|0	0|0|0|0|0|0|0|0	15	3.94478	2.4612	0.9	2.98	0	0	na	na
ARMC9	ARMC9	ATP2A2	ATP2A2	26|6	13|5|0|0	0|0|0|0|0|0|0|0	16	7.58224	5.00994	0.89	4.23	0	0	na	na
ARMC9	ARMC9	TECR	TECR	9|4	6|1|0|0	0|0|0|0|0|0|0|0	6.5	6.72034	4.31484	0.89	3.94	0	0	na	na
DCAF1	DCAF1	DCAF7	DCAF7	5	3|1|0|0	0|0|0|0|0|0|0|0	5	2.57487	1.83498	0.89	2.07	0	0	na	na
DCAF1	DCAF1	DNAJA2	DNAJA2	30	32|11|0|0	0|0|0|0|0|0|0|0	30	2.80948	2.068	0.89	2.81	0	0	na	na
DCAF1	DCAF1	PSMC6	PSMC6	5	1|2|0|0	0|0|0|0|0|0|0|0	5	2.60947	1.8537	0.89	1.2	0	0	na	na
DCAF1	DCAF1	AP2B1	AP2B1	13	5|3|0|0	0|0|0|0|0|0|0|0	13	4.03658	2.75288	0.89	5.17	0	0	na	na
DCAF1	DCAF1	PFDN1	PFDN1	2	1|0|0|0	0|0|0|0|0|0|0|0	2	1.9508	1.48246	0.89	2.08	0	0	na	na
DCAF1	DCAF1	SFXN4	SFXN4	7	4|0|0|0	0|0|0|0|0|0|0|0	7	3.54351	2.37601	0.89	2.16	0	0	na	na
DCAF1	DCAF1	GIGYF2	GIGYF2	2	0|1|0|0	0|0|0|0|0|0|0|0	2	1.8091	1.40538	0.89	0.96	0	0	na	na
FGFR1OP	FGFR1OP	GPX1	GPX1	5|1	0|0|0|0	0|0|0|0|0|0|0|0	3	8.50657	4.74666	0.89	5.71	0	0	na	na
GID8	GID8	GNPAT	GNPAT	4|11	2|5|0|0	0|0|0|0|0|0|0|0	7.5	3.48901	2.38338	0.89	1.76	0	0	na	na
GID8	GID8	CCT7	CCT7	52|10	10|2|0|0	0|0|0|0|0|0|0|0	31	15.3577	6.46167	0.89	1.49	0	0	na	na
KATNAL2	KATNAL2	SMAP	SMAP	2|4	0|0|0|0	0|0|0|0|0|0|0|0	3	2.08214	1.52828	0.89	1.93	0	0	na	na
KATNAL2	KATNAL2	ACBD3	ACBD3	5|6	0|1|0|0	0|0|0|0|0|0|0|0	5.5	2.43504	1.72734	0.89	2.62	0	0	na	na
KATNAL2	KATNAL2	HSP90AB2P	HSP90AB2P	8|18	0|5|0|0	0|0|0|0|0|0|0|0	13	2.91176	1.91193	0.89	0.95	0	0	na	na
KIAA1468	KIAA1468	VDAC1	VDAC1	1|2	0|0|0|0	0|0|0|0|0|0|0|0	1.5	2.977	2.00357	0.89	2.88	0	0	na	na
KIAA1468	KIAA1468	TMEM33	TMEM33	3|7	2|1|0|0	0|0|0|0|0|0|0|0	5	5.24227	3.32559	0.89	2.51	0	0	na	na
KIAA1468	KIAA1468	RHBDD2	RHBDD2	1|3	0|1|0|0	0|0|0|0|0|0|0|0	2	2.86707	1.97026	0.89	2.27	0	0	na	na
KIAA1468	KIAA1468	HSP90AB2P	HSP90AB2P	4|6	0|5|0|0	0|0|0|0|0|0|0|0	5	4.07604	2.71139	0.89	1.06	0	0	na	na
KIAA1468	KIAA1468	ALG1	ALG1	1|2	0|1|0|0	0|0|0|0|0|0|0|0	1.5	2.49445	1.77109	0.89	2.17	0	0	na	na
KIAA1468	KIAA1468	RHOT1	RHOT1	2|5	3|0|0|0	0|0|0|0|0|0|0|0	3.5	4.08907	2.66029	0.89	2.12	0	0	na	na
MAEA	MAEA	CUL2	CUL2	6|2	0|0|0|0	0|0|0|0|0|0|0|0	4	2.62992	1.80873	0.89	2.49	0	0	na	na
MAEA	MAEA	SCFD1	SCFD1	6|2	0|1|0|0	0|0|0|0|0|0|0|0	4	2.20363	1.59886	0.89	2.52	0	0	na	na
NOLC1	NOLC1	HADHA	HADHA	7|25	15|1|0|0	0|0|0|0|0|0|0|0	16	13.6952	8.97689	0.89	6.22	0	0	na	na
NOLC1	NOLC1	YPEL5	YPEL5	1|3	0|0|0|0	0|0|0|0|0|0|0|0	2	5.86431	3.47544	0.89	2.95	0	0	na	na
NPAT	NPAT	RPL26L1	RPL26L1	9|3	3|0|1|0	0|0|0|0|0|0|0|0	6	3.82565	2.48944	0.89	4.53	0	0	na	na
NPAT	NPAT	ATAD3A	ATAD3A	13|15	9|5|0|0	0|0|0|0|0|0|0|0	14	7.79481	5.18979	0.89	3.07	0	0	na	na
RANBP10	RANBP10	PSMC1	PSMC1	8|4	5|0|0|0	0|0|0|0|0|0|0|0	6	6.31381	3.97294	0.89	4.35	0	0	na	na
RANBP10	RANBP10	AKAP8L	AKAP8L	3|3	1|1|0|0	0|0|0|0|0|0|0|0	3	4.60645	2.82322	0.89	4.97	0	0	na	na
RANBP9	RANBP9	PSMA3	PSMA3	8|2	3|0|0|0	0|0|0|0|0|0|0|0	5	2.91637	2.00262	0.89	2.52	0	0	na	na
RANBP9	RANBP9	PSMC6	PSMC6	9|4	1|2|0|0	0|0|0|0|0|0|0|0	6.5	3.50754	2.35796	0.89	1.96	0	0	na	na
RMND5A	RMND5A	RPSA	RPSA	4|3	2|0|0|0	0|0|0|0|0|0|0|0	3.5	5.50288	3.26805	0.89	4.03	0	0	na	na
RMND5A	RMND5A	RPS16	RPS16	8|8	8|2|0|0	1|0|0|0|0|0|0|0	8	6.04751	2.33836	0.89	4.66	0	0	na	na
RMND5B	RMND5B	MCCC2	MCCC2	19|12	8|0|9|0	0|0|0|0|0|0|0|0	15.5	1.40464	1.05526	0.89	2.05	0	0	na	na
RMND5B	RMND5B	TMX3	TMX3	3|4	0|2|0|0	0|0|0|0|0|0|0|0	3.5	3.63427	2.40157	0.89	2.36	0	0	na	na
SMU1	SMU1	CFAP20	CFAP20	2	0|1|0|0	0|0|0|0|0|0|0|0	2	1.73128	1.3636	0.89	2.08	0	0	na	na
SMU1	SMU1	TJP2	TJP2	3	0|0|0|0	0|0|0|0|0|0|0|0	3	2.5993	1.81389	0.89	2.59	0	0	na	na
SMU1	SMU1	NUDC	NUDC	2	1|0|0|0	0|0|0|0|0|0|0|0	2	1.86689	1.43839	0.89	1.94	0	0	na	na
SMU1	SMU1	RPL9	RPL9	11	4|2|0|0	0|0|0|0|0|0|0|0	11	3.78408	2.5667	0.89	3.4	0	0	na	na
SMU1	SMU1	YBX1	YBX1	16	1|3|0|0	0|0|0|0|4|0|2|0	16	5.64846	0.850401	0.89	5.12	1	1	|| pubmed:22365833 || || || || || || || ||	|| pubmed:22365833 || || || || || || || ||
SMU1	SMU1	EIF3B	EIF3B	23	28|3|0|0	0|0|0|0|0|0|0|0	23	2.90205	2.11559	0.89	12.89	0	0	na	na
SMU1	SMU1	UBXN7	UBXN7	2	0|0|0|0	0|0|0|0|0|0|0|0	2	2.0662	1.54259	0.89	1.95	0	0	na	na
SMU1	SMU1	ACOT9	ACOT9	13	9|2|0|0	0|0|0|0|0|0|0|0	13	3.37784	2.36452	0.89	3.66	0	0	na	na
SSBP3	SSBP3	TXN	TXN	7|22	7|1|3|1	0|0|0|0|0|0|0|0	14.5	2.57229	1.82322	0.89	3.72	0	0	na	na
TAF5	TAF5	PFDN2	PFDN2	14|6	4|1|0|0	0|0|0|0|0|0|0|0	10	4.01752	2.58427	0.89	5.7	0	0	na	na
TBL1Y	TBL1Y	STIP1	STIP1	50|19	25|8|0|0	0|0|0|0|0|0|0|0	34.5	3.40954	2.38949	0.89	2.81	0	0	na	na
TCOF1	TCOF1	ABHD10	ABHD10	2|1	0|0|0|0	0|0|0|0|0|0|0|0	1.5	1.93178	1.46955	0.89	1.95	0	0	na	na
TCOF1	TCOF1	PLCD3	PLCD3	5|1	0|0|0|0	0|0|0|0|0|0|0|0	3	2.80283	1.83383	0.89	2.83	0	0	na	na
TCOF1	TCOF1	KLHL7	KLHL7	3|1	0|0|0|0	0|0|0|0|0|0|0|0	2	2.22213	1.60022	0.89	2.22	0	0	na	na
TCOF1	TCOF1	INTS13	INTS13	4|1	0|0|0|0	0|0|0|0|0|0|0|0	2.5	2.51248	1.72099	0.89	2.54	0	0	na	na
TCOF1	TCOF1	NAA40	NAA40	2|1	0|0|0|0	0|0|0|0|0|0|0|0	1.5	1.93178	1.46955	0.89	1.95	0	0	na	na
TCOF1	TCOF1	ELP2	ELP2	6|1	0|0|0|0	0|0|0|0|0|0|0|0	3.5	3.09318	1.94011	0.89	2.97	0	0	na	na
TCOF1	TCOF1	PRPSAP1	PRPSAP1	2|1	0|0|0|0	0|0|0|0|0|0|0|0	1.5	1.93178	1.46955	0.89	1.74	0	0	na	na
WDR26	WDR26	CCT3	CCT3	25|27	18|10|0|1	1|0|0|1|0|0|0|0	26	5.66306	3.75616	0.89	3.86	0	0	na	na
WDR26	WDR26	CCT4	CCT4	26|21	18|8|0|0	0|1|0|0|0|0|0|0	23.5	7.56761	3.58879	0.89	3.23	0	0	na	na
WDR47	WDR47	RPS17	RPS17	9|11	5|1|0|0	0|0|0|0|0|0|0|0	10	3.4794	2.32572	0.89	2.49	0	0	na	na
ARMC9	ARMC9	VCP	VCP	18|5	7|2|0|0	0|0|0|0|0|0|0|0	11.5	8.98705	5.71606	0.88	4.04	0	0	na	na
ARMC9	ARMC9	TMPO	TMPO	10|9	2|2|0|0	0|0|0|0|0|0|0|0	9.5	12.7287	7.22956	0.88	7.04	0	0	na	na
ARMC9	ARMC9	AUP1	AUP1	4|1	0|0|0|0	0|0|0|0|0|0|0|0	2.5	4.87452	2.93668	0.88	2.62	0	0	na	na
DCAF1	DCAF1	DNAJA3	DNAJA3	15	16|4|0|0	0|0|0|0|0|0|0|0	15	2.78378	2.02075	0.88	4.22	0	0	na	na
DCAF1	DCAF1	TMEM165	TMEM165	3	1|1|0|0	0|0|0|0|0|0|0|0	3	2.10627	1.56582	0.88	1.12	0	0	na	na
DCAF1	DCAF1	RAD17	RAD17	2	0|0|0|0	0|0|0|0|0|0|0|0	2	2.15907	1.58985	0.88	2.18	0	0	na	na
GID8	GID8	SPNS1	SPNS1	4|5	2|1|0|0	0|0|0|0|0|0|0|0	4.5	3.82977	2.51873	0.88	2.92	0	0	na	na
GID8	GID8	TJAP1	TJAP1	1|3	0|0|0|0	0|0|0|0|0|0|0|0	2	2.7447	1.8723	0.88	2.77	0	0	na	na
GID8	GID8	UBA5	UBA5	1|3	0|0|0|0	0|0|0|0|0|0|0|0	2	2.7447	1.8723	0.88	2.77	0	0	na	na
KATNAL2	KATNAL2	HADHB	HADHB	11|2	0|0|0|0	0|0|0|0|0|0|0|0	6.5	2.95556	1.90644	0.88	1.1	0	0	na	na
KIAA1468	KIAA1468	AGK	AGK	7|11	3|12|0|0	0|0|0|0|0|0|0|0	9	3.70842	2.58995	0.88	2.3	0	0	na	na
KIAA1468	KIAA1468	PTRH2	PTRH2	1|2	0|1|0|0	0|0|0|0|0|0|0|0	1.5	2.49445	1.77109	0.88	1.99	0	0	na	na
KIAA1468	KIAA1468	SLC25A3	SLC25A3	16|24	20|10|0|0	0|0|0|0|0|0|0|2	20	5.73493	3.31487	0.88	3.84	0	0	na	na
KIAA1468	KIAA1468	SLC25A6	SLC25A6	19|49	27|32|0|0	0|0|0|2|0|3|0|4	34	4.31402	2.36512	0.88	3.73	0	0	na	na
KIAA1468	KIAA1468	LPCAT1	LPCAT1	1|7	0|0|0|0	0|0|0|0|0|0|0|0	4	5.20053	2.96354	0.88	3.15	0	0	na	na
LIS1	LIS1	PDCL	PDCL	3|2	0|0|0|0	0|0|0|0|0|0|0|0	2.5	2.48327	1.72938	0.88	1.86	0	0	na	na
LIS1	LIS1	USP7	USP7	16|17	7|3|0|0	0|0|0|0|0|0|0|0	16.5	4.43904	2.99019	0.88	1.35	0	0	na	na
NOLC1	NOLC1	SERPINB7	SERPINB7	1|2	1|0|0|0	0|0|0|0|0|0|0|0	1.5	4.57	2.83062	0.88	3.14	0	0	na	na
NPAT	NPAT	RPL7	RPL7	9|13	9|3|0|0	0|0|0|0|0|0|0|0	11	7.2056	4.6578	0.88	3.96	0	0	na	na
NPAT	NPAT	RPL14	RPL14	2|3	1|1|0|0	0|0|0|0|0|0|0|0	2.5	3.79969	2.4521	0.88	2.91	0	0	na	na
NPAT	NPAT	IGF2BP3	IGF2BP3	7|7	7|0|0|0	0|0|0|0|0|0|0|0	7	6.77876	4.31378	0.88	6.35	0	0	na	na
NPAT	NPAT	PC	PC	46|14	29|0|30|0	0|0|0|0|0|0|0|0	30	1.0777	0.729675	0.88	4.32	0	0	na	na
RANBP10	RANBP10	DNAJA1	DNAJA1	31|9	27|13|0|0	0|0|0|0|0|0|0|0	20	4.2427	3.0119	0.88	3.31	0	0	na	na
RANBP10	RANBP10	MCCC2	MCCC2	28|5	8|0|9|0	0|0|0|0|0|0|0|0	16.5	1.58567	1.1086	0.88	2.08	0	0	na	na
RANBP10	RANBP10	FKBP8	FKBP8	8|6	3|1|0|0	0|0|0|0|0|0|0|0	7	7.92382	4.76917	0.88	2.71	0	0	na	na
RMND5A	RMND5A	RPL35A	RPL35A	2|2	0|0|0|0	0|0|0|0|0|0|0|0	2	4.13809	2.56918	0.88	3.21	0	0	na	na
RMND5B	RMND5B	HACD3	HACD3	9|8	3|3|0|0	0|0|0|0|0|0|0|0	8.5	5.6426	3.69212	0.88	2.02	0	0	na	na
SMU1	SMU1	PPP2R2A	PPP2R2A	14	7|4|0|0	0|0|0|0|0|0|0|0	14	3.35699	2.36113	0.88	0.91	0	0	na	na
SMU1	SMU1	PPP1CB	PPP1CB	3	2|0|0|0	0|0|0|0|0|0|0|0	3	2.14195	1.58435	0.88	2.44	0	0	na	na
SMU1	SMU1	LRRC47	LRRC47	3	1|1|0|0	0|0|0|0|0|0|0|0	3	1.99914	1.50692	0.88	1.16	0	0	na	na
SMU1	SMU1	RPL18	RPL18	6	2|1|0|0	0|0|0|0|0|0|0|0	6	2.98414	2.05915	0.88	1.47	0	0	na	na
SMU1	SMU1	DDX3Y	DDX3Y	12	7|3|0|0	0|0|0|0|0|0|0|0	12	3.17794	2.23873	0.88	3.63	0	0	na	na
SMU1	SMU1	MRPS15	MRPS15	2	0|0|0|0	0|0|0|0|0|0|0|0	2	2.0662	1.54259	0.88	2.02	0	0	na	na
SMU1	SMU1	HNRNPU	HNRNPU	34	14|4|0|0	0|0|0|0|7|0|5|0	34	5.85153	0.837204	0.88	16.23	1	1	|| pubmed:22939629 || || || || || || || ||	|| pubmed:22939629 || || || || || || || ||
SMU1	SMU1	AP2M1	AP2M1	2	0|0|0|0	0|0|0|0|0|0|0|0	2	2.0662	1.54259	0.88	1.44	0	0	na	na
SSBP2	SSBP2	SERPINB7	SERPINB7	1|3	1|0|0|0	0|0|0|0|0|0|0|0	2	9.21565	4.75719	0.88	7.23	0	0	na	na
SSBP3	SSBP3	RPN1	RPN1	14|16	13|5|0|0	0|0|0|0|0|0|0|0	15	6.11025	4.1928	0.88	2.47	0	0	na	na
TBL1XR1	TBL1XR1	DNAJC7	DNAJC7	33|33	42|25|0|0	0|0|0|0|0|0|0|0	33	5.00223	3.64298	0.88	5.85	0	0	na	na
TBL1Y	TBL1Y	USP11	USP11	5|2	0|1|0|0	0|0|0|0|0|0|0|0	3.5	2.27089	1.64101	0.88	1.44	0	0	na	na
TCOF1	TCOF1	SMAD9	SMAD9	2|2	1|0|0|0	0|0|0|0|0|0|0|0	2	2.06265	1.54013	0.88	1.85	0	0	na	na
TCOF1	TCOF1	SNIP1	SNIP1	3|1	0|0|0|0	0|0|0|0|0|0|0|0	2	2.22213	1.60022	0.88	2.24	0	0	na	na
TCOF1	TCOF1	FAM91A1	FAM91A1	2|1	0|0|0|0	0|0|0|0|0|0|0|0	1.5	1.93178	1.46955	0.88	1.95	0	0	na	na
TCOF1	TCOF1	TRIP12	TRIP12	5|1	0|0|0|0	0|0|0|0|0|0|0|0	3	2.80283	1.83383	0.88	2.76	0	0	na	na
TCOF1	TCOF1	GTF2H2C	GTF2H2C	5|1	0|0|0|0	0|0|0|0|0|0|0|0	3	2.80283	1.83383	0.88	2.83	0	0	na	na
TCOF1	TCOF1	ACOT8	ACOT8	3|1	0|0|0|0	0|0|0|0|0|0|0|0	2	2.22213	1.60022	0.88	2.1	0	0	na	na
TCOF1	TCOF1	LYRM4	LYRM4	2|1	0|0|0|0	0|0|0|0|0|0|0|0	1.5	1.93178	1.46955	0.88	1.95	0	0	na	na
TCOF1	TCOF1	ARIH1	ARIH1	1|2	0|0|0|0	0|0|0|0|0|0|0|0	1.5	1.99251	1.49043	0.88	1.71	0	0	na	na
TCOF1	TCOF1	PDCD2	PDCD2	2|1	0|0|0|0	0|0|0|0|0|0|0|0	1.5	1.93178	1.46955	0.88	1.55	0	0	na	na
WDR26	WDR26	TCP1	TCP1	23|21	13|10|0|3	1|0|0|0|0|0|0|0	22	3.55782	2.37556	0.88	2.78	0	0	na	na
ARMC9	ARMC9	SPTLC2	SPTLC2	5|1	0|0|0|0	0|0|0|0|0|0|0|0	3	5.47066	3.18606	0.87	4.22	0	0	na	na
DCAF1	DCAF1	SLC25A3	SLC25A3	23	20|10|0|0	0|0|0|0|0|0|0|2	23	2.82645	1.73173	0.87	1.57	0	0	na	na
DCAF1	DCAF1	BAG2	BAG2	30	24|11|0|0	1|5|0|1|0|0|0|0	30	3.23117	0.935825	0.87	8.62	0	0	na	na
DCAF1	DCAF1	VARS	VARS	3	0|2|0|0	0|0|0|0|0|0|0|0	3	1.97462	1.49286	0.87	2.59	0	0	na	na
DCAF1	DCAF1	RPS15A	RPS15A	6	8|1|0|0	0|0|0|0|0|0|0|0	6	2.18663	1.61888	0.87	1.48	0	0	na	na
DCAF1	DCAF1	TMEM33	TMEM33	4	2|1|0|0	0|0|0|0|0|0|0|0	4	2.35835	1.70804	0.87	0.94	0	0	na	na
DCAF1	DCAF1	DPM1	DPM1	15	4|5|0|0	0|0|0|0|0|0|0|0	15	4.04838	2.78709	0.87	3.84	0	0	na	na
GID8	GID8	TOMM20	TOMM20	5|3	2|0|0|0	0|0|0|0|0|0|0|0	4	4.35326	2.62149	0.87	3.18	0	0	na	na
GID8	GID8	CHCHD3	CHCHD3	1|4	0|0|0|0	0|0|0|0|0|0|0|0	2.5	3.11476	2.03111	0.87	2.48	0	0	na	na
GID8	GID8	HSD17B12	HSD17B12	3|13	5|1|0|0	0|0|0|0|0|0|0|0	8	4.46626	2.78667	0.87	3.93	0	0	na	na
KATNAL2	KATNAL2	ATP1A1	ATP1A1	34|36	17|18|0|0	0|0|0|0|0|0|0|0	35	2.06485	1.52447	0.87	1.21	0	0	na	na
KATNAL2	KATNAL2	GRWD1	GRWD1	10|5	4|0|0|0	0|0|0|0|0|0|0|0	7.5	2.39204	1.71986	0.87	2.8	0	0	na	na
KATNAL2	KATNAL2	HECTD1	HECTD1	16|20	5|8|0|0	0|0|0|0|0|0|0|0	18	2.35587	1.69607	0.87	4.61	0	0	na	na
KATNAL2	KATNAL2	FKBP8	FKBP8	7|10	3|1|0|0	0|0|0|0|0|0|0|0	8.5	2.63471	1.83005	0.87	0.88	0	0	na	na
KATNAL2	KATNAL2	NPM1	NPM1	23|16	9|3|0|0	0|0|0|0|0|0|0|0	19.5	2.93181	2.09334	0.87	2.24	0	0	na	na
KIAA1468	KIAA1468	DNAJC1	DNAJC1	1|10	0|0|0|0	0|0|0|0|0|0|0|0	5.5	6.53464	3.41227	0.87	5.59	0	0	na	na
KIAA1468	KIAA1468	AFG3L2	AFG3L2	1|16	2|0|0|0	0|0|0|0|0|0|0|0	8.5	7.58362	3.63985	0.87	4	0	0	na	na
MAEA	MAEA	PPP2R2A	PPP2R2A	16|14	7|4|0|0	0|0|0|0|0|0|0|0	15	3.05751	2.15973	0.87	1.14	0	0	na	na
MAEA	MAEA	PSMA2	PSMA2	10|2	1|0|0|0	0|0|0|0|0|0|0|0	6	3.02972	1.95948	0.87	1.8	0	0	na	na
MAEA	MAEA	HADHB	HADHB	15|2	0|0|0|0	0|0|0|0|0|0|0|0	8.5	4.25723	2.41798	0.87	1.34	0	0	na	na
NPAT	NPAT	RBBP7	RBBP7	9|5	2|2|0|0	0|0|0|0|0|0|0|0	7	7.23277	4.46696	0.87	7.53	1	1	|| pubmed:28514442|pubmed:26186194 || || || || || || || ||	|| pubmed:28514442|pubmed:26186194 || || || || || || || ||
RANBP10	RANBP10	RPN2	RPN2	5|3	0|3|0|0	0|0|0|0|0|0|0|0	4	4.43267	2.89038	0.87	5.24	0	0	na	na
RANBP10	RANBP10	AIFM1	AIFM1	38|11	10|18|0|0	0|1|0|0|0|0|0|0	24.5	5.94768	3.16701	0.87	5.31	0	0	na	na
RMND5B	RMND5B	ALDH3A2	ALDH3A2	6|6	1|2|0|0	0|0|0|0|0|0|0|0	6	5.27726	3.3707	0.87	1.41	0	0	na	na
RMND5B	RMND5B	VDAC2	VDAC2	10|8	4|3|0|0	0|0|0|0|0|0|0|0	9	5.61546	3.69331	0.87	3.07	0	0	na	na
SMU1	SMU1	RPS2	RPS2	14	7|4|0|0	0|0|0|0|0|0|1|0	14	3.35699	1.53299	0.87	1.75	0	0	na	na
SMU1	SMU1	RPL13	RPL13	13	6|2|0|0	1|0|0|2|0|0|0|0	13	3.91144	0.890547	0.87	2.52	0	0	na	na
SMU1	SMU1	BUB3	BUB3	2	1|0|0|0	0|0|0|0|0|0|0|0	2	1.86689	1.43839	0.87	1.05	0	0	na	na
SSBP3	SSBP3	HSDL2	HSDL2	6|5	1|2|0|0	0|0|0|0|0|0|0|0	5.5	5.56975	3.47734	0.87	2.82	0	0	na	na
TAF5	TAF5	HSP90AB3P	HSP90AB3P	19|30	11|11|0|0	0|0|0|0|0|0|0|0	24.5	3.47732	2.42729	0.87	2.83	0	0	na	na
TAF5	TAF5	HSP90AB1	HSP90AB1	22|33	18|12|0|0	0|0|0|0|0|0|0|0	27.5	3.17556	2.25283	0.87	2.47	0	0	na	na
TAF5	TAF5	PFDN6	PFDN6	9|2	0|0|0|0	0|0|0|0|0|0|0|0	5.5	3.9916	2.34917	0.87	4.04	0	0	na	na
TBL1Y	TBL1Y	SLC30A9	SLC30A9	3|2	0|0|0|0	0|0|0|0|0|0|0|0	2.5	2.27869	1.65071	0.87	2.25	0	0	na	na
TBL1Y	TBL1Y	DNAJB4	DNAJB4	13|10	8|2|0|0	0|0|0|0|0|0|0|0	11.5	3.10665	2.18781	0.87	5.65	1	1	|| pubmed:28514442 || || || || || || || ||	|| pubmed:28514442 || || || || || || || ||
TBL1Y	TBL1Y	TCAF1	TCAF1	8|3	2|0|0|0	0|0|0|0|0|0|0|0	5.5	3.02687	2.03241	0.87	3.47	0	0	na	na
TBL1Y	TBL1Y	ATAD3A	ATAD3A	18|14	9|5|0|0	0|0|0|0|0|0|0|0	16	3.17735	2.26081	0.87	1.19	0	0	na	na
TCOF1	TCOF1	SLBP	SLBP	1|2	0|0|0|0	0|0|0|0|0|0|0|0	1.5	1.99251	1.49043	0.87	2.01	0	0	na	na
TCOF1	TCOF1	GTF2H3	GTF2H3	6|1	0|0|0|0	0|0|0|0|0|0|0|0	3.5	3.09318	1.94011	0.87	3.13	0	0	na	na
TCOF1	TCOF1	PUS1	PUS1	1|3	0|0|0|0	0|0|0|0|0|0|0|0	2	2.3436	1.63839	0.87	2.37	0	0	na	na
TCOF1	TCOF1	DIP2B	DIP2B	22|3	0|0|0|0	0|0|0|0|0|0|0|0	12.5	8.44092	3.94246	0.87	8.57	0	0	na	na
TCOF1	TCOF1	WDR37	WDR37	2|1	0|0|0|0	0|0|0|0|0|0|0|0	1.5	1.93178	1.46955	0.87	1.95	0	0	na	na
TCOF1	TCOF1	KPNA1	KPNA1	4|1	0|0|0|0	0|0|0|0|0|0|0|0	2.5	2.51248	1.72099	0.87	1.93	0	0	na	na
TCOF1	TCOF1	PKN2	PKN2	20|12	7|11|0|0	0|0|0|0|0|0|0|0	16	2.84366	2.04847	0.87	10.42	0	0	na	na
DCAF1	DCAF1	TIMM17B	TIMM17B	3	1|1|0|0	0|0|0|0|0|0|0|0	3	2.10627	1.56582	0.86	2.21	0	0	na	na
DCAF1	DCAF1	B3GALT6	B3GALT6	2	0|0|0|0	0|0|0|0|0|0|0|0	2	2.15907	1.58985	0.86	2.18	0	0	na	na
DCAF1	DCAF1	RPS20	RPS20	8	4|2|0|0	0|0|0|0|0|0|0|0	8	3.10719	2.16417	0.86	2.55	0	0	na	na
FGFR1OP	FGFR1OP	NR3C1	NR3C1	2|2	0|0|0|0	0|0|0|0|0|0|0|0	2	8.69006	4.46536	0.86	8.82	1	1	|| pubmed:26638075 || || || || || || || ||	|| pubmed:26638075 || || || || || || || ||
FOPNL	FOPNL	ATP2A1	ATP2A1	7|6	0|2|0|0	0|0|0|0|0|0|0|0	6.5	21.5167	12.1735	0.86	7.34	0	0	na	na
GID8	GID8	MTFR1	MTFR1	1|2	0|0|0|0	0|0|0|0|0|0|0|0	1.5	2.37464	1.69871	0.86	2.33	0	0	na	na
KATNAL2	KATNAL2	TIMM13	TIMM13	2|2	0|0|0|0	0|0|0|0|0|0|0|0	2	1.68252	1.34603	0.86	1.69	0	0	na	na
KATNAL2	KATNAL2	PJA1	PJA1	2|3	0|0|0|0	0|0|0|0|0|0|0|0	2.5	1.88233	1.44004	0.86	1.66	0	0	na	na
KIAA1468	KIAA1468	TMCO1	TMCO1	1|2	0|1|0|0	0|0|0|0|0|0|0|0	1.5	2.49445	1.77109	0.86	2.12	0	0	na	na
KIAA1468	KIAA1468	HLA-B	HLA-B	1|5	1|1|0|0	0|0|0|0|0|0|0|0	3	3.31571	2.17834	0.86	2.71	0	0	na	na
LIS1	LIS1	SLIRP	SLIRP	3|3	0|0|0|0	0|0|0|0|0|0|0|0	3	2.70777	1.86005	0.86	2.31	0	0	na	na
MAEA	MAEA	TTC4	TTC4	7|3	0|2|0|0	0|0|0|0|0|0|0|0	5	2.22313	1.62176	0.86	2.54	0	0	na	na
MAEA	MAEA	HSPD1	HSPD1	42|20	26|20|0|0	0|0|0|0|0|0|0|0	31	1.83715	1.37239	0.86	0.46	0	0	na	na
MKLN1	MKLN1	AAMP	AAMP	4|3	2|0|0|0	0|0|0|0|0|0|0|0	3.5	8.1904	4.78608	0.86	9.3	0	1	na	|| pubmed:27173435|pubmed:unassigned1312 || || || || || || || ||
NPAT	NPAT	RPLP2	RPLP2	6|4	7|0|0|0	0|0|0|0|0|0|0|0	5	4.92846	3.22021	0.86	3.05	0	0	na	na
RANBP10	RANBP10	UQCRC2	UQCRC2	3|1	0|0|0|0	0|0|0|0|0|0|0|0	2	3.67894	2.35587	0.86	3.72	0	0	na	na
RANBP10	RANBP10	LPCAT1	LPCAT1	2|3	0|0|0|0	0|0|0|0|0|0|0|0	2.5	5.48144	3.0345	0.86	3.4	0	0	na	na
RANBP10	RANBP10	CCT8	CCT8	26|9	20|5|0|2	0|0|0|0|0|0|0|0	17.5	3.47876	2.5258	0.86	0.85	0	0	na	na
RANBP10	RANBP10	CCT4	CCT4	24|8	18|8|0|0	0|1|0|0|0|0|0|0	16	5.01905	2.55544	0.86	1.06	0	0	na	na
RANBP9	RANBP9	RPL28	RPL28	2|2	0|0|0|0	0|0|0|0|0|0|0|0	2	2.59748	1.77098	0.86	1.32	0	0	na	na
RANBP9	RANBP9	PSMD8	PSMD8	2|3	0|0|0|0	0|0|0|0|0|0|0|0	2.5	3.18739	1.99801	0.86	2.56	0	0	na	na
RMND5A	RMND5A	RPLP2	RPLP2	6|5	7|0|0|0	0|0|0|0|0|0|0|0	5.5	5.61772	3.51254	0.86	3.47	0	0	na	na
RMND5A	RMND5A	RPL4	RPL4	13|8	6|3|0|0	0|0|0|0|0|0|0|0	10.5	8.28757	4.93105	0.86	4.21	0	0	na	na
SMU1	SMU1	AP2A2	AP2A2	4	1|2|0|0	0|0|0|0|0|0|0|0	4	2.09713	1.56197	0.86	1.7	0	0	na	na
SMU1	SMU1	HACD3	HACD3	8	3|3|0|0	0|0|0|0|0|0|0|0	8	2.77002	1.96781	0.86	0.79	0	0	na	na
SMU1	SMU1	RPS24	RPS24	6	2|1|0|0	0|0|0|0|0|0|0|0	6	2.98414	2.05915	0.86	2.17	0	0	na	na
SSBP2	SSBP2	SSBP3	SSBP3	3|1	0|0|0|0	0|0|0|0|0|0|0|0	2	9.781	5.05989	0.86	4.97	1	1	|| pubmed:28514442|pubmed:26186194 || || || || || || || ||	|| pubmed:28514442|pubmed:26186194 || || || || || || || ||
SSBP3	SSBP3	HSPD1	HSPD1	15|25	26|20|0|0	0|0|0|0|0|0|0|0	20	3.43838	2.5054	0.86	0.81	0	0	na	na
SSBP3	SSBP3	TNPO1	TNPO1	2|2	0|0|0|0	0|0|0|0|0|0|0|0	2	3.6261	2.32798	0.86	2.84	0	0	na	na
SSBP3	SSBP3	MCCC2	MCCC2	14|16	8|0|9|0	0|0|0|0|0|0|0|0	15	1.54815	1.17045	0.86	2.23	0	0	na	na
SSBP4	SSBP4	SSBP3	SSBP3	2|1	0|0|0|0	0|0|0|0|0|0|0|0	1.5	4.66509	2.82708	0.86	2.11	1	1	|| pubmed:28514442|pubmed:26186194 || || || || || || || ||	|| pubmed:28514442|pubmed:26186194 || || || || || || || ||
TBL1XR1	TBL1XR1	STUB1	STUB1	17|15	29|2|0|0	0|0|0|0|0|0|0|0	16	5.72593	3.99468	0.86	5.33	0	0	na	na
TBL1Y	TBL1Y	PSMB2	PSMB2	5|2	0|1|0|0	0|0|0|0|0|0|0|0	3.5	2.27089	1.64101	0.86	2.15	0	0	na	na
TBL1Y	TBL1Y	TAB3	TAB3	6|2	0|1|0|0	0|0|0|0|0|0|0|0	4	2.45167	1.72476	0.86	2.96	0	0	na	na
TBL1Y	TBL1Y	IRAK1	IRAK1	9|5	3|1|0|0	0|0|0|0|0|0|0|0	7	2.98623	2.06542	0.86	4.28	0	0	na	na
TCOF1	TCOF1	DHX40	DHX40	2|2	0|1|0|0	0|0|0|0|0|0|0|0	2	1.91283	1.46005	0.86	2.04	0	0	na	na
TCOF1	TCOF1	DDRGK1	DDRGK1	1|4	0|0|0|0	0|0|0|0|0|0|0|0	2.5	2.69468	1.77405	0.86	2.72	0	0	na	na
TCOF1	TCOF1	CCT6B	CCT6B	4|2	2|0|0|0	0|0|0|0|0|0|0|0	3	2.35971	1.68953	0.86	0.67	0	0	na	na
TCOF1	TCOF1	DNAJC21	DNAJC21	2|1	0|0|0|0	0|0|0|0|0|0|0|0	1.5	1.93178	1.46955	0.86	1.89	0	0	na	na
TCOF1	TCOF1	USP48	USP48	6|1	0|0|0|0	0|0|0|0|0|0|0|0	3.5	3.09318	1.94011	0.86	3.13	0	0	na	na
TCOF1	TCOF1	TTC8	TTC8	1|2	0|0|0|0	0|0|0|0|0|0|0|0	1.5	1.99251	1.49043	0.86	2.01	0	0	na	na
TCOF1	TCOF1	TBC1D10A	TBC1D10A	5|1	0|0|0|0	0|0|0|0|0|0|0|0	3	2.80283	1.83383	0.86	2.83	0	0	na	na
TCOF1	TCOF1	POLR1C	POLR1C	11|7	6|3|0|0	0|0|0|0|0|0|0|0	9	2.9949	2.10993	0.86	6.47	0	0	na	na
TCOF1	TCOF1	CEP44	CEP44	2|3	1|1|0|0	0|0|0|0|0|0|0|0	2.5	2.02578	1.5084	0.86	2.33	0	0	na	na
TCOF1	TCOF1	FAM109A	FAM109A	1|2	0|0|0|0	0|0|0|0|0|0|0|0	1.5	1.99251	1.49043	0.86	2.01	0	0	na	na
TCOF1	TCOF1	KIF1BP	KIF1BP	5|1	0|0|0|0	0|0|0|0|0|0|0|0	3	2.80283	1.83383	0.86	2.61	0	0	na	na
WDR47	WDR47	MRPL39	MRPL39	3|3	0|0|0|0	0|0|0|0|0|0|0|0	3	2.56166	1.76968	0.86	2.27	0	0	na	na
ARMC9	ARMC9	TMEM33	TMEM33	4|2	2|1|0|0	0|0|0|0|0|0|0|0	3	4.52356	2.91322	0.85	2.13	0	0	na	na
DCAF1	DCAF1	SEC61A1	SEC61A1	3	3|0|0|0	0|0|0|0|0|0|0|0	3	2.07426	1.5483	0.85	1.37	0	0	na	na
DCAF1	DCAF1	GFPT1	GFPT1	11	13|3|0|0	0|0|0|0|0|0|0|0	11	2.4846	1.81724	0.85	4.7	0	0	na	na
DCAF1	DCAF1	TECR	TECR	7	6|1|0|0	0|0|0|0|0|0|0|0	7	2.7572	1.957	0.85	1.34	0	0	na	na
DCAF1	DCAF1	SEC22B	SEC22B	2	0|1|0|0	0|0|0|0|0|0|0|0	2	1.8091	1.40538	0.85	2.07	0	0	na	na
GID8	GID8	EEF1A1	EEF1A1	64|29	19|19|11|4	1|3|1|1|0|1|0|14	46.5	1.9705	1.14587	0.85	5.64	0	0	na	na
GID8	GID8	UMPS	UMPS	7|9	4|2|0|0	0|0|0|0|0|0|0|0	8	4.83597	3.17139	0.85	6.48	0	0	na	na
GID8	GID8	ILKAP	ILKAP	1|4	0|0|0|0	0|0|0|0|0|0|0|0	2.5	3.11476	2.03111	0.85	3.15	0	0	na	na
GID8	GID8	CPT1A	CPT1A	3|8	4|2|0|0	0|0|0|0|0|0|0|0	5.5	3.23276	2.21186	0.85	2.72	0	0	na	na
GID8	GID8	SLC25A22	SLC25A22	9|7	8|2|0|0	0|0|0|0|0|0|0|0	8	4.15045	2.70204	0.85	3.42	0	0	na	na
KATNAL2	KATNAL2	BAG5	BAG5	41|23	19|5|0|0	0|0|0|0|0|0|0|0	32	2.85183	2.06423	0.85	2.49	0	0	na	na
KATNAL2	KATNAL2	CTPS1	CTPS1	14|9	3|4|0|0	0|0|0|0|0|0|0|0	11.5	2.28194	1.67671	0.85	2.64	0	0	na	na
KATNAL2	KATNAL2	THTPA	THTPA	4|3	1|0|0|0	0|0|0|0|0|0|0|0	3.5	1.95636	1.4853	0.85	2.02	0	0	na	na
KIAA1468	KIAA1468	TUFM	TUFM	11|41	34|20|0|0	0|0|0|0|0|0|0|0	26	3.67067	2.63673	0.85	1.83	0	0	na	na
KIAA1468	KIAA1468	SLC25A22	SLC25A22	5|9	8|2|0|0	0|0|0|0|0|0|0|0	7	4.65882	3.12589	0.85	3.99	0	0	na	na
MAEA	MAEA	HSP90AB1	HSP90AB1	27|32	18|12|0|0	0|0|0|0|0|0|0|0	29.5	2.78514	1.97928	0.85	1.92	0	0	na	na
NOLC1	NOLC1	SMAD9	SMAD9	1|2	1|0|0|0	0|0|0|0|0|0|0|0	1.5	4.57	2.83062	0.85	4.52	0	0	na	na
NOLC1	NOLC1	MAEA	MAEA	1|15	0|0|0|0	0|0|0|0|0|0|0|0	8	15.5414	6.81463	0.85	2.74	0	0	na	na
NOLC1	NOLC1	EIF5B	EIF5B	2|3	0|1|0|0	0|0|0|0|0|0|0|0	2.5	6.96246	4.02133	0.85	4.22	0	0	na	na
NPAT	NPAT	RPL18	RPL18	10|3	2|1|0|0	0|0|0|0|0|0|0|0	6.5	7.53318	4.23997	0.85	4.27	0	0	na	na
RANBP10	RANBP10	SSR1	SSR1	2|5	0|0|0|0	0|0|0|0|0|0|0|0	3.5	7.79185	3.74046	0.85	4.4	0	0	na	na
RANBP9	RANBP9	GNB2	GNB2	4|2	1|1|0|0	0|0|0|0|0|0|0|0	3	2.31895	1.67641	0.85	1.58	0	0	na	na
RANBP9	RANBP9	HSP90AB2P	HSP90AB2P	7|6	0|5|0|0	0|0|0|0|0|0|0|0	6.5	3.05058	2.04297	0.85	0.83	0	0	na	na
RMND5A	RMND5A	RPL7A	RPL7A	8|7	9|2|0|0	0|0|0|0|0|0|0|0	7.5	5.51766	3.57561	0.85	2.56	0	0	na	na
RMND5A	RMND5A	HNRNPM	HNRNPM	7|8	12|0|0|0	0|0|0|0|0|0|0|0	7.5	5.51556	3.64724	0.85	1.66	0	0	na	na
RMND5B	RMND5B	PSMC1	PSMC1	5|4	5|0|0|0	0|0|0|0|0|0|0|0	4.5	4.00066	2.64984	0.85	2.9	0	0	na	na
RMND5B	RMND5B	PC	PC	28|17	29|0|30|0	0|0|0|0|0|0|0|0	22.5	0.630763	0.476217	0.85	2.37	0	0	na	na
RMND5B	RMND5B	HNRNPM	HNRNPM	17|5	12|0|0|0	0|0|0|0|0|0|0|0	11	5.83504	3.48494	0.85	1.77	0	0	na	na
SMU1	SMU1	RPL22	RPL22	6	3|1|0|0	0|0|0|0|0|0|0|0	6	2.77367	1.94854	0.85	1.54	0	0	na	na
SMU1	SMU1	YBX3	YBX3	9	3|1|0|0	0|0|0|0|2|0|0|0	9	3.8302	1.27751	0.85	3.15	0	0	na	na
SSBP2	SSBP2	S100A14	S100A14	1|2	0|0|0|0	0|0|0|0|0|1|0|0	1.5	7.84732	3.42762	0.85	5.04	0	0	na	na
SSBP3	SSBP3	GNB1L	GNB1L	1|3	0|0|0|0	0|0|0|0|0|0|0|0	2	3.43103	2.1873	0.85	3.47	0	0	na	na
TAF5	TAF5	PCMT1	PCMT1	8|5	5|0|0|0	0|0|0|0|0|0|0|0	6.5	3.00875	2.07041	0.85	0.68	0	0	na	na
TBL1X	TBL1X	RAE1	RAE1	18|2	0|0|0|0	0|0|0|0|0|0|0|0	10	12.3076	5.92022	0.85	7.29	0	0	na	na
TBL1Y	TBL1Y	BAG4	BAG4	8|6	1|3|0|0	0|0|0|0|0|0|0|0	7	2.7386	1.93769	0.85	3.72	0	0	na	na
TCOF1	TCOF1	PAWR	PAWR	7|1	0|0|0|0	0|0|0|0|0|0|0|0	4	3.38352	2.04087	0.85	3.42	0	0	na	na
TCOF1	TCOF1	FRG1	FRG1	2|1	0|0|0|0	0|0|0|0|0|0|0|0	1.5	1.93178	1.46955	0.85	1.92	0	0	na	na
TCOF1	TCOF1	PPP2R2A	PPP2R2A	14|11	7|4|0|0	0|0|0|0|0|0|0|0	12.5	3.5408	2.47666	0.85	1.19	0	0	na	na
TCOF1	TCOF1	PACSIN2	PACSIN2	7|1	0|0|0|0	0|0|0|0|0|0|0|0	4	3.38352	2.04087	0.85	3.42	0	0	na	na
TCOF1	TCOF1	PDE12	PDE12	2|1	0|0|0|0	0|0|0|0|0|0|0|0	1.5	1.93178	1.46955	0.85	1.65	0	0	na	na
TCOF1	TCOF1	HSD17B10	HSD17B10	6|2	0|3|0|0	0|0|0|0|0|0|0|0	4	2.17942	1.5645	0.85	1.27	0	0	na	na
TCOF1	TCOF1	TEFM	TEFM	1|4	0|0|0|0	0|0|0|0|0|0|0|0	2.5	2.69468	1.77405	0.85	2.7	0	0	na	na
WDR26	WDR26	YPEL5	YPEL5	2|2	0|0|0|0	0|0|0|0|0|0|0|0	2	3.71404	2.35077	0.85	1.88	1	1	|| pubmed:26496610 || || || || || || || ||	|| pubmed:26496610 || || || || || || || ||
WDR47	WDR47	DHX9	DHX9	13|30	11|5|0|0	0|0|0|0|0|0|0|0	21.5	3.35121	2.38381	0.85	2.9	0	0	na	na
WDR47	WDR47	HNRNPAB	HNRNPAB	3|3	0|0|0|0	0|0|0|0|0|0|0|0	3	2.56166	1.76968	0.85	2.35	0	0	na	na
WDR47	WDR47	HSPD1	HSPD1	20|173	26|20|0|0	0|0|0|0|0|0|0|0	96.5	4.74313	2.84357	0.85	1.47	0	0	na	na
WDR47	WDR47	GNL3	GNL3	7|3	0|0|0|0	0|0|0|0|0|0|0|0	5	3.99421	2.30498	0.85	2.59	0	0	na	na
ARMC9	ARMC9	HSP90AB1	HSP90AB1	22|9	18|12|0|0	0|0|0|0|0|0|0|0	15.5	5.24974	3.73742	0.84	3.63	0	0	na	na
ARMC9	ARMC9	TMEM165	TMEM165	2|1	1|1|0|0	0|0|0|0|0|0|0|0	1.5	2.83205	1.96074	0.84	1.78	0	0	na	na
DCAF1	DCAF1	TRIP13	TRIP13	6	4|2|0|0	0|0|0|0|0|0|0|0	6	2.46822	1.78418	0.84	2.99	0	0	na	na
GID8	GID8	TUFM	TUFM	21|27	34|20|0|0	0|0|0|0|0|0|0|0	24	2.86115	2.09478	0.84	1.49	0	0	na	na
GID8	GID8	ACAT1	ACAT1	3|10	3|2|0|0	0|0|0|0|0|0|0|0	6.5	3.86846	2.52853	0.84	2.57	0	0	na	na
KATNAL2	KATNAL2	UBE2O	UBE2O	7|3	2|0|0|0	0|0|0|0|0|0|0|0	5	2.13393	1.57045	0.84	1.56	0	0	na	na
KATNAL2	KATNAL2	DDX5	DDX5	15|6	7|0|0|0	0|0|0|0|0|0|0|0	10.5	2.4727	1.75739	0.84	1.92	0	0	na	na
KATNAL2	KATNAL2	ILVBL	ILVBL	8|2	1|0|0|0	0|0|0|0|0|0|0|0	5	2.28704	1.62229	0.84	1.18	0	0	na	na
KATNAL2	KATNAL2	PPP2R1A	PPP2R1A	20|11	6|6|0|0	0|0|0|0|0|0|0|0	15.5	2.15149	1.59465	0.84	0.78	0	0	na	na
MAEA	MAEA	ATP2A1	ATP2A1	7|3	0|2|0|0	0|0|0|0|0|0|0|0	5	2.22313	1.62176	0.84	0.63	0	0	na	na
MAEA	MAEA	USP11	USP11	11|2	0|1|0|0	0|0|0|0|0|0|0|0	6.5	2.96115	1.91683	0.84	2.12	0	0	na	na
MKLN1	MKLN1	PSMA2	PSMA2	2|2	1|0|0|0	0|0|0|0|0|0|0|0	2	5.74479	3.37436	0.84	3.64	0	0	na	na
NPAT	NPAT	RPS2	RPS2	12|8	7|4|0|0	0|0|0|0|0|0|1|0	10	6.43491	2.78012	0.84	3.61	0	0	na	na
NPAT	NPAT	RPL8	RPL8	6|8	8|1|2|0	0|0|0|0|0|0|0|0	7	2.61659	1.88574	0.84	5.48	0	0	na	na
RANBP10	RANBP10	RPN1	RPN1	20|8	13|5|0|0	0|0|0|0|0|0|0|0	14	6.0802	4.18109	0.84	2.58	0	0	na	na
RANBP9	RANBP9	PSMB6	PSMB6	4|3	2|0|0|0	0|0|0|0|0|0|0|0	3.5	2.97073	1.98848	0.84	1.95	0	0	na	na
RANBP9	RANBP9	SERPINB7	SERPINB7	9|1	1|0|0|0	0|0|0|0|0|0|0|0	5	3.13467	2.01328	0.84	1.97	0	0	na	na
RANBP9	RANBP9	GPI	GPI	10|1	0|0|0|0	0|0|0|0|0|0|0|0	5.5	3.67815	2.23651	0.84	2.57	0	0	na	na
RMND5A	RMND5A	RPL7	RPL7	8|9	9|3|0|0	0|0|0|0|0|0|0|0	8.5	5.56853	3.71325	0.84	2.87	0	0	na	na
RMND5A	RMND5A	MRPS27	MRPS27	1|6	0|0|0|0	0|0|0|0|0|0|0|0	3.5	5.56068	3.0417	0.84	2.91	0	0	na	na
RMND5A	RMND5A	HNRNPR	HNRNPR	2|5	5|0|0|0	0|0|0|0|0|0|0|0	3.5	3.86822	2.547	0.84	3.33	0	0	na	na
RMND5B	RMND5B	PSMD12	PSMD12	3|7	2|1|0|0	0|0|0|0|0|0|0|0	5	4.85997	2.94074	0.84	3.48	0	0	na	na
RMND5B	RMND5B	RPN1	RPN1	16|10	13|5|0|0	0|0|0|0|0|0|0|0	13	4.69676	3.23032	0.84	2.03	0	0	na	na
RMND5B	RMND5B	CDIPT	CDIPT	4|13	3|4|0|0	0|0|0|0|0|0|0|0	8.5	5.24367	3.08231	0.84	4.11	0	0	na	na
RMND5B	RMND5B	GNAI3	GNAI3	9|6	4|0|3|0	0|0|0|0|0|0|0|0	7.5	1.82388	1.36995	0.84	4.11	0	0	na	na
RMND5B	RMND5B	YME1L1	YME1L1	3|6	2|1|0|0	0|0|0|0|0|0|0|0	4.5	4.43412	2.76532	0.84	1.47	0	0	na	na
SMU1	SMU1	RPL11	RPL11	7	4|1|0|0	0|0|0|0|0|0|0|0	7	2.91992	2.04013	0.84	1.69	0	0	na	na
SMU1	SMU1	RBM39	RBM39	4	1|2|0|0	0|0|0|0|0|0|0|0	4	2.09713	1.56197	0.84	2.6	1	1	|| pubmed:22939629 || || || || || || || ||	|| pubmed:22939629 || || || || || || || ||
SMU1	SMU1	SNRPD3	SNRPD3	4	3|0|0|0	0|0|0|0|0|0|0|0	4	2.37253	1.71293	0.84	2.21	0	0	na	na
SSBP3	SSBP3	HSPA9	HSPA9	53|63	27|25|6|30	8|7|2|9|0|4|1|4	58	1.2518	0.75327	0.84	3.81	0	0	na	na
SSBP3	SSBP3	GART	GART	5|9	6|3|0|0	0|0|0|0|0|0|0|0	7	4.41315	2.97592	0.84	5.41	0	0	na	na
SSBP3	SSBP3	HLA-B	HLA-B	4|2	1|1|0|0	0|0|0|0|0|0|0|0	3	3.94877	2.45057	0.84	3.34	0	0	na	na
SSBP4	SSBP4	UGDH	UGDH	5|1	0|0|0|0	0|0|0|0|0|0|0|0	3	8.1002	4.04743	0.84	6.41	0	0	na	na
TBL1X	TBL1X	PPA1	PPA1	6|3	3|0|0|0	0|0|0|0|0|0|0|0	4.5	5.78509	3.58319	0.84	7	0	0	na	na
TBL1X	TBL1X	PFDN5	PFDN5	9|1	0|0|0|0	0|0|0|0|0|0|0|0	5	6.65382	3.51987	0.84	6.5	0	0	na	na
TBL1Y	TBL1Y	HSP90AB3P	HSP90AB3P	22|20	11|11|0|0	0|0|0|0|0|0|0|0	21	2.80335	2.03062	0.84	2.21	0	0	na	na
TBL1Y	TBL1Y	CBSL	CBSL	2|4	0|0|0|0	0|0|0|0|0|0|0|0	3	2.69438	1.81358	0.84	2.16	0	0	na	na
TBL1Y	TBL1Y	GPX1	GPX1	2|2	0|0|0|0	0|0|0|0|0|0|0|0	2	2.06294	1.53757	0.84	1.03	0	0	na	na
TCOF1	TCOF1	NOP9	NOP9	1|2	0|0|0|0	0|0|0|0|0|0|0|0	1.5	1.99251	1.49043	0.84	1.99	0	0	na	na
TCOF1	TCOF1	TCP1	TCP1	17|16	13|10|0|3	1|0|0|0|0|0|0|0	16.5	1.3163	0.965937	0.84	0.4	0	0	na	na
TCOF1	TCOF1	CHD4	CHD4	16|2	0|0|0|0	0|0|0|0|0|0|0|0	9	6.34775	3.13403	0.84	6.44	0	0	na	na
TCOF1	TCOF1	HSP90B1	HSP90B1	9|3	1|1|2|0	0|0|0|0|0|0|0|0	6	1.2181	0.94277	0.84	1.88	0	0	na	na
TCOF1	TCOF1	ELP3	ELP3	12|4	4|3|0|0	0|0|0|0|0|0|0|0	8	2.93342	1.97398	0.84	5.03	0	0	na	na
TCOF1	TCOF1	PI4KA	PI4KA	3|8	3|1|0|0	0|0|0|0|0|0|0|0	5.5	3.09151	2.00067	0.84	4.19	0	0	na	na
WDR26	WDR26	CCT6B	CCT6B	4|5	2|0|0|0	0|0|0|0|0|0|0|0	4.5	5.70262	3.47679	0.84	4.07	0	0	na	na
WDR26	WDR26	RPS6	RPS6	2|3	1|0|0|0	0|0|0|1|0|0|0|0	2.5	3.80046	1.15708	0.84	1.18	1	1	|| pubmed:22863883 || || || || || || || ||	|| pubmed:22863883 || || || || || || || ||
WDR26	WDR26	HMGCL	HMGCL	1|3	0|0|0|0	0|0|0|0|0|0|0|0	2	3.34133	2.1693	0.84	3.14	0	0	na	na
WDR47	WDR47	DNAJC7	DNAJC7	38|55	42|25|0|0	0|0|0|0|0|0|0|0	46.5	2.28116	1.67154	0.84	2.67	0	0	na	na
WDR47	WDR47	MRPS31	MRPS31	3|3	0|0|0|0	0|0|0|0|0|0|0|0	3	2.56166	1.76968	0.84	1.39	0	0	na	na
WDR47	WDR47	DHX30	DHX30	3|5	0|1|0|0	0|0|0|0|0|0|0|0	4	2.4186	1.72858	0.84	1.9	0	0	na	na
WDR47	WDR47	LRPPRC	LRPPRC	3|11	0|3|0|0	0|0|0|0|0|0|0|0	7	2.4431	1.74278	0.84	0.29	0	0	na	na
ARMC9	ARMC9	SLC27A4	SLC27A4	28|13	5|2|0|0	0|0|0|0|0|0|0|0	20.5	19.2959	11.8812	0.83	13.82	0	0	na	na
DCAF1	DCAF1	RRN3P2	RRN3P2	2	0|0|0|0	0|0|0|0|0|0|0|0	2	2.15907	1.58985	0.83	2.05	0	0	na	na
DCAF1	DCAF1	PSMD12	PSMD12	5	2|1|0|0	0|0|0|0|0|0|0|0	5	2.77025	1.93915	0.83	1.87	0	0	na	na
DCAF1	DCAF1	TMPO	TMPO	5	2|2|0|0	0|0|0|0|0|0|0|0	5	2.4354	1.75829	0.83	0.89	0	0	na	na
DCAF1	DCAF1	VBP1	VBP1	9	6|2|0|0	0|0|0|0|0|0|0|0	9	3.06581	2.15319	0.83	3.87	0	0	na	na
DCAF1	DCAF1	PSMB5	PSMB5	2	2|0|0|0	0|0|0|0|0|0|0|0	2	1.77918	1.38866	0.83	1.02	0	0	na	na
DCAF1	DCAF1	NDUFB4	NDUFB4	4	2|0|0|0	0|0|0|0|0|0|0|0	4	2.7343	1.90387	0.83	2.9	0	0	na	na
FGFR1OP	FGFR1OP	GNPAT	GNPAT	17|4	2|5|0|0	0|0|0|0|0|0|0|0	10.5	12.9679	8.19115	0.83	8.91	0	0	na	na
GID8	GID8	AGPAT1	AGPAT1	1|2	0|0|0|0	0|0|0|0|0|0|0|0	1.5	2.37464	1.69871	0.83	2.3	0	0	na	na
GID8	GID8	ATP5C1	ATP5C1	5|3	3|1|0|0	0|0|0|0|0|0|0|0	4	3.4899	2.22551	0.83	2.91	0	0	na	na
GID8	GID8	WDR26	WDR26	2|16	0|1|0|0	0|0|0|0|0|0|0|0	9	6.86246	3.54711	0.83	1.44	1	1	|| pubmed:22863883 || || || || || || || ||	|| pubmed:22863883 || || || || || || || ||
KATNAL2	KATNAL2	TARS2	TARS2	18|3	1|0|0|0	0|0|0|0|0|0|0|0	10.5	3.74562	2.24226	0.83	1.98	0	0	na	na
KATNAL2	KATNAL2	SSB	SSB	5|2	1|0|0|0	0|0|0|0|0|0|0|0	3.5	1.90363	1.45036	0.83	1.91	0	0	na	na
KATNAL2	KATNAL2	DNAJA2	DNAJA2	45|31	32|11|0|0	0|0|0|0|0|0|0|0	38	2.07193	1.55207	0.83	2.42	0	0	na	na
KATNAL2	KATNAL2	CNP	CNP	10|12	5|2|0|0	0|0|0|0|0|0|0|0	11	2.50544	1.78316	0.83	2.06	0	0	na	na
KATNAL2	KATNAL2	RPS15	RPS15	6|2	1|0|0|0	0|0|0|0|0|0|0|0	4	2.03144	1.50985	0.83	1.56	0	0	na	na
KIAA1468	KIAA1468	HSPA9	HSPA9	237|169	27|25|6|30	8|7|2|9|0|4|1|4	203	5.48684	2.74614	0.83	26.97	0	0	na	na
KIAA1468	KIAA1468	RPN1	RPN1	3|29	13|5|0|0	0|0|0|0|0|0|0|0	16	5.11432	3.00712	0.83	2.08	0	0	na	na
KIAA1468	KIAA1468	PTPMT1	PTPMT1	3|3	1|2|0|0	0|0|0|0|0|0|0|0	3	3.7471	2.39098	0.83	1.77	0	0	na	na
KIAA1468	KIAA1468	MUL1	MUL1	1|12	0|0|0|0	0|0|0|0|0|0|0|0	6.5	7.42405	3.68115	0.83	4.98	0	0	na	na
KIAA1468	KIAA1468	HSPH1	HSPH1	10|33	43|23|0|0	0|0|0|0|0|0|0|0	21.5	2.64453	1.94406	0.83	1.97	0	0	na	na
MAEA	MAEA	PPP4C	PPP4C	2|2	0|0|0|0	0|0|0|0|0|0|0|0	2	1.90667	1.45843	0.83	1.92	0	0	na	na
MAEA	MAEA	COPS4	COPS4	2|3	0|0|0|0	0|0|0|0|0|0|0|0	2.5	2.1792	1.58319	0.83	0.99	0	0	na	na
MKLN1	MKLN1	PSMC6	PSMC6	5|3	1|2|0|0	0|0|0|0|0|0|0|0	4	7.25818	4.48978	0.83	3.84	0	0	na	na
NOLC1	NOLC1	ARHGAP26	ARHGAP26	1|18	0|0|0|0	0|0|0|0|0|0|0|0	9.5	17.9607	7.41817	0.83	18.25	0	0	na	na
NPAT	NPAT	IGF2BP1	IGF2BP1	13|6	6|2|0|0	0|0|0|0|0|0|0|0	9.5	7.52008	4.69967	0.83	6.12	0	0	na	na
RANBP10	RANBP10	HSP90AB2P	HSP90AB2P	4|4	0|5|0|0	0|0|0|0|0|0|0|0	4	3.88993	2.52538	0.83	1.01	0	0	na	na
RANBP9	RANBP9	PSMD12	PSMD12	7|2	2|1|0|0	0|0|0|0|0|0|0|0	4.5	2.58825	1.83359	0.83	1.89	0	0	na	na
RANBP9	RANBP9	RPL5	RPL5	5|5	4|0|0|0	0|0|0|0|0|0|0|0	5	3.49934	2.22768	0.83	1.39	0	0	na	na
RANBP9	RANBP9	PSMC3	PSMC3	15|7	16|3|0|0	0|0|0|0|0|0|0|0	11	2.51231	1.82857	0.83	2.33	1	1	|| pubmed:22939629 || || || || || || || ||	|| pubmed:22939629 || || || || || || || ||
RANBP9	RANBP9	PSMB5	PSMB5	5|2	2|0|0|0	0|0|0|0|0|0|0|0	3.5	2.65669	1.86103	0.83	1.69	0	0	na	na
RMND5A	RMND5A	MAEA	MAEA	1|7	0|0|0|0	0|0|0|0|0|0|0|0	4	6.159	3.23459	0.83	1.02	1	1	|| pubmed:28514442|pubmed:26186194|pubmed:17467196 || || || || || || || ||	|| pubmed:28514442|pubmed:26186194|pubmed:17467196 || || || || || || || ||
RMND5A	RMND5A	MRPS22	MRPS22	1|9	0|0|0|0	0|0|0|0|0|0|0|0	5	7.35566	3.58942	0.83	4.53	0	0	na	na
RMND5B	RMND5B	SLC3A2	SLC3A2	12|12	5|8|0|0	0|0|0|0|0|0|0|0	12	4.79161	3.31586	0.83	4	0	0	na	na
RMND5B	RMND5B	BAG6	BAG6	10|18	25|5|0|0	0|0|0|0|0|0|0|0	14	3.72369	2.55965	0.83	5.41	0	0	na	na
RMND5B	RMND5B	RPS6	RPS6	2|2	1|0|0|0	0|0|0|1|0|0|0|0	2	2.97639	0.953877	0.83	1.14	0	0	na	na
SMU1	SMU1	RPLP1	RPLP1	5	2|1|0|0	0|0|0|0|0|0|0|0	5	2.60524	1.84656	0.83	2.18	0	0	na	na
SMU1	SMU1	EIF3G	EIF3G	9	4|4|0|0	0|0|0|0|0|0|0|0	9	2.6344	1.89643	0.83	5.88	0	0	na	na
SMU1	SMU1	RPL37A	RPL37A	3	0|0|0|0	1|1|0|0|0|0|0|0	3	2.5993	0.515559	0.83	2.9	0	0	na	na
SMU1	SMU1	RPLP0P6	RPLP0P6	10	7|3|0|0	0|0|0|0|0|0|0|0	10	2.71988	1.95329	0.83	2.18	0	0	na	na
SMU1	SMU1	FBXO22	FBXO22	2	1|1|0|0	0|0|0|0|0|0|0|0	2	1.58913	1.28154	0.83	1.72	0	0	na	na
SSBP3	SSBP3	ACAT1	ACAT1	6|9	3|2|0|0	0|0|0|0|0|0|0|0	7.5	6.18287	3.95786	0.83	4.36	0	0	na	na
SSBP3	SSBP3	NMD3	NMD3	1|6	0|0|0|0	0|0|0|0|0|0|0|0	3.5	5.10799	2.79304	0.83	5.18	0	0	na	na
SSBP3	SSBP3	HSD17B10	HSD17B10	3|4	0|3|0|0	0|0|0|0|0|0|0|0	3.5	3.47906	2.35982	0.83	2.09	0	0	na	na
TAF5	TAF5	ATP2A1	ATP2A1	4|4	0|2|0|0	0|0|0|0|0|0|0|0	4	2.34499	1.69922	0.83	0.53	0	0	na	na
TBL1X	TBL1X	FECH	FECH	5|1	0|0|0|0	0|0|0|0|0|0|0|0	3	4.68743	2.80778	0.83	1.38	0	0	na	na
TBL1Y	TBL1Y	DNAJA2	DNAJA2	36|28	32|11|0|0	0|0|0|0|0|0|0|0	32	2.69047	1.98145	0.83	2.9	0	0	na	na
TBL1Y	TBL1Y	KIAA0391	KIAA0391	5|1	0|0|0|0	0|0|0|0|0|0|0|0	3	2.39447	1.66497	0.83	2.31	0	0	na	na
TBL1Y	TBL1Y	HSP90AB2P	HSP90AB2P	7|6	0|5|0|0	0|0|0|0|0|0|0|0	6.5	2.23894	1.64558	0.83	0.73	0	0	na	na
TCOF1	TCOF1	KDM3B	KDM3B	5|1	0|0|0|0	0|0|0|0|0|0|0|0	3	2.80283	1.83383	0.83	2.75	0	0	na	na
TCOF1	TCOF1	STRN3	STRN3	2|1	0|0|0|0	0|0|0|0|0|0|0|0	1.5	1.93178	1.46955	0.83	1.94	0	0	na	na
TCOF1	TCOF1	ARMC8	ARMC8	2|1	0|0|0|0	0|0|0|0|0|0|0|0	1.5	1.93178	1.46955	0.83	0.22	0	0	na	na
WDR26	WDR26	RPN1	RPN1	10|18	13|5|0|0	0|0|0|0|0|0|0|0	14	5.51616	3.81403	0.83	1.81	0	0	na	na
WDR26	WDR26	MTHFD1L	MTHFD1L	1|3	0|1|0|0	0|0|0|0|0|0|0|0	2	2.79972	1.91759	0.83	2.97	0	0	na	na
WDR47	WDR47	DDX5	DDX5	6|11	7|0|0|0	0|0|0|0|0|0|0|0	8.5	2.82454	1.98865	0.83	2.14	0	0	na	na
ARMC9	ARMC9	STIP1	STIP1	41|4	25|8|0|0	0|0|0|0|0|0|0|0	22.5	6.01952	3.50211	0.82	1.75	0	0	na	na
ARMC9	ARMC9	ATP5B	ATP5B	22|3	5|4|2|0	0|0|0|0|0|0|0|7	12.5	3.84123	1.53642	0.82	6.97	0	0	na	na
DCAF1	DCAF1	AIFM2	AIFM2	2	0|0|0|0	0|0|0|0|0|0|0|0	2	2.15907	1.58985	0.82	2.18	0	0	na	na
DCAF1	DCAF1	SMC4	SMC4	4	6|0|0|0	0|0|0|0|0|0|0|0	4	2.02256	1.51934	0.82	3.03	0	0	na	na
DCAF1	DCAF1	ACOT9	ACOT9	10	9|2|0|0	0|0|0|0|0|0|0|0	10	2.89441	2.06283	0.82	3.05	0	0	na	na
DCAF1	DCAF1	SMC1A	SMC1A	4	3|0|0|0	0|0|0|0|0|0|0|0	4	2.5132	1.79057	0.82	3.2	0	0	na	na
DCAF1	DCAF1	DHCR24	DHCR24	2	0|0|0|0	0|0|0|0|0|0|0|0	2	2.15907	1.58985	0.82	1.76	0	0	na	na
GID8	GID8	RHBDD2	RHBDD2	1|6	0|1|0|0	0|0|0|0|0|0|0|0	3.5	3.23003	2.04752	0.82	2.48	0	0	na	na
KATNAL2	KATNAL2	RPS17	RPS17	10|6	5|1|0|0	0|0|0|0|0|0|0|0	8	2.09196	1.55836	0.82	1.4	0	0	na	na
KATNAL2	KATNAL2	PSMD4	PSMD4	4|1	0|0|0|0	0|0|0|0|0|0|0|0	2.5	1.7656	1.37708	0.82	1.51	0	0	na	na
KIAA1468	KIAA1468	SPTLC1	SPTLC1	2|10	4|2|0|0	0|0|0|0|0|0|0|0	6	4.20203	2.71494	0.82	2.83	0	0	na	na
KIAA1468	KIAA1468	ATP5C1	ATP5C1	1|9	3|1|0|0	0|0|0|0|0|0|0|0	5	4.02313	2.42442	0.82	3.42	0	0	na	na
LIS1	LIS1	GTPBP1	GTPBP1	1|4	0|0|0|0	0|0|0|0|0|0|0|0	2.5	2.24276	1.60798	0.82	1.66	0	0	na	na
MAEA	MAEA	BAG4	BAG4	15|3	1|3|0|0	0|0|0|0|0|0|0|0	9	2.68492	1.79018	0.82	3.31	0	0	na	na
MAEA	MAEA	COA7	COA7	3|1	0|0|0|0	0|0|0|0|0|0|0|0	2	1.81496	1.40805	0.82	1.83	0	0	na	na
MAEA	MAEA	HSPH1	HSPH1	61|32	43|23|0|0	0|0|0|0|0|0|0|0	46.5	2.06676	1.54028	0.82	1.51	0	0	na	na
NPAT	NPAT	RPS8	RPS8	10|7	6|2|0|0	0|0|0|0|0|0|0|0	8.5	6.88873	4.46331	0.82	3.58	0	0	na	na
NPAT	NPAT	RPL10	RPL10	5|4	4|1|0|0	0|0|0|0|0|0|0|0	4.5	4.8777	3.17573	0.82	3.54	0	0	na	na
NPAT	NPAT	RPL19	RPL19	5|4	3|1|0|0	0|0|0|1|0|0|0|0	4.5	5.22172	1.77125	0.82	4.84	0	0	na	na
RANBP10	RANBP10	ATP2A2	ATP2A2	14|6	13|5|0|0	0|0|0|0|0|0|0|0	10	4.48328	3.13525	0.82	2.49	0	0	na	na
RANBP10	RANBP10	ALDH3A2	ALDH3A2	3|4	1|2|0|0	0|0|0|0|0|0|0|0	3.5	4.78325	2.85712	0.82	1.12	0	0	na	na
RANBP9	RANBP9	CDC42	CDC42	6|1	1|1|0|0	0|0|0|0|0|0|0|0	3.5	2.18646	1.5853	0.82	2.62	0	0	na	na
RANBP9	RANBP9	CCT6A	CCT6A	18|16	18|4|0|1	0|0|0|0|0|0|0|0	17	2.74063	1.86481	0.82	0.57	0	0	na	na
RANBP9	RANBP9	VDAC3	VDAC3	4|2	2|0|0|0	0|0|0|0|0|0|0|0	3	2.48461	1.76254	0.82	2.46	0	0	na	na
RANBP9	RANBP9	EEF1G	EEF1G	18|5	10|3|0|2	0|0|0|0|0|0|0|0	11.5	1.37216	1.06324	0.82	2.31	0	0	na	na
RANBP9	RANBP9	SERPINA12	SERPINA12	11|1	0|0|2|0	0|0|0|0|0|0|0|0	6	1.10092	0.850636	0.82	2.66	0	0	na	na
RANBP9	RANBP9	PEBP1	PEBP1	4|1	0|0|0|0	0|0|0|0|0|0|0|1	2.5	2.42521	1.25922	0.82	1.85	0	0	na	na
RANBP9	RANBP9	USP7	USP7	12|8	7|3|0|0	0|0|0|0|0|0|0|0	10	3.53366	2.38798	0.82	0.98	0	0	na	na
RMND5A	RMND5A	RPL3	RPL3	14|10	13|4|1|0	0|0|0|0|0|0|0|0	12	4.64722	3.08375	0.82	3.83	0	0	na	na
RMND5A	RMND5A	HACD3	HACD3	4|5	3|3|0|0	0|0|0|0|0|0|0|0	4.5	4.1431	2.77792	0.82	1.5	0	0	na	na
RMND5A	RMND5A	RPS19	RPS19	7|5	8|1|0|0	0|0|0|0|0|0|0|0	6	5.26813	3.30759	0.82	4.24	0	0	na	na
RMND5B	RMND5B	ATP1A1	ATP1A1	21|20	17|18|0|0	0|0|0|0|0|0|0|0	20.5	3.88904	2.81909	0.82	2.86	0	0	na	na
RMND5B	RMND5B	TMPO	TMPO	5|4	2|2|0|0	0|0|0|0|0|0|0|0	4.5	3.83412	2.56473	0.82	1.84	0	0	na	na
RMND5B	RMND5B	PSMB5	PSMB5	4|2	2|0|0|0	0|0|0|0|0|0|0|0	3	3.61757	2.339	0.82	2.42	0	0	na	na
RMND5B	RMND5B	PSMD1	PSMD1	7|9	5|4|0|0	0|0|0|0|0|0|0|0	8	4.43223	2.98883	0.82	4.17	0	0	na	na
SMU1	SMU1	RPS10P5	RPS10P5	3	3|0|0|0	0|0|0|0|0|0|0|0	3	1.96875	1.49006	0.82	1.71	0	0	na	na
SMU1	SMU1	GNB2	GNB2	2	1|1|0|0	0|0|0|0|0|0|0|0	2	1.58913	1.28154	0.82	0.95	0	0	na	na
SMU1	SMU1	G3BP1	G3BP1	6	5|1|0|0	0|0|0|0|0|0|0|0	6	2.4308	1.75951	0.82	2.96	0	0	na	na
SMU1	SMU1	RFC1	RFC1	2	0|0|0|0	0|0|0|0|0|0|0|0	2	2.0662	1.54259	0.82	1.9	0	0	na	na
SSBP3	SSBP3	CDK4	CDK4	7|9	4|4|0|0	0|0|0|0|0|0|0|0	8	5.13864	3.44122	0.82	4.37	0	0	na	na
SSBP3	SSBP3	SEC24C	SEC24C	2|14	0|0|0|0	0|0|0|0|0|0|0|0	8	10.3339	4.76724	0.82	10.29	0	0	na	na
TBL1Y	TBL1Y	SLC25A6	SLC25A6	46|36	27|32|0|0	0|0|0|2|0|3|0|4	41	2.2129	1.23625	0.82	1.56	0	0	na	na
TBL1Y	TBL1Y	PSMA2	PSMA2	4|2	1|0|0|0	0|0|0|0|0|0|0|0	3	2.25382	1.63793	0.82	1.17	0	0	na	na
TBL1Y	TBL1Y	AFG3L2	AFG3L2	10|2	2|0|0|0	0|0|0|0|0|0|0|0	6	3.12228	2.00131	0.82	1.46	0	0	na	na
TCOF1	TCOF1	AP3S1	AP3S1	3|1	1|0|0|0	0|0|0|0|0|0|0|0	2	2.00778	1.49212	0.82	2.24	0	0	na	na
TCOF1	TCOF1	CCT7	CCT7	11|7	10|2|0|0	0|0|0|0|0|0|0|0	9	2.70989	1.94162	0.82	0.22	0	0	na	na
WDR26	WDR26	HSP90AA1	HSP90AA1	33|31	24|12|4|0	0|0|0|0|0|0|0|6	32	4.09297	2.66193	0.82	7.04	0	0	na	na
WDR47	WDR47	BAG5	BAG5	13|31	19|5|0|0	0|0|0|0|0|0|0|0	22	2.67553	1.95485	0.82	1.91	0	0	na	na
WDR47	WDR47	HSP90AB4P	HSP90AB4P	6|39	6|4|0|0	0|0|0|0|0|0|0|0	22.5	3.92772	2.48597	0.82	1.79	0	0	na	na
ARMC9	ARMC9	MAVS	MAVS	2|3	0|1|0|0	0|0|0|0|0|0|0|0	2.5	5.58233	3.09817	0.81	4.78	0	0	na	na
ARMC9	ARMC9	GNAI3	GNAI3	9|3	4|0|3|0	0|0|0|0|0|0|0|0	6	2.0745	1.54905	0.81	4.28	0	0	na	na
DCAF1	DCAF1	RPN1	RPN1	16	13|5|0|0	0|0|0|0|0|0|0|0	16	3.06174	2.2012	0.81	0.96	0	0	na	na
DCAF1	DCAF1	RPS3	RPS3	45	25|11|3|3	2|0|0|2|0|0|0|3	45	1.92766	1.56854	0.81	2.65	0	0	na	na
DCAF1	DCAF1	JCHAIN	JCHAIN	2	0|0|1|0	0|0|1|0|0|0|0|0	2	0.95309	0.535775	0.81	2	0	0	na	na
DCAF1	DCAF1	SLC27A6	SLC27A6	2	0|0|0|0	0|0|0|0|0|0|0|0	2	2.15907	1.58985	0.81	2.18	0	0	na	na
DCAF1	DCAF1	FAF2	FAF2	11	7|3|0|0	0|0|0|0|0|0|0|0	11	3.16835	2.23276	0.81	3.83	0	0	na	na
DCAF1	DCAF1	ARAF	ARAF	6	6|2|0|0	0|0|0|0|0|0|0|0	6	2.20828	1.63187	0.81	3.82	0	0	na	na
FGFR1OP	FGFR1OP	LRRC47	LRRC47	2|1	1|1|0|0	0|0|0|0|0|0|0|0	1.5	4.43037	2.80517	0.81	3.09	1	1	|| pubmed:26638075 || || || || || || || ||	|| pubmed:26638075 || || || || || || || ||
GID8	GID8	SLC1A5	SLC1A5	2|6	2|2|0|0	0|0|0|0|0|0|0|0	4	2.80514	1.94202	0.81	2.35	0	0	na	na
GID8	GID8	BZW2	BZW2	2|1	0|0|0|0	0|0|0|0|0|0|0|0	1.5	2.6391	1.77617	0.81	2.63	0	0	na	na
GID8	GID8	HAT1	HAT1	7|7	3|4|0|0	0|0|0|0|0|0|0|0	7	3.83559	2.57158	0.81	1.61	0	0	na	na
KATNAL2	KATNAL2	SLC16A1	SLC16A1	11|3	0|3|0|0	0|0|0|0|0|0|0|0	7	1.99662	1.46334	0.81	0.84	0	0	na	na
KATNAL2	KATNAL2	RPL27	RPL27	7|3	0|2|0|0	0|0|0|0|0|0|0|0	5	1.86716	1.42411	0.81	1.34	0	0	na	na
KATNAL2	KATNAL2	ACSL3	ACSL3	4|1	0|0|0|0	0|0|0|0|0|0|0|0	2.5	1.7656	1.37708	0.81	0.99	0	0	na	na
KATNAL2	KATNAL2	GTPBP1	GTPBP1	3|1	0|0|0|0	0|0|0|0|0|0|0|0	2	1.62416	1.31267	0.81	1.14	0	0	na	na
KATNAL2	KATNAL2	ERAL1	ERAL1	5|6	3|0|0|0	0|0|0|0|0|0|0|0	5.5	2.20113	1.60522	0.81	2.45	0	0	na	na
KATNAL2	KATNAL2	RFC3	RFC3	4|1	0|0|0|0	0|0|0|0|0|0|0|0	2.5	1.7656	1.37708	0.81	1.39	0	0	na	na
KATNAL2	KATNAL2	PPP2R1B	PPP2R1B	5|2	0|1|0|0	0|0|0|0|0|0|0|0	3.5	1.76535	1.37495	0.81	0.96	0	0	na	na
KATNAL2	KATNAL2	HNRNPK	HNRNPK	21|13	8|5|0|0	0|0|0|0|0|0|0|0	17	2.32796	1.71249	0.81	1.79	0	0	na	na
KIAA1468	KIAA1468	HSPD1	HSPD1	6|53	26|20|0|0	0|0|0|0|0|0|0|0	29.5	4.06748	2.50854	0.81	0.97	0	0	na	na
KIAA1468	KIAA1468	SCO2	SCO2	1|4	5|0|0|0	0|0|0|0|0|0|0|0	2.5	2.52081	1.7864	0.81	2.17	0	0	na	na
LIS1	LIS1	RFC4	RFC4	3|5	0|2|0|0	0|0|0|0|0|0|0|0	4	2.27613	1.66104	0.81	2.27	0	0	na	na
MAEA	MAEA	PSMB5	PSMB5	8|2	2|0|0|0	0|0|0|0|0|0|0|0	5	2.46518	1.71245	0.81	1.46	0	0	na	na
MAEA	MAEA	USP7	USP7	22|6	7|3|0|0	0|0|0|0|0|0|0|0	14	2.84104	1.92941	0.81	0.74	0	0	na	na
MKLN1	MKLN1	RPL6	RPL6	1|2	0|1|0|0	0|0|0|0|0|0|0|0	1.5	4.57166	2.63067	0.81	1.35	0	0	na	na
NOLC1	NOLC1	HIST1H1B	HIST1H1B	2|1	0|0|0|0	0|0|0|0|0|0|0|0	1.5	6.69651	3.29896	0.81	5.01	0	0	na	na
NPAT	NPAT	HIST1H4A	HIST1H4A	17|15	4|0|5|3	1|0|4|1|0|0|3|8	16	2.10128	1.04002	0.81	-10.9	1	1	|| pubmed:28514442 || || || || || || || ||	|| pubmed:28514442 || || || || || || || ||
NPAT	NPAT	RPL17	RPL17	5|14	8|1|0|0	1|1|0|2|0|0|0|0	9.5	7.97226	1.30676	0.81	18.88	0	0	na	na
NPAT	NPAT	RPS15A	RPS15A	8|4	8|1|0|0	0|0|0|0|0|0|0|0	6	4.89675	3.19773	0.81	3.69	0	0	na	na
NPAT	NPAT	PCCB	PCCB	18|5	7|0|9|0	0|0|0|0|0|0|0|0	11.5	1.36589	0.93008	0.81	3.07	0	0	na	na
NPAT	NPAT	MCCC2	MCCC2	27|5	8|0|9|0	0|0|0|0|0|0|0|0	16	1.83561	1.11667	0.81	2.71	0	0	na	na
NPAT	NPAT	SNRPD3	SNRPD3	3|3	3|0|0|0	0|0|0|0|0|0|0|0	3	4.27766	2.7593	0.81	4.45	0	0	na	na
RANBP10	RANBP10	BAG5	BAG5	24|7	19|5|0|0	0|0|0|0|0|0|0|0	15.5	5.32482	3.66816	0.81	3.28	0	0	na	na
RANBP9	RANBP9	TCP1	TCP1	17|18	13|10|0|3	1|0|0|0|0|0|0|0	17.5	1.7282	1.12072	0.81	0.5	0	0	na	na
RANBP9	RANBP9	DDX6	DDX6	2|1	0|0|0|0	0|0|0|0|0|0|0|0	1.5	2.00756	1.51021	0.81	1.71	0	0	na	na
RANBP9	RANBP9	CCT3	CCT3	20|18	18|10|0|1	1|0|0|1|0|0|0|0	19	2.49089	1.61792	0.81	0.69	0	0	na	na
RANBP9	RANBP9	PPP2R1A	PPP2R1A	16|7	6|6|0|0	0|0|0|0|0|0|0|0	11.5	3.02384	2.15326	0.81	1.33	0	0	na	na
RMND5B	RMND5B	DNAJA1	DNAJA1	22|10	27|13|0|0	0|0|0|0|0|0|0|0	16	2.97712	2.08156	0.81	1.94	0	0	na	na
RMND5B	RMND5B	PCCB	PCCB	21|8	7|0|9|0	0|0|0|0|0|0|0|0	14.5	1.31703	0.93611	0.81	3.01	0	0	na	na
SMU1	SMU1	SNRPD1	SNRPD1	2	0|2|0|0	0|0|0|0|0|0|0|0	2	1.48979	1.22183	0.81	1.87	0	0	na	na
SMU1	SMU1	RPL14	RPL14	2	1|1|0|0	0|0|0|0|0|0|0|0	2	1.58913	1.28154	0.81	1.15	0	0	na	na
SSBP3	SSBP3	VAPB	VAPB	6|2	3|0|0|0	0|0|0|0|0|0|0|0	4	5.03103	2.84363	0.81	3.01	0	0	na	na
SSBP3	SSBP3	EXOSC8	EXOSC8	1|2	0|0|0|0	0|0|0|0|0|0|0|0	1.5	2.87204	1.94388	0.81	2.8	0	0	na	na
SSBP3	SSBP3	STOML2	STOML2	2|4	0|3|0|0	0|0|0|0|0|0|0|0	3	3.00191	2.0675	0.81	2.48	0	0	na	na
SSBP3	SSBP3	PRPS2	PRPS2	2|1	0|0|0|0	0|0|0|0|0|0|0|0	1.5	3.06712	1.9943	0.81	2.65	0	0	na	na
SSBP3	SSBP3	PDIA6	PDIA6	5|4	4|1|0|0	0|0|0|0|0|0|0|0	4.5	4.32355	2.80132	0.81	4.35	0	0	na	na
TBL1Y	TBL1Y	BAG1	BAG1	3|2	1|0|0|0	0|0|0|0|0|0|0|0	2.5	2.05888	1.53921	0.81	2.18	0	0	na	na
TBL1Y	TBL1Y	NTPCR	NTPCR	24|11	14|5|0|0	0|0|0|0|0|0|0|0	17.5	2.78776	1.99677	0.81	1.79	0	0	na	na
TBL1Y	TBL1Y	FKBP8	FKBP8	5|8	3|1|0|0	0|0|0|0|0|0|0|0	6.5	3.04183	2.02955	0.81	0.98	0	0	na	na
TCOF1	TCOF1	SSB	SSB	2|1	1|0|0|0	0|0|0|0|0|0|0|0	1.5	1.74544	1.37028	0.81	1.68	0	0	na	na
TCOF1	TCOF1	KCTD12	KCTD12	4|3	2|1|0|0	0|0|0|0|0|0|0|0	3.5	2.2848	1.66621	0.81	3.02	0	0	na	na
WDR26	WDR26	SPTLC1	SPTLC1	5|8	4|2|0|0	0|0|0|0|0|0|0|0	6.5	5.10577	3.35028	0.81	3.44	0	0	na	na
WDR47	WDR47	RPS8	RPS8	8|18	6|2|0|0	0|0|0|0|0|0|0|0	13	3.3483	2.32487	0.81	1.64	0	0	na	na
WDR47	WDR47	RPS19	RPS19	13|11	8|1|0|0	0|0|0|0|0|0|0|0	12	3.63479	2.35076	0.81	2.88	0	0	na	na
WDR47	WDR47	RPS9	RPS9	11|15	7|3|0|0	0|0|0|0|0|0|0|0	13	3.16871	2.19641	0.81	1.58	0	0	na	na
ARMC9	ARMC9	ATP1A1	ATP1A1	23|5	17|18|0|0	0|0|0|0|0|0|0|0	14	3.51928	2.466	0.8	2.42	0	0	na	na
ARMC9	ARMC9	LPCAT1	LPCAT1	2|1	0|0|0|0	0|0|0|0|0|0|0|0	1.5	3.68226	2.36015	0.8	2.15	0	0	na	na
ARMC9	ARMC9	RHBDD2	RHBDD2	2|1	0|1|0|0	0|0|0|0|0|0|0|0	1.5	3.08539	2.0863	0.8	2.46	0	0	na	na
DCAF1	DCAF1	TIMM50	TIMM50	12	8|4|0|0	0|0|0|0|0|0|0|0	12	3.02692	2.15678	0.8	1.33	0	0	na	na
DCAF1	DCAF1	RPL27	RPL27	3	0|2|0|0	0|0|0|0|0|0|0|0	3	1.97462	1.49286	0.8	1.41	0	0	na	na
DCAF1	DCAF1	RPS10P5	RPS10P5	2	3|0|0|0	0|0|0|0|0|0|0|0	2	1.63531	1.30603	0.8	1.4	0	0	na	na
DCAF1	DCAF1	GALK1	GALK1	3	4|0|0|0	0|0|0|0|0|0|0|0	3	1.91908	1.46134	0.8	0.99	0	0	na	na
GID8	GID8	HACD3	HACD3	2|12	3|3|0|0	0|0|0|0|0|0|0|0	7	3.53028	2.20754	0.8	1.15	0	0	na	na
GID8	GID8	GCN1	GCN1	9|31	19|7|0|0	0|0|0|0|0|0|0|0	20	4.14881	2.82006	0.8	11.33	0	0	na	na
GID8	GID8	NDUFB4	NDUFB4	2|4	2|0|0|0	0|0|0|0|0|0|0|0	3	3.08959	2.09341	0.8	3.26	0	0	na	na
KATNAL2	KATNAL2	ARL13B	ARL13B	3|1	0|0|0|0	0|0|0|0|0|0|0|0	2	1.62416	1.31267	0.8	1.32	0	0	na	na
KATNAL2	KATNAL2	ATP6V1A	ATP6V1A	3|1	0|0|0|0	0|0|0|0|0|0|0|0	2	1.62416	1.31267	0.8	1.57	0	0	na	na
KIAA1468	KIAA1468	ATP2A2	ATP2A2	3|27	13|5|0|0	0|0|0|0|0|0|0|0	15	4.84923	2.90917	0.8	2.56	0	0	na	na
KIAA1468	KIAA1468	KDELR1	KDELR1	2|1	0|0|0|0	0|0|0|0|0|0|0|0	1.5	3.61989	2.1607	0.8	2.97	0	0	na	na
KIAA1468	KIAA1468	ATAD3A	ATAD3A	3|15	9|5|0|0	0|0|0|0|0|0|0|0	9	3.73395	2.51332	0.8	1.38	0	0	na	na
KIAA1468	KIAA1468	FKBP8	FKBP8	2|5	3|1|0|0	0|0|0|0|0|0|0|0	3.5	3.5665	2.40135	0.8	1.17	0	0	na	na
LIS1	LIS1	SET	SET	2|3	1|0|0|0	0|0|0|0|0|0|0|0	2.5	2.13508	1.57922	0.8	2.16	0	0	na	na
LIS1	LIS1	ARHGEF2	ARHGEF2	4|4	0|2|0|0	0|0|0|0|0|0|0|0	4	2.36284	1.69887	0.8	3.28	0	0	na	na
MKLN1	MKLN1	PSMC1	PSMC1	3|3	5|0|0|0	0|0|0|0|0|0|0|0	3	5.89201	3.60573	0.8	3.76	0	0	na	na
MKLN1	MKLN1	GYG1	GYG1	1|3	0|0|0|0	0|0|0|0|0|0|0|0	2	7.23305	3.51079	0.8	7.34	0	0	na	na
NPAT	NPAT	NCL	NCL	13|15	22|7|0|0	0|0|0|0|0|0|0|0	14	4.85319	3.4105	0.8	3.16	0	0	na	na
NPAT	NPAT	RPS20	RPS20	7|3	4|2|0|0	0|0|0|0|0|0|0|0	5	4.67325	2.9916	0.8	3.94	0	0	na	na
NPAT	NPAT	RPS16	RPS16	5|8	8|2|0|0	1|0|0|0|0|0|0|0	6.5	5.02992	1.94388	0.8	3.76	0	0	na	na
RANBP10	RANBP10	ATP1A1	ATP1A1	17|13	17|18|0|0	0|0|0|0|0|0|0|0	15	3.91489	2.74811	0.8	3.2	0	0	na	na
RANBP9	RANBP9	RPS6	RPS6	3|4	1|0|0|0	0|0|0|1|0|0|0|0	3.5	3.60162	1.03899	0.8	1.25	0	0	na	na
RANBP9	RANBP9	RPL7	RPL7	12|9	9|3|0|0	0|0|0|0|0|0|0|0	10.5	3.46889	2.33082	0.8	1.63	0	0	na	na
RANBP9	RANBP9	CLU	CLU	10|2	5|0|0|0	0|0|0|0|0|0|0|0	6	2.78268	1.92534	0.8	4.32	0	0	na	na
RMND5A	RMND5A	RPL18	RPL18	2|4	2|1|0|0	0|0|0|0|0|0|0|0	3	3.79165	2.50576	0.8	2	0	0	na	na
RMND5A	RMND5A	RPS24	RPS24	4|3	2|1|0|0	0|0|0|0|0|0|0|0	3.5	4.74626	2.9319	0.8	3.34	0	0	na	na
RMND5B	RMND5B	SLC25A3	SLC25A3	11|16	20|10|0|0	0|0|0|0|0|0|0|2	13.5	3.27703	1.94915	0.8	2.03	0	0	na	na
RMND5B	RMND5B	SLC1A5	SLC1A5	4|3	2|2|0|0	0|0|0|0|0|0|0|0	3.5	3.11739	2.14823	0.8	2.7	0	0	na	na
RMND5B	RMND5B	ATP5B	ATP5B	11|11	5|4|2|0	0|0|0|0|0|0|0|7	11	2.8146	1.27682	0.8	4.7	0	0	na	na
RMND5B	RMND5B	HSP90AB4P	HSP90AB4P	7|5	6|4|0|0	0|0|0|0|0|0|0|0	6	3.24359	2.27381	0.8	1.37	0	0	na	na
RMND5B	RMND5B	ATP2B4	ATP2B4	4|2	1|2|0|0	0|0|0|0|0|0|0|0	3	2.93908	2.00595	0.8	3.15	0	0	na	na
SMU1	SMU1	HNRNPF	HNRNPF	14	9|5|0|0	0|0|0|0|0|0|0|0	14	2.89041	2.07866	0.8	1.56	0	0	na	na
SSBP3	SSBP3	HSPH1	HSPH1	15|21	43|23|0|0	0|0|0|0|0|0|0|0	18	2.39538	1.78416	0.8	1.75	0	0	na	na
SSBP3	SSBP3	PCBP1	PCBP1	8|14	12|6|0|0	0|0|0|0|0|0|0|0	11	4.317	3.01132	0.8	3.82	0	0	na	na
TAF5	TAF5	PSMD11	PSMD11	13|7	9|1|0|0	0|0|0|0|0|0|0|0	10	3.03601	2.10496	0.8	2.3	0	0	na	na
TBL1Y	TBL1Y	GTPBP3	GTPBP3	2|1	0|0|0|0	0|0|0|0|0|0|0|0	1.5	1.74722	1.379	0.8	1.7	0	0	na	na
TBL1Y	TBL1Y	PFDN6	PFDN6	3|1	0|0|0|0	0|0|0|0|0|0|0|0	2	1.96297	1.48048	0.8	1.98	0	0	na	na
TCOF1	TCOF1	AP3B1	AP3B1	7|2	3|1|0|0	0|0|0|0|0|0|0|0	4.5	2.46715	1.70092	0.8	3.78	0	0	na	na
TCOF1	TCOF1	RANBP9	RANBP9	5|1	0|0|0|0	0|0|0|0|0|0|0|0	3	2.80283	1.83383	0.8	0.32	0	0	na	na
WDR26	WDR26	NUP62	NUP62	1|4	0|1|0|0	0|0|0|0|0|0|0|0	2.5	3.2121	2.10074	0.8	2.68	0	0	na	na
WDR26	WDR26	MTFR1L	MTFR1L	1|2	0|0|0|0	0|0|0|0|0|0|0|0	1.5	2.84918	1.9401	0.8	2.8	0	0	na	na
WDR47	WDR47	PDCD5	PDCD5	4|2	0|0|0|0	0|0|0|0|0|0|0|0	3	2.75738	1.80851	0.8	2.79	0	0	na	na
ARMC9	ARMC9	AGK	AGK	9|7	3|12|0|0	0|0|0|0|0|0|0|0	8	4.61191	3.10222	0.79	2.92	0	0	na	na
ARMC9	ARMC9	CNP	CNP	7|3	5|2|0|0	0|0|0|0|0|0|0|0	5	5.02051	3.32134	0.79	3.94	0	0	na	na
DCAF1	DCAF1	SLC25A6	SLC25A6	32	27|32|0|0	0|0|0|2|0|3|0|4	32	1.94035	1.0924	0.79	1.5	0	0	na	na
DCAF1	DCAF1	RPS6	RPS6	2	1|0|0|0	0|0|0|1|0|0|0|0	2	1.9508	0.699868	0.79	0.65	0	0	na	na
DCAF1	DCAF1	VDAC2	VDAC2	6	4|3|0|0	0|0|0|0|0|0|0|0	6	2.23036	1.64507	0.79	0.9	0	0	na	na
DCAF1	DCAF1	RHBDD2	RHBDD2	2	0|1|0|0	0|0|0|0|0|0|0|0	2	1.8091	1.40538	0.79	1.29	0	0	na	na
DCAF1	DCAF1	PRSS2	PRSS2	3	2|0|2|0	0|0|0|0|0|0|0|0	3	0.731427	0.658545	0.79	0.98	0	0	na	na
GID8	GID8	TMEM33	TMEM33	4|3	2|1|0|0	0|0|0|0|0|0|0|0	3.5	3.30373	2.16483	0.79	1.5	0	0	na	na
GID8	GID8	ESYT2	ESYT2	2|12	0|4|0|0	0|0|0|0|0|0|0|0	7	3.7827	2.33211	0.79	2.12	0	0	na	na
GID8	GID8	GCAT	GCAT	2|5	0|3|0|0	0|0|0|0|0|0|0|0	3.5	2.6066	1.84423	0.79	3.78	0	0	na	na
KATNAL2	KATNAL2	RPS4X	RPS4X	13|15	8|4|0|0	0|0|0|0|0|0|0|0	14	2.22079	1.6205	0.79	1.62	0	0	na	na
KATNAL2	KATNAL2	DNAJA1	DNAJA1	47|39	27|13|0|0	0|0|0|0|0|0|0|0	43	2.4136	1.78636	0.79	2.39	0	0	na	na
KATNAL2	KATNAL2	TARBP2	TARBP2	2|1	0|0|0|0	0|0|0|0|0|0|0|0	1.5	1.48271	1.24493	0.79	1.38	0	0	na	na
KATNAL2	KATNAL2	RHOT2	RHOT2	8|4	4|0|0|0	0|0|0|0|0|0|0|0	6	2.05378	1.53158	0.79	1.38	0	0	na	na
KATNAL2	KATNAL2	MRPS26	MRPS26	4|1	0|0|0|0	0|0|0|0|0|0|0|0	2.5	1.7656	1.37708	0.79	1.33	0	0	na	na
KATNAL2	KATNAL2	PFDN4	PFDN4	2|1	0|0|0|0	0|0|0|0|0|0|0|0	1.5	1.48271	1.24493	0.79	1.49	0	0	na	na
KATNAL2	KATNAL2	ARIH2	ARIH2	3|1	0|0|0|0	0|0|0|0|0|0|0|0	2	1.62416	1.31267	0.79	1.63	0	0	na	na
KATNAL2	KATNAL2	HAX1	HAX1	14|12	5|5|0|0	0|0|0|0|0|0|0|0	13	2.15029	1.59571	0.79	2.89	0	0	na	na
KIAA1468	KIAA1468	DNAJB12	DNAJB12	1|3	2|0|0|0	0|0|0|0|0|0|0|0	2	2.81966	1.94683	0.79	2.49	0	0	na	na
KIAA1468	KIAA1468	VDAC2	VDAC2	6|9	4|3|0|0	0|0|0|0|0|0|0|0	7.5	5.74273	3.69853	0.79	3	0	0	na	na
KIAA1468	KIAA1468	RCN2	RCN2	3|9	6|4|0|0	0|0|0|0|0|0|0|0	6	3.42332	2.38922	0.79	2.85	0	0	na	na
KIAA1468	KIAA1468	SLC25A11	SLC25A11	7|15	9|6|0|0	1|0|0|1|0|0|0|0	11	4.89621	1.94836	0.79	6.66	0	0	na	na
KIAA1468	KIAA1468	PCMT1	PCMT1	2|4	5|0|0|0	0|0|0|0|0|0|0|0	3	3.22989	2.20631	0.79	0.97	0	0	na	na
LIS1	LIS1	RFC3	RFC3	1|4	0|0|0|0	0|0|0|0|0|0|0|0	2.5	2.24276	1.60798	0.79	1.62	0	0	na	na
LIS1	LIS1	WDR26	WDR26	4|2	0|1|0|0	0|0|0|0|0|0|0|0	3	2.36962	1.65423	0.79	0.31	0	0	na	na
MAEA	MAEA	HSPA4L	HSPA4L	29|14	19|6|0|0	0|0|0|0|0|0|0|0	21.5	2.40118	1.75819	0.79	1.9	0	0	na	na
MAEA	MAEA	PSMC1	PSMC1	16|3	5|0|0|0	0|0|0|0|0|0|0|0	9.5	3.07118	1.97348	0.79	1.83	0	0	na	na
MAEA	MAEA	IPO4	IPO4	3|8	0|1|0|0	0|0|0|0|0|0|0|0	5.5	3.11922	1.97587	0.79	1.97	0	0	na	na
MAEA	MAEA	PPP6R3	PPP6R3	22|14	18|10|0|0	0|0|0|0|0|0|0|0	18	1.81073	1.37293	0.79	2.35	0	0	na	na
NPAT	NPAT	RPL22	RPL22	4|3	3|1|0|0	0|0|0|0|0|0|0|0	3.5	4.19826	2.75992	0.79	2.53	0	0	na	na
NPAT	NPAT	RPS24	RPS24	2|5	2|1|0|0	0|0|0|0|0|0|0|0	3.5	4.70815	2.81374	0.79	3.38	0	0	na	na
RANBP10	RANBP10	TIMM50	TIMM50	11|9	8|4|0|0	0|0|0|0|0|0|0|0	10	6.46296	4.18144	0.79	3.53	0	0	na	na
RANBP10	RANBP10	RUVBL1	RUVBL1	15|8	13|10|0|0	0|0|0|0|0|0|0|0	11.5	4.13205	2.93286	0.79	3.77	0	0	na	na
RANBP10	RANBP10	ACACA	ACACA	35|20	42|0|49|0	0|0|0|0|0|0|0|0	27.5	0.620596	0.469183	0.79	1.97	0	0	na	na
RANBP10	RANBP10	GALK1	GALK1	3|2	4|0|0|0	0|0|0|0|0|0|0|0	2.5	3.38754	2.26703	0.79	2.12	0	0	na	na
RANBP9	RANBP9	PTBP1	PTBP1	9|3	7|1|0|0	0|0|0|0|0|0|0|0	6	2.39552	1.74354	0.79	1.98	0	0	na	na
RANBP9	RANBP9	HNRNPA1L2	HNRNPA1L2	8|2	5|0|0|0	0|0|0|0|0|0|0|0	5	2.51038	1.78962	0.79	1.95	0	0	na	na
RMND5A	RMND5A	DNAJC7	DNAJC7	15|18	42|25|0|0	0|0|0|0|0|0|0|0	16.5	2.55138	1.87822	0.79	2.22	0	0	na	na
RMND5A	RMND5A	RPL19	RPL19	4|5	3|1|0|0	0|0|0|1|0|0|0|0	4.5	5.20205	1.75663	0.79	4.74	0	0	na	na
RMND5A	RMND5A	DDX5	DDX5	2|4	7|0|0|0	0|0|0|0|0|0|0|0	3	3.0531	2.12178	0.79	2.05	0	1	na	|| pubmed:27173435|pubmed:unassigned1312 || || || || || || || ||
RMND5B	RMND5B	DHRS7B	DHRS7B	4|1	1|0|0|0	0|0|0|0|0|0|0|0	2.5	3.42516	2.1265	0.79	2.25	0	0	na	na
RMND5B	RMND5B	PSMA2	PSMA2	2|1	1|0|0|0	0|0|0|0|0|0|0|0	1.5	2.43503	1.72071	0.79	1.65	0	0	na	na
RMND5B	RMND5B	TRPC4AP	TRPC4AP	5|7	0|0|3|7	0|0|0|0|0|0|0|0	6	0.522288	0.420344	0.79	7.32	0	0	na	na
RMND5B	RMND5B	FAF2	FAF2	10|5	7|3|0|0	0|0|0|0|0|0|0|0	7.5	4.07058	2.71477	0.79	4.98	0	0	na	na
RMND5B	RMND5B	MCCC1	MCCC1	28|16	15|11|8|0	0|0|0|0|0|0|0|0	22	1.74577	1.28559	0.79	2.39	0	0	na	na
SMU1	SMU1	RPS3	RPS3	40	25|11|3|3	2|0|0|2|0|0|0|3	40	1.58916	1.30258	0.79	2.13	0	0	na	na
SMU1	SMU1	RPL31	RPL31	8	3|2|0|0	0|0|0|0|2|0|1|0	8	3.08391	0.855524	0.79	2.47	0	0	na	na
SMU1	SMU1	GRWD1	GRWD1	3	4|0|0|0	0|0|0|0|0|0|0|0	3	1.82146	1.40637	0.79	2.24	0	0	na	na
SMU1	SMU1	RPS16	RPS16	8	8|2|0|0	1|0|0|0|0|0|0|0	8	2.34933	1.02527	0.79	1.66	0	0	na	na
SSBP3	SSBP3	TUFM	TUFM	27|20	34|20|0|0	0|0|0|0|0|0|0|0	23.5	3.82869	2.69339	0.79	1.93	0	0	na	na
SSBP3	SSBP3	SRPRB	SRPRB	1|4	1|1|0|0	0|0|0|0|0|0|0|0	2.5	3.06874	1.99901	0.79	1.15	0	0	na	na
SSBP3	SSBP3	SNAP23	SNAP23	5|1	0|0|0|0	0|0|0|0|0|0|0|0	3	5.32931	2.75494	0.79	5.3	0	0	na	na
TAF5	TAF5	HUWE1	HUWE1	8|15	6|4|0|0	0|0|0|0|0|0|0|0	11.5	3.13977	2.13605	0.79	2.7	0	0	na	na
TBL1Y	TBL1Y	TARS2	TARS2	12|2	1|0|0|0	0|0|0|0|0|0|0|0	7	3.81334	2.27857	0.79	2.06	0	0	na	na
TBL1Y	TBL1Y	SLC25A1	SLC25A1	11|9	10|2|0|0	0|0|0|0|0|0|0|0	10	2.53197	1.835	0.79	2.12	0	0	na	na
TBL1Y	TBL1Y	SEC24B	SEC24B	5|2	0|0|0|0	0|0|0|0|0|0|0|0	3.5	2.71019	1.85642	0.79	2.48	0	0	na	na
TBL1Y	TBL1Y	TOMM70	TOMM70	10|4	3|2|0|0	0|0|0|0|0|0|0|0	7	2.58929	1.82624	0.79	4.42	0	0	na	na
TBL1Y	TBL1Y	STOML2	STOML2	5|3	0|3|0|0	0|0|0|0|0|0|0|0	4	1.91471	1.45638	0.79	1.22	0	0	na	na
TCOF1	TCOF1	PRKD2	PRKD2	8|1	2|0|0|0	0|0|0|0|0|0|0|0	4.5	3.02745	1.86647	0.79	3.69	0	0	na	na
WDR47	WDR47	SERBP1	SERBP1	4|21	5|2|0|0	0|0|0|0|0|0|0|0	12.5	3.04223	2.0405	0.79	1.97	0	0	na	na
ARMC9	ARMC9	NDUFS3	NDUFS3	3|5	3|3|0|0	0|0|0|0|0|0|0|0	4	5.38682	3.05371	0.78	3.87	0	0	na	na
DCAF1	DCAF1	HSDL2	HSDL2	3	1|2|0|0	0|0|0|0|0|0|0|0	3	1.83348	1.41185	0.78	0.71	0	0	na	na
DCAF1	DCAF1	HSPBP1	HSPBP1	6	7|1|0|0	0|0|0|0|0|0|0|0	6	2.30692	1.69046	0.78	0.53	0	0	na	na
DCAF1	DCAF1	RPL38	RPL38	7	2|1|0|0	0|1|0|1|0|0|0|0	7	3.59406	0.848367	0.78	2.98	0	0	na	na
DCAF1	DCAF1	DNAJB6	DNAJB6	2	3|0|0|0	0|0|0|0|0|0|0|0	2	1.63531	1.30603	0.78	1.6	0	0	na	na
DCAF1	DCAF1	RPL7A	RPL7A	9	9|2|0|0	0|0|0|0|0|0|0|0	9	2.64757	1.90878	0.78	1.16	0	0	na	na
DCAF1	DCAF1	GPAT3	GPAT3	2	0|0|0|0	0|0|0|0|0|0|0|0	2	2.15907	1.58985	0.78	2.05	0	0	na	na
DCAF1	DCAF1	TIMM23	TIMM23	4	8|0|0|0	0|0|0|0|0|0|0|0	4	1.78964	1.37998	0.78	1.47	0	0	na	na
GID8	GID8	SLC16A1	SLC16A1	1|5	0|3|0|0	0|0|0|0|0|0|0|0	3	2.20509	1.56291	0.78	1.08	0	0	na	na
GID8	GID8	SLC25A5	SLC25A5	41|12	6|11|0|2	1|0|0|3|0|3|0|4	26.5	4.66824	1.52443	0.78	26	0	0	na	na
GID8	GID8	CNP	CNP	3|9	5|2|0|0	0|0|0|0|0|0|0|0	6	3.24574	2.21019	0.78	2.44	0	0	na	na
KATNAL2	KATNAL2	YTHDF2	YTHDF2	6|3	3|0|0|0	0|0|0|0|0|0|0|0	4.5	1.85424	1.42306	0.78	2.05	0	0	na	na
KATNAL2	KATNAL2	DNAJB12	DNAJB12	10|2	2|0|0|0	0|0|0|0|0|0|0|0	6	2.31896	1.61812	0.78	2.31	0	0	na	na
KATNAL2	KATNAL2	ANKHD1	ANKHD1	3|2	1|0|0|0	0|0|0|0|0|0|0|0	2.5	1.64802	1.3234	0.78	1.34	0	0	na	na
KATNAL2	KATNAL2	HIGD1A	HIGD1A	1|4	0|0|0|0	0|0|0|0|0|0|0|0	2.5	1.94069	1.44033	0.78	1.82	0	0	na	na
KATNAL2	KATNAL2	IPO4	IPO4	3|2	0|1|0|0	0|0|0|0|0|0|0|0	2.5	1.52831	1.25458	0.78	0.69	0	0	na	na
KIAA1468	KIAA1468	TIMM50	TIMM50	4|10	8|4|0|0	0|0|0|0|0|0|0|0	7	3.72826	2.60233	0.78	1.84	0	0	na	na
KIAA1468	KIAA1468	MCCC2	MCCC2	6|10	8|0|9|0	0|0|0|0|0|0|0|0	8	0.904134	0.698257	0.78	1.27	0	0	na	na
LIS1	LIS1	RPL4	RPL4	12|11	6|3|0|0	0|0|0|0|0|0|0|0	11.5	3.42498	2.34013	0.78	1.67	0	0	na	na
NOLC1	NOLC1	EIF2S3L	EIF2S3L	3|4	5|1|0|0	0|0|0|0|0|0|0|0	3.5	6.6932	4.03198	0.78	4.6	0	0	na	na
NPAT	NPAT	RPL11	RPL11	4|4	4|1|0|0	0|0|0|0|0|0|0|0	4	4.44122	2.91663	0.78	2.87	0	0	na	na
NPAT	NPAT	MCCC1	MCCC1	31|9	15|11|8|0	0|0|0|0|0|0|0|0	20	2.05387	1.37059	0.78	2.87	0	0	na	na
NPAT	NPAT	HNRNPD	HNRNPD	2|1	1|0|0|0	0|0|0|0|0|0|0|0	1.5	2.94243	1.98473	0.78	2.59	0	0	na	na
RANBP10	RANBP10	PSMB4	PSMB4	2|1	0|0|0|0	0|0|0|0|0|0|0|0	1.5	3.17103	2.10365	0.78	1.98	0	0	na	na
RANBP10	RANBP10	HSP90B1	HSP90B1	4|3	1|1|2|0	0|0|0|0|0|0|0|0	3.5	1.69603	1.27593	0.78	2.82	0	0	na	na
RMND5A	RMND5A	RPL27	RPL27	4|2	0|2|0|0	0|0|0|0|0|0|0|0	3	4.38353	2.62499	0.78	3.36	0	0	na	na
RMND5A	RMND5A	PSMC6	PSMC6	1|4	1|2|0|0	0|0|0|0|0|0|0|0	2.5	2.9217	1.95776	0.78	1.52	0	0	na	na
RMND5A	RMND5A	RPS3A	RPS3A	6|9	13|3|0|0	1|0|0|2|0|0|0|0	7.5	4.11331	1.19863	0.78	2.91	0	0	na	na
RMND5A	RMND5A	RPS17	RPS17	4|4	5|1|0|0	0|0|0|0|0|0|0|0	4	4.21258	2.76196	0.78	2.44	0	0	na	na
RMND5A	RMND5A	IGF2BP1	IGF2BP1	3|5	6|2|0|0	0|0|0|0|0|0|0|0	4	3.40514	2.35937	0.78	2.39	0	0	na	na
RMND5B	RMND5B	PSMD14	PSMD14	3|6	2|2|0|0	0|0|0|0|0|0|0|0	4.5	3.89815	2.50741	0.78	3.49	0	0	na	na
RMND5B	RMND5B	PSMD13	PSMD13	5|3	4|0|0|0	0|0|0|0|0|0|0|0	4	3.8801	2.53846	0.78	3.46	0	0	na	na
RMND5B	RMND5B	AIFM1	AIFM1	15|10	10|18|0|0	0|1|0|0|0|0|0|0	12.5	2.74074	1.52248	0.78	1.38	0	0	na	na
RMND5B	RMND5B	CCT4	CCT4	13|11	18|8|0|0	0|1|0|0|0|0|0|0	12	3.29217	1.72523	0.78	0.57	0	0	na	na
SMU1	SMU1	EIF2S1	EIF2S1	4	0|0|0|0	1|2|0|1|0|0|0|0	4	3.1324	0.348365	0.78	1.1	0	0	na	na
SMU1	SMU1	ARHGEF2	ARHGEF2	2	0|2|0|0	0|0|0|0|0|0|0|0	2	1.48979	1.22183	0.78	2.06	0	0	na	na
SMU1	SMU1	HSD17B10	HSD17B10	2	0|3|0|0	0|0|0|0|0|0|0|0	2	1.30743	1.10676	0.78	0.68	0	0	na	na
SMU1	SMU1	HNRNPK	HNRNPK	10	8|5|0|0	0|0|0|0|0|0|0|0	10	2.24397	1.66065	0.78	1.57	0	0	na	na
SSBP4	SSBP4	KHSRP	KHSRP	1|3	1|1|0|0	0|0|0|0|0|0|0|0	2	4.82235	2.78734	0.78	4.59	0	0	na	na
TBL1XR1	TBL1XR1	HSP90AB4P	HSP90AB4P	5|12	6|4|0|0	0|0|0|0|0|0|0|0	8.5	5.63521	3.61399	0.78	2.58	0	0	na	na
TBL1Y	TBL1Y	MTFR1L	MTFR1L	3|1	0|0|0|0	0|0|0|0|0|0|0|0	2	1.96297	1.48048	0.78	1.92	0	0	na	na
TBL1Y	TBL1Y	FAM175B	FAM175B	3|3	0|2|0|0	0|0|0|0|0|0|0|0	3	1.87065	1.42964	0.78	2.53	0	0	na	na
TCOF1	TCOF1	SF3A3	SF3A3	7|1	0|0|2|0	0|0|0|0|0|0|0|0	4	0.958325	0.751107	0.78	3.34	0	0	na	na
WDR47	WDR47	RPS2	RPS2	11|16	7|4|0|0	0|0|0|0|0|0|1|0	13.5	2.98999	1.36525	0.78	1.59	0	0	na	na
ARMC9	ARMC9	SLC3A2	SLC3A2	12|2	5|8|0|0	0|0|0|0|0|0|0|0	7	3.61315	2.39565	0.77	2.7	0	0	na	na
ARMC9	ARMC9	LRRC59	LRRC59	3|1	5|0|0|0	0|0|0|0|0|0|0|0	2	2.78941	1.9557	0.77	2.42	0	0	na	na
DCAF1	DCAF1	RPS7	RPS7	10	13|3|1|0	0|0|0|0|0|0|0|0	10	1.60511	1.23643	0.77	1.55	0	0	na	na
DCAF1	DCAF1	HSP90AB1	HSP90AB1	18	18|12|0|0	0|0|0|0|0|0|0|0	18	2.18032	1.62633	0.77	1.57	0	0	na	na
GID8	GID8	LAGE3	LAGE3	5|1	0|0|0|0	0|0|0|0|0|0|0|0	3	4.54265	2.41288	0.77	4.26	0	0	na	na
GID8	GID8	AFG3L2	AFG3L2	1|5	2|0|0|0	0|0|0|0|0|0|0|0	3	2.87166	1.90271	0.77	1.34	0	0	na	na
KATNAL2	KATNAL2	TUFM	TUFM	43|66	34|20|0|0	0|0|0|0|0|0|0|0	54.5	2.385	1.67266	0.77	1.3	0	0	na	na
KATNAL2	KATNAL2	SLC3A2	SLC3A2	16|14	5|8|0|0	0|0|0|0|0|0|0|0	15	1.9668	1.47782	0.77	1.27	0	0	na	na
KATNAL2	KATNAL2	ASPH	ASPH	7|1	0|0|0|0	0|0|0|0|0|0|0|0	4	2.18995	1.55438	0.77	2.11	0	0	na	na
KATNAL2	KATNAL2	SSBP1	SSBP1	2|1	0|0|0|0	0|0|0|0|0|0|0|0	1.5	1.48271	1.24493	0.77	1.19	0	0	na	na
KIAA1468	KIAA1468	CPT1A	CPT1A	2|7	4|2|0|0	0|0|0|0|0|0|0|0	4.5	3.46655	2.35791	0.77	3.09	0	0	na	na
LIS1	LIS1	SERBP1	SERBP1	4|15	5|2|0|0	0|0|0|0|0|0|0|0	9.5	2.9919	2.00783	0.77	1.94	0	0	na	na
LIS1	LIS1	DCTN4	DCTN4	1|7	0|0|0|0	0|0|0|0|0|0|0|0	4	2.91627	1.87394	0.77	2.95	0	0	na	na
LIS1	LIS1	HNRNPD	HNRNPD	3|2	1|0|0|0	0|0|0|0|0|0|0|0	2.5	2.24373	1.61257	0.77	2.03	0	0	na	na
LIS1	LIS1	MRPS17	MRPS17	1|2	0|0|0|0	0|0|0|0|0|0|0|0	1.5	1.79376	1.40294	0.77	1.62	0	0	na	na
MAEA	MAEA	CCT6B	CCT6B	4|2	2|0|0|0	0|0|0|0|0|0|0|0	3	1.86919	1.43503	0.77	0.54	0	0	na	na
MAEA	MAEA	KPNB1	KPNB1	17|9	8|5|0|0	0|0|0|0|0|0|0|0	13	2.31328	1.69929	0.77	1.03	0	0	na	na
MKLN1	MKLN1	CLNS1A	CLNS1A	2|2	2|0|0|0	0|0|0|0|0|0|0|0	2	5.23939	3.16085	0.77	4.55	0	0	na	na
MKLN1	MKLN1	MMADHC	MMADHC	1|2	0|0|0|0	0|0|0|0|0|0|0|0	1.5	5.45605	2.97598	0.77	5.53	0	1	na	|| pubmed:27173435|pubmed:unassigned1312 || || || || || || || ||
NPAT	NPAT	RPS4X	RPS4X	6|9	8|4|0|0	0|0|0|0|0|0|0|0	7.5	4.8789	3.23469	0.77	3.36	0	0	na	na
NPAT	NPAT	YBX3	YBX3	4|6	3|1|0|0	0|0|0|0|2|0|0|0	5	5.86682	1.81188	0.77	5.13	0	0	na	na
NPAT	NPAT	SYNCRIP	SYNCRIP	4|3	3|0|0|0	0|0|0|0|0|0|0|0	3.5	4.8134	3.05752	0.77	3.38	0	0	na	na
RANBP10	RANBP10	HADHA	HADHA	8|4	15|1|0|0	0|0|0|0|0|0|0|0	6	3.46499	2.44015	0.77	1.25	0	0	na	na
RANBP9	RANBP9	HSP90B1	HSP90B1	9|2	1|1|2|0	0|0|0|0|0|0|0|0	5.5	1.05961	0.866852	0.77	1.77	0	0	na	na
RANBP9	RANBP9	DDX3X	DDX3X	9|1	1|2|0|0	0|0|0|0|0|0|0|0	5	2.3227	1.61736	0.77	1.99	0	0	na	na
RANBP9	RANBP9	CCT2	CCT2	25|30	33|12|0|0	0|0|0|0|0|0|0|0	27.5	3.4945	2.20636	0.77	0.41	0	0	na	na
RMND5A	RMND5A	YBX3	YBX3	6|5	3|1|0|0	0|0|0|0|2|0|0|0	5.5	6.4846	1.96497	0.77	5.72	0	0	na	na
RMND5A	RMND5A	HSPD1	HSPD1	8|14	26|20|0|0	0|0|0|0|0|0|0|0	11	2.24236	1.67183	0.77	0.53	0	0	na	na
RMND5A	RMND5A	RPL15	RPL15	6|2	3|1|0|0	0|0|0|0|0|0|0|0	4	5.29881	2.90672	0.77	4.12	0	0	na	na
RMND5A	RMND5A	RPS15A	RPS15A	5|4	8|1|0|0	0|0|0|0|0|0|0|0	4.5	4.02773	2.6407	0.77	2.93	0	0	na	na
RMND5A	RMND5A	MMS19	MMS19	1|2	0|3|0|0	0|0|0|0|0|0|0|0	1.5	2.00422	1.50657	0.77	1.28	0	0	na	na
RMND5A	RMND5A	RPL27A	RPL27A	2|3	1|1|0|0	1|0|0|1|0|0|0|0	2.5	3.64281	0.810057	0.77	4.95	0	0	na	na
RMND5B	RMND5B	ATP2A2	ATP2A2	16|7	13|5|0|0	0|0|0|0|0|0|0|0	11.5	4.16103	2.78308	0.77	2.27	0	0	na	na
RMND5B	RMND5B	MMS19	MMS19	2|2	0|3|0|0	0|0|0|0|0|0|0|0	2	2.08444	1.55466	0.77	2.02	0	0	na	na
SMU1	SMU1	PPM1G	PPM1G	7	5|5|0|0	0|0|0|0|0|0|0|0	7	1.89188	1.43624	0.77	1.07	0	0	na	na
SMU1	SMU1	RPL8	RPL8	9	8|1|2|0	0|0|0|0|0|0|0|0	9	1.26641	1.004	0.77	2.3	0	0	na	na
SMU1	SMU1	ATAD3A	ATAD3A	11	9|5|0|0	0|0|0|0|0|0|0|0	11	2.34422	1.72607	0.77	0.76	0	0	na	na
SSBP3	SSBP3	PHGDH	PHGDH	5|9	5|9|0|0	0|0|0|0|0|0|0|0	7	2.99287	2.13922	0.77	2.63	0	0	na	na
TAF5	TAF5	TNS3	TNS3	3|3	2|0|0|0	0|0|0|0|0|0|0|0	3	2.21603	1.62381	0.77	2.72	0	0	na	na
TBL1XR1	TBL1XR1	HSPD1	HSPD1	11|23	26|20|0|0	0|0|0|0|0|0|0|0	17	3.44482	2.43531	0.77	1.07	0	0	na	na
TBL1Y	TBL1Y	PSMB4	PSMB4	3|1	0|0|0|0	0|0|0|0|0|0|0|0	2	1.96297	1.48048	0.77	1.11	0	0	na	na
TBL1Y	TBL1Y	IDH3B	IDH3B	5|1	0|0|0|0	0|0|0|0|0|0|0|0	3	2.39447	1.66497	0.77	1.54	0	0	na	na
TBL1Y	TBL1Y	TDRKH	TDRKH	2|2	0|0|0|0	0|0|0|0|0|0|0|0	2	2.06294	1.53757	0.77	1.88	0	0	na	na
TCOF1	TCOF1	HSPA4	HSPA4	19|25	32|14|0|0	0|0|0|0|0|0|0|0	22	2.1466	1.57222	0.77	1.17	0	0	na	na
TCOF1	TCOF1	GARS	GARS	6|5	3|3|0|0	0|0|0|0|0|0|0|0	5.5	2.36632	1.72544	0.77	3.05	0	0	na	na
TCOF1	TCOF1	UBE2O	UBE2O	5|1	2|0|0|0	0|0|0|0|0|0|0|0	3	2.30967	1.60176	0.77	1.8	0	0	na	na
TCOF1	TCOF1	MPP1	MPP1	4|6	3|2|0|0	0|0|0|0|0|0|0|0	5	2.49996	1.76994	0.77	3.74	0	0	na	na
TCOF1	TCOF1	EIF5A	EIF5A	4|7	4|2|0|0	0|0|0|0|0|0|0|0	5.5	2.54638	1.78065	0.77	3.6	0	0	na	na
WDR47	WDR47	MRPS23	MRPS23	1|4	0|0|0|0	0|0|0|0|0|0|0|0	2.5	2.00779	1.50558	0.77	1.56	0	0	na	na
WDR47	WDR47	RPS16	RPS16	11|14	8|2|0|0	1|0|0|0|0|0|0|0	12.5	3.21882	1.31774	0.77	2.36	0	0	na	na
ARMC9	ARMC9	MCM6	MCM6	8|1	0|0|0|0	0|0|0|0|0|0|0|0	4.5	7.25906	3.83819	0.76	7.28	0	0	na	na
DCAF1	DCAF1	BAG3	BAG3	13	23|0|0|0	0|0|0|0|0|0|0|0	13	2.46968	1.81313	0.76	3.68	0	0	na	na
DCAF1	DCAF1	AIFM1	AIFM1	19	10|18|0|0	0|1|0|0|0|0|0|0	19	2.16428	1.2331	0.76	0.88	0	0	na	na
GID8	GID8	HSP90B1	HSP90B1	2|3	1|1|2|0	0|0|0|0|0|0|0|0	2.5	0.8821	0.756392	0.76	1.42	0	0	na	na
KATNAL2	KATNAL2	SPTLC1	SPTLC1	8|8	4|2|0|0	0|0|0|0|0|0|0|0	8	2.05633	1.53161	0.76	1.3	0	0	na	na
KATNAL2	KATNAL2	RPSA	RPSA	7|2	2|0|0|0	0|0|0|0|0|0|0|0	4.5	1.96928	1.46792	0.76	1.35	0	0	na	na
KATNAL2	KATNAL2	DDX17	DDX17	29|8	5|4|1|0	0|0|0|0|0|0|0|0	18.5	1.87535	1.34279	0.76	1.75	0	0	na	na
KATNAL2	KATNAL2	PSMC1	PSMC1	8|5	5|0|0|0	0|0|0|0|0|0|0|0	6.5	2.0411	1.52929	0.76	1.21	0	0	na	na
KATNAL2	KATNAL2	PSMC6	PSMC6	10|3	1|2|0|0	0|0|0|0|0|0|0|0	6.5	2.0178	1.48464	0.76	0.99	0	0	na	na
KATNAL2	KATNAL2	SRPRB	SRPRB	3|7	1|1|0|0	0|0|0|0|0|0|0|0	5	2.1712	1.54762	0.76	0.62	0	0	na	na
KATNAL2	KATNAL2	GPX1	GPX1	2|1	0|0|0|0	0|0|0|0|0|0|0|0	1.5	1.48271	1.24493	0.76	0.77	0	0	na	na
KIAA1468	KIAA1468	ACAT1	ACAT1	1|7	3|2|0|0	0|0|0|0|0|0|0|0	4	3.04627	2.0026	0.76	1.94	0	0	na	na
LIS1	LIS1	HUWE1	HUWE1	18|8	6|4|0|0	0|0|0|0|0|0|0|0	13	3.72836	2.32108	0.76	3.21	0	0	na	na
MKLN1	MKLN1	NDUFS3	NDUFS3	8|4	3|3|0|0	0|0|0|0|0|0|0|0	6	8.06281	5.14524	0.76	6.26	0	0	na	na
NPAT	NPAT	RPS7	RPS7	5|9	13|3|1|0	0|0|0|0|0|0|0|0	7	2.86139	1.98187	0.76	2.93	0	0	na	na
NPAT	NPAT	RPL3	RPL3	13|6	13|4|1|0	0|0|0|0|0|0|0|0	9.5	3.44401	2.39858	0.76	2.77	0	0	na	na
NPAT	NPAT	DDX17	DDX17	8|12	5|4|1|0	0|0|0|0|0|0|0|0	10	4.69126	3.18045	0.76	4.5	0	0	na	na
NPAT	NPAT	HNRNPF	HNRNPF	7|7	9|5|0|0	0|0|0|0|0|0|0|0	7	4.04518	2.81648	0.76	2.3	0	0	na	na
RANBP10	RANBP10	S100A14	S100A14	1|2	0|0|0|0	0|0|0|0|0|1|0|0	1.5	3.81832	1.80113	0.76	1.99	0	0	na	na
RANBP10	RANBP10	SCO2	SCO2	5|2	5|0|0|0	0|0|0|0|0|0|0|0	3.5	3.81404	2.54456	0.76	4.06	0	0	na	na
RANBP9	RANBP9	RPN1	RPN1	17|7	13|5|0|0	0|0|0|0|0|0|0|0	12	2.5869	1.88573	0.76	1.17	0	0	na	na
RANBP9	RANBP9	IGHG1	IGHG1	12|3	2|0|0|1	0|0|5|0|0|0|0|0	7.5	1.95509	0.409758	0.76	5.51	0	0	na	na
RANBP9	RANBP9	PPP2R1B	PPP2R1B	2|3	0|1|0|0	0|0|0|0|0|0|0|0	2.5	2.67074	1.76617	0.76	1.71	0	0	na	na
RMND5A	RMND5A	RPS2	RPS2	9|10	7|4|0|0	0|0|0|0|0|0|1|0	9.5	6.23521	2.67563	0.76	3.48	0	0	na	na
RMND5A	RMND5A	RPS8	RPS8	7|5	6|2|0|0	0|0|0|0|0|0|0|0	6	5.32028	3.33413	0.76	2.69	0	0	na	na
RMND5A	RMND5A	DDX17	DDX17	6|5	5|4|1|0	0|0|0|0|0|0|0|0	5.5	2.74731	1.9279	0.76	2.44	0	0	na	na
RMND5A	RMND5A	PSMB5	PSMB5	1|2	2|0|0|0	0|0|0|0|0|0|0|0	1.5	2.61007	1.83411	0.76	1.66	0	0	na	na
RMND5A	RMND5A	YME1L1	YME1L1	1|5	2|1|0|0	0|0|0|0|0|0|0|0	3	3.52698	2.2221	0.76	1.25	0	0	na	na
RMND5B	RMND5B	DLD	DLD	4|2	1|2|0|0	0|0|0|0|0|0|0|0	3	2.93908	2.00595	0.76	3.11	0	0	na	na
RMND5B	RMND5B	TMEM33	TMEM33	3|3	2|1|0|0	0|0|0|0|0|0|0|0	3	3.15658	2.15504	0.76	1.46	0	0	na	na
RMND5B	RMND5B	MTHFD1	MTHFD1	16|5	10|6|0|0	0|0|0|0|0|0|0|0	10.5	3.95331	2.52337	0.76	1.96	0	0	na	na
SMU1	SMU1	GTF3C5	GTF3C5	3	5|0|0|0	0|0|0|0|0|0|0|0	3	1.69468	1.33158	0.76	2.35	0	0	na	na
SMU1	SMU1	RPL35	RPL35	6	2|0|0|0	0|1|0|1|0|0|0|0	6	3.45985	0.727469	0.76	3.63	0	0	na	na
SMU1	SMU1	PPP6R3	PPP6R3	16	18|10|0|0	0|0|0|0|0|0|0|0	16	1.96236	1.47674	0.76	2.42	0	0	na	na
SMU1	SMU1	RPS12	RPS12	3	0|0|0|0	0|0|0|0|0|0|4|0	3	2.5993	0.336458	0.76	2.63	0	0	na	na
SSBP3	SSBP3	TMEM33	TMEM33	3|3	2|1|0|0	0|0|0|0|0|0|0|0	3	3.51049	2.34288	0.76	1.61	0	0	na	na
TBL1X	TBL1X	DNAJA1	DNAJA1	22|12	27|13|0|0	0|0|0|0|0|0|0|0	17	4.15304	2.97445	0.76	3.82	0	0	na	na
TBL1XR1	TBL1XR1	HSPA1B	HSPA1B	135|119	67|47|24|30	26|29|17|25|8|24|9|27	127	2.13561	0.991347	0.76	-9.23	0	0	na	na
TBL1Y	TBL1Y	FAR1	FAR1	6|2	3|0|0|0	0|0|0|0|0|0|0|0	4	2.21615	1.60283	0.76	0.95	0	0	na	na
TBL1Y	TBL1Y	TK1	TK1	2|1	0|0|0|0	0|0|0|0|0|0|0|0	1.5	1.74722	1.379	0.76	1.49	0	0	na	na
TBL1Y	TBL1Y	DNAJB11	DNAJB11	4|2	1|1|0|0	0|0|0|0|0|0|0|0	3	1.91849	1.45931	0.76	2.44	0	0	na	na
TBL1Y	TBL1Y	BAG2	BAG2	29|24	24|11|0|0	1|5|0|1|0|0|0|0	26.5	2.60695	0.761377	0.76	6.93	0	0	na	na
TBL1Y	TBL1Y	CNP	CNP	16|4	5|2|0|0	0|0|0|0|0|0|0|0	10	2.97542	1.97675	0.76	2.29	0	0	na	na
TBL1Y	TBL1Y	SFXN4	SFXN4	5|4	4|0|0|0	0|0|0|0|0|0|0|0	4.5	2.34165	1.69772	0.76	1.37	0	0	na	na
TCOF1	TCOF1	RPN2	RPN2	3|2	0|3|0|0	0|0|0|0|0|0|0|0	2.5	1.62825	1.29041	0.76	1.63	0	0	na	na
TCOF1	TCOF1	MRE11	MRE11	6|1	2|0|0|0	0|0|0|0|0|0|0|0	3.5	2.54893	1.6946	0.76	1.52	0	0	na	na
TCOF1	TCOF1	DHX16	DHX16	12|1	0|0|0|0	0|0|0|0|0|0|0|0	6.5	4.83527	2.4841	0.76	4.9	0	0	na	na
TCOF1	TCOF1	DHX15	DHX15	10|4	6|2|1|0	0|0|0|0|0|0|0|0	7	1.61195	1.21286	0.76	1.5	0	0	na	na
WDR26	WDR26	HSP90AB1	HSP90AB1	13|16	18|12|0|0	0|0|0|0|0|0|0|0	14.5	3.83701	2.73034	0.76	3	0	0	na	na
WDR47	WDR47	UBE2O	UBE2O	2|7	2|0|0|0	0|0|0|0|0|0|0|0	4.5	2.35115	1.68686	0.76	1.86	0	0	na	na
ARMC9	ARMC9	HSP90AB4P	HSP90AB4P	10|5	6|4|0|0	0|0|0|0|0|0|0|0	7.5	5.96898	3.97423	0.75	2.73	0	0	na	na
DCAF1	DCAF1	RPS27	RPS27	10	7|6|0|0	1|0|0|0|0|1|0|0	10	2.33675	1.11409	0.75	3.32	0	0	na	na
DCAF1	DCAF1	SSR4	SSR4	8	6|3|0|0	0|0|0|0|0|0|0|0	8	2.53782	1.83732	0.75	2.8	0	0	na	na
GID8	GID8	SRPRB	SRPRB	1|2	1|1|0|0	0|0|0|0|0|0|0|0	1.5	1.82635	1.41123	0.75	0.62	0	0	na	na
KATNAL2	KATNAL2	MTDH	MTDH	4|1	0|0|0|0	0|0|0|0|0|0|0|0	2.5	1.7656	1.37708	0.75	0.97	0	0	na	na
KATNAL2	KATNAL2	TIMM8A	TIMM8A	1|3	0|0|0|0	0|0|0|0|0|0|0|0	2	1.74088	1.35717	0.75	1.75	0	0	na	na
KATNAL2	KATNAL2	HBS1L	HBS1L	1|4	0|0|0|0	0|0|0|0|0|0|0|0	2.5	1.94069	1.44033	0.75	0.61	0	0	na	na
KATNAL2	KATNAL2	MRPS27	MRPS27	8|1	0|0|0|0	0|0|0|0|0|0|0|0	4.5	2.3314	1.60914	0.75	1.23	0	0	na	na
LIS1	LIS1	UBE2O	UBE2O	2|5	2|0|0|0	0|0|0|0|0|0|0|0	3.5	2.31724	1.66783	0.75	1.83	0	0	na	na
LIS1	LIS1	RPL7A	RPL7A	9|10	9|2|0|0	0|0|0|0|0|0|0|0	9.5	2.7038	1.93045	0.75	1.29	0	0	na	na
LIS1	LIS1	CUL7	CUL7	2|4	0|0|0|0	0|0|0|0|0|0|0|0	3	2.58752	1.80478	0.75	2.38	0	0	na	na
MAEA	MAEA	PSMD12	PSMD12	10|2	2|1|0|0	0|0|0|0|0|0|0|0	6	2.38326	1.6467	0.75	1.59	0	0	na	na
MAEA	MAEA	LPCAT1	LPCAT1	3|1	0|0|0|0	0|0|0|0|0|0|0|0	2	1.81496	1.40805	0.75	1.03	0	0	na	na
NPAT	NPAT	RPL31	RPL31	4|8	3|2|0|0	0|0|0|0|2|0|1|0	6	6.18834	1.4897	0.75	5.82	0	0	na	na
RANBP10	RANBP10	HSPBP1	HSPBP1	5|3	7|1|0|0	0|0|0|0|0|0|0|0	4	3.60948	2.45893	0.75	0.84	0	0	na	na
RANBP10	RANBP10	DNAJB6	DNAJB6	3|1	3|0|0|0	0|0|0|0|0|0|0|0	2	2.78649	1.93529	0.75	3.02	0	0	na	na
RANBP10	RANBP10	PCCB	PCCB	17|3	7|0|9|0	0|0|0|0|0|0|0|0	10	0.997321	0.720893	0.75	2.04	0	0	na	na
RANBP9	RANBP9	VCP	VCP	20|2	7|2|0|0	0|0|0|0|0|0|0|0	11	2.97828	1.92101	0.75	1.43	0	0	na	na
RANBP9	RANBP9	YWHAE	YWHAE	22|5	8|9|0|2	0|0|0|0|0|0|0|3	13.5	1.30142	0.899927	0.75	2.44	0	0	na	na
RANBP9	RANBP9	HNRNPM	HNRNPM	11|4	12|0|0|0	0|0|0|0|0|0|0|0	7.5	2.4798	1.80265	0.75	0.72	0	0	na	na
RMND5A	RMND5A	HSPBP1	HSPBP1	4|4	7|1|0|0	0|0|0|0|0|0|0|0	4	3.74912	2.51772	0.75	1.02	0	0	na	na
RMND5A	RMND5A	RPL26L1	RPL26L1	5|2	3|0|1|0	0|0|0|0|0|0|0|0	3.5	2.72672	1.7485	0.75	3	0	0	na	na
RMND5A	RMND5A	NCL	NCL	11|13	22|7|0|0	0|0|0|0|0|0|0|0	12	4.13708	2.92868	0.75	2.67	0	0	na	na
RMND5B	RMND5B	VDAC3	VDAC3	1|5	2|0|0|0	0|0|0|0|0|0|0|0	3	3.74422	2.1936	0.75	3.92	0	0	na	na
RMND5B	RMND5B	MAGED1	MAGED1	4|3	3|1|0|0	0|0|0|0|0|0|0|0	3.5	3.29592	2.24193	0.75	3.23	0	0	na	na
SMU1	SMU1	RACK1	RACK1	5	4|2|0|0	0|0|0|0|0|0|0|0	5	2.02074	1.51807	0.75	2.1	0	0	na	na
SMU1	SMU1	RPL19	RPL19	6	3|1|0|0	0|0|0|1|0|0|0|0	6	2.77367	1.03139	0.75	2.47	0	0	na	na
SMU1	SMU1	HNRNPH1	HNRNPH1	6	4|4|0|0	0|0|0|0|0|0|0|0	6	1.90772	1.44796	0.75	1.93	0	0	na	na
SSBP4	SSBP4	HSP90AB2P	HSP90AB2P	2|2	0|5|0|0	0|0|0|0|0|0|0|0	2	3.07032	2.14767	0.75	0.77	0	0	na	na
TBL1Y	TBL1Y	TIMM50	TIMM50	12|7	8|4|0|0	0|0|0|0|0|0|0|0	9.5	2.20674	1.63303	0.75	1.03	0	0	na	na
TBL1Y	TBL1Y	PTPMT1	PTPMT1	5|4	1|2|0|0	0|0|0|0|0|0|0|0	4.5	2.23721	1.64023	0.75	0.8	0	0	na	na
TBL1Y	TBL1Y	TAB2	TAB2	8|5	3|3|0|0	0|0|0|0|0|0|0|0	6.5	2.26483	1.66386	0.75	4.36	0	0	na	na
TBL1Y	TBL1Y	CEPT1	CEPT1	2|2	0|1|0|0	0|0|0|0|0|0|0|0	2	1.72855	1.35916	0.75	1.78	0	0	na	na
TBL1Y	TBL1Y	RHOT1	RHOT1	4|3	3|0|0|0	0|0|0|0|0|0|0|0	3.5	2.12846	1.57782	0.75	0.81	0	0	na	na
TBL1Y	TBL1Y	ARMC6	ARMC6	2|1	0|0|0|0	0|0|0|0|0|0|0|0	1.5	1.74722	1.379	0.75	1.76	0	0	na	na
TCOF1	TCOF1	SRPRB	SRPRB	3|1	1|1|0|0	0|0|0|0|0|0|0|0	2	1.70905	1.32941	0.75	0.63	0	0	na	na
TCOF1	TCOF1	RBM25	RBM25	13|1	0|0|0|0	0|0|0|0|0|0|0|0	7	5.12562	2.56357	0.75	5.2	0	0	na	na
TCOF1	TCOF1	SNX27	SNX27	3|1	2|0|0|0	0|0|0|0|0|0|0|0	2	1.83114	1.39771	0.75	1.6	0	0	na	na
WDR26	WDR26	HSP90AB3P	HSP90AB3P	15|13	11|11|0|0	0|0|0|0|0|0|0|0	14	4.7349	3.1874	0.75	4.79	0	0	na	na
WDR26	WDR26	MRPS31	MRPS31	1|2	0|0|0|0	0|0|0|0|0|0|0|0	1.5	2.84918	1.9401	0.75	1.38	0	0	na	na
WDR47	WDR47	PFDN2	PFDN2	3|13	4|1|0|0	0|0|0|0|0|0|0|0	8	2.58303	1.80685	0.75	3.66	0	0	na	na
ARMC9	ARMC9	SPTLC1	SPTLC1	7|3	4|2|0|0	0|0|0|0|0|0|0|0	5	5.316	3.47634	0.74	3.68	0	0	na	na
ARMC9	ARMC9	HSP90AB3P	HSP90AB3P	12|4	11|11|0|0	0|0|0|0|0|0|0|0	8	3.28046	2.3604	0.74	1.99	0	0	na	na
ARMC9	ARMC9	TIMM50	TIMM50	8|4	8|4|0|0	0|0|0|0|0|0|0|0	6	4.4633	3.05598	0.74	2.24	0	0	na	na
ARMC9	ARMC9	C3orf33	C3orf33	2|3	0|0|0|0	0|0|0|0|0|0|0|0	2.5	6.66224	3.50485	0.74	5.64	0	0	na	na
ARMC9	ARMC9	LEMD3	LEMD3	9|1	0|0|0|0	0|0|0|0|0|0|0|0	5	7.85519	4.03219	0.74	6.35	0	0	na	na
ARMC9	ARMC9	HAT1	HAT1	6|3	3|4|0|0	0|0|0|0|0|0|0|0	4.5	4.32016	2.91252	0.74	1.92	0	0	na	na
ARMC9	ARMC9	SLC25A22	SLC25A22	8|1	8|2|0|0	0|0|0|0|0|0|0|0	4.5	3.23923	2.08365	0.74	2.65	0	0	na	na
DCAF1	DCAF1	DNAJB4	DNAJB4	7	8|2|0|0	0|0|0|0|0|0|0|0	7	2.25648	1.66363	0.74	3.97	0	0	na	na
DCAF1	DCAF1	GNB2	GNB2	2	1|1|0|0	0|0|0|0|0|0|0|0	2	1.66055	1.3208	0.74	0.99	0	0	na	na
DCAF1	DCAF1	RFC5	RFC5	2	4|0|0|0	0|0|0|0|0|0|0|0	2	1.51297	1.23267	0.74	2.03	0	0	na	na
FOPNL	FOPNL	SRPRB	SRPRB	1|2	1|1|0|0	0|0|0|0|0|0|0|0	1.5	6.49581	3.56181	0.74	2.56	0	0	na	na
GID8	GID8	UGDH	UGDH	1|13	0|0|0|0	0|0|0|0|0|0|0|0	7	6.4453	3.1152	0.74	3.96	0	0	na	na
GID8	GID8	PHGDH	PHGDH	7|7	5|9|0|0	0|0|0|0|0|0|0|0	7	2.45264	1.76156	0.74	2.11	0	0	na	na
GID8	GID8	CACYBP	CACYBP	4|6	2|5|0|0	0|0|0|0|0|0|0|0	5	2.64055	1.89749	0.74	1.8	0	0	na	na
KATNAL2	KATNAL2	MRPS35	MRPS35	9|1	0|0|0|0	0|0|0|0|0|0|0|0	5	2.47285	1.6621	0.74	1.78	0	0	na	na
KATNAL2	KATNAL2	KCT2	KCT2	2|1	0|0|0|0	0|0|0|0|0|0|0|0	1.5	1.48271	1.24493	0.74	1.22	0	0	na	na
KATNAL2	KATNAL2	RBBP7	RBBP7	7|6	2|2|0|0	0|0|0|0|0|0|0|0	6.5	1.9926	1.50015	0.74	1.4	0	0	na	na
KATNAL2	KATNAL2	ARL1	ARL1	6|4	5|0|0|0	0|0|0|0|0|0|0|0	5	1.72639	1.34963	0.74	1.29	0	0	na	na
KATNAL2	KATNAL2	AKAP8L	AKAP8L	3|6	1|1|0|0	0|0|0|0|0|0|0|0	4.5	2.01752	1.48127	0.74	2.14	0	0	na	na
[truncated: 90,152 more rows]

## Sheet: HCIP
bait	baitGene	prey	preyGene	Quant (SPC or Intensities)	User Controls (SPC or Intensities)	CRAP Controls (SPC)	Avg. SPC	FCA	FCB	SP	IS	iRef	intAct	iRef-Evidence	intAct-Evidence
ARMC9	ARMC9	SLC27A2	SLC27A2	23|9	0|0|0|0	0|0|0|0|0|0|0|0	16	28.121	14.8012	1	28.58	0	0	na	na
ARMC9	ARMC9	OMA1	OMA1	24|8	0|0|0|0	0|0|0|0|0|0|0|0	16	27.2271	14.2955	1	24.86	0	0	na	na
ARMC9	ARMC9	YME1L1	YME1L1	32|19	2|1|0|0	0|0|0|0|0|0|0|0	25.5	34.3903	19.3328	1	20.28	0	0	na	na
ARMC9	ARMC9	NAT14	NAT14	15|3	0|0|0|0	0|0|0|0|0|0|0|0	9	14.412	7.48715	1	14.64	0	0	na	na
ARMC9	ARMC9	SLC27A4	SLC27A4	28|13	5|2|0|0	0|0|0|0|0|0|0|0	20.5	19.2959	11.8812	0.83	13.82	0	0	na	na
ARMC9	ARMC9	MOGS	MOGS	26|5	2|1|0|0	0|0|0|0|0|0|0|0	15.5	17.022	9.40258	0.98	13.44	0	0	na	na
ARMC9	ARMC9	ENPP1	ENPP1	19|9	0|0|0|0	0|0|0|0|0|0|0|0	14	25.7364	13.547	1	12.58	0	0	na	na
ARMC9	ARMC9	GPX8	GPX8	11|6	0|0|0|0	0|0|0|0|0|0|0|0	8.5	16.4974	8.80359	1	12.48	0	0	na	na
ARMC9	ARMC9	DGKE	DGKE	10|6	1|1|0|0	0|0|0|0|0|0|0|0	8	12.2298	7.01867	0.99	12.07	0	0	na	na
ARMC9	ARMC9	IMMT	IMMT	24|4	0|2|0|0	0|0|0|0|0|0|0|0	14	15.3343	8.30579	0.94	11.87	0	0	na	na
ARMC9	ARMC9	MUL1	MUL1	12|4	0|0|0|0	0|0|0|0|0|0|0|0	8	14.1136	7.64945	1	11.46	0	0	na	na
ARMC9	ARMC9	ZFPL1	ZFPL1	7|4	0|0|0|0	0|0|0|0|0|0|0|0	5.5	11.1329	6.08913	0.99	10.92	0	0	na	na
ARMC9	ARMC9	RHOT1	RHOT1	11|9	3|0|0|0	0|0|0|0|0|0|0|0	10	15.881	8.70987	0.96	10.78	0	0	na	na
ARMC9	ARMC9	IKBIP	IKBIP	5|5	0|0|0|0	0|0|0|0|0|0|0|0	5	11.4306	5.88388	0.99	10.43	0	0	na	na
ARMC9	ARMC9	ABHD12	ABHD12	13|6	0|0|0|0	0|0|0|0|0|0|0|0	9.5	17.6897	9.47409	1	9.95	0	0	na	na
ARMC9	ARMC9	FKBP8	FKBP8	31|10	3|1|0|0	0|0|0|0|0|0|0|0	20.5	22.7121	13.2692	0.9	9.82	0	0	na	na
ARMC9	ARMC9	SRPRA	SRPRA	16|4	0|0|0|0	0|0|0|0|0|0|0|0	10	16.4981	8.69848	1	9.62	0	0	na	na
ARMC9	ARMC9	ALDH3A2	ALDH3A2	32|13	1|2|0|0	0|0|0|0|0|0|0|0	22.5	26.409	15.4047	0.96	9.28	0	0	na	na
ARMC9	ARMC9	CYC1	CYC1	9|3	2|0|0|0	0|0|0|0|0|0|0|0	6	8.92871	5.2301	0.94	8.88	0	0	na	na
ARMC9	ARMC9	LETMD1	LETMD1	10|1	0|0|0|0	0|0|0|0|0|0|0|0	5.5	8.45132	4.21728	0.9	8.58	0	0	na	na
ARMC9	ARMC9	HACD3	HACD3	28|11	3|3|0|0	0|0|0|0|0|0|0|0	19.5	17.9317	11.0698	0.98	7.69	0	0	na	na
ARMC9	ARMC9	SNX11	SNX11	3|3	0|0|0|0	0|0|0|0|0|0|0|0	3	7.25837	3.95615	0.97	7.36	0	0	na	na
ARMC9	ARMC9	MCM6	MCM6	8|1	0|0|0|0	0|0|0|0|0|0|0|0	4.5	7.25906	3.83819	0.76	7.28	0	0	na	na
ARMC9	ARMC9	ATAD1	ATAD1	6|2	0|1|0|0	0|0|0|0|0|0|0|0	4	6.33187	3.82415	0.99	7.25	0	0	na	na
ARMC9	ARMC9	TMPO	TMPO	10|9	2|2|0|0	0|0|0|0|0|0|0|0	9.5	12.7287	7.22956	0.88	7.04	0	0	na	na
ARMC9	ARMC9	PREB	PREB	5|3	0|0|0|0	0|0|0|0|0|0|0|0	4	8.45064	4.73133	0.99	6.86	0	0	na	na
ARMC9	ARMC9	TMCO1	TMCO1	7|2	0|1|0|0	0|0|0|0|0|0|0|0	4.5	6.83138	4.06648	0.98	6.78	0	0	na	na
ARMC9	ARMC9	QSOX2	QSOX2	4|3	0|0|0|0	0|0|0|0|0|0|0|0	3.5	7.85451	4.361	0.97	6.75	0	0	na	na
ARMC9	ARMC9	GNPAT	GNPAT	11|10	2|5|0|0	0|0|0|0|0|0|0|0	10.5	10.2979	6.18367	0.9	6.6	0	0	na	na
ARMC9	ARMC9	SRPRB	SRPRB	12|7	1|1|0|0	0|0|0|0|0|0|0|0	9.5	14.2927	8.14785	1	6.41	0	0	na	na
ARMC9	ARMC9	LEMD3	LEMD3	9|1	0|0|0|0	0|0|0|0|0|0|0|0	5	7.85519	4.03219	0.74	6.35	0	0	na	na
ARMC9	ARMC9	PDCD2	PDCD2	2|3	0|0|0|0	0|0|0|0|0|0|0|0	2.5	6.66224	3.50485	0.96	6.3	0	0	na	na
ARMC9	ARMC9	SELENON	SELENON	4|2	0|0|0|0	0|0|0|0|0|0|0|0	3	6.36451	3.71769	0.96	6.18	0	0	na	na
ARMC9	ARMC9	PLD2	PLD2	11|1	0|0|0|0	0|0|0|0|0|0|0|0	6	9.04745	4.39459	0.9	5.95	0	0	na	na
ARMC9	ARMC9	PGRMC2	PGRMC2	3|4	0|0|0|0	0|0|0|0|0|0|0|0	3.5	8.74836	4.46409	0.96	5.86	0	0	na	na
ARMC9	ARMC9	MTCH2	MTCH2	4|2	0|0|0|0	0|0|0|0|0|0|0|0	3	6.36451	3.71769	0.97	5.85	0	0	na	na
ARMC9	ARMC9	C3orf33	C3orf33	2|3	0|0|0|0	0|0|0|0|0|0|0|0	2.5	6.66224	3.50485	0.74	5.64	0	0	na	na
ARMC9	ARMC9	FAR1	FAR1	9|4	3|0|0|0	0|0|0|0|0|0|0|0	6.5	9.33527	5.55041	0.93	5.62	0	0	na	na
ARMC9	ARMC9	PRAF2	PRAF2	2|4	0|0|0|0	0|0|0|0|0|0|0|0	3	8.15223	3.95484	0.94	5.62	0	0	na	na
ARMC9	ARMC9	CPT1A	CPT1A	10|2	4|2|0|0	0|0|0|0|0|0|0|0	6	5.48051	3.43935	0.73	5.25	0	0	na	na
ARMC9	ARMC9	CYB5B	CYB5B	3|2	0|0|0|0	0|0|0|0|0|0|0|0	2.5	5.76838	3.37256	0.96	4.94	0	0	na	na
ARMC9	ARMC9	PTRH2	PTRH2	2|3	0|1|0|0	0|0|0|0|0|0|0|0	2.5	5.58233	3.09817	0.93	4.94	0	0	na	na
ARMC9	ARMC9	SLC16A1	SLC16A1	7|5	0|3|0|0	0|0|0|0|0|0|0|0	6	7.98739	4.81479	0.91	4.83	0	0	na	na
ARMC9	ARMC9	MAVS	MAVS	2|3	0|1|0|0	0|0|0|0|0|0|0|0	2.5	5.58233	3.09817	0.81	4.78	0	0	na	na
ARMC9	ARMC9	VDAC2	VDAC2	10|6	4|3|0|0	0|0|0|0|0|0|0|0	8	7.92136	5.0182	0.9	4.33	0	0	na	na
ARMC9	ARMC9	RAP1A	RAP1A	4|2	1|0|0|0	0|0|0|0|0|0|0|0	3	5.75058	3.46657	0.96	4.28	0	0	na	na
ARMC9	ARMC9	ATP2A2	ATP2A2	26|6	13|5|0|0	0|0|0|0|0|0|0|0	16	7.58224	5.00994	0.89	4.23	0	0	na	na
ARMC9	ARMC9	SPTLC2	SPTLC2	5|1	0|0|0|0	0|0|0|0|0|0|0|0	3	5.47066	3.18606	0.87	4.22	0	0	na	na
ARMC9	ARMC9	CCDC47	CCDC47	4|2	0|0|0|0	0|0|0|0|0|0|0|0	3	6.36451	3.71769	0.99	4.07	0	0	na	na
ARMC9	ARMC9	HADHB	HADHB	10|3	0|0|0|0	0|0|0|0|0|0|0|0	6.5	11.4313	6.26271	0.99	4.06	0	0	na	na
ARMC9	ARMC9	VCP	VCP	18|5	7|2|0|0	0|0|0|0|0|0|0|0	11.5	8.98705	5.71606	0.88	4.04	0	0	na	na
ARMC9	ARMC9	TECR	TECR	9|4	6|1|0|0	0|0|0|0|0|0|0|0	6.5	6.72034	4.31484	0.89	3.94	0	0	na	na
ARMC9	ARMC9	CNP	CNP	7|3	5|2|0|0	0|0|0|0|0|0|0|0	5	5.02051	3.32134	0.79	3.94	0	0	na	na
ARMC9	ARMC9	TMEM43	TMEM43	9|2	0|0|0|0	0|0|0|0|0|0|0|0	5.5	9.34518	5.10455	0.99	3.9	0	0	na	na
ARMC9	ARMC9	NDUFS3	NDUFS3	3|5	3|3|0|0	0|0|0|0|0|0|0|0	4	5.38682	3.05371	0.78	3.87	0	0	na	na
ARMC9	ARMC9	RAB5C	RAB5C	4|4	1|1|0|0	0|0|0|0|0|0|0|0	4	7.18691	4.08815	0.96	3.85	0	0	na	na
ARMC9	ARMC9	RPN1	RPN1	30|7	13|5|0|0	0|0|0|0|0|0|0|0	18.5	8.73704	5.74849	0.93	3.78	0	0	na	na
ARMC9	ARMC9	GNB2	GNB2	4|2	1|1|0|0	0|0|0|0|0|0|0|0	3	4.89499	3.08854	0.97	3.69	0	0	na	na
ARMC9	ARMC9	ATP2A1	ATP2A1	19|3	0|2|0|0	0|0|0|0|0|0|0|0	11	12.1108	6.6044	0.99	3.68	0	0	na	na
ARMC9	ARMC9	SPTLC1	SPTLC1	7|3	4|2|0|0	0|0|0|0|0|0|0|0	5	5.316	3.47634	0.74	3.68	0	0	na	na
ARMC9	ARMC9	CHCHD3	CHCHD3	3|1	0|0|0|0	0|0|0|0|0|0|0|0	2	4.27839	2.66406	0.94	3.64	0	0	na	na
ARMC9	ARMC9	HSP90AB1	HSP90AB1	22|9	18|12|0|0	0|0|0|0|0|0|0|0	15.5	5.24974	3.73742	0.84	3.63	0	0	na	na
ARMC9	ARMC9	KDELR1	KDELR1	3|1	0|0|0|0	0|0|0|0|0|0|0|0	2	4.27839	2.66406	0.92	3.58	0	0	na	na
ARMC9	ARMC9	GNAI2	GNAI2	8|2	0|0|0|0	0|0|0|0|0|0|0|0	5	8.74905	4.85895	0.99	3.57	0	0	na	na
ARMC9	ARMC9	SLC1A5	SLC1A5	4|2	2|2|0|0	0|0|0|0|0|0|0|0	3	3.97677	2.64151	0.7	3.51	0	0	na	na
ARMC9	ARMC9	GPX4	GPX4	4|2	0|1|0|0	0|0|0|0|0|0|0|0	3	5.33287	3.28632	0.98	3.38	0	0	na	na
ARMC9	ARMC9	AFG3L2	AFG3L2	9|1	2|0|0|0	0|0|0|0|0|0|0|0	5	6.47306	3.52193	0.73	3.34	0	0	na	na
ARMC9	ARMC9	HADHA	HADHA	21|6	15|1|0|0	0|0|0|0|0|0|0|0	13.5	8.03576	5.31161	0.97	3.32	0	0	na	na
ARMC9	ARMC9	SEC61B	SEC61B	2|1	0|0|0|0	0|0|0|0|0|0|0|0	1.5	3.68226	2.36015	0.91	3.26	0	0	na	na
ARMC9	ARMC9	DHRS7B	DHRS7B	2|2	1|0|0|0	0|0|0|0|0|0|0|0	2	4.67332	2.78601	0.92	3.13	0	0	na	na
ARMC9	ARMC9	SSR1	SSR1	5|1	0|0|0|0	0|0|0|0|0|0|0|0	3	5.47066	3.18606	0.91	2.93	0	0	na	na
ARMC9	ARMC9	AGK	AGK	9|7	3|12|0|0	0|0|0|0|0|0|0|0	8	4.61191	3.10222	0.79	2.92	0	0	na	na
ARMC9	ARMC9	SLC25A3	SLC25A3	21|6	20|10|0|0	0|0|0|0|0|0|0|2	13.5	4.42999	2.62107	0.71	2.87	0	0	na	na
ARMC9	ARMC9	HSP90AB4P	HSP90AB4P	10|5	6|4|0|0	0|0|0|0|0|0|0|0	7.5	5.96898	3.97423	0.75	2.73	0	0	na	na
ARMC9	ARMC9	SLC3A2	SLC3A2	12|2	5|8|0|0	0|0|0|0|0|0|0|0	7	3.61315	2.39565	0.77	2.7	0	0	na	na
ARMC9	ARMC9	SLC25A22	SLC25A22	8|1	8|2|0|0	0|0|0|0|0|0|0|0	4.5	3.23923	2.08365	0.74	2.65	0	0	na	na
ARMC9	ARMC9	AUP1	AUP1	4|1	0|0|0|0	0|0|0|0|0|0|0|0	2.5	4.87452	2.93668	0.88	2.62	0	0	na	na
ARMC9	ARMC9	PGRMC1	PGRMC1	3|4	0|0|0|0	0|0|0|0|0|0|0|0	3.5	8.74836	4.46409	0.97	2.56	0	0	na	na
ARMC9	ARMC9	RHBDD2	RHBDD2	2|1	0|1|0|0	0|0|0|0|0|0|0|0	1.5	3.08539	2.0863	0.8	2.46	0	0	na	na
ARMC9	ARMC9	ATP1A1	ATP1A1	23|5	17|18|0|0	0|0|0|0|0|0|0|0	14	3.51928	2.466	0.8	2.42	0	0	na	na
ARMC9	ARMC9	TIMM50	TIMM50	8|4	8|4|0|0	0|0|0|0|0|0|0|0	6	4.4633	3.05598	0.74	2.24	0	0	na	na
ARMC9	ARMC9	LPCAT1	LPCAT1	2|1	0|0|0|0	0|0|0|0|0|0|0|0	1.5	3.68226	2.36015	0.8	2.15	0	0	na	na
ARMC9	ARMC9	TMEM33	TMEM33	4|2	2|1|0|0	0|0|0|0|0|0|0|0	3	4.52356	2.91322	0.85	2.13	0	0	na	na
ARMC9	ARMC9	PSMB6	PSMB6	2|1	2|0|0|0	0|0|0|0|0|0|0|0	1.5	3.03436	2.06148	0.73	2.1	0	0	na	na
ARMC9	ARMC9	HSP90AB3P	HSP90AB3P	12|4	11|11|0|0	0|0|0|0|0|0|0|0	8	3.28046	2.3604	0.74	1.99	0	0	na	na
ARMC9	ARMC9	HAT1	HAT1	6|3	3|4|0|0	0|0|0|0|0|0|0|0	4.5	4.32016	2.91252	0.74	1.92	0	0	na	na
ARMC9	ARMC9	STIP1	STIP1	41|4	25|8|0|0	0|0|0|0|0|0|0|0	22.5	6.01952	3.50211	0.82	1.75	0	0	na	na
ARMC9	ARMC9	TMX3	TMX3	3|1	0|2|0|0	0|0|0|0|0|0|0|0	2	3.08486	2.1101	0.72	1.55	0	0	na	na
ARMC9	ARMC9	HSP90AB2P	HSP90AB2P	9|3	0|5|0|0	0|0|0|0|0|0|0|0	6	5.50777	3.61515	0.9	1.46	0	0	na	na
ARMC9	ARMC9	HSPD1	HSPD1	15|16	26|20|0|0	0|0|0|0|0|0|0|0	15.5	4.41895	2.89995	0.72	1.06	0	0	na	na
DCAF1	DCAF1	CUL4B	CUL4B	49	0|1|0|0	0|0|0|0|0|0|0|0	49	24.632	13.6585	1	29.88	1	1	|| pubmed:26496610|pubmed:16949367|pubmed:21145461 || || || || || || || ||	|| pubmed:26496610|pubmed:16949367|pubmed:21145461 || || || || || || || ||
DCAF1	DCAF1	CUL4A	CUL4A	50	2|2|0|0	0|0|0|0|0|0|0|0	50	18.7305	11.1882	1	28.71	1	1	|| pubmed:17079684|pubmed:16949367|pubmed:20870715|pubmed:18606781|pubmed:19295130|pubmed:17609381|pubmed:25532805|pubmed:26496610|pubmed:21145461|pubmed:17630831 || || || || || || || ||	|| pubmed:17079684|pubmed:16949367|pubmed:20870715|pubmed:18606781|pubmed:19295130|pubmed:17609381|pubmed:25532805|pubmed:26496610|pubmed:21145461|pubmed:17630831 || || || || || || || ||
DCAF1	DCAF1	COPS4	COPS4	40	0|0|0|0	0|0|0|0|0|0|0|0	40	24.1813	12.7971	1	21.28	1	1	|| pubmed:18606781|pubmed:19295130 || || || || || || || ||	|| pubmed:18606781|pubmed:19295130 || || || || || || || ||
DCAF1	DCAF1	COPS3	COPS3	31	0|0|0|0	0|0|0|0|0|0|0|0	31	18.9655	10.1427	1	18.99	1	1	|| pubmed:18606781|pubmed:19295130|pubmed:17609381 || || || || || || || ||	|| pubmed:18606781|pubmed:19295130|pubmed:17609381 || || || || || || || ||
DCAF1	DCAF1	COPS5	COPS5	28	0|0|0|0	0|0|0|0|0|0|0|0	28	17.2269	9.25794	1	16.91	1	1	|| pubmed:19615732|pubmed:18606781|pubmed:19295130|pubmed:21145461 || || || || || || || ||	|| pubmed:19615732|pubmed:18606781|pubmed:19295130|pubmed:21145461 || || || || || || || ||
DCAF1	DCAF1	COPS6	COPS6	22	0|0|0|0	0|0|0|0|0|0|0|0	22	13.7497	7.48838	1	13.96	1	1	|| pubmed:19615732|pubmed:18606781|pubmed:19295130|pubmed:21145461 || || || || || || || ||	|| pubmed:19615732|pubmed:18606781|pubmed:19295130|pubmed:21145461 || || || || || || || ||
DCAF1	DCAF1	COPS7A	COPS7A	16	0|0|0|0	0|0|0|0|0|0|0|0	16	10.2725	5.71882	1	10.43	1	1	|| pubmed:26496610|pubmed:18606781|pubmed:19295130 || || || || || || || ||	|| pubmed:26496610|pubmed:18606781|pubmed:19295130 || || || || || || || ||
DCAF1	DCAF1	DDA1	DDA1	14	0|0|0|0	0|0|0|0|0|0|0|0	14	9.11346	5.12897	1	9.11	1	1	|| pubmed:20562859|pubmed:19295130|pubmed:17609381|pubmed:26344197|pubmed:26496610 || || || || || || || ||	|| pubmed:20562859|pubmed:19295130|pubmed:17609381|pubmed:26344197|pubmed:26496610 || || || || || || || ||
DCAF1	DCAF1	COPS8	COPS8	13	0|0|0|0	0|0|0|0|0|0|0|0	13	8.53393	4.83404	1	8.54	1	1	|| pubmed:28514442|pubmed:17609381 || || || || || || || ||	|| pubmed:28514442|pubmed:17609381 || || || || || || || ||
DCAF1	DCAF1	AP2M1	AP2M1	12	0|0|0|0	0|0|0|0|0|0|0|0	12	7.9544	4.53912	1	7.13	1	1	|| pubmed:26186194 || || || || || || || ||	|| pubmed:26186194 || || || || || || || ||
DCAF1	DCAF1	LLGL2	LLGL2	8	0|0|0|0	0|0|0|0|0|0|0|0	8	5.63627	3.35941	1	5.71	1	1	|| pubmed:28514442|pubmed:26496610 || || || || || || || ||	|| pubmed:28514442|pubmed:26496610 || || || || || || || ||
DCAF1	DCAF1	COPS7B	COPS7B	8	0|0|0|0	0|0|0|0|0|0|0|0	8	5.63627	3.35941	1	5.45	1	1	|| pubmed:18606781 || || || || || || || ||	|| pubmed:18606781 || || || || || || || ||
DCAF1	DCAF1	CEP78	CEP78	7	0|0|0|0	0|0|0|0|0|0|0|0	7	5.05673	3.06448	0.99	5.13	1	1	|| pubmed:20360068|pubmed:26496610 || || || || || || || ||	|| pubmed:20360068|pubmed:26496610 || || || || || || || ||
DCAF1	DCAF1	COPS2	COPS2	48	0|0|0|0	0|0|0|0|0|0|0|0	48	28.8176	15.1565	1	28.57	0	0	na	na
DCAF1	DCAF1	PLD1	PLD1	33	0|0|0|0	0|0|0|0|0|0|0|0	33	20.1246	10.7326	1	20.45	0	0	na	na
DCAF1	DCAF1	GPS1	GPS1	34	1|0|0|0	0|0|0|0|0|0|0|0	34	18.707	10.2826	1	19.63	0	0	na	na
DCAF1	DCAF1	ANK3	ANK3	31	0|0|0|0	0|0|0|0|0|0|0|0	31	18.9655	10.1427	1	19.27	0	0	na	na
DCAF1	DCAF1	MINDY4	MINDY4	20	0|0|0|0	0|0|0|0|0|0|0|0	20	12.5907	6.89853	1	11.96	0	0	na	na
DCAF1	DCAF1	DNAJC16	DNAJC16	19	0|1|0|0	0|0|0|0|0|0|0|0	19	10.0642	5.83737	1	11.32	0	0	na	na
DCAF1	DCAF1	PLD2	PLD2	24	0|0|0|0	0|0|0|0|0|0|0|0	24	14.9088	8.07823	1	10.58	0	0	na	na
DCAF1	DCAF1	ABCD3	ABCD3	21	0|2|0|0	0|0|0|0|0|0|0|0	21	9.49613	5.69766	1	10.14	0	0	na	na
DCAF1	DCAF1	JPH1	JPH1	16	0|0|0|0	0|0|0|0|0|0|0|0	16	10.2725	5.71882	1	10.08	0	0	na	na
DCAF1	DCAF1	MSN	MSN	17	0|0|0|0	0|0|0|0|0|0|0|0	17	10.8521	6.01375	1	9.62	0	0	na	na
DCAF1	DCAF1	AP2A2	AP2A2	20	1|2|0|0	0|0|0|0|0|0|0|0	20	8.4294	5.16756	1	9.44	0	0	na	na
DCAF1	DCAF1	RDX	RDX	12	0|0|0|0	0|0|0|0|0|0|0|0	12	7.9544	4.53912	1	8.07	0	0	na	na
DCAF1	DCAF1	TOMM70	TOMM70	11	3|2|0|0	0|0|0|0|0|0|0|0	11	4.31991	2.86799	0.92	7.4	0	0	na	na
DCAF1	DCAF1	SRPRA	SRPRA	23	0|0|0|0	0|0|0|0|0|0|0|0	23	14.3293	7.78331	1	6.83	0	0	na	na
DCAF1	DCAF1	USP7	USP7	87	7|3|0|0	0|0|0|0|0|0|0|0	87	22.0905	14.0244	1	6.46	0	0	na	na
DCAF1	DCAF1	PFKP	PFKP	20	16|0|0|0	0|0|0|0|0|0|0|0	20	4.64916	3.19517	0.98	6.08	0	0	na	na
DCAF1	DCAF1	CHSY1	CHSY1	8	0|0|0|0	0|0|0|0|0|0|0|0	8	5.63627	3.35941	0.99	5.71	0	0	na	na
DCAF1	DCAF1	YME1L1	YME1L1	35	2|1|0|0	0|0|0|0|0|0|0|0	35	15.1273	8.87237	1	5.23	0	0	na	na
DCAF1	DCAF1	LRRC59	LRRC59	12	5|0|0|0	0|0|0|0|0|0|0|0	12	5.18607	3.33219	0.97	5.17	0	0	na	na
DCAF1	DCAF1	AP2B1	AP2B1	13	5|3|0|0	0|0|0|0|0|0|0|0	13	4.03658	2.75288	0.89	5.17	0	0	na	na
DCAF1	DCAF1	PNPLA6	PNPLA6	7	0|0|0|0	0|0|0|0|0|0|0|0	7	5.05673	3.06448	1	5.13	0	0	na	na
DCAF1	DCAF1	ATAD3B	ATAD3B	12	0|0|0|0	0|0|0|0|0|0|0|0	12	7.9544	4.53912	1	5.03	0	0	na	na
DCAF1	DCAF1	BAG5	BAG5	43	19|5|0|0	0|0|0|0|0|0|0|0	43	6.48697	4.51145	0.98	4.92	0	0	na	na
DCAF1	DCAF1	STUB1	STUB1	39	29|2|0|0	0|0|0|0|0|0|0|0	39	5.26481	3.71722	0.99	4.79	0	0	na	na
DCAF1	DCAF1	SLC27A4	SLC27A4	32	5|2|0|0	0|0|0|0|0|0|0|0	32	10.176	6.42423	1	4.71	0	0	na	na
DCAF1	DCAF1	MYO9B	MYO9B	7	0|0|0|0	0|0|0|0|0|0|0|0	7	5.05673	3.06448	0.94	4.59	0	0	na	na
DCAF1	DCAF1	CKAP4	CKAP4	44	3|0|0|0	0|0|0|0|0|0|0|0	44	20.0711	11.4816	1	4.58	0	0	na	na
DCAF1	DCAF1	ESYT2	ESYT2	23	0|4|0|0	0|0|0|0|0|0|0|0	23	8.07827	5.10363	1	4.56	0	0	na	na
DCAF1	DCAF1	EZR	EZR	8	0|0|0|0	0|0|0|0|0|0|0|0	8	5.63627	3.35941	1	4.55	0	0	na	na
DCAF1	DCAF1	PHLDB3	PHLDB3	6	0|0|0|0	0|0|0|0|0|0|0|0	6	4.4772	2.76956	0.99	4.54	0	0	na	na
DCAF1	DCAF1	CCT3	CCT3	69	18|10|0|1	1|0|0|1|0|0|0|0	69	6.46386	4.38691	1	4.34	0	0	na	na
DCAF1	DCAF1	CCT5	CCT5	82	26|6|0|0	0|1|0|0|0|0|0|0	82	9.82925	5.09883	1	4.29	0	0	na	na
DCAF1	DCAF1	CCT7	CCT7	77	10|2|0|0	0|0|0|0|0|0|0|0	77	18.5879	11.9326	1	4.25	0	0	na	na
DCAF1	DCAF1	CCT4	CCT4	76	18|8|0|0	0|1|0|0|0|0|0|0	76	10.0787	5.06568	1	4.22	0	0	na	na
DCAF1	DCAF1	DNAJA3	DNAJA3	15	16|4|0|0	0|0|0|0|0|0|0|0	15	2.78378	2.02075	0.88	4.22	0	0	na	na
DCAF1	DCAF1	ATAD3A	ATAD3A	54	9|5|0|0	0|0|0|0|0|0|0|0	54	11.0293	7.33273	0.99	4.2	0	0	na	na
DCAF1	DCAF1	PFDN5	PFDN5	6	0|0|0|0	0|0|0|0|0|0|0|0	6	4.4772	2.76956	0.99	4.11	0	0	na	na
DCAF1	DCAF1	DNAJC11	DNAJC11	6	2|1|0|0	0|0|0|0|0|0|0|0	6	3.18216	2.17025	0.93	4.04	0	0	na	na
DCAF1	DCAF1	CHPF	CHPF	5	0|0|0|0	0|0|0|0|0|0|0|0	5	3.89767	2.47463	0.97	3.95	0	0	na	na
DCAF1	DCAF1	VBP1	VBP1	9	6|2|0|0	0|0|0|0|0|0|0|0	9	3.06581	2.15319	0.83	3.87	0	0	na	na
DCAF1	DCAF1	DPM1	DPM1	15	4|5|0|0	0|0|0|0|0|0|0|0	15	4.04838	2.78709	0.87	3.84	0	0	na	na
DCAF1	DCAF1	FAF2	FAF2	11	7|3|0|0	0|0|0|0|0|0|0|0	11	3.16835	2.23276	0.81	3.83	0	0	na	na
DCAF1	DCAF1	AFG3L2	AFG3L2	14	2|0|0|0	0|0|0|0|0|0|0|0	14	7.50994	4.47991	0.99	3.81	0	0	na	na
DCAF1	DCAF1	AP2A1	AP2A1	6	1|0|0|0	0|0|0|0|0|0|0|0	6	4.04532	2.58248	0.99	3.81	0	0	na	na
DCAF1	DCAF1	CCT6A	CCT6A	54	18|4|0|1	0|0|0|0|0|0|0|0	54	6.23407	4.4118	0.99	3.79	0	0	na	na
DCAF1	DCAF1	CNP	CNP	14	5|2|0|0	0|0|0|0|0|0|0|0	14	4.74486	3.15681	0.91	3.78	0	0	na	na
DCAF1	DCAF1	CPT1A	CPT1A	11	4|2|0|0	0|0|0|0|0|0|0|0	11	4.06566	2.73415	0.94	3.61	0	0	na	na
DCAF1	DCAF1	HSD17B12	HSD17B12	11	5|1|0|0	0|0|0|0|0|0|0|0	11	4.26971	2.84184	0.93	3.58	0	0	na	na
DCAF1	DCAF1	DNAJB12	DNAJB12	6	2|0|0|0	0|0|0|0|0|0|0|0	6	3.68943	2.41908	0.95	3.53	0	0	na	na
DCAF1	DCAF1	MCM5	MCM5	7	0|0|0|0	0|0|0|0|0|0|0|0	7	5.05673	3.06448	1	3.52	0	0	na	na
DCAF1	DCAF1	HADHB	HADHB	12	0|0|0|0	0|0|0|0|0|0|0|0	12	7.9544	4.53912	1	3.38	0	0	na	na
DCAF1	DCAF1	QPCTL	QPCTL	6	0|0|0|0	0|0|0|0|0|0|0|0	6	4.4772	2.76956	0.99	3.35	0	0	na	na
DCAF1	DCAF1	RFC4	RFC4	6	0|2|0|0	0|0|0|0|0|0|0|0	6	3.2282	2.19366	0.95	3.32	0	0	na	na
DCAF1	DCAF1	ACSL3	ACSL3	8	0|0|0|0	0|0|0|0|0|0|0|0	8	5.63627	3.35941	1	3.3	0	0	na	na
DCAF1	DCAF1	FKBP8	FKBP8	25	3|1|0|0	0|0|0|0|0|0|0|0	25	10.2319	6.20885	0.99	3.22	0	0	na	na
DCAF1	DCAF1	PFDN4	PFDN4	4	0|0|0|0	0|0|0|0|0|0|0|0	4	3.31813	2.17971	0.98	3.21	0	0	na	na
DCAF1	DCAF1	CCT8	CCT8	63	20|5|0|2	0|0|0|0|0|0|0|0	63	5.30393	3.82411	1	3.2	0	0	na	na
DCAF1	DCAF1	CYC1	CYC1	7	2|0|0|0	0|0|0|0|0|0|0|0	7	4.167	2.67668	0.95	3.13	0	0	na	na
DCAF1	DCAF1	ACOT9	ACOT9	10	9|2|0|0	0|0|0|0|0|0|0|0	10	2.89441	2.06283	0.82	3.05	0	0	na	na
DCAF1	DCAF1	CCDC47	CCDC47	7	0|0|0|0	0|0|0|0|0|0|0|0	7	5.05673	3.06448	1	2.83	0	0	na	na
DCAF1	DCAF1	DNAJA2	DNAJA2	30	32|11|0|0	0|0|0|0|0|0|0|0	30	2.80948	2.068	0.89	2.81	0	0	na	na
DCAF1	DCAF1	DHRS7B	DHRS7B	7	1|0|0|0	0|0|0|0|0|0|0|0	7	4.56895	2.85749	0.99	2.75	0	0	na	na
DCAF1	DCAF1	EXD2	EXD2	6	1|1|0|0	0|0|0|0|0|0|0|0	6	3.44344	2.30086	0.99	2.75	0	0	na	na
DCAF1	DCAF1	SMU1	SMU1	6	0|0|0|0	0|0|0|0|0|0|0|0	6	4.4772	2.76956	1	2.71	0	0	na	na
DCAF1	DCAF1	NDUFA13	NDUFA13	4	0|0|0|0	0|0|0|0|0|0|0|0	4	3.31813	2.17971	0.98	2.69	0	0	na	na
DCAF1	DCAF1	VCP	VCP	22	7|2|0|0	0|0|0|0|0|0|0|0	22	6.44251	4.23165	0.97	2.61	0	0	na	na
DCAF1	DCAF1	CCT6B	CCT6B	7	2|0|0|0	0|0|0|0|0|0|0|0	7	4.167	2.67668	0.97	2.6	0	0	na	na
DCAF1	DCAF1	DNAJA1	DNAJA1	36	27|13|0|0	0|0|0|0|0|0|0|0	36	3.41753	2.49175	0.91	2.6	0	0	na	na
DCAF1	DCAF1	TMCO1	TMCO1	5	0|1|0|0	0|0|0|0|0|0|0|0	5	3.26588	2.18749	0.97	2.6	0	0	na	na
DCAF1	DCAF1	RPS20	RPS20	8	4|2|0|0	0|0|0|0|0|0|0|0	8	3.10719	2.16417	0.86	2.55	0	0	na	na
DCAF1	DCAF1	MOGS	MOGS	10	2|1|0|0	0|0|0|0|0|0|0|0	10	4.82976	3.09468	0.96	2.53	0	0	na	na
DCAF1	DCAF1	IKBIP	IKBIP	5	0|0|0|0	0|0|0|0|0|0|0|0	5	3.89767	2.47463	0.99	2.53	0	0	na	na
DCAF1	DCAF1	SRPRB	SRPRB	15	1|1|0|0	0|0|0|0|0|0|0|0	15	7.45494	4.506	1	2.49	0	0	na	na
DCAF1	DCAF1	HADHA	HADHA	25	15|1|0|0	0|0|0|0|0|0|0|0	25	5.54174	3.77531	0.97	2.49	0	0	na	na
DCAF1	DCAF1	TCP1	TCP1	52	13|10|0|3	1|0|0|0|0|0|0|0	52	3.5474	2.48064	0.98	2.46	0	0	na	na
DCAF1	DCAF1	C3orf33	C3orf33	4	0|0|0|0	0|0|0|0|0|0|0|0	4	3.31813	2.17971	0.91	2.32	0	0	na	na
DCAF1	DCAF1	CNIH4	CNIH4	4	1|0|0|0	0|0|0|0|0|0|0|0	4	2.99806	2.03247	0.95	2.21	0	0	na	na
DCAF1	DCAF1	IQGAP1	IQGAP1	12	10|0|0|0	0|0|0|0|0|0|0|0	12	3.84717	2.63228	0.95	2.16	0	0	na	na
DCAF1	DCAF1	SFXN4	SFXN4	7	4|0|0|0	0|0|0|0|0|0|0|0	7	3.54351	2.37601	0.89	2.16	0	0	na	na
DCAF1	DCAF1	AUP1	AUP1	6	0|0|0|0	0|0|0|0|0|0|0|0	6	4.4772	2.76956	1	2.13	0	0	na	na
DCAF1	DCAF1	SSR1	SSR1	6	0|0|0|0	0|0|0|0|0|0|0|0	6	4.4772	2.76956	1	2.11	0	0	na	na
DCAF1	DCAF1	CCT2	CCT2	99	33|12|0|0	0|0|0|0|0|0|0|0	99	8.52859	6.08126	1	2.09	0	0	na	na
DCAF1	DCAF1	ABHD12	ABHD12	8	0|0|0|0	0|0|0|0|0|0|0|0	8	5.63627	3.35941	1	2.09	0	0	na	na
DCAF1	DCAF1	ALDH3A2	ALDH3A2	21	1|2|0|0	0|0|0|0|0|0|0|0	21	8.81739	5.38849	0.98	1.96	0	0	na	na
DCAF1	DCAF1	FARSA	FARSA	7	4|1|0|0	0|0|0|0|0|0|0|0	7	3.1205	2.15653	0.91	1.94	0	0	na	na
DCAF1	DCAF1	DGKE	DGKE	5	1|1|0|0	0|0|0|0|0|0|0|0	5	2.99772	2.05585	0.98	1.93	0	0	na	na
DCAF1	DCAF1	HACD3	HACD3	19	3|3|0|0	0|0|0|0|0|0|0|0	19	6.31955	4.09878	0.95	1.92	0	0	na	na
DCAF1	DCAF1	SLC16A1	SLC16A1	9	0|3|0|0	0|0|0|0|0|0|0|0	9	3.93317	2.62187	0.97	1.92	0	0	na	na
DCAF1	DCAF1	FAR1	FAR1	6	3|0|0|0	0|0|0|0|0|0|0|0	6	3.3911	2.27512	0.94	1.55	0	0	na	na
DCAF1	DCAF1	TUFM	TUFM	39	34|20|0|0	0|0|0|0|0|0|0|0	39	2.77706	2.05348	0.95	1.39	0	0	na	na
DCAF1	DCAF1	TIMM50	TIMM50	12	8|4|0|0	0|0|0|0|0|0|0|0	12	3.02692	2.15678	0.8	1.33	0	0	na	na
DCAF1	DCAF1	HSPD1	HSPD1	57	26|20|0|0	0|0|0|0|0|0|0|0	57	4.45185	3.2332	0.98	1.25	0	0	na	na
FGFR1OP	FGFR1OP	VASP	VASP	13|6	0|0|0|0	0|0|0|0|0|0|0|0	9.5	30.4779	15.7383	1	30.98	1	1	|| pubmed:28514442|pubmed:25416956 || || || || || || || ||	|| pubmed:28514442|pubmed:25416956 || || || || || || || ||
FGFR1OP	FGFR1OP	NR3C1	NR3C1	2|2	0|0|0|0	0|0|0|0|0|0|0|0	2	8.69006	4.46536	0.86	8.82	1	1	|| pubmed:26638075 || || || || || || || ||	|| pubmed:26638075 || || || || || || || ||
FGFR1OP	FGFR1OP	LRRC47	LRRC47	2|1	1|1|0|0	0|0|0|0|0|0|0|0	1.5	4.43037	2.80517	0.81	3.09	1	1	|| pubmed:26638075 || || || || || || || ||	|| pubmed:26638075 || || || || || || || ||
FGFR1OP	FGFR1OP	AKAP10	AKAP10	46|21	0|4|0|0	0|0|0|0|0|0|0|0	33.5	58.9864	34.6359	0.94	32.39	0	0	na	na
FGFR1OP	FGFR1OP	MVK	MVK	5|6	0|0|0|0	0|0|0|0|0|0|0|0	5.5	23.1548	10.3389	0.96	23.53	0	0	na	na
FGFR1OP	FGFR1OP	LRPPRC	LRPPRC	50|21	0|3|0|0	0|0|0|0|0|0|0|0	35.5	68.5238	39.4752	0.99	14.08	0	0	na	na
FGFR1OP	FGFR1OP	DRAP1	DRAP1	3|3	0|0|0|0	0|0|0|0|0|0|0|0	3	12.5351	6.14357	0.93	12.73	0	0	na	na
FGFR1OP	FGFR1OP	BUB3	BUB3	3|3	1|0|0|0	0|0|0|0|0|0|0|0	3	11.3259	5.72859	0.93	8.93	0	0	na	na
FGFR1OP	FGFR1OP	GNPAT	GNPAT	17|4	2|5|0|0	0|0|0|0|0|0|0|0	10.5	12.9679	8.19115	0.83	8.91	0	0	na	na
FGFR1OP	FGFR1OP	FECH	FECH	8|4	0|0|0|0	0|0|0|0|0|0|0|0	6	20.0417	10.4537	0.99	6.72	0	0	na	na
FGFR1OP	FGFR1OP	GPX1	GPX1	5|1	0|0|0|0	0|0|0|0|0|0|0|0	3	8.50657	4.74666	0.89	5.71	0	0	na	na
FGFR1OP	FGFR1OP	CRKL	CRKL	3|2	0|1|0|0	0|0|0|0|0|0|0|0	2.5	8.04846	4.54426	0.92	5.64	0	0	na	na
FOPNL	FOPNL	AKAP10	AKAP10	19|7	0|4|0|0	0|0|0|0|0|0|0|0	13	29.4638	17.4113	0.94	9.96	0	0	na	na
FOPNL	FOPNL	RAB5C	RAB5C	4|4	1|1|0|0	0|0|0|0|0|0|0|0	4	14.7236	8.21961	0.97	9.34	0	0	na	na
FOPNL	FOPNL	RAD23B	RAD23B	3|2	0|0|0|0	0|0|0|0|0|0|0|0	2.5	11.6978	6.4263	0.92	9.01	0	0	na	na
FOPNL	FOPNL	ATP2A1	ATP2A1	7|6	0|2|0|0	0|0|0|0|0|0|0|0	6.5	21.5167	12.1735	0.86	7.34	0	0	na	na
FOPNL	FOPNL	PGRMC1	PGRMC1	5|2	0|0|0|0	0|0|0|0|0|0|0|0	3.5	14.9497	8.01331	0.93	4.7	0	0	na	na
FOPNL	FOPNL	SRPRB	SRPRB	1|2	1|1|0|0	0|0|0|0|0|0|0|0	1.5	6.49581	3.56181	0.74	2.56	0	0	na	na
GID8	GID8	MAEA	MAEA	41|20	0|0|0|0	0|0|0|0|0|0|0|0	30.5	34.4165	15.3125	0.99	7.04	1	1	|| pubmed:17467196 || || || || || || || ||	|| pubmed:17467196 || || || || || || || ||
GID8	GID8	RMND5A	RMND5A	19|23	0|0|0|0	0|0|0|0|0|0|0|0	21	21.5672	11.324	1	4.22	1	1	|| pubmed:28514442|pubmed:26186194|pubmed:17467196 || || || || || || || ||	|| pubmed:28514442|pubmed:26186194|pubmed:17467196 || || || || || || || ||
GID8	GID8	MKLN1	MKLN1	6|16	0|0|0|0	0|0|0|0|0|0|0|0	11	10.7281	5.85261	1	2.07	1	1	|| pubmed:26496610|pubmed:17467196 || || || || || || || ||	|| pubmed:26496610|pubmed:17467196 || || || || || || || ||
GID8	GID8	HSPD1	HSPD1	50|49	26|20|0|0	0|0|0|0|0|0|0|0	49.5	6.65277	4.61994	0.99	2.06	1	1	|| pubmed:22939629 || || || || || || || ||	|| pubmed:22939629 || || || || || || || ||
GID8	GID8	WDR26	WDR26	2|16	0|1|0|0	0|0|0|0|0|0|0|0	9	6.86246	3.54711	0.83	1.44	1	1	|| pubmed:22863883 || || || || || || || ||	|| pubmed:22863883 || || || || || || || ||
GID8	GID8	RANBP9	RANBP9	7|12	0|0|0|0	0|0|0|0|0|0|0|0	9.5	9.88235	5.52026	1	1.37	1	1	|| pubmed:12559565|pubmed:22863883|pubmed:17467196|pubmed:26344197 || || || || || || || ||	|| pubmed:12559565|pubmed:22863883|pubmed:17467196|pubmed:26344197 || || || || || || || ||
GID8	GID8	ARMC8	ARMC8	12|5	0|0|0|0	0|0|0|0|0|0|0|0	8.5	10.4645	5.02274	0.98	1.26	0	1	na	|| pubmed:unassigned1304|pubmed:27173435|pubmed:unassigned1312 || || || || || || || ||
GID8	GID8	ECM29	ECM29	8|23	0|0|0|0	0|0|0|0|0|0|0|0	15.5	14.5875	7.71926	1	14.82	0	0	na	na
GID8	GID8	AIFM1	AIFM1	93|89	10|18|0|0	0|1|0|0|0|0|0|0	91	16.7478	8.57328	1	12.78	0	0	na	na
GID8	GID8	KYAT3	KYAT3	9|14	0|0|0|0	0|0|0|0|0|0|0|0	11.5	11.8915	6.53717	1	12.08	0	0	na	na
GID8	GID8	MCM7	MCM7	7|34	7|2|0|0	0|0|0|0|0|0|0|0	20.5	8.44509	4.9335	0.96	11.82	0	0	na	na
GID8	GID8	FECH	FECH	31|29	0|0|0|0	0|0|0|0|0|0|0|0	30	31.4018	15.8311	1	11.8	0	0	na	na
GID8	GID8	GCN1	GCN1	9|31	19|7|0|0	0|0|0|0|0|0|0|0	20	4.14881	2.82006	0.8	11.33	0	0	na	na
GID8	GID8	NEK9	NEK9	10|17	0|1|0|0	0|0|0|0|0|0|0|0	13.5	11.4259	6.56837	1	9.82	0	0	na	na
GID8	GID8	HSDL2	HSDL2	17|33	1|2|0|0	0|0|0|0|0|0|0|0	25	16.0671	9.50094	1	9.71	0	0	na	na
GID8	GID8	ARNT	ARNT	7|8	0|0|0|0	0|0|0|0|0|0|0|0	7.5	8.40211	4.70699	1	8.53	0	0	na	na
GID8	GID8	ORC4	ORC4	2|13	0|0|0|0	0|0|0|0|0|0|0|0	7.5	7.07982	3.67594	0.94	7.18	0	0	na	na
GID8	GID8	ATP5O	ATP5O	3|11	0|0|0|0	0|0|0|0|0|0|0|0	7	6.97422	3.88687	0.99	6.88	0	0	na	na
GID8	GID8	UMPS	UMPS	7|9	4|2|0|0	0|0|0|0|0|0|0|0	8	4.83597	3.17139	0.85	6.48	0	0	na	na
GID8	GID8	FARSA	FARSA	6|19	4|1|0|0	0|0|0|0|0|0|0|0	12.5	7.30536	4.4374	0.98	5.54	0	0	na	na
GID8	GID8	SCCPDH	SCCPDH	1|15	0|0|0|0	0|0|0|0|0|0|0|0	8	7.18542	3.30821	0.72	5.49	0	0	na	na
GID8	GID8	ACOT9	ACOT9	5|19	9|2|0|0	0|0|0|0|0|0|0|0	12	4.77214	3.06773	0.9	5.44	0	0	na	na
GID8	GID8	PGRMC1	PGRMC1	16|15	0|0|0|0	0|0|0|0|0|0|0|0	15.5	16.7032	8.68113	1	5.31	0	0	na	na
GID8	GID8	MTHFD1	MTHFD1	20|31	10|6|0|0	0|0|0|0|0|0|0|0	25.5	7.79426	5.28736	0.97	4.84	0	0	na	na
GID8	GID8	CLPTM1L	CLPTM1L	2|6	0|0|0|0	0|0|0|0|0|0|0|0	4	4.4894	2.73322	0.96	4.43	0	0	na	na
GID8	GID8	ZNF529	ZNF529	4|2	0|0|0|0	0|0|0|0|0|0|0|0	3	4.27819	2.5065	0.9	4.33	0	0	na	na
GID8	GID8	PDHA1	PDHA1	2|6	0|0|0|0	0|0|0|0|0|0|0|0	4	4.4894	2.73322	0.97	4.29	0	0	na	na
GID8	GID8	LAGE3	LAGE3	5|1	0|0|0|0	0|0|0|0|0|0|0|0	3	4.54265	2.41288	0.77	4.26	0	0	na	na
GID8	GID8	BDH1	BDH1	2|5	0|0|0|0	0|0|0|0|0|0|0|0	3.5	4.11934	2.57048	0.97	4.17	0	0	na	na
GID8	GID8	CDK5RAP1	CDK5RAP1	2|5	0|0|0|0	0|0|0|0|0|0|0|0	3.5	4.11934	2.57048	0.97	3.97	0	0	na	na
GID8	GID8	UGDH	UGDH	1|13	0|0|0|0	0|0|0|0|0|0|0|0	7	6.4453	3.1152	0.74	3.96	0	0	na	na
GID8	GID8	HSD17B12	HSD17B12	3|13	5|1|0|0	0|0|0|0|0|0|0|0	8	4.46626	2.78667	0.87	3.93	0	0	na	na
GID8	GID8	TMEM161A	TMEM161A	3|3	0|0|0|0	0|0|0|0|0|0|0|0	3	4.01374	2.50132	0.96	3.78	0	0	na	na
GID8	GID8	CHCHD4	CHCHD4	3|4	0|0|0|0	0|0|0|0|0|0|0|0	3.5	4.3838	2.71349	0.97	3.61	0	0	na	na
GID8	GID8	HSD17B10	HSD17B10	7|9	0|3|0|0	0|0|0|0|0|0|0|0	8	5.55077	3.53204	0.95	3.5	0	0	na	na
GID8	GID8	SLC25A22	SLC25A22	9|7	8|2|0|0	0|0|0|0|0|0|0|0	8	4.15045	2.70204	0.85	3.42	0	0	na	na
GID8	GID8	RAB13	RAB13	3|3	1|0|0|0	0|0|0|0|0|0|0|0	3	3.62656	2.33237	0.93	3.28	0	0	na	na
GID8	GID8	NDUFB4	NDUFB4	2|4	2|0|0|0	0|0|0|0|0|0|0|0	3	3.08959	2.09341	0.8	3.26	0	0	na	na
GID8	GID8	PRPS1L1	PRPS1L1	2|4	0|0|0|0	0|0|0|0|0|0|0|0	3	3.74928	2.39671	0.97	3.21	0	0	na	na
GID8	GID8	TOMM20	TOMM20	5|3	2|0|0|0	0|0|0|0|0|0|0|0	4	4.35326	2.62149	0.87	3.18	0	0	na	na
GID8	GID8	ILKAP	ILKAP	1|4	0|0|0|0	0|0|0|0|0|0|0|0	2.5	3.11476	2.03111	0.85	3.15	0	0	na	na
GID8	GID8	FAR1	FAR1	8|4	3|0|0|0	0|0|0|0|0|0|0|0	6	5.72332	3.22967	0.92	3.08	0	0	na	na
GID8	GID8	SPNS1	SPNS1	4|5	2|1|0|0	0|0|0|0|0|0|0|0	4.5	3.82977	2.51873	0.88	2.92	0	0	na	na
GID8	GID8	RAD23B	RAD23B	2|7	0|0|0|0	0|0|0|0|0|0|0|0	4.5	4.85946	2.8868	0.97	2.91	0	0	na	na
GID8	GID8	ATP5C1	ATP5C1	5|3	3|1|0|0	0|0|0|0|0|0|0|0	4	3.4899	2.22551	0.83	2.91	0	0	na	na
GID8	GID8	TECR	TECR	10|7	6|1|0|0	0|0|0|0|0|0|0|0	8.5	5.41742	3.32579	0.91	2.9	0	0	na	na
GID8	GID8	GPX4	GPX4	4|4	0|1|0|0	0|0|0|0|0|0|0|0	4	4.20488	2.64922	0.96	2.78	0	0	na	na
GID8	GID8	C3orf33	C3orf33	2|4	0|0|0|0	0|0|0|0|0|0|0|0	3	3.74928	2.39671	0.92	2.77	0	0	na	na
GID8	GID8	SLC25A3	SLC25A3	18|25	20|10|0|0	0|0|0|0|0|0|0|2	21.5	4.27497	2.55143	0.91	2.74	0	0	na	na
GID8	GID8	CPT1A	CPT1A	3|8	4|2|0|0	0|0|0|0|0|0|0|0	5.5	3.23276	2.21186	0.85	2.72	0	0	na	na
GID8	GID8	PCMT1	PCMT1	12|14	5|0|0|0	0|0|0|0|0|0|0|0	13	8.99405	5.43874	0.98	2.63	0	0	na	na
GID8	GID8	ACAT1	ACAT1	3|10	3|2|0|0	0|0|0|0|0|0|0|0	6.5	3.86846	2.52853	0.84	2.57	0	0	na	na
GID8	GID8	RHBDD2	RHBDD2	1|6	0|1|0|0	0|0|0|0|0|0|0|0	3.5	3.23003	2.04752	0.82	2.48	0	0	na	na
GID8	GID8	CHCHD3	CHCHD3	1|4	0|0|0|0	0|0|0|0|0|0|0|0	2.5	3.11476	2.03111	0.87	2.48	0	0	na	na
GID8	GID8	CNP	CNP	3|9	5|2|0|0	0|0|0|0|0|0|0|0	6	3.24574	2.21019	0.78	2.44	0	0	na	na
GID8	GID8	GPX1	GPX1	2|4	0|0|0|0	0|0|0|0|0|0|0|0	3	3.74928	2.39671	0.95	2.25	0	0	na	na
GID8	GID8	ESYT2	ESYT2	2|12	0|4|0|0	0|0|0|0|0|0|0|0	7	3.7827	2.33211	0.79	2.12	0	0	na	na
GID8	GID8	TMPO	TMPO	6|7	2|2|0|0	0|0|0|0|0|0|0|0	6.5	4.62224	2.99163	0.91	2.06	0	0	na	na
GID8	GID8	NTPCR	NTPCR	11|7	14|5|0|0	0|0|0|0|0|0|0|0	9	3.05328	2.03284	0.72	2	0	0	na	na
GID8	GID8	LRPPRC	LRPPRC	9|44	0|3|0|0	0|0|0|0|0|0|0|0	26.5	14.5495	7.84999	1	1.93	0	0	na	na
GID8	GID8	DHRS7B	DHRS7B	2|3	1|0|0|0	0|0|0|0|0|0|0|0	2.5	3.05325	2.06008	0.91	1.9	0	0	na	na
GID8	GID8	FKBP8	FKBP8	6|9	3|1|0|0	0|0|0|0|0|0|0|0	7.5	5.37589	3.43028	0.92	1.84	0	0	na	na
GID8	GID8	GNPAT	GNPAT	4|11	2|5|0|0	0|0|0|0|0|0|0|0	7.5	3.48901	2.38338	0.89	1.76	0	0	na	na
GID8	GID8	HAT1	HAT1	7|7	3|4|0|0	0|0|0|0|0|0|0|0	7	3.83559	2.57158	0.81	1.61	0	0	na	na
GID8	GID8	TMEM33	TMEM33	4|3	2|1|0|0	0|0|0|0|0|0|0|0	3.5	3.30373	2.16483	0.79	1.5	0	0	na	na
GID8	GID8	CCT7	CCT7	52|10	10|2|0|0	0|0|0|0|0|0|0|0	31	15.3577	6.46167	0.89	1.49	0	0	na	na
GID8	GID8	TUFM	TUFM	21|27	34|20|0|0	0|0|0|0|0|0|0|0	24	2.86115	2.09478	0.84	1.49	0	0	na	na
GID8	GID8	ATP2A1	ATP2A1	6|4	0|2|0|0	0|0|0|0|0|0|0|0	5	4.53338	2.76876	0.93	1.37	0	0	na	na
GID8	GID8	HACD3	HACD3	2|12	3|3|0|0	0|0|0|0|0|0|0|0	7	3.53028	2.20754	0.8	1.15	0	0	na	na
KATNAL2	KATNAL2	CCT7	CCT7	72|135	10|2|0|0	0|0|0|0|0|0|0|0	103.5	15.5464	9.05088	1	14.42	0	0	na	na
KATNAL2	KATNAL2	CCT5	CCT5	99|125	26|6|0|0	0|1|0|0|0|0|0|0	112	8.09885	4.06439	1	11.1	0	0	na	na
KATNAL2	KATNAL2	CCT6A	CCT6A	55|121	18|4|0|1	0|0|0|0|0|0|0|0	88	6.36184	3.93897	1	10.66	0	0	na	na
KATNAL2	KATNAL2	CCT3	CCT3	75|149	18|10|0|1	1|0|0|1|0|0|0|0	112	6.52576	3.9486	0.99	10.55	0	0	na	na
KATNAL2	KATNAL2	CCT8	CCT8	80|130	20|5|0|2	0|0|0|0|0|0|0|0	105	5.4143	3.61944	1	10.08	0	0	na	na
KATNAL2	KATNAL2	PRKDC	PRKDC	45|46	0|3|0|0	0|0|0|0|0|0|0|0	45.5	10.4764	6.3137	1	7.91	0	0	na	na
KATNAL2	KATNAL2	ZZEF1	ZZEF1	13|19	0|0|0|0	0|0|0|0|0|0|0|0	16	6.63522	3.73729	1	6.73	0	0	na	na
KATNAL2	KATNAL2	CCT4	CCT4	54|108	18|8|0|0	0|1|0|0|0|0|0|0	81	6.7612	3.071	0.99	5.86	0	0	na	na
KATNAL2	KATNAL2	CCT2	CCT2	102|335	33|12|0|0	0|0|0|0|0|0|0|0	218.5	12.0336	6.63109	0.99	5.27	0	0	na	na
KATNAL2	KATNAL2	TTC5	TTC5	13|12	0|0|0|0	0|0|0|0|0|0|0|0	12.5	5.23655	3.14315	1	4.86	0	0	na	na
KATNAL2	KATNAL2	HECTD3	HECTD3	16|10	2|0|0|0	0|0|0|0|0|0|0|0	13	4.33555	2.7651	0.98	4.71	0	0	na	na
KATNAL2	KATNAL2	STIP1	STIP1	82|84	25|8|0|0	0|0|0|0|0|0|0|0	83	5.63256	3.94108	1	4.49	0	0	na	na
KATNAL2	KATNAL2	TCP1	TCP1	52|145	13|10|0|3	1|0|0|0|0|0|0|0	98.5	4.25288	2.44253	0.99	4.46	0	0	na	na
KATNAL2	KATNAL2	XRCC6	XRCC6	36|6	2|0|0|0	0|0|0|0|0|0|0|0	21	6.00815	3.23616	0.94	4.43	0	0	na	na
KATNAL2	KATNAL2	CCT6B	CCT6B	9|15	2|0|0|0	0|0|0|0|0|0|0|0	12	4.34289	2.6635	0.97	4.35	0	0	na	na
KATNAL2	KATNAL2	DICER1	DICER1	18|10	0|3|0|0	0|0|0|0|0|0|0|0	14	3.50819	2.36821	0.97	4.02	0	0	na	na
KATNAL2	KATNAL2	WDR6	WDR6	11|9	0|2|0|0	0|0|0|0|0|0|0|0	10	3.13953	2.14187	0.97	3.91	0	0	na	na
KATNAL2	KATNAL2	HSPD1	HSPD1	70|305	26|20|0|0	0|0|0|0|0|0|0|0	187.5	9.39772	4.79665	0.94	3.5	0	0	na	na
KATNAL2	KATNAL2	STUB1	STUB1	36|46	29|2|0|0	0|0|0|0|0|0|0|0	41	3.40924	2.37903	0.95	3.47	0	0	na	na
KATNAL2	KATNAL2	AIFM1	AIFM1	41|77	10|18|0|0	0|1|0|0|0|0|0|0	59	3.99746	2.00242	0.91	3.19	0	0	na	na
KATNAL2	KATNAL2	DHX9	DHX9	44|25	11|5|0|0	0|0|0|0|0|0|0|0	34.5	3.8894	2.72309	0.96	3.07	0	0	na	na
KATNAL2	KATNAL2	GLUD1	GLUD1	8|7	1|0|0|0	0|0|0|0|0|0|0|0	7.5	3.18972	2.12936	0.98	2.99	0	0	na	na
KATNAL2	KATNAL2	RCN2	RCN2	18|29	6|4|0|0	0|0|0|0|0|0|0|0	23.5	3.86875	2.53977	0.96	2.97	0	0	na	na
KATNAL2	KATNAL2	UBR5	UBR5	21|18	0|0|0|0	0|0|0|0|0|0|0|0	19.5	7.567	4.33026	1	2.82	0	0	na	na
KATNAL2	KATNAL2	MAGED1	MAGED1	11|9	3|1|0|0	0|0|0|0|0|0|0|0	10	2.87649	2.00519	0.92	2.67	0	0	na	na
KATNAL2	KATNAL2	BAG5	BAG5	41|23	19|5|0|0	0|0|0|0|0|0|0|0	32	2.85183	2.06423	0.85	2.49	0	0	na	na
KATNAL2	KATNAL2	ILF3	ILF3	14|4	0|0|0|0	0|0|0|0|0|0|0|0	9	3.77952	2.3385	0.98	2.34	0	0	na	na
KATNAL2	KATNAL2	NPM1	NPM1	23|16	9|3|0|0	0|0|0|0|0|0|0|0	19.5	2.93181	2.09334	0.87	2.24	0	0	na	na
KATNAL2	KATNAL2	TARS2	TARS2	18|3	1|0|0|0	0|0|0|0|0|0|0|0	10.5	3.74562	2.24226	0.83	1.98	0	0	na	na
KATNAL2	KATNAL2	SERBP1	SERBP1	20|11	5|2|0|0	0|0|0|0|0|0|0|0	15.5	3.13786	2.18109	0.9	1.87	0	0	na	na
KATNAL2	KATNAL2	PPM1G	PPM1G	22|22	5|5|0|0	0|0|0|0|0|0|0|0	22	3.40164	2.36619	0.96	1.85	0	0	na	na
KATNAL2	KATNAL2	MRPS31	MRPS31	10|4	0|0|0|0	0|0|0|0|0|0|0|0	7	3.21373	2.1034	0.99	1.59	0	0	na	na
KIAA1468	KIAA1468	VAPA	VAPA	8|51	0|0|0|0	0|0|0|0|0|0|0|0	29.5	32.3807	15.4066	0.99	29.6	0	0	na	na
KIAA1468	KIAA1468	TMEM43	TMEM43	16|41	0|0|0|0	0|0|0|0|0|0|0|0	28.5	36.6344	19.1298	1	27.23	0	0	na	na
KIAA1468	KIAA1468	HSPA9	HSPA9	237|169	27|25|6|30	8|7|2|9|0|4|1|4	203	5.48684	2.74614	0.83	26.97	0	0	na	na
KIAA1468	KIAA1468	DYNLL1	DYNLL1	20|9	0|0|0|0	0|0|0|0|0|0|0|0	14.5	26.7542	10.8351	0.98	25.91	0	0	na	na
KIAA1468	KIAA1468	KIF16B	KIF16B	5|44	0|0|0|0	0|0|0|0|0|0|0|0	24.5	26.005	11.6909	0.93	25.16	0	0	na	na
KIAA1468	KIAA1468	IBA57	IBA57	11|18	0|0|0|0	0|0|0|0|0|0|0|0	14.5	20.9682	10.9786	1	18.64	0	0	na	na
KIAA1468	KIAA1468	VAPB	VAPB	10|32	3|0|0|0	0|0|0|0|0|0|0|0	21	19.7735	11.2301	1	18.6	0	0	na	na
KIAA1468	KIAA1468	EHD4	EHD4	5|14	0|0|0|0	0|0|0|0|0|0|0|0	9.5	12.6638	6.92417	1	12.68	0	0	na	na
KIAA1468	KIAA1468	ALDH3A2	ALDH3A2	23|49	1|2|0|0	0|0|0|0|0|0|0|0	36	32.0054	18.551	1	12.17	0	0	na	na
KIAA1468	KIAA1468	TMEM165	TMEM165	7|17	1|1|0|0	0|0|0|0|0|0|0|0	12	12.4389	7.24565	1	10.21	0	0	na	na
KIAA1468	KIAA1468	CDIPT	CDIPT	14|8	3|4|0|0	0|0|0|0|0|0|0|0	11	9.44755	5.01111	0.9	8.65	0	0	na	na
KIAA1468	KIAA1468	TMX3	TMX3	9|18	0|2|0|0	0|0|0|0|0|0|0|0	13.5	13.5504	7.93162	0.98	8.6	0	0	na	na
KIAA1468	KIAA1468	ACAD11	ACAD11	2|12	0|0|0|0	0|0|0|0|0|0|0|0	7	8.51165	4.54646	0.99	8.26	0	0	na	na
KIAA1468	KIAA1468	RHOT2	RHOT2	7|10	4|0|0|0	0|0|0|0|0|0|0|0	8.5	9.15196	5.3911	0.92	8.04	0	0	na	na
KIAA1468	KIAA1468	SEC61A1	SEC61A1	4|15	3|0|0|0	0|0|0|0|0|0|0|0	9.5	9.10485	5.34145	0.96	7.95	0	0	na	na
KIAA1468	KIAA1468	FKTN	FKTN	4|5	0|0|0|0	0|0|0|0|0|0|0|0	4.5	7.5739	4.20853	0.99	7.47	0	0	na	na
KIAA1468	KIAA1468	SLC16A1	SLC16A1	9|16	0|3|0|0	0|0|0|0|0|0|0|0	12.5	11.3289	6.81987	0.99	7.43	0	0	na	na
KIAA1468	KIAA1468	AUP1	AUP1	4|13	0|0|0|0	0|0|0|0|0|0|0|0	8.5	11.1315	6.11276	1	6.89	0	0	na	na
KIAA1468	KIAA1468	SARS2	SARS2	2|12	0|1|0|0	0|0|0|0|0|0|0|0	7	7.13196	4.01892	0.96	6.19	0	0	na	na
KIAA1468	KIAA1468	CPVL	CPVL	2|7	0|1|0|0	0|0|0|0|0|0|0|0	4.5	5.26886	3.23547	0.97	5.92	0	0	na	na
KIAA1468	KIAA1468	DNAJC1	DNAJC1	1|10	0|0|0|0	0|0|0|0|0|0|0|0	5.5	6.53464	3.41227	0.87	5.59	0	0	na	na
KIAA1468	KIAA1468	KDELR2	KDELR2	3|3	0|0|0|0	0|0|0|0|0|0|0|0	3	5.5969	3.19188	0.95	5.33	0	0	na	na
KIAA1468	KIAA1468	PTPN1	PTPN1	3|6	0|0|0|0	0|0|0|0|0|0|0|0	4.5	6.93101	4.0069	0.98	5.3	0	0	na	na
KIAA1468	KIAA1468	ILVBL	ILVBL	3|9	1|0|0|0	0|0|0|0|0|0|0|0	6	7.46786	4.36588	0.99	5.05	0	0	na	na
KIAA1468	KIAA1468	ICMT	ICMT	2|5	0|0|0|0	0|0|0|0|0|0|0|0	3.5	5.39871	3.23843	0.98	4.99	0	0	na	na
KIAA1468	KIAA1468	MUL1	MUL1	1|12	0|0|0|0	0|0|0|0|0|0|0|0	6.5	7.42405	3.68115	0.83	4.98	0	0	na	na
KIAA1468	KIAA1468	FAR1	FAR1	7|5	3|0|0|0	0|0|0|0|0|0|0|0	6	8.20787	4.38918	0.92	4.82	0	0	na	na
KIAA1468	KIAA1468	ARL1	ARL1	3|10	5|0|0|0	0|0|0|0|0|0|0|0	6.5	5.6786	3.58723	0.91	4.81	0	0	na	na
KIAA1468	KIAA1468	MAVS	MAVS	4|3	0|1|0|0	0|0|0|0|0|0|0|0	3.5	5.60098	3.16235	0.92	4.8	0	0	na	na
KIAA1468	KIAA1468	SLC3A2	SLC3A2	9|17	5|8|0|0	0|0|0|0|0|0|0|0	13	5.95453	4.04715	0.91	4.77	0	0	na	na
KIAA1468	KIAA1468	CHCHD4	CHCHD4	3|3	0|0|0|0	0|0|0|0|0|0|0|0	3	5.5969	3.19188	0.95	4.62	0	0	na	na
KIAA1468	KIAA1468	EHD1	EHD1	2|3	0|0|0|0	0|0|0|0|0|0|0|0	2.5	4.5093	2.75282	0.95	4.57	0	0	na	na
KIAA1468	KIAA1468	DYNLL2	DYNLL2	2|3	0|0|0|0	0|0|0|0|0|0|0|0	2.5	4.5093	2.75282	0.93	4.57	0	0	na	na
KIAA1468	KIAA1468	PRAF2	PRAF2	3|5	0|0|0|0	0|0|0|0|0|0|0|0	4	6.48631	3.75494	0.99	4.28	0	0	na	na
KIAA1468	KIAA1468	ARL13B	ARL13B	1|5	0|0|0|0	0|0|0|0|0|0|0|0	3	4.31112	2.62207	0.92	4.19	0	0	na	na
KIAA1468	KIAA1468	SPNS1	SPNS1	3|7	2|1|0|0	0|0|0|0|0|0|0|0	5	5.24227	3.32559	0.92	4.13	0	0	na	na
KIAA1468	KIAA1468	SSBP1	SSBP1	1|5	0|0|0|0	0|0|0|0|0|0|0|0	3	4.31112	2.62207	0.92	4.13	0	0	na	na
KIAA1468	KIAA1468	SSR1	SSR1	3|7	0|0|0|0	0|0|0|0|0|0|0|0	5	7.37572	4.24394	0.99	4.12	0	0	na	na
KIAA1468	KIAA1468	ENPP1	ENPP1	4|12	0|0|0|0	0|0|0|0|0|0|0|0	8	10.6868	5.90839	1	4.07	0	0	na	na
KIAA1468	KIAA1468	TMPO	TMPO	6|12	2|2|0|0	0|0|0|0|0|0|0|0	9	8.03665	4.98118	0.96	4.04	0	0	na	na
KIAA1468	KIAA1468	AFG3L2	AFG3L2	1|16	2|0|0|0	0|0|0|0|0|0|0|0	8.5	7.58362	3.63985	0.87	4	0	0	na	na
KIAA1468	KIAA1468	SLC25A22	SLC25A22	5|9	8|2|0|0	0|0|0|0|0|0|0|0	7	4.65882	3.12589	0.85	3.99	0	0	na	na
KIAA1468	KIAA1468	CYB5B	CYB5B	1|6	0|0|0|0	0|0|0|0|0|0|0|0	3.5	4.75582	2.79802	0.93	3.94	0	0	na	na
KIAA1468	KIAA1468	ATP1A1	ATP1A1	14|39	17|18|0|0	0|0|0|0|0|0|0|0	26.5	5.33105	3.81823	0.93	3.85	0	0	na	na
KIAA1468	KIAA1468	SLC25A3	SLC25A3	16|24	20|10|0|0	0|0|0|0|0|0|0|2	20	5.73493	3.31487	0.88	3.84	0	0	na	na
KIAA1468	KIAA1468	AIFM1	AIFM1	15|55	10|18|0|0	0|1|0|0|0|0|0|0	35	7.527	3.98686	0.96	3.82	0	0	na	na
KIAA1468	KIAA1468	SLC25A6	SLC25A6	19|49	27|32|0|0	0|0|0|2|0|3|0|4	34	4.31402	2.36512	0.88	3.73	0	0	na	na
KIAA1468	KIAA1468	CLN6	CLN6	1|4	1|0|0|0	0|0|0|0|0|0|0|0	2.5	3.49345	2.26906	0.91	3.73	0	0	na	na
KIAA1468	KIAA1468	TECR	TECR	5|11	6|1|0|0	0|0|0|0|0|0|0|0	8	6.17757	3.99171	0.91	3.58	0	0	na	na
KIAA1468	KIAA1468	PGRMC1	PGRMC1	5|12	0|0|0|0	0|0|0|0|0|0|0|0	8.5	11.7744	6.48294	1	3.56	0	0	na	na
KIAA1468	KIAA1468	WDR13	WDR13	1|3	0|0|0|0	0|0|0|0|0|0|0|0	2	3.42171	2.22889	0.9	3.46	0	0	na	na
KIAA1468	KIAA1468	SLC7A5	SLC7A5	1|5	0|0|0|0	0|0|0|0|0|0|0|0	3	4.31112	2.62207	0.9	3.45	0	0	na	na
KIAA1468	KIAA1468	ATP5C1	ATP5C1	1|9	3|1|0|0	0|0|0|0|0|0|0|0	5	4.02313	2.42442	0.82	3.42	0	0	na	na
KIAA1468	KIAA1468	SFXN4	SFXN4	3|6	4|0|0|0	0|0|0|0|0|0|0|0	4.5	4.85692	3.1067	0.9	3.41	0	0	na	na
KIAA1468	KIAA1468	HLA-A	HLA-A	2|1	0|0|0|0	0|0|0|0|0|0|0|0	1.5	3.61989	2.1607	0.71	3.39	0	0	na	na
KIAA1468	KIAA1468	SSR4	SSR4	2|7	6|3|0|0	0|0|0|0|0|0|0|0	4.5	2.83133	2.0018	0.74	3.31	0	0	na	na
KIAA1468	KIAA1468	HACD3	HACD3	8|15	3|3|0|0	0|0|0|0|0|0|0|0	11.5	8.61362	5.43836	0.95	3.2	0	0	na	na
KIAA1468	KIAA1468	LPCAT1	LPCAT1	1|7	0|0|0|0	0|0|0|0|0|0|0|0	4	5.20053	2.96354	0.88	3.15	0	0	na	na
KIAA1468	KIAA1468	MRPS27	MRPS27	2|6	0|0|0|0	0|0|0|0|0|0|0|0	4	5.84342	3.45573	0.99	3.14	0	0	na	na
KIAA1468	KIAA1468	CPT1A	CPT1A	2|7	4|2|0|0	0|0|0|0|0|0|0|0	4.5	3.46655	2.35791	0.77	3.09	0	0	na	na
KIAA1468	KIAA1468	VDAC2	VDAC2	6|9	4|3|0|0	0|0|0|0|0|0|0|0	7.5	5.74273	3.69853	0.79	3	0	0	na	na
KIAA1468	KIAA1468	KDELR1	KDELR1	2|1	0|0|0|0	0|0|0|0|0|0|0|0	1.5	3.61989	2.1607	0.8	2.97	0	0	na	na
KIAA1468	KIAA1468	VDAC1	VDAC1	1|2	0|0|0|0	0|0|0|0|0|0|0|0	1.5	2.977	2.00357	0.89	2.88	0	0	na	na
KIAA1468	KIAA1468	RCN2	RCN2	3|9	6|4|0|0	0|0|0|0|0|0|0|0	6	3.42332	2.38922	0.79	2.85	0	0	na	na
KIAA1468	KIAA1468	SPTLC1	SPTLC1	2|10	4|2|0|0	0|0|0|0|0|0|0|0	6	4.20203	2.71494	0.82	2.83	0	0	na	na
KIAA1468	KIAA1468	HLA-B	HLA-B	1|5	1|1|0|0	0|0|0|0|0|0|0|0	3	3.31571	2.17834	0.86	2.71	0	0	na	na
KIAA1468	KIAA1468	SRPRB	SRPRB	3|10	1|1|0|0	0|0|0|0|0|0|0|0	6.5	6.69879	4.05958	0.99	2.65	0	0	na	na
KIAA1468	KIAA1468	SSR3	SSR3	1|2	0|0|0|0	0|0|0|0|0|0|0|0	1.5	2.977	2.00357	0.9	2.63	0	0	na	na
KIAA1468	KIAA1468	ATP2A2	ATP2A2	3|27	13|5|0|0	0|0|0|0|0|0|0|0	15	4.84923	2.90917	0.8	2.56	0	0	na	na
KIAA1468	KIAA1468	TMEM33	TMEM33	3|7	2|1|0|0	0|0|0|0|0|0|0|0	5	5.24227	3.32559	0.89	2.51	0	0	na	na
KIAA1468	KIAA1468	AGK	AGK	7|11	3|12|0|0	0|0|0|0|0|0|0|0	9	3.70842	2.58995	0.88	2.3	0	0	na	na
KIAA1468	KIAA1468	GPX8	GPX8	1|4	0|0|0|0	0|0|0|0|0|0|0|0	2.5	3.86641	2.43343	0.94	2.13	0	0	na	na
KIAA1468	KIAA1468	RHOT1	RHOT1	2|5	3|0|0|0	0|0|0|0|0|0|0|0	3.5	4.08907	2.66029	0.89	2.12	0	0	na	na
KIAA1468	KIAA1468	RPN1	RPN1	3|29	13|5|0|0	0|0|0|0|0|0|0|0	16	5.11432	3.00712	0.83	2.08	0	0	na	na
KIAA1468	KIAA1468	ACAT1	ACAT1	1|7	3|2|0|0	0|0|0|0|0|0|0|0	4	3.04627	2.0026	0.76	1.94	0	0	na	na
KIAA1468	KIAA1468	TIMM50	TIMM50	4|10	8|4|0|0	0|0|0|0|0|0|0|0	7	3.72826	2.60233	0.78	1.84	0	0	na	na
KIAA1468	KIAA1468	TUFM	TUFM	11|41	34|20|0|0	0|0|0|0|0|0|0|0	26	3.67067	2.63673	0.85	1.83	0	0	na	na
KIAA1468	KIAA1468	HSPA4	HSPA4	8|30	32|14|0|0	0|0|0|0|0|0|0|0	19	3.23412	2.32492	0.74	1.81	0	0	na	na
KIAA1468	KIAA1468	PTPMT1	PTPMT1	3|3	1|2|0|0	0|0|0|0|0|0|0|0	3	3.7471	2.39098	0.83	1.77	0	0	na	na
KIAA1468	KIAA1468	RAB5C	RAB5C	1|5	1|1|0|0	0|0|0|0|0|0|0|0	3	3.31571	2.17834	0.9	1.64	0	0	na	na
KIAA1468	KIAA1468	SLC27A4	SLC27A4	3|4	5|2|0|0	0|0|0|0|0|0|0|0	3.5	3.14552	2.14485	0.71	1.56	0	0	na	na
KIAA1468	KIAA1468	GNAI2	GNAI2	1|4	0|0|0|0	0|0|0|0|0|0|0|0	2.5	3.86641	2.43343	0.91	1.46	0	0	na	na
KIAA1468	KIAA1468	ATAD3A	ATAD3A	3|15	9|5|0|0	0|0|0|0|0|0|0|0	9	3.73395	2.51332	0.8	1.38	0	0	na	na
KIAA1468	KIAA1468	FKBP8	FKBP8	2|5	3|1|0|0	0|0|0|0|0|0|0|0	3.5	3.5665	2.40135	0.8	1.17	0	0	na	na
KIAA1468	KIAA1468	HSP90AB2P	HSP90AB2P	4|6	0|5|0|0	0|0|0|0|0|0|0|0	5	4.07604	2.71139	0.89	1.06	0	0	na	na
LIS1	LIS1	DYNC1H1	DYNC1H1	33|346	0|0|0|0	0|0|0|0|0|0|0|0	189.5	90.0545	31.7352	1	47.27	0	0	na	na
LIS1	LIS1	PAFAH1B2	PAFAH1B2	19|98	0|0|0|0	0|0|0|0|0|0|0|0	58.5	29.5515	13.3923	0.99	29.66	0	0	na	na
LIS1	LIS1	NDE1	NDE1	49|35	0|0|0|0	0|0|0|0|0|0|0|0	42	25.7506	12.7945	1	25.28	0	0	na	na
LIS1	LIS1	NUDC	NUDC	15|58	1|0|0|0	0|0|0|0|0|0|0|0	36.5	17.3411	8.81018	1	17.98	0	0	na	na
LIS1	LIS1	DYNC1LI1	DYNC1LI1	25|32	0|0|0|0	0|0|0|0|0|0|0|0	28.5	16.8029	9.01264	1	17.07	0	0	na	na
LIS1	LIS1	PAFAH1B3	PAFAH1B3	9|53	0|0|0|0	0|0|0|0|0|0|0|0	31	16.0014	7.38336	1	16.25	0	0	na	na
LIS1	LIS1	SART3	SART3	12|36	0|0|0|0	0|0|0|0|0|0|0|0	24	13.2191	6.93355	1	13.43	0	0	na	na
LIS1	LIS1	DISC1	DISC1	24|9	0|0|0|0	0|0|0|0|0|0|0|0	16.5	11.2946	5.36625	1	11.47	0	0	na	na
LIS1	LIS1	DYNC1LI2	DYNC1LI2	8|31	0|0|0|0	0|0|0|0|0|0|0|0	19.5	10.7176	5.54753	0.99	10.88	0	0	na	na
LIS1	LIS1	CCT8	CCT8	87|189	20|5|0|2	0|0|0|0|0|0|0|0	138	10.3821	7.28956	1	10.82	0	0	na	na
LIS1	LIS1	CCT3	CCT3	69|153	18|10|0|1	1|0|0|1|0|0|0|0	111	9.326	6.18694	1	10.64	0	0	na	na
LIS1	LIS1	CCT5	CCT5	95|141	26|6|0|0	0|1|0|0|0|0|0|0	118	13.2497	6.83761	1	10.35	0	0	na	na
LIS1	LIS1	CCT6A	CCT6A	62|132	18|4|0|1	0|0|0|0|0|0|0|0	97	10.0396	6.94089	1	9.51	0	0	na	na
LIS1	LIS1	USP47	USP47	18|12	0|1|0|0	0|0|0|0|0|0|0|0	15	8.29495	4.62517	1	9.27	0	0	na	na
LIS1	LIS1	CCT7	CCT7	78|144	10|2|0|0	0|0|0|0|0|0|0|0	111	24.5342	15.6088	1	8.76	0	0	na	na
LIS1	LIS1	NRDC	NRDC	10|17	0|0|0|0	0|0|0|0|0|0|0|0	13.5	8.26408	4.69296	1	7.57	0	0	na	na
LIS1	LIS1	GTF2I	GTF2I	17|8	0|0|0|0	0|0|0|0|0|0|0|0	12.5	8.65686	4.43819	0.98	7.42	0	0	na	na
LIS1	LIS1	GPS1	GPS1	12|12	1|0|0|0	0|0|0|0|0|0|0|0	12	7.07569	4.11744	1	7.36	0	0	na	na
LIS1	LIS1	DHX30	DHX30	13|24	0|1|0|0	0|0|0|0|0|0|0|0	18.5	9.10792	5.30833	1	7.17	0	0	na	na
LIS1	LIS1	COPS2	COPS2	4|21	0|0|0|0	0|0|0|0|0|0|0|0	12.5	7.09356	3.73324	0.98	7	0	0	na	na
LIS1	LIS1	NDEL1	NDEL1	11|9	0|0|0|0	0|0|0|0|0|0|0|0	10	6.81282	3.8541	1	6.91	0	0	na	na
LIS1	LIS1	COPS5	COPS5	7|16	0|0|0|0	0|0|0|0|0|0|0|0	11.5	7.00531	4.01152	1	6.84	0	0	na	na
LIS1	LIS1	HADHB	HADHB	33|20	0|0|0|0	0|0|0|0|0|0|0|0	26.5	16.867	8.37065	1	6.72	0	0	na	na
LIS1	LIS1	TRIM26	TRIM26	10|11	0|0|0|0	0|0|0|0|0|0|0|0	10.5	6.91707	3.98022	1	6.61	0	0	na	na
LIS1	LIS1	DCTN2	DCTN2	7|15	3|0|0|0	0|0|0|0|0|0|0|0	11	5.13589	3.21349	0.97	6.42	0	0	na	na
LIS1	LIS1	CCT4	CCT4	53|97	18|8|0|0	0|1|0|0|0|0|0|0	75	9.18463	4.60961	1	5.65	0	0	na	na
LIS1	LIS1	CCT6B	CCT6B	8|19	2|0|0|0	0|0|0|0|0|0|0|0	13.5	6.61182	3.93886	0.99	5.64	0	0	na	na
LIS1	LIS1	ACTR1B	ACTR1B	3|15	0|0|0|0	0|0|0|0|0|0|0|0	9	5.40179	3.01467	0.96	5.48	0	0	na	na
LIS1	LIS1	DCAF1	DCAF1	4|17	0|0|0|0	0|0|0|0|0|0|0|0	10.5	6.19555	3.4264	0.91	5.46	0	0	na	na
LIS1	LIS1	USP15	USP15	7|11	0|0|0|0	0|0|0|0|0|0|0|0	9	5.88281	3.48476	1	5.14	0	0	na	na
LIS1	LIS1	TCP1	TCP1	52|159	13|10|0|3	1|0|0|0|0|0|0|0	105.5	6.22339	4.0703	1	5.1	0	0	na	na
LIS1	LIS1	COPS3	COPS3	6|9	0|0|0|0	0|0|0|0|0|0|0|0	7.5	5.08905	3.08083	1	5.08	0	0	na	na
LIS1	LIS1	POLD1	POLD1	4|14	0|0|0|0	0|0|0|0|0|0|0|0	9	5.52204	3.17688	0.97	5.01	0	0	na	na
LIS1	LIS1	ARIH1	ARIH1	8|6	0|0|0|0	0|0|0|0|0|0|0|0	7	5.10505	3.00445	0.99	4.88	0	0	na	na
LIS1	LIS1	AP4B1	AP4B1	7|6	0|0|0|0	0|0|0|0|0|0|0|0	6.5	4.7603	2.86265	1	4.82	0	0	na	na
LIS1	LIS1	AHCYL1	AHCYL1	5|9	0|0|0|0	0|0|0|0|0|0|0|0	7	4.74429	2.90156	1	4.81	0	0	na	na
LIS1	LIS1	ACTR1A	ACTR1A	7|7	0|1|0|0	0|0|0|0|0|0|0|0	7	4.1768	2.64962	0.99	4.71	0	0	na	na
LIS1	LIS1	HADHA	HADHA	62|41	15|1|0|0	0|0|0|0|0|0|0|0	51.5	11.2991	6.9257	1	4.67	0	0	na	na
LIS1	LIS1	SIRT1	SIRT1	7|11	0|0|0|0	0|0|0|0|0|0|0|0	9	5.88281	3.48476	1	4.63	0	0	na	na
LIS1	LIS1	COPS4	COPS4	5|11	0|0|0|0	0|0|0|0|0|0|0|0	8	5.19329	3.11092	1	4.6	0	0	na	na
LIS1	LIS1	AP4E1	AP4E1	7|5	0|0|0|0	0|0|0|0|0|0|0|0	6	4.5358	2.72122	0.99	4.6	0	0	na	na
LIS1	LIS1	SF3B1	SF3B1	5|8	0|0|0|0	0|0|0|0|0|0|0|0	6.5	4.51979	2.79099	1	4.58	0	0	na	na
LIS1	LIS1	CCSER2	CCSER2	7|4	0|0|0|0	0|0|0|0|0|0|0|0	5.5	4.31129	2.57202	0.97	4.37	0	0	na	na
LIS1	LIS1	CCT2	CCT2	117|282	33|12|0|0	0|0|0|0|0|0|0|0	199.5	15.2891	10.5642	0.99	4.31	0	0	na	na
LIS1	LIS1	PPM1G	PPM1G	25|39	5|5|0|0	0|0|0|0|0|0|0|0	32	7.34669	4.87568	1	4.25	0	0	na	na
LIS1	LIS1	LRRC1	LRRC1	7|8	0|2|0|0	0|0|0|0|0|0|0|0	7.5	3.75607	2.47629	0.93	3.91	0	0	na	na
LIS1	LIS1	SUPT5H	SUPT5H	3|8	0|0|0|0	0|0|0|0|0|0|0|0	5.5	3.83028	2.40935	0.98	3.84	0	0	na	na
LIS1	LIS1	DCAF16	DCAF16	6|6	0|1|0|0	0|0|0|0|0|0|0|0	6	3.69981	2.3986	0.98	3.79	0	0	na	na
LIS1	LIS1	SNX33	SNX33	5|11	0|0|0|0	0|0|0|0|0|0|0|0	8	5.19329	3.11092	1	3.77	0	0	na	na
LIS1	LIS1	DHX9	DHX9	23|20	11|5|0|0	0|0|0|0|0|0|0|0	21.5	4.2715	2.89746	0.9	3.7	0	0	na	na
LIS1	LIS1	GPN3	GPN3	3|10	0|0|0|0	0|0|0|0|0|0|0|0	6.5	4.27928	2.59674	0.96	3.64	0	0	na	na
LIS1	LIS1	COPS6	COPS6	4|5	0|0|0|0	0|0|0|0|0|0|0|0	4.5	3.50153	2.26929	0.98	3.54	0	0	na	na
LIS1	LIS1	MATR3	MATR3	7|4	1|0|0|0	0|0|0|0|0|0|0|0	5.5	3.89542	2.39828	0.93	3.33	0	0	na	na
LIS1	LIS1	HUWE1	HUWE1	18|8	6|4|0|0	0|0|0|0|0|0|0|0	13	3.72836	2.32108	0.76	3.21	0	0	na	na
LIS1	LIS1	DNAJC10	DNAJC10	6|5	0|2|0|0	0|0|0|0|0|0|0|0	5.5	3.02187	2.04303	0.91	3.16	0	0	na	na
LIS1	LIS1	ANP32A	ANP32A	2|6	0|0|0|0	0|0|0|0|0|0|0|0	4	3.03652	2.00871	0.96	3.07	0	0	na	na
LIS1	LIS1	LRPPRC	LRPPRC	68|67	0|3|0|0	0|0|0|0|0|0|0|0	67.5	24.9849	14.4471	1	2.96	0	0	na	na
LIS1	LIS1	COPS7B	COPS7B	2|6	0|0|0|0	0|0|0|0|0|0|0|0	4	3.03652	2.00871	0.94	2.91	0	0	na	na
LIS1	LIS1	ILF3	ILF3	6|5	0|0|0|0	0|0|0|0|0|0|0|0	5.5	4.19104	2.57939	0.99	2.78	0	0	na	na
LIS1	LIS1	DAP3	DAP3	5|6	0|0|0|0	0|0|0|0|0|0|0|0	5.5	4.07079	2.55555	0.99	2.73	0	0	na	na
LIS1	LIS1	NPM1	NPM1	15|9	9|3|0|0	0|0|0|0|0|0|0|0	12	3.22362	2.13877	0.73	2.52	0	0	na	na
LIS1	LIS1	SYNCRIP	SYNCRIP	9|3	3|0|0|0	0|0|0|0|0|0|0|0	6	3.61765	2.17472	0.71	2.46	0	0	na	na
LIS1	LIS1	MRPS27	MRPS27	5|6	0|0|0|0	0|0|0|0|0|0|0|0	5.5	4.07079	2.55555	0.99	2.35	0	0	na	na
LIS1	LIS1	PTCD3	PTCD3	4|5	0|0|0|0	0|0|0|0|0|0|0|0	4.5	3.50153	2.26929	0.98	2.3	0	0	na	na
LIS1	LIS1	SNX18	SNX18	3|8	0|0|0|0	0|0|0|0|0|0|0|0	5.5	3.83028	2.40935	0.97	2.15	0	0	na	na
LIS1	LIS1	GNL3	GNL3	3|5	0|0|0|0	0|0|0|0|0|0|0|0	4	3.15677	2.09711	0.97	2.05	0	0	na	na
LIS1	LIS1	NCL	NCL	21|23	22|7|0|0	0|0|0|0|0|0|0|0	22	2.85005	2.05987	0.71	2.05	0	0	na	na
LIS1	LIS1	RPS4Y1	RPS4Y1	4|4	0|0|0|0	0|0|0|0|0|0|0|0	4	3.27703	2.14486	0.96	2.03	0	0	na	na
LIS1	LIS1	SERBP1	SERBP1	4|15	5|2|0|0	0|0|0|0|0|0|0|0	9.5	2.9919	2.00783	0.77	1.94	0	0	na	na
LIS1	LIS1	RPL6	RPL6	12|11	0|1|0|0	0|0|0|0|0|0|0|0	11.5	6.3736	3.78229	1	1.87	0	0	na	na
LIS1	LIS1	RPL4	RPL4	12|11	6|3|0|0	0|0|0|0|0|0|0|0	11.5	3.42498	2.34013	0.78	1.67	0	0	na	na
LIS1	LIS1	FKBP5	FKBP5	4|26	0|0|0|0	0|0|0|0|0|0|0|0	15	8.21606	4.08451	0.96	1.57	0	0	na	na
LIS1	LIS1	USP7	USP7	16|17	7|3|0|0	0|0|0|0|0|0|0|0	16.5	4.43904	2.99019	0.88	1.35	0	0	na	na
LIS1	LIS1	HSP90AB2P	HSP90AB2P	13|8	0|5|0|0	0|0|0|0|0|0|0|0	10.5	3.69949	2.3944	0.91	1.19	0	0	na	na
LIS1	LIS1	HSPD1	HSPD1	28|66	26|20|0|0	0|0|0|0|0|0|0|0	47	3.33172	2.39508	0.95	1.03	0	0	na	na
MAEA	MAEA	HTRA2	HTRA2	12|4	0|0|0|0	0|0|0|0|0|0|0|0	8	4.25985	2.60156	0.99	4.07	0	1	na	|| pubmed:27173435|pubmed:unassigned1312 || || || || || || || ||
MAEA	MAEA	WDR26	WDR26	36|40	0|1|0|0	0|0|0|0|0|0|0|0	38	15.4261	8.48917	1	3.1	0	1	na	|| pubmed:27173435|pubmed:unassigned1312 || || || || || || || ||
MAEA	MAEA	MKLN1	MKLN1	38|21	0|0|0|0	0|0|0|0|0|0|0|0	29.5	13.5939	7.38601	1	2.33	1	1	|| pubmed:17467196 || || || || || || || ||	|| pubmed:17467196 || || || || || || || ||
MAEA	MAEA	GID8	GID8	34|21	0|0|0|0	0|0|0|0|0|0|0|0	27.5	12.8706	7.03769	1	1.88	1	1	|| pubmed:17467196 || || || || || || || ||	|| pubmed:17467196 || || || || || || || ||
MAEA	MAEA	RANBP10	RANBP10	17|5	0|0|0|0	0|0|0|0|0|0|0|0	11	5.43643	3.13917	1	1.72	0	1	na	|| pubmed:27173435|pubmed:unassigned1312 || || || || || || || ||
MAEA	MAEA	GID4	GID4	4|5	0|0|0|0	0|0|0|0|0|0|0|0	4.5	3.08587	2.03567	0.98	1.7	0	1	na	|| pubmed:27173435|pubmed:unassigned1312 || || || || || || || ||
MAEA	MAEA	RANBP9	RANBP9	22|23	0|0|0|0	0|0|0|0|0|0|0|0	22.5	11.2459	6.10392	1	1.43	1	1	|| pubmed:17467196|pubmed:26344197 || || || || || || || ||	|| pubmed:17467196|pubmed:26344197 || || || || || || || ||
MAEA	MAEA	FKBP5	FKBP5	46|226	0|0|0|0	0|0|0|0|0|0|0|0	136	70.908	24.5526	1	48.08	0	0	na	na
MAEA	MAEA	STK11IP	STK11IP	18|13	0|3|0|0	0|0|0|0|0|0|0|0	15.5	4.93399	3.19763	0.99	5.97	0	0	na	na
MAEA	MAEA	HSP90AA1	HSP90AA1	39|178	24|12|4|0	0|0|0|0|0|0|0|6	108.5	5.16777	2.42421	0.74	5.57	0	0	na	na
MAEA	MAEA	GPRASP2	GPRASP2	13|9	0|3|0|0	0|0|0|0|0|0|0|0	11	3.67215	2.47097	0.97	5.16	0	0	na	na
MAEA	MAEA	PASK	PASK	18|3	0|0|0|0	0|0|0|0|0|0|0|0	10.5	5.07219	2.81091	0.91	4.98	0	0	na	na
MAEA	MAEA	SIRT1	SIRT1	10|11	0|0|0|0	0|0|0|0|0|0|0|0	10.5	5.8059	3.39213	1	4.61	0	0	na	na
MAEA	MAEA	SMYD4	SMYD4	12|5	0|0|0|0	0|0|0|0|0|0|0|0	8.5	4.53237	2.76732	1	4.59	0	0	na	na
MAEA	MAEA	CCDC6	CCDC6	9|7	2|1|0|0	0|0|0|0|0|0|0|0	8	3.22323	2.19045	0.91	4.49	0	0	na	na
MAEA	MAEA	CNNM4	CNNM4	9|6	0|0|0|0	0|0|0|0|0|0|0|0	7.5	4.26246	2.66027	1	4.32	0	0	na	na
MAEA	MAEA	ECD	ECD	16|5	0|1|0|0	0|0|0|0|0|0|0|0	10.5	4.40372	2.71237	0.99	4.15	0	0	na	na
MAEA	MAEA	NDUFS1	NDUFS1	11|4	0|0|0|0	0|0|0|0|0|0|0|0	7.5	4.07903	2.52585	0.99	3.55	0	0	na	na
MAEA	MAEA	MPI	MPI	6|5	0|0|0|0	0|0|0|0|0|0|0|0	5.5	3.4475	2.24109	0.98	3.49	0	0	na	na
MAEA	MAEA	LRPPRC	LRPPRC	92|66	0|3|0|0	0|0|0|0|0|0|0|0	79	22.5401	13.3494	1	3.36	0	0	na	na
MAEA	MAEA	PPM1G	PPM1G	25|28	5|5|0|0	0|0|0|0|0|0|0|0	26.5	5.25819	3.47142	0.99	3.23	0	0	na	na
MAEA	MAEA	CAND2	CAND2	5|6	0|0|0|0	0|0|0|0|0|0|0|0	5.5	3.53921	2.26182	0.98	3.21	0	0	na	na
MAEA	MAEA	PLBD2	PLBD2	4|5	0|0|0|0	0|0|0|0|0|0|0|0	4.5	3.08587	2.03567	0.96	3.12	0	0	na	na
MAEA	MAEA	KIF1BP	KIF1BP	3|6	0|0|0|0	0|0|0|0|0|0|0|0	4.5	3.17759	2.03352	0.93	2.99	0	0	na	na
MAEA	MAEA	TCF25	TCF25	11|2	0|0|0|0	0|0|0|0|0|0|0|0	6.5	3.53398	2.16844	0.92	2.85	0	0	na	na
MAEA	MAEA	STUB1	STUB1	47|38	29|2|0|0	0|0|0|0|0|0|0|0	42.5	4.42882	3.13759	0.99	2.75	0	0	na	na
MAEA	MAEA	RCN2	RCN2	23|8	6|4|0|0	0|0|0|0|0|0|0|0	15.5	3.03968	2.09429	0.9	2.5	0	0	na	na
MAEA	MAEA	PPP2R1A	PPP2R1A	28|31	6|6|0|0	0|0|0|0|0|0|0|0	29.5	5.18017	3.45826	0.99	2.44	0	0	na	na
MAEA	MAEA	HSP90AB2P	HSP90AB2P	12|43	0|5|0|0	0|0|0|0|0|0|0|0	27.5	7.56808	3.88823	0.98	2.14	0	0	na	na
MAEA	MAEA	STIP1	STIP1	53|61	25|8|0|0	0|0|0|0|0|0|0|0	57	5.21548	3.59529	1	1.97	0	0	na	na
MAEA	MAEA	HSPA4	HSPA4	66|26	32|14|0|0	0|0|0|0|0|0|0|0	46	2.80987	2.01522	0.93	1.56	0	0	na	na
MAEA	MAEA	HADHB	HADHB	15|2	0|0|0|0	0|0|0|0|0|0|0|0	8.5	4.25723	2.41798	0.87	1.34	0	0	na	na
MAEA	MAEA	PPP2R2A	PPP2R2A	16|14	7|4|0|0	0|0|0|0|0|0|0|0	15	3.05751	2.15973	0.87	1.14	0	0	na	na
MKLN1	MKLN1	LONP1	LONP1	86|72	0|0|0|0	0|0|0|0|0|0|0|0	79	206.52	102.432	1	154.9	0	1	na	|| pubmed:27173435|pubmed:unassigned1312 || || || || || || || ||
MKLN1	MKLN1	HSPBP1	HSPBP1	26|46	7|1|0|0	0|0|0|0|0|0|0|0	36	54.7181	27.9312	1	32.63	0	1	na	|| pubmed:27173435|pubmed:unassigned1312 || || || || || || || ||
MKLN1	MKLN1	GID4	GID4	7|5	0|0|0|0	0|0|0|0|0|0|0|0	6	16.1994	8.63649	1	10.97	0	1	na	|| pubmed:27173435|pubmed:unassigned1312 || || || || || || || ||
MKLN1	MKLN1	ARMC8	ARMC8	42|16	0|0|0|0	0|0|0|0|0|0|0|0	29	67.3182	34.4149	1	10.84	0	1	na	|| pubmed:27173435|pubmed:unassigned1312 || || || || || || || ||
MKLN1	MKLN1	MAEA	MAEA	26|12	0|0|0|0	0|0|0|0|0|0|0|0	19	45.7774	23.7627	1	10.17	1	1	|| pubmed:17467196 || || || || || || || ||	|| pubmed:17467196 || || || || || || || ||
MKLN1	MKLN1	AAMP	AAMP	4|3	2|0|0|0	0|0|0|0|0|0|0|0	3.5	8.1904	4.78608	0.86	9.3	0	1	na	|| pubmed:27173435|pubmed:unassigned1312 || || || || || || || ||
MKLN1	MKLN1	RANBP10	RANBP10	10|8	0|0|0|0	0|0|0|0|0|0|0|0	9	24.2365	12.5497	1	8.46	0	1	na	|| pubmed:unassigned1312 || || || || || || || ||
MKLN1	MKLN1	GID8	GID8	23|14	0|0|0|0	0|0|0|0|0|0|0|0	18.5	46.6252	24.1274	1	7.91	1	1	|| pubmed:26496610|pubmed:17467196 || || || || || || || ||	|| pubmed:26496610|pubmed:17467196 || || || || || || || ||
MKLN1	MKLN1	RANBP9	RANBP9	19|17	0|0|0|0	0|0|0|0|0|0|0|0	18	48.348	24.1981	1	6.86	1	1	|| pubmed:12559565|pubmed:18710924|pubmed:26496610|pubmed:17467196 || || || || || || || ||	|| pubmed:12559565|pubmed:18710924|pubmed:26496610|pubmed:17467196 || || || || || || || ||
MKLN1	MKLN1	MMADHC	MMADHC	1|2	0|0|0|0	0|0|0|0|0|0|0|0	1.5	5.45605	2.97598	0.77	5.53	0	1	na	|| pubmed:27173435|pubmed:unassigned1312 || || || || || || || ||
MKLN1	MKLN1	RMND5A	RMND5A	6|9	0|0|0|0	0|0|0|0|0|0|0|0	7.5	22.4053	10.6045	1	4.85	1	1	|| pubmed:28514442|pubmed:26186194|pubmed:17467196 || || || || || || || ||	|| pubmed:28514442|pubmed:26186194|pubmed:17467196 || || || || || || || ||
MKLN1	MKLN1	WDR26	WDR26	3|5	0|1|0|0	0|0|0|0|0|0|0|0	4	10.5502	5.428	0.98	2.11	0	1	na	|| pubmed:27173435|pubmed:unassigned1312 || || || || || || || ||
MKLN1	MKLN1	GYS1	GYS1	6|10	0|0|0|0	0|0|0|0|0|0|0|0	8	24.1823	11.1457	1	24.57	0	0	na	na
MKLN1	MKLN1	C10orf88	C10orf88	7|6	0|0|0|0	0|0|0|0|0|0|0|0	6.5	17.9764	9.38198	0.99	18.26	0	0	na	na
MKLN1	MKLN1	CNN3	CNN3	4|3	1|0|0|0	0|0|0|0|0|0|0|0	3.5	8.98046	5.10937	0.97	8.34	0	0	na	na
MKLN1	MKLN1	JMJD6	JMJD6	4|2	0|0|0|0	0|0|0|0|0|0|0|0	3	8.16221	4.64479	0.96	7.54	0	0	na	na
MKLN1	MKLN1	GYG1	GYG1	1|3	0|0|0|0	0|0|0|0|0|0|0|0	2	7.23305	3.51079	0.8	7.34	0	0	na	na
MKLN1	MKLN1	NDUFS3	NDUFS3	8|4	3|3|0|0	0|0|0|0|0|0|0|0	6	8.06281	5.14524	0.76	6.26	0	0	na	na
MKLN1	MKLN1	PSMB1	PSMB1	2|4	0|0|0|0	0|0|0|0|0|0|0|0	3	9.9121	4.83272	0.95	5.95	0	0	na	na
MKLN1	MKLN1	DHX15	DHX15	6|5	6|2|1|0	0|0|0|0|0|0|0|0	5.5	4.64569	3.16348	0.73	4.86	0	0	na	na
MKLN1	MKLN1	CLNS1A	CLNS1A	2|2	2|0|0|0	0|0|0|0|0|0|0|0	2	5.23939	3.16085	0.77	4.55	0	0	na	na
MKLN1	MKLN1	PSMB4	PSMB4	2|2	0|0|0|0	0|0|0|0|0|0|0|0	2	6.3581	3.6188	0.92	4.38	0	0	na	na
MKLN1	MKLN1	PSMD12	PSMD12	2|3	2|1|0|0	0|0|0|0|0|0|0|0	2.5	5.782	3.34533	0.73	4.22	0	0	na	na
MKLN1	MKLN1	PSMC6	PSMC6	5|3	1|2|0|0	0|0|0|0|0|0|0|0	4	7.25818	4.48978	0.83	3.84	0	0	na	na
MKLN1	MKLN1	PSMC1	PSMC1	3|3	5|0|0|0	0|0|0|0|0|0|0|0	3	5.89201	3.60573	0.8	3.76	0	0	na	na
MKLN1	MKLN1	PSMA2	PSMA2	2|2	1|0|0|0	0|0|0|0|0|0|0|0	2	5.74479	3.37436	0.84	3.64	0	0	na	na
MKLN1	MKLN1	PSMB6	PSMB6	1|2	2|0|0|0	0|0|0|0|0|0|0|0	1.5	4.49605	2.59938	0.73	3.24	0	0	na	na
MKLN1	MKLN1	RPL18	RPL18	2|2	2|1|0|0	0|0|0|0|0|0|0|0	2	4.519	2.83573	0.7	2.4	0	0	na	na
MKLN1	MKLN1	RPL6	RPL6	1|2	0|1|0|0	0|0|0|0|0|0|0|0	1.5	4.57166	2.63067	0.81	1.35	0	0	na	na
NOLC1	NOLC1	CSNK2A1	CSNK2A1	27|234	0|0|0|0	0|0|0|0|0|0|0|0	130.5	255.719	114.74	1	55.98	1	1	|| pubmed:25852190|pubmed:26399832 || || || || || || || ||	|| pubmed:25852190|pubmed:26399832 || || || || || || || ||
NOLC1	NOLC1	CSNK2A2	CSNK2A2	10|98	0|0|0|0	0|0|0|0|0|0|0|0	54	104.48	45.9136	1	49.69	1	1	|| pubmed:23455922 || || || || || || || ||	|| pubmed:23455922 || || || || || || || ||
NOLC1	NOLC1	ARRB2	ARRB2	11|63	0|0|0|0	0|0|0|0|0|0|0|0	37	78.7002	38.6729	1	45.15	1	1	|| pubmed:28514442|pubmed:17620599|pubmed:26496610|pubmed:26399832|pubmed:17353931 || || || || || || || ||	|| pubmed:28514442|pubmed:17620599|pubmed:26496610|pubmed:26399832|pubmed:17353931 || || || || || || || ||
NOLC1	NOLC1	CSNK2B	CSNK2B	11|32	0|0|0|0	0|0|0|0|0|0|0|0	21.5	53.701	27.8142	1	40.54	1	1	|| pubmed:9013635 || || || || || || || ||	|| pubmed:9013635 || || || || || || || ||
NOLC1	NOLC1	NOP56	NOP56	12|19	0|0|0|0	0|0|0|0|0|0|0|0	15.5	45.6626	22.6311	1	27.23	1	1	|| pubmed:22939629|pubmed:12777385|pubmed:26399832|pubmed:26344197 || || || || || || || ||	|| pubmed:22939629|pubmed:12777385|pubmed:26399832|pubmed:26344197 || || || || || || || ||
NOLC1	NOLC1	ARRB1	ARRB1	8|22	0|0|0|0	0|0|0|0|0|0|0|0	15	38.3017	19.9615	1	25.49	1	1	|| pubmed:28514442|pubmed:17620599|pubmed:26399832|pubmed:17353931 || || || || || || || ||	|| pubmed:28514442|pubmed:17620599|pubmed:26399832|pubmed:17353931 || || || || || || || ||
NOLC1	NOLC1	NOP58	NOP58	8|5	0|0|0|0	0|0|0|0|0|0|0|0	6.5	24.5925	10.3303	0.99	16.03	1	1	|| pubmed:22939629|pubmed:26399832|pubmed:26344197 || || || || || || || ||	|| pubmed:22939629|pubmed:26399832|pubmed:26344197 || || || || || || || ||
NOLC1	NOLC1	PIP4K2A	PIP4K2A	2|14	0|0|0|0	0|0|0|0|0|0|0|0	8	17.18	8.64063	0.98	13.22	1	1	|| pubmed:28514442 || || || || || || || ||	|| pubmed:28514442 || || || || || || || ||
NOLC1	NOLC1	DKC1	DKC1	4|5	0|0|0|0	0|0|0|0|0|0|0|0	4.5	14.8123	7.4773	0.98	10.62	1	1	|| pubmed:26399832 || || || || || || || ||	|| pubmed:26399832 || || || || || || || ||
NOLC1	NOLC1	NHP2	NHP2	1|6	0|0|0|0	0|0|0|0|0|0|0|0	3.5	8.28359	4.5463	0.92	8.2	1	1	|| pubmed:26399832 || || || || || || || ||	|| pubmed:26399832 || || || || || || || ||
NOLC1	NOLC1	KPNA4	KPNA4	7|20	0|0|0|0	0|0|0|0|0|0|0|0	13.5	34.2438	17.9108	1	30.19	0	0	na	na
NOLC1	NOLC1	PIP4K2C	PIP4K2C	6|40	0|0|0|0	0|0|0|0|0|0|0|0	23	47.9272	23.216	1	28.75	0	0	na	na
NOLC1	NOLC1	KPNB1	KPNB1	12|67	8|5|0|0	0|0|0|0|0|0|0|0	39.5	29.9046	18.5927	0.98	25.77	0	0	na	na
NOLC1	NOLC1	PSME3	PSME3	2|30	0|0|0|0	0|0|0|0|0|0|0|0	16	30.0828	12.3756	0.92	25.53	0	0	na	na
NOLC1	NOLC1	PIP4K2B	PIP4K2B	5|27	0|0|0|0	0|0|0|0|0|0|0|0	16	34.9987	17.6452	1	25.01	0	0	na	na
NOLC1	NOLC1	ARHGAP26	ARHGAP26	1|18	0|0|0|0	0|0|0|0|0|0|0|0	9.5	17.9607	7.41817	0.83	18.25	0	0	na	na
NOLC1	NOLC1	KPNA3	KPNA3	2|14	0|0|0|0	0|0|0|0|0|0|0|0	8	17.18	8.64063	0.98	14.84	0	0	na	na
NOLC1	NOLC1	ARHGAP10	ARHGAP10	3|8	0|0|0|0	0|0|0|0|0|0|0|0	5.5	14.7865	8.00338	0.99	14.69	0	0	na	na
NOLC1	NOLC1	VANGL1	VANGL1	3|9	0|0|0|0	0|0|0|0|0|0|0|0	6	15.5929	8.42631	1	14.28	0	0	na	na
NOLC1	NOLC1	KPNA2	KPNA2	3|25	2|5|0|0	0|0|0|0|0|0|0|0	14	13.0668	7.49355	0.9	13.88	0	0	na	na
NOLC1	NOLC1	NFKBIL1	NFKBIL1	3|4	0|0|0|0	0|0|0|0|0|0|0|0	3.5	11.5608	6.02162	0.97	11.2	0	0	na	na
NOLC1	NOLC1	HADHA	HADHA	7|25	15|1|0|0	0|0|0|0|0|0|0|0	16	13.6952	8.97689	0.89	6.22	0	0	na	na
NOLC1	NOLC1	RAB11FIP2	RAB11FIP2	1|4	0|0|0|0	0|0|0|0|0|0|0|0	2.5	6.67074	3.8655	0.9	5.5	0	0	na	na
NOLC1	NOLC1	RANBP9	RANBP9	4|33	0|0|0|0	0|0|0|0|0|0|0|0	18.5	37.3922	17.5403	0.99	5.01	0	0	na	na
NOLC1	NOLC1	HIST1H1B	HIST1H1B	2|1	0|0|0|0	0|0|0|0|0|0|0|0	1.5	6.69651	3.29896	0.81	5.01	0	0	na	na
NOLC1	NOLC1	LRRC47	LRRC47	1|6	1|1|0|0	0|0|0|0|0|0|0|0	3.5	6.37096	3.77692	0.92	4.69	0	0	na	na
NOLC1	NOLC1	EIF2S3L	EIF2S3L	3|4	5|1|0|0	0|0|0|0|0|0|0|0	3.5	6.6932	4.03198	0.78	4.6	0	0	na	na
NOLC1	NOLC1	SMAD9	SMAD9	1|2	1|0|0|0	0|0|0|0|0|0|0|0	1.5	4.57	2.83062	0.85	4.52	0	0	na	na
NOLC1	NOLC1	ARMC8	ARMC8	4|27	0|0|0|0	0|0|0|0|0|0|0|0	15.5	32.5536	15.9284	1	4.31	0	0	na	na
NOLC1	NOLC1	EIF5B	EIF5B	2|3	0|1|0|0	0|0|0|0|0|0|0|0	2.5	6.96246	4.02133	0.85	4.22	0	0	na	na
NOLC1	NOLC1	GID8	GID8	3|23	0|0|0|0	0|0|0|0|0|0|0|0	13	26.8829	12.9724	0.99	4.04	0	0	na	na
NOLC1	NOLC1	RANBP10	RANBP10	2|8	0|0|0|0	0|0|0|0|0|0|0|0	5	12.3415	6.72494	0.99	3.71	0	0	na	na
NOLC1	NOLC1	SERPINB7	SERPINB7	1|2	1|0|0|0	0|0|0|0|0|0|0|0	1.5	4.57	2.83062	0.88	3.14	0	0	na	na
NOLC1	NOLC1	YPEL5	YPEL5	1|3	0|0|0|0	0|0|0|0|0|0|0|0	2	5.86431	3.47544	0.89	2.95	0	0	na	na
NOLC1	NOLC1	MAEA	MAEA	1|15	0|0|0|0	0|0|0|0|0|0|0|0	8	15.5414	6.81463	0.85	2.74	0	0	na	na
NOLC1	NOLC1	RPS10	RPS10	1|2	0|0|0|0	0|0|0|0|0|0|0|0	1.5	5.05789	3.03567	0.9	2.48	0	0	na	na
NPAT	NPAT	RBBP7	RBBP7	9|5	2|2|0|0	0|0|0|0|0|0|0|0	7	7.23277	4.46696	0.87	7.53	1	1	|| pubmed:28514442|pubmed:26186194 || || || || || || || ||	|| pubmed:28514442|pubmed:26186194 || || || || || || || ||
NPAT	NPAT	RPL13	RPL13	8|20	6|2|0|0	1|0|0|2|0|0|0|0	14	11.5893	2.17826	0.95	11.56	0	0	na	na
NPAT	NPAT	RPS3A	RPS3A	12|30	13|3|0|0	1|0|0|2|0|0|0|0	21	11.7058	2.87009	0.97	10.87	0	0	na	na
NPAT	NPAT	HAT1	HAT1	21|20	3|4|0|0	0|0|0|0|0|0|0|0	20.5	15.6116	9.81327	0.96	8.59	0	0	na	na
NPAT	NPAT	PCCA	PCCA	31|8	6|0|4|0	0|0|0|0|0|0|0|0	19.5	4.42596	2.77962	0.94	7.89	0	0	na	na
NPAT	NPAT	RPS9	RPS9	15|17	7|3|0|0	0|0|0|0|0|0|0|0	16	11.1366	7.12973	0.95	6.56	0	0	na	na
NPAT	NPAT	RPS6	RPS6	14|7	1|0|0|0	0|0|0|1|0|0|0|0	10.5	15.1757	3.87618	0.99	6.46	0	0	na	na
NPAT	NPAT	IGF2BP3	IGF2BP3	7|7	7|0|0|0	0|0|0|0|0|0|0|0	7	6.77876	4.31378	0.88	6.35	0	0	na	na
NPAT	NPAT	IGF2BP1	IGF2BP1	13|6	6|2|0|0	0|0|0|0|0|0|0|0	9.5	7.52008	4.69967	0.83	6.12	0	0	na	na
NPAT	NPAT	RPS19	RPS19	8|8	8|1|0|0	0|0|0|0|0|0|0|0	8	6.54149	4.25928	0.91	5.62	0	0	na	na
NPAT	NPAT	MRPL12	MRPL12	4|3	0|0|0|0	0|0|0|0|0|0|0|0	3.5	6.35503	3.72199	0.98	5.35	0	0	na	na
NPAT	NPAT	HNRNPM	HNRNPM	34|9	12|0|0|0	0|0|0|0|0|0|0|0	21.5	14.3027	7.97008	0.98	4.64	0	0	na	na
NPAT	NPAT	RPL26L1	RPL26L1	9|3	3|0|1|0	0|0|0|0|0|0|0|0	6	3.82565	2.48944	0.89	4.53	0	0	na	na
NPAT	NPAT	DDX17	DDX17	8|12	5|4|1|0	0|0|0|0|0|0|0|0	10	4.69126	3.18045	0.76	4.5	0	0	na	na
NPAT	NPAT	SNRPD3	SNRPD3	3|3	3|0|0|0	0|0|0|0|0|0|0|0	3	4.27766	2.7593	0.81	4.45	0	0	na	na
NPAT	NPAT	RPL7A	RPL7A	14|11	9|2|0|0	0|0|0|0|0|0|0|0	12.5	8.5885	5.61373	0.93	4.3	0	0	na	na
NPAT	NPAT	RPL18	RPL18	10|3	2|1|0|0	0|0|0|0|0|0|0|0	6.5	7.53318	4.23997	0.85	4.27	0	0	na	na
NPAT	NPAT	PABPC1	PABPC1	8|3	11|2|0|0	0|0|0|0|0|0|0|0	5.5	3.58586	2.38558	0.72	4.17	0	0	na	na
NPAT	NPAT	RPL6	RPL6	5|12	0|1|0|0	0|0|0|0|0|0|0|0	8.5	12.2666	6.36804	0.99	3.99	0	0	na	na
NPAT	NPAT	RPL7	RPL7	9|13	9|3|0|0	0|0|0|0|0|0|0|0	11	7.2056	4.6578	0.88	3.96	0	0	na	na
NPAT	NPAT	RPS20	RPS20	7|3	4|2|0|0	0|0|0|0|0|0|0|0	5	4.67325	2.9916	0.8	3.94	0	0	na	na
NPAT	NPAT	RPS15A	RPS15A	8|4	8|1|0|0	0|0|0|0|0|0|0|0	6	4.89675	3.19773	0.81	3.69	0	0	na	na
NPAT	NPAT	RPS2	RPS2	12|8	7|4|0|0	0|0|0|0|0|0|1|0	10	6.43491	2.78012	0.84	3.61	0	0	na	na
NPAT	NPAT	RPS8	RPS8	10|7	6|2|0|0	0|0|0|0|0|0|0|0	8.5	6.88873	4.46331	0.82	3.58	0	0	na	na
NPAT	NPAT	RPL10	RPL10	5|4	4|1|0|0	0|0|0|0|0|0|0|0	4.5	4.8777	3.17573	0.82	3.54	0	0	na	na
NPAT	NPAT	SYNCRIP	SYNCRIP	4|3	3|0|0|0	0|0|0|0|0|0|0|0	3.5	4.8134	3.05752	0.77	3.38	0	0	na	na
NPAT	NPAT	RPS24	RPS24	2|5	2|1|0|0	0|0|0|0|0|0|0|0	3.5	4.70815	2.81374	0.79	3.38	0	0	na	na
NPAT	NPAT	RPS4X	RPS4X	6|9	8|4|0|0	0|0|0|0|0|0|0|0	7.5	4.8789	3.23469	0.77	3.36	0	0	na	na
NPAT	NPAT	CKAP4	CKAP4	6|14	3|0|0|0	0|0|0|0|0|0|0|0	10	12.8994	6.83041	0.97	3.18	0	0	na	na
NPAT	NPAT	NCL	NCL	13|15	22|7|0|0	0|0|0|0|0|0|0|0	14	4.85319	3.4105	0.8	3.16	0	0	na	na
NPAT	NPAT	ATAD3A	ATAD3A	13|15	9|5|0|0	0|0|0|0|0|0|0|0	14	7.79481	5.18979	0.89	3.07	0	0	na	na
NPAT	NPAT	RPLP2	RPLP2	6|4	7|0|0|0	0|0|0|0|0|0|0|0	5	4.92846	3.22021	0.86	3.05	0	0	na	na
NPAT	NPAT	RPL14	RPL14	2|3	1|1|0|0	0|0|0|0|0|0|0|0	2.5	3.79969	2.4521	0.88	2.91	0	0	na	na
NPAT	NPAT	RPL11	RPL11	4|4	4|1|0|0	0|0|0|0|0|0|0|0	4	4.44122	2.91663	0.78	2.87	0	0	na	na
NPAT	NPAT	DHX9	DHX9	8|7	11|5|0|0	0|0|0|0|0|0|0|0	7.5	3.9954	2.80365	0.7	2.78	0	0	na	na
NPAT	NPAT	RPL3	RPL3	13|6	13|4|1|0	0|0|0|0|0|0|0|0	9.5	3.44401	2.39858	0.76	2.77	0	0	na	na
NPAT	NPAT	RPL22	RPL22	4|3	3|1|0|0	0|0|0|0|0|0|0|0	3.5	4.19826	2.75992	0.79	2.53	0	0	na	na
NPAT	NPAT	HNRNPF	HNRNPF	7|7	9|5|0|0	0|0|0|0|0|0|0|0	7	4.04518	2.81648	0.76	2.3	0	0	na	na
NPAT	NPAT	TMEM33	TMEM33	5|1	2|1|0|0	0|0|0|0|0|0|0|0	3	3.82277	2.2901	0.71	1.78	0	0	na	na
NPAT	NPAT	HSPD1	HSPD1	21|22	26|20|0|0	0|0|0|0|0|0|0|0	21.5	4.49666	3.2472	0.93	1.08	0	0	na	na
RANBP10	RANBP10	MKLN1	MKLN1	33|13	0|0|0|0	0|0|0|0|0|0|0|0	23	32.7788	17.1494	1	12.35	0	1	na	|| pubmed:unassigned1312 || || || || || || || ||
RANBP10	RANBP10	WDR26	WDR26	39|9	0|1|0|0	0|0|0|0|0|0|0|0	24	26.1472	13.8388	1	7.54	1	1	|| pubmed:22939629|pubmed:26344197 || || || || || || || ||	|| pubmed:22939629|pubmed:26344197 || || || || || || || ||
RANBP10	RANBP10	RANBP9	RANBP9	32|17	0|0|0|0	0|0|0|0|0|0|0|0	24.5	36.8917	19.1882	1	5.21	0	1	na	|| pubmed:27173435|pubmed:unassigned1312 || || || || || || || ||
RANBP10	RANBP10	YPEL5	YPEL5	2|4	0|0|0|0	0|0|0|0|0|0|0|0	3	6.63665	3.40582	0.9	4.01	1	1	|| pubmed:26496610 || || || || || || || ||	|| pubmed:26496610 || || || || || || || ||
RANBP10	RANBP10	GID8	GID8	22|6	0|0|0|0	0|0|0|0|0|0|0|0	14	19.1053	9.98302	1	2.94	1	1	|| pubmed:26344197 || || || || || || || ||	|| pubmed:26344197 || || || || || || || ||
RANBP10	RANBP10	ARMC8	ARMC8	10|5	0|0|0|0	0|0|0|0|0|0|0|0	7.5	11.8551	6.51458	1	1.54	0	1	na	|| pubmed:27173435|pubmed:unassigned1312 || || || || || || || ||
RANBP10	RANBP10	MAEA	MAEA	5|2	0|0|0|0	0|0|0|0|0|0|0|0	3.5	5.84997	3.46621	0.96	1.33	0	1	na	|| pubmed:27173435|pubmed:unassigned1312 || || || || || || || ||
RANBP10	RANBP10	MMS19	MMS19	19|9	0|3|0|0	0|0|0|0|0|0|0|0	14	13.318	8.03251	0.98	12.06	0	0	na	na
RANBP10	RANBP10	MAGED1	MAGED1	9|9	3|1|0|0	0|0|0|0|0|0|0|0	9	10.5488	5.99981	0.92	11.64	0	0	na	na
RANBP10	RANBP10	TMX3	TMX3	5|9	0|2|0|0	0|0|0|0|0|0|0|0	7	10.0486	5.10367	0.92	6.65	0	0	na	na
RANBP10	RANBP10	AIFM1	AIFM1	38|11	10|18|0|0	0|1|0|0|0|0|0|0	24.5	5.94768	3.16701	0.87	5.31	0	0	na	na
RANBP10	RANBP10	RPN2	RPN2	5|3	0|3|0|0	0|0|0|0|0|0|0|0	4	4.43267	2.89038	0.87	5.24	0	0	na	na
RANBP10	RANBP10	AKAP8L	AKAP8L	3|3	1|1|0|0	0|0|0|0|0|0|0|0	3	4.60645	2.82322	0.89	4.97	0	0	na	na
RANBP10	RANBP10	SSR1	SSR1	2|5	0|0|0|0	0|0|0|0|0|0|0|0	3.5	7.79185	3.74046	0.85	4.4	0	0	na	na
RANBP10	RANBP10	PSMC1	PSMC1	8|4	5|0|0|0	0|0|0|0|0|0|0|0	6	6.31381	3.97294	0.89	4.35	0	0	na	na
RANBP10	RANBP10	PSMC2	PSMC2	7|5	19|0|0|0	0|0|0|0|0|0|0|0	6	3.41147	2.37194	0.72	4.14	0	0	na	na
RANBP10	RANBP10	SCO2	SCO2	5|2	5|0|0|0	0|0|0|0|0|0|0|0	3.5	3.81404	2.54456	0.76	4.06	0	0	na	na
RANBP10	RANBP10	RUVBL1	RUVBL1	15|8	13|10|0|0	0|0|0|0|0|0|0|0	11.5	4.13205	2.93286	0.79	3.77	0	0	na	na
RANBP10	RANBP10	UQCRC2	UQCRC2	3|1	0|0|0|0	0|0|0|0|0|0|0|0	2	3.67894	2.35587	0.86	3.72	0	0	na	na
RANBP10	RANBP10	PSMD1	PSMD1	9|3	5|4|0|0	0|0|0|0|0|0|0|0	6	3.91611	2.68049	0.73	3.61	0	0	na	na
RANBP10	RANBP10	TIMM50	TIMM50	11|9	8|4|0|0	0|0|0|0|0|0|0|0	10	6.46296	4.18144	0.79	3.53	0	0	na	na
RANBP10	RANBP10	DNAJC7	DNAJC7	23|19	42|25|0|0	0|0|0|0|0|0|0|0	21	3.35565	2.36821	0.74	3.41	0	0	na	na
RANBP10	RANBP10	LPCAT1	LPCAT1	2|3	0|0|0|0	0|0|0|0|0|0|0|0	2.5	5.48144	3.0345	0.86	3.4	0	0	na	na
RANBP10	RANBP10	DNAJA1	DNAJA1	31|9	27|13|0|0	0|0|0|0|0|0|0|0	20	4.2427	3.0119	0.88	3.31	0	0	na	na
RANBP10	RANBP10	HSPA4L	HSPA4L	17|6	19|6|0|0	0|0|0|0|0|0|0|0	11.5	3.95445	2.80638	0.73	3.31	0	0	na	na
RANBP10	RANBP10	BAG5	BAG5	24|7	19|5|0|0	0|0|0|0|0|0|0|0	15.5	5.32482	3.66816	0.81	3.28	0	0	na	na
RANBP10	RANBP10	USP7	USP7	33|11	7|3|0|0	0|0|0|0|0|0|0|0	22	13.0896	8.34508	0.98	3.27	0	0	na	na
RANBP10	RANBP10	SLC3A2	SLC3A2	9|5	5|8|0|0	0|0|0|0|0|0|0|0	7	3.68249	2.58494	0.71	3.25	0	0	na	na
RANBP10	RANBP10	ATP1A1	ATP1A1	17|13	17|18|0|0	0|0|0|0|0|0|0|0	15	3.91489	2.74811	0.8	3.2	0	0	na	na
RANBP10	RANBP10	ATP2A1	ATP2A1	9|6	0|2|0|0	0|0|0|0|0|0|0|0	7.5	9.01466	5.3445	0.95	2.77	0	0	na	na
RANBP10	RANBP10	FKBP8	FKBP8	8|6	3|1|0|0	0|0|0|0|0|0|0|0	7	7.92382	4.76917	0.88	2.71	0	0	na	na
RANBP10	RANBP10	RPN1	RPN1	20|8	13|5|0|0	0|0|0|0|0|0|0|0	14	6.0802	4.18109	0.84	2.58	0	0	na	na
RANBP10	RANBP10	SLC7A5	SLC7A5	2|1	0|0|0|0	0|0|0|0|0|0|0|0	1.5	3.17103	2.10365	0.74	2.51	0	0	na	na
RANBP10	RANBP10	ATP2A2	ATP2A2	14|6	13|5|0|0	0|0|0|0|0|0|0|0	10	4.48328	3.13525	0.82	2.49	0	0	na	na
RANBP10	RANBP10	GALK1	GALK1	3|2	4|0|0|0	0|0|0|0|0|0|0|0	2.5	3.38754	2.26703	0.79	2.12	0	0	na	na
RANBP10	RANBP10	PSMB4	PSMB4	2|1	0|0|0|0	0|0|0|0|0|0|0|0	1.5	3.17103	2.10365	0.78	1.98	0	0	na	na
RANBP10	RANBP10	HSPD1	HSPD1	45|19	26|20|0|0	0|0|0|0|0|0|0|0	32	5.99167	4.31986	0.96	1.95	0	0	na	na
RANBP10	RANBP10	PGRMC1	PGRMC1	2|3	0|0|0|0	0|0|0|0|0|0|0|0	2.5	5.48144	3.0345	0.9	1.9	0	0	na	na
RANBP10	RANBP10	TUFM	TUFM	29|9	34|20|0|0	0|0|0|0|0|0|0|0	19	3.0741	2.23536	0.73	1.61	0	0	na	na
RANBP10	RANBP10	TMEM33	TMEM33	2|2	2|1|0|0	0|0|0|0|0|0|0|0	2	3.07486	2.04592	0.72	1.4	0	0	na	na
RANBP10	RANBP10	HADHA	HADHA	8|4	15|1|0|0	0|0|0|0|0|0|0|0	6	3.46499	2.44015	0.77	1.25	0	0	na	na
RANBP10	RANBP10	ALDH3A2	ALDH3A2	3|4	1|2|0|0	0|0|0|0|0|0|0|0	3.5	4.78325	2.85712	0.82	1.12	0	0	na	na
RANBP10	RANBP10	CCT4	CCT4	24|8	18|8|0|0	0|1|0|0|0|0|0|0	16	5.01905	2.55544	0.86	1.06	0	0	na	na
RANBP10	RANBP10	CCT7	CCT7	33|6	10|2|0|0	0|0|0|0|0|0|0|0	19.5	10.06	6.07007	0.97	1.01	0	0	na	na
RANBP10	RANBP10	HSP90AB2P	HSP90AB2P	4|4	0|5|0|0	0|0|0|0|0|0|0|0	4	3.88993	2.52538	0.83	1.01	0	0	na	na
RANBP9	RANBP9	MKLN1	MKLN1	32|39	0|0|0|0	0|0|0|0|0|0|0|0	35.5	30.689	13.8015	1	10.7	1	1	|| pubmed:12559565|pubmed:18710924|pubmed:26496610|pubmed:17467196 || || || || || || || ||	|| pubmed:12559565|pubmed:18710924|pubmed:26496610|pubmed:17467196 || || || || || || || ||
RANBP9	RANBP9	WDR26	WDR26	31|35	0|1|0|0	0|0|0|0|0|0|0|0	33	23.5624	11.4256	1	6.96	1	1	|| pubmed:22863883 || || || || || || || ||	|| pubmed:22863883 || || || || || || || ||
RANBP9	RANBP9	RMND5A	RMND5A	6|20	0|0|0|0	0|0|0|0|0|0|0|0	13	14.0512	5.44035	0.94	4.4	1	1	|| pubmed:28514442|pubmed:26186194|pubmed:17467196 || || || || || || || ||	|| pubmed:28514442|pubmed:26186194|pubmed:17467196 || || || || || || || ||
RANBP9	RANBP9	YPEL5	YPEL5	8|6	0|0|0|0	0|0|0|0|0|0|0|0	7	6.21008	3.52539	0.99	3.84	1	1	|| pubmed:26496610 || || || || || || || ||	|| pubmed:26496610 || || || || || || || ||
RANBP9	RANBP9	MAEA	MAEA	13|24	0|0|0|0	0|0|0|0|0|0|0|0	18.5	17.8727	7.61504	1	3.29	1	1	|| pubmed:17467196|pubmed:26344197 || || || || || || || ||	|| pubmed:17467196|pubmed:26344197 || || || || || || || ||
RANBP9	RANBP9	ARMC8	ARMC8	14|25	0|0|0|0	0|0|0|0|0|0|0|0	19.5	18.6714	7.97816	1	2.58	0	1	na	|| pubmed:27173435|pubmed:unassigned1312 || || || || || || || ||
RANBP9	RANBP9	GID8	GID8	14|18	0|0|0|0	0|0|0|0|0|0|0|0	16	14.542	6.85142	1	2.53	1	1	|| pubmed:12559565|pubmed:22863883|pubmed:17467196|pubmed:26344197 || || || || || || || ||	|| pubmed:12559565|pubmed:22863883|pubmed:17467196|pubmed:26344197 || || || || || || || ||
RANBP9	RANBP9	RANBP10	RANBP10	5|9	0|0|0|0	0|0|0|0|0|0|0|0	7	7.35335	3.63444	0.98	2.3	0	1	na	|| pubmed:27173435|pubmed:unassigned1312 || || || || || || || ||
RANBP9	RANBP9	PSMA2	PSMA2	10|8	1|0|0|0	0|0|0|0|0|0|0|0	9	7.05443	3.97119	1	4.73	0	0	na	na
RANBP9	RANBP9	TMX3	TMX3	5|8	0|2|0|0	0|0|0|0|0|0|0|0	6.5	4.87665	2.74043	0.93	3.3	0	0	na	na
RANBP9	RANBP9	RPL35A	RPL35A	7|2	0|0|0|0	0|0|0|0|0|0|0|0	4.5	3.64159	2.33992	0.97	2.76	0	0	na	na
RANBP9	RANBP9	GPI	GPI	10|1	0|0|0|0	0|0|0|0|0|0|0|0	5.5	3.67815	2.23651	0.84	2.57	0	0	na	na
RANBP9	RANBP9	PSMA3	PSMA3	8|2	3|0|0|0	0|0|0|0|0|0|0|0	5	2.91637	2.00262	0.89	2.52	0	0	na	na
RANBP9	RANBP9	PSMB1	PSMB1	8|3	0|0|0|0	0|0|0|0|0|0|0|0	5.5	4.44033	2.75033	0.99	2.33	0	0	na	na
RANBP9	RANBP9	SERPINB7	SERPINB7	9|1	1|0|0|0	0|0|0|0|0|0|0|0	5	3.13467	2.01328	0.84	1.97	0	0	na	na
RANBP9	RANBP9	PSMC6	PSMC6	9|4	1|2|0|0	0|0|0|0|0|0|0|0	6.5	3.50754	2.35796	0.89	1.96	0	0	na	na
RANBP9	RANBP9	RPL6	RPL6	11|7	0|1|0|0	0|0|0|0|0|0|0|0	9	6.22268	3.68384	1	1.78	0	0	na	na
RANBP9	RANBP9	RPL7	RPL7	12|9	9|3|0|0	0|0|0|0|0|0|0|0	10.5	3.46889	2.33082	0.8	1.63	0	0	na	na
RANBP9	RANBP9	RPS10	RPS10	5|2	0|0|0|0	0|0|0|0|0|0|0|0	3.5	3.22395	2.13066	0.96	1.48	0	0	na	na
RANBP9	RANBP9	CKAP4	CKAP4	17|7	3|0|0|0	0|0|0|0|0|0|0|0	12	6.57391	4.02458	0.97	1.46	0	0	na	na
RANBP9	RANBP9	RPL5	RPL5	5|5	4|0|0|0	0|0|0|0|0|0|0|0	5	3.49934	2.22768	0.83	1.39	0	0	na	na
RANBP9	RANBP9	PPP2R1A	PPP2R1A	16|7	6|6|0|0	0|0|0|0|0|0|0|0	11.5	3.02384	2.15326	0.81	1.33	0	0	na	na
RANBP9	RANBP9	HSPD1	HSPD1	36|44	26|20|0|0	0|0|0|0|0|0|0|0	40	4.50948	2.79587	0.94	1.28	0	0	na	na
RMND5A	RMND5A	WDR26	WDR26	9|13	0|1|0|0	0|0|0|0|0|0|0|0	11	14.6757	8.30199	1	3.3	1	1	|| pubmed:28514442|pubmed:26186194 || || || || || || || ||	|| pubmed:28514442|pubmed:26186194 || || || || || || || ||
RMND5A	RMND5A	ARMC8	ARMC8	11|20	0|0|0|0	0|0|0|0|0|0|0|0	15.5	23.6444	12.5066	1	3.13	1	1	|| pubmed:28514442|pubmed:26186194 || || || || || || || ||	|| pubmed:28514442|pubmed:26186194 || || || || || || || ||
RMND5A	RMND5A	YPEL5	YPEL5	3|3	0|0|0|0	0|0|0|0|0|0|0|0	3	5.70713	3.34754	0.97	3.01	1	1	|| pubmed:28514442|pubmed:26186194|pubmed:26496610 || || || || || || || ||	|| pubmed:28514442|pubmed:26186194|pubmed:26496610 || || || || || || || ||
RMND5A	RMND5A	GID8	GID8	11|11	0|0|0|0	0|0|0|0|0|0|0|0	11	18.2595	9.55874	1	2.87	1	1	|| pubmed:28514442|pubmed:26186194|pubmed:17467196 || || || || || || || ||	|| pubmed:28514442|pubmed:26186194|pubmed:17467196 || || || || || || || ||
RMND5A	RMND5A	RANBP9	RANBP9	10|17	0|0|0|0	0|0|0|0|0|0|0|0	13.5	20.8787	11.1138	1	2.77	1	1	|| pubmed:28514442|pubmed:26186194|pubmed:17467196 || || || || || || || ||	|| pubmed:28514442|pubmed:26186194|pubmed:17467196 || || || || || || || ||
RMND5A	RMND5A	RANBP10	RANBP10	5|5	0|0|0|0	0|0|0|0|0|0|0|0	5	8.84522	4.90171	0.99	2.59	1	1	|| pubmed:28514442|pubmed:26186194 || || || || || || || ||	|| pubmed:28514442|pubmed:26186194 || || || || || || || ||
RMND5A	RMND5A	DDX5	DDX5	2|4	7|0|0|0	0|0|0|0|0|0|0|0	3	3.0531	2.12178	0.79	2.05	0	1	na	|| pubmed:27173435|pubmed:unassigned1312 || || || || || || || ||
RMND5A	RMND5A	MAEA	MAEA	1|7	0|0|0|0	0|0|0|0|0|0|0|0	4	6.159	3.23459	0.83	1.02	1	1	|| pubmed:28514442|pubmed:26186194|pubmed:17467196 || || || || || || || ||	|| pubmed:28514442|pubmed:26186194|pubmed:17467196 || || || || || || || ||
RMND5A	RMND5A	KARS	KARS	1|15	7|1|0|0	0|0|0|0|0|0|0|0	8	5.63983	2.73973	0.7	7.11	0	0	na	na
RMND5A	RMND5A	CKAP4	CKAP4	18|19	3|0|0|0	0|0|0|0|0|0|0|0	18.5	22.6021	12.6232	1	6.41	0	0	na	na
RMND5A	RMND5A	RARS	RARS	4|7	13|3|0|0	0|0|0|0|0|0|0|0	5.5	3.05608	2.18584	0.74	5.63	0	0	na	na
RMND5A	RMND5A	RPL5	RPL5	9|10	4|0|0|0	0|0|0|0|0|0|0|0	9.5	11.0156	6.49307	0.95	5.31	0	0	na	na
RMND5A	RMND5A	PTCD3	PTCD3	2|7	0|0|0|0	0|0|0|0|0|0|0|0	4.5	7.12972	3.95757	0.96	5.05	0	0	na	na
RMND5A	RMND5A	DDX21	DDX21	8|8	7|0|0|0	0|0|0|0|0|0|0|0	8	7.75609	4.79781	0.93	4.98	0	0	na	na
RMND5A	RMND5A	RPL28	RPL28	6|2	0|0|0|0	0|0|0|0|0|0|0|0	4	8.02096	3.91996	0.94	4.8	0	0	na	na
RMND5A	RMND5A	RPS16	RPS16	8|8	8|2|0|0	1|0|0|0|0|0|0|0	8	6.04751	2.33836	0.89	4.66	0	0	na	na
RMND5A	RMND5A	DHX9	DHX9	7|20	11|5|0|0	0|0|0|0|0|0|0|0	13.5	6.29026	4.16369	0.92	4.59	0	0	na	na
RMND5A	RMND5A	RPS9	RPS9	11|13	7|3|0|0	0|0|0|0|0|0|0|0	12	8.35863	5.41177	0.9	4.54	0	0	na	na
RMND5A	RMND5A	MRPS22	MRPS22	1|9	0|0|0|0	0|0|0|0|0|0|0|0	5	7.35566	3.58942	0.83	4.53	0	0	na	na
RMND5A	RMND5A	RPS19	RPS19	7|5	8|1|0|0	0|0|0|0|0|0|0|0	6	5.26813	3.30759	0.82	4.24	0	0	na	na
RMND5A	RMND5A	RPL4	RPL4	13|8	6|3|0|0	0|0|0|0|0|0|0|0	10.5	8.28757	4.93105	0.86	4.21	0	0	na	na
RMND5A	RMND5A	RPL15	RPL15	6|2	3|1|0|0	0|0|0|0|0|0|0|0	4	5.29881	2.90672	0.77	4.12	0	0	na	na
RMND5A	RMND5A	RPSA	RPSA	4|3	2|0|0|0	0|0|0|0|0|0|0|0	3.5	5.50288	3.26805	0.89	4.03	0	0	na	na
RMND5A	RMND5A	RPL6	RPL6	9|8	0|1|0|0	0|0|0|0|0|0|0|0	8.5	12.169	6.737	1	3.92	0	0	na	na
RMND5A	RMND5A	RPL3	RPL3	14|10	13|4|1|0	0|0|0|0|0|0|0|0	12	4.64722	3.08375	0.82	3.83	0	0	na	na
RMND5A	RMND5A	UBE2O	UBE2O	1|6	2|0|0|0	0|0|0|0|0|0|0|0	3.5	4.58227	2.65678	0.72	3.79	0	0	na	na
RMND5A	RMND5A	RPS6	RPS6	5|8	1|0|0|0	0|0|0|1|0|0|0|0	6.5	9.61383	2.5998	1	3.73	0	0	na	na
RMND5A	RMND5A	RPS4Y1	RPS4Y1	3|3	0|0|0|0	0|0|0|0|0|0|0|0	3	5.70713	3.34754	0.97	3.71	0	0	na	na
RMND5A	RMND5A	RPS2	RPS2	9|10	7|4|0|0	0|0|0|0|0|0|1|0	9.5	6.23521	2.67563	0.76	3.48	0	0	na	na
RMND5A	RMND5A	RPLP2	RPLP2	6|5	7|0|0|0	0|0|0|0|0|0|0|0	5.5	5.61772	3.51254	0.86	3.47	0	0	na	na
RMND5A	RMND5A	ILF2	ILF2	3|7	8|5|0|0	0|0|0|0|0|0|0|0	5	2.87114	2.04285	0.7	3.45	0	0	na	na
RMND5A	RMND5A	RPL27	RPL27	4|2	0|2|0|0	0|0|0|0|0|0|0|0	3	4.38353	2.62499	0.78	3.36	0	0	na	na
RMND5A	RMND5A	RPS24	RPS24	4|3	2|1|0|0	0|0|0|0|0|0|0|0	3.5	4.74626	2.9319	0.8	3.34	0	0	na	na
RMND5A	RMND5A	HNRNPR	HNRNPR	2|5	5|0|0|0	0|0|0|0|0|0|0|0	3.5	3.86822	2.547	0.84	3.33	0	0	na	na
RMND5A	RMND5A	MRPS9	MRPS9	2|4	1|0|0|0	0|0|0|0|0|0|0|0	3	4.82014	2.98171	0.95	3.32	0	0	na	na
RMND5A	RMND5A	MRPL12	MRPL12	2|2	0|0|0|0	0|0|0|0|0|0|0|0	2	4.13809	2.56918	0.94	3.22	0	0	na	na
RMND5A	RMND5A	RPL35A	RPL35A	2|2	0|0|0|0	0|0|0|0|0|0|0|0	2	4.13809	2.56918	0.88	3.21	0	0	na	na
RMND5A	RMND5A	RPS15A	RPS15A	5|4	8|1|0|0	0|0|0|0|0|0|0|0	4.5	4.02773	2.6407	0.77	2.93	0	0	na	na
RMND5A	RMND5A	MRPS27	MRPS27	1|6	0|0|0|0	0|0|0|0|0|0|0|0	3.5	5.56068	3.0417	0.84	2.91	0	0	na	na
RMND5A	RMND5A	RPL7	RPL7	8|9	9|3|0|0	0|0|0|0|0|0|0|0	8.5	5.56853	3.71325	0.84	2.87	0	0	na	na
RMND5A	RMND5A	RPS10	RPS10	3|3	0|0|0|0	0|0|0|0|0|0|0|0	3	5.70713	3.34754	0.97	2.8	0	0	na	na
RMND5A	RMND5A	RPL9	RPL9	3|4	4|2|0|0	0|0|0|0|0|0|0|0	3.5	3.47611	2.37748	0.72	2.75	0	0	na	na
RMND5A	RMND5A	ATAD3A	ATAD3A	11|15	9|5|0|0	0|0|0|0|0|0|0|0	13	7.05333	4.75123	0.91	2.74	0	0	na	na
RMND5A	RMND5A	RPS8	RPS8	7|5	6|2|0|0	0|0|0|0|0|0|0|0	6	5.32028	3.33413	0.76	2.69	0	0	na	na
RMND5A	RMND5A	NCL	NCL	11|13	22|7|0|0	0|0|0|0|0|0|0|0	12	4.13708	2.92868	0.75	2.67	0	0	na	na
RMND5A	RMND5A	RPL7A	RPL7A	8|7	9|2|0|0	0|0|0|0|0|0|0|0	7.5	5.51766	3.57561	0.85	2.56	0	0	na	na
RMND5A	RMND5A	RPS4X	RPS4X	6|5	8|4|0|0	0|0|0|0|0|0|0|0	5.5	3.73531	2.51532	0.73	2.46	0	0	na	na
RMND5A	RMND5A	RPS17	RPS17	4|4	5|1|0|0	0|0|0|0|0|0|0|0	4	4.21258	2.76196	0.78	2.44	0	0	na	na
RMND5A	RMND5A	RPLP1	RPLP1	2|2	2|1|0|0	0|0|0|0|0|0|0|0	2	2.94113	2.01323	0.73	2.43	0	0	na	na
RMND5A	RMND5A	IGF2BP1	IGF2BP1	3|5	6|2|0|0	0|0|0|0|0|0|0|0	4	3.40514	2.35937	0.78	2.39	0	0	na	na
RMND5A	RMND5A	RPL13AP3	RPL13AP3	3|2	4|0|0|0	0|0|0|0|0|0|0|0	2.5	3.58	2.29898	0.73	2.37	0	0	na	na
RMND5A	RMND5A	GNL3	GNL3	1|4	0|0|0|0	0|0|0|0|0|0|0|0	2.5	4.36402	2.61355	0.9	2.31	0	0	na	na
RMND5A	RMND5A	PPM1G	PPM1G	2|12	5|5|0|0	0|0|0|0|0|0|0|0	7	4.04684	2.46335	0.71	2.26	0	0	na	na
RMND5A	RMND5A	RPL22	RPL22	3|3	3|1|0|0	0|0|0|0|0|0|0|0	3	3.77025	2.48226	0.73	2.24	0	0	na	na
RMND5A	RMND5A	RPL18	RPL18	2|4	2|1|0|0	0|0|0|0|0|0|0|0	3	3.79165	2.50576	0.8	2	0	0	na	na
RMND5A	RMND5A	HNRNPM	HNRNPM	7|8	12|0|0|0	0|0|0|0|0|0|0|0	7.5	5.51556	3.64724	0.85	1.66	0	0	na	na
RMND5A	RMND5A	HSPA4	HSPA4	11|15	32|14|0|0	0|0|0|0|0|0|0|0	13	2.89879	2.12716	0.7	1.65	0	0	na	na
RMND5A	RMND5A	HACD3	HACD3	4|5	3|3|0|0	0|0|0|0|0|0|0|0	4.5	4.1431	2.77792	0.82	1.5	0	0	na	na
RMND5A	RMND5A	HSP90AB2P	HSP90AB2P	6|4	0|5|0|0	0|0|0|0|0|0|0|0	5	4.68553	2.94566	0.9	1.26	0	0	na	na
RMND5A	RMND5A	YME1L1	YME1L1	1|5	2|1|0|0	0|0|0|0|0|0|0|0	3	3.52698	2.2221	0.76	1.25	0	0	na	na
RMND5A	RMND5A	HSPBP1	HSPBP1	4|4	7|1|0|0	0|0|0|0|0|0|0|0	4	3.74912	2.51772	0.75	1.02	0	0	na	na
RMND5B	RMND5B	MKLN1	MKLN1	34|20	0|0|0|0	0|0|0|0|0|0|0|0	27	31.6124	16.23	1	13.85	0	1	na	|| pubmed:unassigned1312 || || || || || || || ||
RMND5B	RMND5B	WDR26	WDR26	18|11	0|1|0|0	0|0|0|0|0|0|0|0	14.5	14.6242	8.15375	1	5.47	0	1	na	|| pubmed:27173435|pubmed:unassigned1312 || || || || || || || ||
RMND5B	RMND5B	PGRMC2	PGRMC2	6|5	0|0|0|0	0|0|0|0|0|0|0|0	5.5	7.28329	4.19496	0.99	4.74	0	1	na	|| pubmed:27173435|pubmed:unassigned1312 || || || || || || || ||
RMND5B	RMND5B	GID8	GID8	27|12	0|0|0|0	0|0|0|0|0|0|0|0	19.5	22.9837	11.5569	1	4.22	0	1	na	|| pubmed:unassigned1312 || || || || || || || ||
RMND5B	RMND5B	RANBP9	RANBP9	22|15	0|0|0|0	0|0|0|0|0|0|0|0	18.5	22.0415	11.6036	1	3.36	0	1	na	|| pubmed:27173435|pubmed:unassigned1312 || || || || || || || ||
RMND5B	RMND5B	YPEL5	YPEL5	3|3	0|0|0|0	0|0|0|0|0|0|0|0	3	4.44122	2.75014	0.95	2.95	0	1	na	|| pubmed:27173435|pubmed:unassigned1312 || || || || || || || ||
RMND5B	RMND5B	ARMC8	ARMC8	13|14	0|0|0|0	0|0|0|0|0|0|0|0	13.5	16.5111	8.87032	1	2.4	0	1	na	|| pubmed:27173435|pubmed:unassigned1312 || || || || || || || ||
RMND5B	RMND5B	MAEA	MAEA	5|3	0|0|0|0	0|0|0|0|0|0|0|0	4	5.53706	3.27401	0.98	1	0	1	na	|| pubmed:27173435|pubmed:unassigned1312 || || || || || || || ||
RMND5B	RMND5B	BIRC6	BIRC6	15|19	0|0|0|0	0|0|0|0|0|0|0|0	17	20.6027	10.8571	1	20.93	0	0	na	na
RMND5B	RMND5B	ANKRD17	ANKRD17	10|12	1|1|0|0	0|0|0|0|0|0|0|0	11	10.5129	6.14458	1	11.27	0	0	na	na
RMND5B	RMND5B	NPLOC4	NPLOC4	5|6	0|0|0|0	0|0|0|0|0|0|0|0	5.5	7.33452	4.20117	1	7.35	0	0	na	na
RMND5B	RMND5B	SQSTM1	SQSTM1	8|5	6|5|0|0	0|0|0|0|0|0|0|0	6.5	3.21309	2.24898	0.74	6.64	0	0	na	na
RMND5B	RMND5B	VCP	VCP	21|21	7|2|0|0	0|0|0|0|0|0|0|0	21	11.7554	7.48607	0.97	5.86	0	0	na	na
RMND5B	RMND5B	HUWE1	HUWE1	16|10	6|4|0|0	0|0|0|0|0|0|0|0	13	6.52688	4.28256	0.95	5.66	0	0	na	na
RMND5B	RMND5B	UBAC2	UBAC2	4|5	0|0|0|0	0|0|0|0|0|0|0|0	4.5	6.18745	3.61684	0.98	5.57	0	0	na	na
RMND5B	RMND5B	BAG6	BAG6	10|18	25|5|0|0	0|0|0|0|0|0|0|0	14	3.72369	2.55965	0.83	5.41	0	0	na	na
RMND5B	RMND5B	ENPP1	ENPP1	13|9	0|0|0|0	0|0|0|0|0|0|0|0	11	13.5153	7.31628	1	5.39	0	0	na	na
RMND5B	RMND5B	UFD1	UFD1	4|3	0|0|0|0	0|0|0|0|0|0|0|0	3.5	4.98914	3.02344	0.98	5.06	0	0	na	na
RMND5B	RMND5B	FAF2	FAF2	10|5	7|3|0|0	0|0|0|0|0|0|0|0	7.5	4.07058	2.71477	0.79	4.98	0	0	na	na
RMND5B	RMND5B	PCCA	PCCA	18|15	6|0|4|0	0|0|0|0|0|0|0|0	16.5	2.96183	2.17365	0.94	4.96	0	0	na	na
RMND5B	RMND5B	AAAS	AAAS	2|5	0|0|0|0	0|0|0|0|0|0|0|0	3.5	5.09161	2.92665	0.91	4.57	0	0	na	na
RMND5B	RMND5B	PSMD1	PSMD1	7|9	5|4|0|0	0|0|0|0|0|0|0|0	8	4.43223	2.98883	0.82	4.17	0	0	na	na
RMND5B	RMND5B	CDIPT	CDIPT	4|13	3|4|0|0	0|0|0|0|0|0|0|0	8.5	5.24367	3.08231	0.84	4.11	0	0	na	na
RMND5B	RMND5B	CANX	CANX	4|3	0|1|0|0	0|0|0|0|0|0|0|0	3.5	4.18043	2.67262	0.96	4.05	0	0	na	na
RMND5B	RMND5B	SLC3A2	SLC3A2	12|12	5|8|0|0	0|0|0|0|0|0|0|0	12	4.79161	3.31586	0.83	4	0	0	na	na
RMND5B	RMND5B	VDAC3	VDAC3	1|5	2|0|0|0	0|0|0|0|0|0|0|0	3	3.74422	2.1936	0.75	3.92	0	0	na	na
RMND5B	RMND5B	PGRMC1	PGRMC1	10|10	0|0|0|0	0|0|0|0|0|0|0|0	10	12.4707	6.83252	1	3.81	0	0	na	na
RMND5B	RMND5B	CDKAL1	CDKAL1	3|4	0|0|0|0	0|0|0|0|0|0|0|0	3.5	5.04037	3.03205	0.97	3.72	0	0	na	na
RMND5B	RMND5B	USP11	USP11	3|5	0|1|0|0	0|0|0|0|0|0|0|0	4	4.7254	2.90816	0.96	3.66	0	0	na	na
RMND5B	RMND5B	EXD2	EXD2	4|3	1|1|0|0	0|0|0|0|0|0|0|0	3.5	3.83718	2.51178	0.93	3.53	0	0	na	na
RMND5B	RMND5B	PSMD14	PSMD14	3|6	2|2|0|0	0|0|0|0|0|0|0|0	4.5	3.89815	2.50741	0.78	3.49	0	0	na	na
RMND5B	RMND5B	PSMD12	PSMD12	3|7	2|1|0|0	0|0|0|0|0|0|0|0	5	4.85997	2.94074	0.84	3.48	0	0	na	na
RMND5B	RMND5B	PTRH2	PTRH2	5|2	0|1|0|0	0|0|0|0|0|0|0|0	3.5	4.1375	2.56333	0.93	3.47	0	0	na	na
RMND5B	RMND5B	PSMD13	PSMD13	5|3	4|0|0|0	0|0|0|0|0|0|0|0	4	3.8801	2.53846	0.78	3.46	0	0	na	na
RMND5B	RMND5B	TNPO1	TNPO1	4|2	0|0|0|0	0|0|0|0|0|0|0|0	3	4.38999	2.67788	0.92	3.36	0	0	na	na
RMND5B	RMND5B	MAGED1	MAGED1	4|3	3|1|0|0	0|0|0|0|0|0|0|0	3.5	3.29592	2.24193	0.75	3.23	0	0	na	na
RMND5B	RMND5B	SCO2	SCO2	5|2	5|0|0|0	0|0|0|0|0|0|0|0	3.5	3.2194	2.12876	0.72	3.19	0	0	na	na
RMND5B	RMND5B	PSMC6	PSMC6	8|5	1|2|0|0	0|0|0|0|0|0|0|0	6.5	5.60979	3.52259	0.92	3.15	0	0	na	na
RMND5B	RMND5B	ATP2B4	ATP2B4	4|2	1|2|0|0	0|0|0|0|0|0|0|0	3	2.93908	2.00595	0.8	3.15	0	0	na	na
RMND5B	RMND5B	DLD	DLD	4|2	1|2|0|0	0|0|0|0|0|0|0|0	3	2.93908	2.00595	0.76	3.11	0	0	na	na
RMND5B	RMND5B	VDAC2	VDAC2	10|8	4|3|0|0	0|0|0|0|0|0|0|0	9	5.61546	3.69331	0.87	3.07	0	0	na	na
RMND5B	RMND5B	PSMC3	PSMC3	12|6	16|3|0|0	0|0|0|0|0|0|0|0	9	3.39666	2.345	0.74	3.06	0	0	na	na
RMND5B	RMND5B	GPX1	GPX1	4|3	0|0|0|0	0|0|0|0|0|0|0|0	3.5	4.98914	3.02344	0.98	3.01	0	0	na	na
RMND5B	RMND5B	PSMC1	PSMC1	5|4	5|0|0|0	0|0|0|0|0|0|0|0	4.5	4.00066	2.64984	0.85	2.9	0	0	na	na
RMND5B	RMND5B	SACM1L	SACM1L	1|4	0|0|0|0	0|0|0|0|0|0|0|0	2.5	3.94453	2.31458	0.74	2.88	0	0	na	na
RMND5B	RMND5B	ATP1A1	ATP1A1	21|20	17|18|0|0	0|0|0|0|0|0|0|0	20.5	3.88904	2.81909	0.82	2.86	0	0	na	na
RMND5B	RMND5B	SLC1A5	SLC1A5	4|3	2|2|0|0	0|0|0|0|0|0|0|0	3.5	3.11739	2.14823	0.8	2.7	0	0	na	na
RMND5B	RMND5B	GNAI2	GNAI2	7|2	0|0|0|0	0|0|0|0|0|0|0|0	4.5	6.03375	3.29918	0.95	2.52	0	0	na	na
RMND5B	RMND5B	RHBDD2	RHBDD2	4|1	0|1|0|0	0|0|0|0|0|0|0|0	2.5	3.17636	2.01592	0.74	2.52	0	0	na	na
RMND5B	RMND5B	SLC16A1	SLC16A1	7|4	0|3|0|0	0|0|0|0|0|0|0|0	5.5	4.57623	2.94646	0.9	2.44	0	0	na	na
RMND5B	RMND5B	PSMB5	PSMB5	4|2	2|0|0|0	0|0|0|0|0|0|0|0	3	3.61757	2.339	0.82	2.42	0	0	na	na
RMND5B	RMND5B	RHOT1	RHOT1	3|6	3|0|0|0	0|0|0|0|0|0|0|0	4.5	4.72527	2.89894	0.9	2.41	0	0	na	na
RMND5B	RMND5B	TMX3	TMX3	3|4	0|2|0|0	0|0|0|0|0|0|0|0	3.5	3.63427	2.40157	0.89	2.36	0	0	na	na
RMND5B	RMND5B	AFG3L2	AFG3L2	5|4	2|0|0|0	0|0|0|0|0|0|0|0	4.5	5.05654	3.15283	0.93	2.35	0	0	na	na
RMND5B	RMND5B	GPX8	GPX8	4|2	0|0|0|0	0|0|0|0|0|0|0|0	3	4.38999	2.67788	0.95	2.34	0	0	na	na
RMND5B	RMND5B	ATP2A2	ATP2A2	16|7	13|5|0|0	0|0|0|0|0|0|0|0	11.5	4.16103	2.78308	0.77	2.27	0	0	na	na
RMND5B	RMND5B	DHRS7B	DHRS7B	4|1	1|0|0|0	0|0|0|0|0|0|0|0	2.5	3.42516	2.1265	0.79	2.25	0	0	na	na
RMND5B	RMND5B	CKAP4	CKAP4	10|6	3|0|0|0	0|0|0|0|0|0|0|0	8	7.63029	4.5472	0.94	2.19	0	0	na	na
RMND5B	RMND5B	ATP2A1	ATP2A1	11|5	0|2|0|0	0|0|0|0|0|0|0|0	8	7.22682	4.25715	0.95	2.17	0	0	na	na
RMND5B	RMND5B	SRPRB	SRPRB	6|5	1|1|0|0	0|0|0|0|0|0|0|0	5.5	5.60162	3.48504	0.98	2.15	0	0	na	na
RMND5B	RMND5B	RPN1	RPN1	16|10	13|5|0|0	0|0|0|0|0|0|0|0	13	4.69676	3.23032	0.84	2.03	0	0	na	na
RMND5B	RMND5B	HACD3	HACD3	9|8	3|3|0|0	0|0|0|0|0|0|0|0	8.5	5.6426	3.69212	0.88	2.02	0	0	na	na
RMND5B	RMND5B	MTHFD1	MTHFD1	16|5	10|6|0|0	0|0|0|0|0|0|0|0	10.5	3.95331	2.52337	0.76	1.96	0	0	na	na
RMND5B	RMND5B	GID4	GID4	3|2	0|0|0|0	0|0|0|0|0|0|0|0	2.5	3.84207	2.43581	0.93	1.94	0	0	na	na
RMND5B	RMND5B	DNAJA1	DNAJA1	22|10	27|13|0|0	0|0|0|0|0|0|0|0	16	2.97712	2.08156	0.81	1.94	0	0	na	na
RMND5B	RMND5B	TMPO	TMPO	5|4	2|2|0|0	0|0|0|0|0|0|0|0	4.5	3.83412	2.56473	0.82	1.84	0	0	na	na
RMND5B	RMND5B	TECR	TECR	5|4	6|1|0|0	0|0|0|0|0|0|0|0	4.5	3.34579	2.30513	0.74	1.83	0	0	na	na
RMND5B	RMND5B	HNRNPM	HNRNPM	17|5	12|0|0|0	0|0|0|0|0|0|0|0	11	5.83504	3.48494	0.85	1.77	0	0	na	na
RMND5B	RMND5B	HSP90AB2P	HSP90AB2P	10|9	0|5|0|0	0|0|0|0|0|0|0|0	9.5	6.0346	3.94395	0.95	1.61	0	0	na	na
RMND5B	RMND5B	YME1L1	YME1L1	3|6	2|1|0|0	0|0|0|0|0|0|0|0	4.5	4.43412	2.76532	0.84	1.47	0	0	na	na
RMND5B	RMND5B	TMEM33	TMEM33	3|3	2|1|0|0	0|0|0|0|0|0|0|0	3	3.15658	2.15504	0.76	1.46	0	0	na	na
RMND5B	RMND5B	ALDH3A2	ALDH3A2	6|6	1|2|0|0	0|0|0|0|0|0|0|0	6	5.27726	3.3707	0.87	1.41	0	0	na	na
RMND5B	RMND5B	HSP90AB4P	HSP90AB4P	7|5	6|4|0|0	0|0|0|0|0|0|0|0	6	3.24359	2.27381	0.8	1.37	0	0	na	na
RMND5B	RMND5B	HAT1	HAT1	7|3	3|4|0|0	0|0|0|0|0|0|0|0	5	3.16745	2.13783	0.74	1.29	0	0	na	na
RMND5B	RMND5B	HSPD1	HSPD1	32|33	26|20|0|0	0|0|0|0|0|0|0|0	32.5	5.01068	3.62196	0.98	1.21	0	0	na	na
RMND5B	RMND5B	FKBP8	FKBP8	5|2	3|1|0|0	0|0|0|0|0|0|0|0	3.5	3.26208	2.15026	0.71	1.13	0	0	na	na
SMU1	SMU1	IK	IK	89	0|0|0|0	0|0|0|0|0|0|0|0	89	48.4458	25.1453	1	43.8	1	1	|| pubmed:28514442|pubmed:26186194|pubmed:22365833|pubmed:26344197 || || || || || || || ||	|| pubmed:28514442|pubmed:26186194|pubmed:22365833|pubmed:26344197 || || || || || || || ||
SMU1	SMU1	MFAP1	MFAP1	67	0|0|0|0	0|0|0|0|0|0|0|0	67	36.7177	19.1768	1	37.32	1	1	|| pubmed:22365833 || || || || || || || ||	|| pubmed:22365833 || || || || || || || ||
SMU1	SMU1	SNRNP200	SNRNP200	82	4|0|0|0	0|0|0|0|0|0|0|0	82	31.3335	18.0237	1	32.89	0	1	na	|| pubmed:unassigned1312 || || || || || || || ||
SMU1	SMU1	PRPF8	PRPF8	50	5|0|0|0	0|0|0|0|0|0|0|0	50	18.0304	10.6921	1	23.24	1	1	|| pubmed:22939629 || || || || || || || ||	|| pubmed:22939629 || || || || || || || ||
SMU1	SMU1	EFTUD2	EFTUD2	47	11|2|1|0	0|0|0|0|0|0|0|0	47	6.8091	4.71253	1	21.66	0	1	na	|| pubmed:unassigned1312 || || || || || || || ||
SMU1	SMU1	CUL7	CUL7	26	0|0|0|0	0|0|0|0|0|0|0|0	26	14.8606	8.0537	1	13.89	1	1	|| pubmed:24711643 || || || || || || || ||	|| pubmed:24711643 || || || || || || || ||
SMU1	SMU1	MATR3	MATR3	25	1|0|0|0	0|0|0|0|0|0|0|0	25	12.9454	7.25672	1	11.39	1	1	|| pubmed:22939629 || || || || || || || ||	|| pubmed:22939629 || || || || || || || ||
SMU1	SMU1	SRSF1	SRSF1	15	1|0|0|0	0|0|0|0|0|0|0|0	15	8.12867	4.72701	1	9.13	1	1	|| pubmed:22939629 || || || || || || || ||	|| pubmed:22939629 || || || || || || || ||
SMU1	SMU1	OBSL1	OBSL1	13	0|0|0|0	0|0|0|0|0|0|0|0	13	7.93029	4.52685	1	8.05	1	1	|| pubmed:24711643 || || || || || || || ||	|| pubmed:24711643 || || || || || || || ||
SMU1	SMU1	PRPF6	PRPF6	11	0|0|0|0	0|0|0|0|0|0|0|0	11	6.86409	3.98426	1	6.96	0	1	na	|| pubmed:27173435|pubmed:unassigned1312 || || || || || || || ||
SMU1	SMU1	PRPF38A	PRPF38A	48	0|0|0|0	0|0|0|0|0|0|0|0	48	26.5888	14.0222	1	27.02	0	0	na	na
SMU1	SMU1	EIF3A	EIF3A	50	19|6|0|0	0|0|0|0|0|0|0|0	50	6.60158	4.60336	0.98	26.9	0	0	na	na
SMU1	SMU1	RAD50	RAD50	46	0|0|0|0	0|0|0|0|0|0|0|0	46	25.5226	13.4796	1	20.46	0	0	na	na
SMU1	SMU1	SART1	SART1	51	0|0|0|0	0|0|0|0|0|0|0|0	51	28.1881	14.8361	1	19.2	0	0	na	na
SMU1	SMU1	TFIP11	TFIP11	29	0|0|0|0	0|0|0|0|0|0|0|0	29	16.4599	8.86758	1	16.72	0	0	na	na
SMU1	SMU1	MRE11	MRE11	38	2|0|0|0	0|0|0|0|0|0|0|0	38	17.5175	9.8781	1	14.6	0	0	na	na
SMU1	SMU1	EIF3C	EIF3C	24	8|2|0|0	0|0|0|0|0|0|0|0	24	6.15551	4.07757	0.99	14.01	0	0	na	na
SMU1	SMU1	EIF3B	EIF3B	23	28|3|0|0	0|0|0|0|0|0|0|0	23	2.90205	2.11559	0.89	12.89	0	0	na	na
SMU1	SMU1	EIF3D	EIF3D	22	4|3|0|0	0|0|0|0|0|0|0|0	22	6.34066	4.13917	0.97	12.15	0	0	na	na
SMU1	SMU1	PAXBP1	PAXBP1	20	0|0|0|0	0|0|0|0|0|0|0|0	20	11.662	6.42592	1	11.84	0	0	na	na
SMU1	SMU1	CCDC8	CCDC8	20	0|0|0|0	0|0|0|0|0|0|0|0	20	11.662	6.42592	1	11.84	0	0	na	na
SMU1	SMU1	EIF3E	EIF3E	18	4|1|0|0	0|0|0|0|0|0|0|0	18	6.53863	4.1402	0.98	10.76	0	0	na	na
SMU1	SMU1	DDX23	DDX23	17	0|0|0|0	0|0|0|0|0|0|0|0	17	10.0627	5.61203	1	10.06	0	0	na	na
SMU1	SMU1	EIF3L	EIF3L	18	8|1|0|0	0|0|0|0|0|0|0|0	18	5.17491	3.43896	0.98	9.84	0	0	na	na
SMU1	SMU1	TRIP6	TRIP6	15	0|0|0|0	0|0|0|0|0|0|0|0	15	8.99649	5.06944	1	9.13	0	0	na	na
SMU1	SMU1	CLASRP	CLASRP	13	0|0|0|0	0|0|0|0|0|0|0|0	13	7.93029	4.52685	1	8.05	0	0	na	na
SMU1	SMU1	DHX30	DHX30	20	0|1|0|0	0|0|0|0|0|0|0|0	20	9.77165	5.6803	1	7.99	0	0	na	na
SMU1	SMU1	PRPF4	PRPF4	13	0|0|0|0	0|0|0|0|0|0|0|0	13	7.93029	4.52685	1	7.92	0	0	na	na
SMU1	SMU1	SNRPD2	SNRPD2	14	1|0|0|0	0|0|0|0|0|0|0|0	14	7.647	4.47404	1	7.83	0	0	na	na
SMU1	SMU1	SNRNP40	SNRNP40	13	0|0|0|0	0|0|0|0|0|0|0|0	13	7.93029	4.52685	1	7.8	0	0	na	na
SMU1	SMU1	SNW1	SNW1	13	0|0|0|0	0|0|0|0|0|0|0|0	13	7.93029	4.52685	1	7.6	0	0	na	na
SMU1	SMU1	SRRM1	SRRM1	13	0|0|0|0	0|0|0|0|0|0|0|0	13	7.93029	4.52685	1	7.58	0	0	na	na
SMU1	SMU1	DHX15	DHX15	41	6|2|1|0	0|0|0|0|0|0|0|0	41	6.94154	4.74348	0.99	7.5	0	0	na	na
SMU1	SMU1	EIF3H	EIF3H	12	6|0|0|0	0|0|0|0|0|0|0|0	12	4.50895	2.96628	0.97	7.34	0	0	na	na
SMU1	SMU1	USP39	USP39	14	0|0|0|0	0|0|0|0|0|0|0|0	14	8.46339	4.79814	1	7.14	0	0	na	na
SMU1	SMU1	PPP1R12A	PPP1R12A	14	0|0|0|0	0|0|0|0|0|0|0|0	14	8.46339	4.79814	1	6.98	0	0	na	na
SMU1	SMU1	SF3B1	SF3B1	11	0|0|0|0	0|0|0|0|0|0|0|0	11	6.86409	3.98426	1	6.96	0	0	na	na
SMU1	SMU1	PRPF31	PRPF31	12	0|0|0|0	0|0|0|0|0|0|0|0	12	7.39719	4.25555	1	6.78	0	0	na	na
SMU1	SMU1	RPL10A	RPL10A	25	0|0|0|0	0|0|0|0|0|0|0|0	25	14.3275	7.7824	1	6.58	0	0	na	na
SMU1	SMU1	ILF3	ILF3	16	0|0|0|0	0|0|0|0|0|0|0|0	16	9.52959	5.34074	1	6.58	0	0	na	na
SMU1	SMU1	FXR2	FXR2	11	0|1|0|0	0|0|0|0|0|0|0|0	11	5.75147	3.52195	1	6.49	0	0	na	na
SMU1	SMU1	RPS15	RPS15	14	1|0|0|0	0|0|0|0|0|0|0|0	14	7.647	4.47404	1	6.43	0	0	na	na
SMU1	SMU1	RSL1D1	RSL1D1	10	0|0|0|0	0|0|0|0|0|0|0|0	10	6.33099	3.71296	1	6.42	0	0	na	na
SMU1	SMU1	SNRNP70	SNRNP70	10	0|0|0|0	0|0|0|0|0|0|0|0	10	6.33099	3.71296	1	6.42	0	0	na	na
SMU1	SMU1	PRPF19	PRPF19	20	8|0|0|0	0|0|0|0|0|0|0|0	20	6.28991	4.06826	0.99	6.39	0	0	na	na
SMU1	SMU1	CCT5	CCT5	119	26|6|0|0	0|1|0|0|0|0|0|0	119	13.0536	6.73884	1	6.16	0	0	na	na
SMU1	SMU1	MRPS5	MRPS5	11	0|0|0|0	0|0|0|0|0|0|0|0	11	6.86409	3.98426	0.99	6.1	0	0	na	na
SMU1	SMU1	CCT3	CCT3	97	18|10|0|1	1|0|0|1|0|0|0|0	97	8.31257	5.61274	1	5.97	0	0	na	na
SMU1	SMU1	EIF3F	EIF3F	14	6|3|0|0	0|0|0|0|0|0|0|0	14	3.81077	2.62418	0.9	5.95	0	0	na	na
SMU1	SMU1	HNRNPA1	HNRNPA1	10	2|0|0|0	0|0|0|0|0|0|0|0	10	5.21705	3.2431	0.97	5.78	0	0	na	na
SMU1	SMU1	HNRNPA1L2	HNRNPA1L2	14	5|0|0|0	0|0|0|0|0|0|0|0	14	5.51793	3.52234	0.97	5.73	0	0	na	na
SMU1	SMU1	RPL36	RPL36	12	0|0|0|0	0|0|0|0|0|0|0|0	12	7.39719	4.25555	1	5.6	0	0	na	na
SMU1	SMU1	MRPS22	MRPS22	13	0|0|0|0	0|0|0|0|0|0|0|0	13	7.93029	4.52685	1	5.41	0	0	na	na
SMU1	SMU1	MYBBP1A	MYBBP1A	12	0|0|0|0	0|0|0|0|0|0|0|0	12	7.39719	4.25555	1	5.4	0	0	na	na
SMU1	SMU1	RPS17	RPS17	22	5|1|0|0	0|0|0|0|0|0|0|0	22	7.36905	4.666	0.99	5.35	0	0	na	na
SMU1	SMU1	THRAP3	THRAP3	8	0|0|0|0	0|0|0|0|0|0|0|0	8	5.26479	3.17037	1	5.34	0	0	na	na
SMU1	SMU1	BRIX1	BRIX1	8	0|0|0|0	0|0|0|0|0|0|0|0	8	5.26479	3.17037	1	5.34	0	0	na	na
SMU1	SMU1	DHX9	DHX9	32	11|5|0|0	0|0|0|0|0|0|0|0	32	5.74838	3.94652	0.98	5.28	0	0	na	na
SMU1	SMU1	SF3B2	SF3B2	8	1|0|0|0	0|0|0|0|0|0|0|0	8	4.75694	2.95622	1	5.18	0	0	na	na
SMU1	SMU1	PTBP1	PTBP1	15	7|1|0|0	0|0|0|0|0|0|0|0	15	4.63553	3.09424	0.96	5.06	0	0	na	na
SMU1	SMU1	GNL3	GNL3	12	0|0|0|0	0|0|0|0|0|0|0|0	12	7.39719	4.25555	1	5	0	0	na	na
SMU1	SMU1	SNRPB	SNRPB	8	2|1|0|0	0|0|0|0|0|0|0|0	8	3.74194	2.48433	0.93	4.97	0	0	na	na
SMU1	SMU1	CCT8	CCT8	97	20|5|0|2	0|0|0|0|0|0|0|0	97	7.45319	5.33485	1	4.83	0	0	na	na
SMU1	SMU1	FBXW8	FBXW8	7	0|0|0|0	0|0|0|0|0|0|0|0	7	4.73169	2.89907	1	4.79	0	0	na	na
SMU1	SMU1	PNMA2	PNMA2	7	0|0|0|0	0|0|0|0|0|0|0|0	7	4.73169	2.89907	1	4.79	0	0	na	na
SMU1	SMU1	DDX50	DDX50	8	0|0|0|0	0|0|0|0|0|0|0|0	8	5.26479	3.17037	0.99	4.76	0	0	na	na
SMU1	SMU1	CCT6A	CCT6A	70	18|4|0|1	0|0|0|0|0|0|0|0	70	7.39657	5.21061	1	4.67	0	0	na	na
SMU1	SMU1	DDX5	DDX5	17	7|0|0|0	0|0|0|0|0|0|0|0	17	5.75893	3.72377	0.99	4.66	0	0	na	na
SMU1	SMU1	SRPK1	SRPK1	8	0|0|0|0	0|0|0|0|0|0|0|0	8	5.26479	3.17037	1	4.61	0	0	na	na
SMU1	SMU1	RPL5	RPL5	23	4|0|0|0	0|0|0|0|0|0|0|0	23	9.29286	5.61329	1	4.58	0	0	na	na
SMU1	SMU1	KIF2A	KIF2A	10	0|0|0|0	0|0|0|0|0|0|0|0	10	6.33099	3.71296	1	4.58	0	0	na	na
SMU1	SMU1	CCT4	CCT4	87	18|8|0|0	0|1|0|0|0|0|0|0	87	10.6012	5.32278	1	4.49	0	0	na	na
SMU1	SMU1	GTPBP4	GTPBP4	7	0|0|0|0	0|0|0|0|0|0|0|0	7	4.73169	2.89907	0.99	4.49	0	0	na	na
SMU1	SMU1	ZC3HAV1	ZC3HAV1	11	5|1|0|0	0|0|0|0|0|0|0|0	11	3.974	2.66779	0.95	4.47	0	0	na	na
SMU1	SMU1	IGF2BP2	IGF2BP2	7	0|0|0|0	0|0|0|0|0|0|0|0	7	4.73169	2.89907	0.99	4.4	0	0	na	na
SMU1	SMU1	NCL	NCL	49	22|7|0|0	0|0|0|0|0|0|0|0	49	5.76709	4.06928	0.98	4.38	0	0	na	na
SMU1	SMU1	RPS4X	RPS4X	25	8|4|0|0	0|0|0|0|0|0|0|0	25	5.4521	3.69784	0.97	4.38	0	0	na	na
SMU1	SMU1	USP47	USP47	7	0|1|0|0	0|0|0|0|0|0|0|0	7	3.96472	2.56268	0.96	4.35	0	0	na	na
SMU1	SMU1	EIF3M	EIF3M	7	3|0|0|0	0|0|0|0|0|0|0|0	7	3.58386	2.38152	0.93	4.34	0	0	na	na
SMU1	SMU1	SRSF6	SRSF6	6	0|0|0|0	0|0|0|0|0|0|0|0	6	4.1986	2.62778	0.99	4.25	0	0	na	na
SMU1	SMU1	CCT7	CCT7	82	10|2|0|0	0|0|0|0|0|0|0|0	82	18.2172	11.6996	1	4.14	0	0	na	na
SMU1	SMU1	DDX17	DDX17	26	5|4|1|0	0|0|0|0|0|0|0|0	26	4.15921	2.93306	0.96	4.14	0	0	na	na
SMU1	SMU1	HNRNPM	HNRNPM	48	12|0|0|0	0|0|0|0|0|0|0|0	48	11.656	7.50137	1	4.13	0	0	na	na
SMU1	SMU1	RPL26L1	RPL26L1	15	3|0|1|0	0|0|0|0|0|0|0|0	15	3.47944	2.44205	0.99	4.12	0	0	na	na
SMU1	SMU1	NPM1	NPM1	22	9|3|0|0	0|0|0|0|0|0|0|0	22	5.00875	3.40633	0.97	4.1	0	0	na	na
SMU1	SMU1	DDX1	DDX1	9	0|3|0|0	0|0|0|0|0|0|0|0	9	3.66874	2.46928	0.96	4.07	0	0	na	na
SMU1	SMU1	IGF2BP3	IGF2BP3	13	7|0|0|0	0|0|0|0|0|0|0|0	13	4.53855	3.00371	0.96	4.04	0	0	na	na
SMU1	SMU1	HNRNPA2B1	HNRNPA2B1	8	3|0|0|0	0|0|0|0|0|0|0|0	8	3.98764	2.60438	0.96	4.03	0	0	na	na
SMU1	SMU1	DDX21	DDX21	18	7|0|0|0	0|0|0|0|0|0|0|0	18	6.06403	3.90378	0.98	3.97	0	0	na	na
SMU1	SMU1	PABPC1	PABPC1	14	11|2|0|0	0|0|0|0|0|0|0|0	14	3.30439	2.3299	0.94	3.94	0	0	na	na
SMU1	SMU1	SF3A1	SF3A1	8	0|0|0|0	0|0|0|0|0|0|0|0	8	5.26479	3.17037	1	3.9	0	0	na	na
SMU1	SMU1	HNRNPR	HNRNPR	10	5|0|0|0	0|0|0|0|0|0|0|0	10	4.12765	2.7257	0.98	3.9	0	0	na	na
SMU1	SMU1	EBNA1BP2	EBNA1BP2	6	0|0|0|0	0|0|0|0|0|0|0|0	6	4.1986	2.62778	0.99	3.9	0	0	na	na
SMU1	SMU1	RPL34	RPL34	7	0|0|0|0	0|0|0|0|0|0|0|0	7	4.73169	2.89907	0.99	3.79	0	0	na	na
SMU1	SMU1	EIF3K	EIF3K	5	0|0|0|0	0|0|0|0|0|0|0|0	5	3.6655	2.35648	0.99	3.71	0	0	na	na
SMU1	SMU1	NOP2	NOP2	5	0|0|0|0	0|0|0|0|0|0|0|0	5	3.6655	2.35648	0.98	3.71	0	0	na	na
SMU1	SMU1	DHX57	DHX57	5	0|0|0|0	0|0|0|0|0|0|0|0	5	3.6655	2.35648	0.98	3.71	0	0	na	na
SMU1	SMU1	RSRC1	RSRC1	5	0|0|0|0	0|0|0|0|0|0|0|0	5	3.6655	2.35648	0.98	3.71	0	0	na	na
SMU1	SMU1	BCLAF1	BCLAF1	5	0|0|0|0	0|0|0|0|0|0|0|0	5	3.6655	2.35648	0.96	3.71	0	0	na	na
SMU1	SMU1	CDC5L	CDC5L	10	0|0|0|0	0|0|0|0|0|0|0|0	10	6.33099	3.71296	1	3.7	0	0	na	na
SMU1	SMU1	SRSF7	SRSF7	7	0|0|0|0	0|0|0|0|0|0|0|0	7	4.73169	2.89907	0.99	3.66	0	0	na	na
SMU1	SMU1	ACOT9	ACOT9	13	9|2|0|0	0|0|0|0|0|0|0|0	13	3.37784	2.36452	0.89	3.66	0	0	na	na
SMU1	SMU1	DDX3Y	DDX3Y	12	7|3|0|0	0|0|0|0|0|0|0|0	12	3.17794	2.23873	0.88	3.63	0	0	na	na
SMU1	SMU1	MRPS34	MRPS34	8	0|0|0|0	0|0|0|0|0|0|0|0	8	5.26479	3.17037	0.99	3.59	0	0	na	na
SMU1	SMU1	DDX41	DDX41	5	0|0|0|0	0|0|0|0|0|0|0|0	5	3.6655	2.35648	0.99	3.49	0	0	na	na
SMU1	SMU1	IGF2BP1	IGF2BP1	15	6|2|0|0	0|0|0|0|0|0|0|0	15	4.43732	2.98699	0.94	3.47	0	0	na	na
SMU1	SMU1	TCF25	TCF25	6	0|0|0|0	0|0|0|0|0|0|0|0	6	4.1986	2.62778	0.99	3.43	0	0	na	na
SMU1	SMU1	RPLP0	RPLP0	15	6|3|0|0	0|0|0|0|0|0|0|0	15	4.05081	2.77256	0.91	3.42	0	0	na	na
SMU1	SMU1	RPL9	RPL9	11	4|2|0|0	0|0|0|0|0|0|0|0	11	3.78408	2.5667	0.89	3.4	0	0	na	na
SMU1	SMU1	MRPS9	MRPS9	8	1|0|0|0	0|0|0|0|0|0|0|0	8	4.75694	2.95622	1	3.34	0	0	na	na
SMU1	SMU1	RPL4	RPL4	25	6|3|0|0	0|0|0|0|0|0|0|0	25	6.45117	4.25632	0.98	3.32	0	0	na	na
SMU1	SMU1	MRPS18B	MRPS18B	6	0|0|0|0	0|0|0|0|0|0|0|0	6	4.1986	2.62778	1	3.28	0	0	na	na
SMU1	SMU1	MRPS7	MRPS7	6	0|0|0|0	0|0|0|0|0|0|0|0	6	4.1986	2.62778	0.99	3.26	0	0	na	na
SMU1	SMU1	MRPS35	MRPS35	6	0|0|0|0	0|0|0|0|0|0|0|0	6	4.1986	2.62778	0.99	3.21	0	0	na	na
SMU1	SMU1	RBMX	RBMX	5	0|0|0|0	0|0|0|0|0|0|0|0	5	3.6655	2.35648	0.99	3.19	0	0	na	na
SMU1	SMU1	DCAF16	DCAF16	5	0|1|0|0	0|0|0|0|0|0|0|0	5	3.07134	2.08305	0.98	3.19	0	0	na	na
SMU1	SMU1	RPLP2	RPLP2	16	7|0|0|0	0|0|0|0|0|0|0|0	16	5.45383	3.54375	0.98	3.18	0	0	na	na
SMU1	SMU1	RPL3	RPL3	29	13|4|1|0	0|0|0|0|0|0|0|0	29	3.71805	2.66666	0.95	3.18	0	0	na	na
SMU1	SMU1	DDX27	DDX27	4	0|0|0|0	0|0|0|0|0|0|0|0	4	3.1324	2.08518	0.99	3.17	0	0	na	na
SMU1	SMU1	SNRPC	SNRPC	4	0|0|0|0	0|0|0|0|0|0|0|0	4	3.1324	2.08518	0.99	3.17	0	0	na	na
SMU1	SMU1	SNRPGP15	SNRPGP15	4	0|0|0|0	0|0|0|0|0|0|0|0	4	3.1324	2.08518	0.99	3.17	0	0	na	na
SMU1	SMU1	RPL15	RPL15	10	3|1|0|0	0|0|0|0|0|0|0|0	10	4.18238	2.75323	0.93	3.14	0	0	na	na
SMU1	SMU1	RPS7	RPS7	22	13|3|1|0	0|0|0|0|0|0|0|0	22	3.00649	2.18169	0.97	3.14	0	0	na	na
SMU1	SMU1	MRPS27	MRPS27	8	0|0|0|0	0|0|0|0|0|0|0|0	8	5.26479	3.17037	1	3.13	0	0	na	na
SMU1	SMU1	TXNDC5	TXNDC5	6	0|0|0|0	0|0|0|0|0|0|0|0	6	4.1986	2.62778	0.99	3.13	0	0	na	na
SMU1	SMU1	RPL7	RPL7	26	9|3|0|0	0|0|0|0|0|0|0|0	26	5.84788	3.93678	0.96	3.12	0	0	na	na
SMU1	SMU1	DDX18	DDX18	4	0|0|0|0	0|0|0|0|0|0|0|0	4	3.1324	2.08518	0.96	3.11	0	0	na	na
SMU1	SMU1	RPS19	RPS19	12	8|1|0|0	0|0|0|0|0|0|0|0	12	3.61274	2.48748	0.93	3.06	0	0	na	na
SMU1	SMU1	CCT6B	CCT6B	9	2|0|0|0	0|0|0|0|0|0|0|0	9	4.77775	3.00613	0.95	3.04	0	0	na	na
SMU1	SMU1	USP9X	USP9X	48	25|23|0|0	0|0|0|0|0|0|0|0	48	3.27514	2.40515	0.91	3.04	0	0	na	na
SMU1	SMU1	RPS15A	RPS15A	14	8|1|0|0	0|0|0|0|0|0|0|0	14	4.13346	2.80464	0.94	3.02	0	0	na	na
SMU1	SMU1	FAM120A	FAM120A	4	0|0|0|0	0|0|0|0|0|0|0|0	4	3.1324	2.08518	0.91	3.01	0	0	na	na
SMU1	SMU1	CAPRIN1	CAPRIN1	6	4|0|0|0	0|0|0|0|0|0|0|0	6	2.94217	2.03741	0.93	3	0	0	na	na
SMU1	SMU1	SKIV2L2	SKIV2L2	5	0|0|0|0	0|0|0|0|0|0|0|0	5	3.6655	2.35648	1	2.98	0	0	na	na
SMU1	SMU1	HNRNPAB	HNRNPAB	4	0|0|0|0	0|0|0|0|0|0|0|0	4	3.1324	2.08518	0.98	2.91	0	0	na	na
SMU1	SMU1	RPS6	RPS6	14	1|0|0|0	0|0|0|1|0|0|0|0	14	7.647	2.11219	1	2.86	0	0	na	na
SMU1	SMU1	SYNCRIP	SYNCRIP	8	3|0|0|0	0|0|0|0|0|0|0|0	8	3.98764	2.60438	0.97	2.82	0	0	na	na
SMU1	SMU1	RCC2	RCC2	8	3|1|0|0	0|0|0|0|0|0|0|0	8	3.47803	2.35088	0.95	2.81	0	0	na	na
SMU1	SMU1	USP15	USP15	4	0|0|0|0	0|0|0|0|0|0|0|0	4	3.1324	2.08518	0.97	2.77	0	0	na	na
SMU1	SMU1	RPL10	RPL10	10	4|1|0|0	0|0|0|0|0|0|0|0	10	3.90684	2.61287	0.94	2.76	0	0	na	na
SMU1	SMU1	GTF2I	GTF2I	4	0|0|0|0	0|0|0|0|0|0|0|0	4	3.1324	2.08518	0.96	2.72	0	0	na	na
SMU1	SMU1	RPL13AP3	RPL13AP3	9	4|0|0|0	0|0|0|0|0|0|0|0	9	4.06288	2.66845	0.93	2.71	0	0	na	na
SMU1	SMU1	TP53	TP53	4	0|0|0|0	0|0|0|0|0|0|0|0	4	3.1324	2.08518	0.98	2.69	0	0	na	na
SMU1	SMU1	UBR5	UBR5	11	0|0|0|0	0|0|0|0|0|0|0|0	11	6.86409	3.98426	1	2.66	0	0	na	na
SMU1	SMU1	LUC7L2	LUC7L2	6	0|0|0|0	0|0|0|0|0|0|0|0	6	4.1986	2.62778	1	2.66	0	0	na	na
SMU1	SMU1	MTPAP	MTPAP	4	0|0|0|0	0|0|0|0|0|0|0|0	4	3.1324	2.08518	0.98	2.66	0	0	na	na
SMU1	SMU1	LARP4	LARP4	4	0|0|0|0	0|0|0|0|0|0|0|0	4	3.1324	2.08518	0.97	2.65	0	0	na	na
SMU1	SMU1	RPL7A	RPL7A	22	9|2|0|0	0|0|0|0|0|0|0|0	22	5.42146	3.63987	0.97	2.55	0	0	na	na
SMU1	SMU1	DAP3	DAP3	5	0|0|0|0	0|0|0|0|0|0|0|0	5	3.6655	2.35648	0.99	2.55	0	0	na	na
SMU1	SMU1	CCT2	CCT2	128	33|12|0|0	0|0|0|0|0|0|0|0	128	10.1157	7.19453	1	2.54	0	0	na	na
SMU1	SMU1	MRPS23	MRPS23	4	0|0|0|0	0|0|0|0|0|0|0|0	4	3.1324	2.08518	0.98	2.5	0	0	na	na
SMU1	SMU1	RPL6	RPL6	16	0|1|0|0	0|0|0|0|0|0|0|0	16	7.9849	4.72104	1	2.49	0	0	na	na
SMU1	SMU1	TCP1	TCP1	53	13|10|0|3	1|0|0|0|0|0|0|0	53	3.33304	2.33525	0.99	2.29	0	0	na	na
SMU1	SMU1	RPS9	RPS9	17	7|3|0|0	0|0|0|0|0|0|0|0	17	4.32307	2.95234	0.94	2.22	0	0	na	na
SMU1	SMU1	RPS8	RPS8	15	6|2|0|0	0|0|0|0|0|0|0|0	15	4.43732	2.98699	0.94	2.2	0	0	na	na
SMU1	SMU1	RPS24	RPS24	6	2|1|0|0	0|0|0|0|0|0|0|0	6	2.98414	2.05915	0.86	2.17	0	0	na	na
SMU1	SMU1	TRIM25	TRIM25	4	0|0|0|0	0|0|0|0|0|0|0|0	4	3.1324	2.08518	0.98	2.13	0	0	na	na
SMU1	SMU1	RPL28	RPL28	5	0|0|0|0	0|0|0|0|0|0|0|0	5	3.6655	2.35648	0.98	2.05	0	0	na	na
SMU1	SMU1	MRPS31	MRPS31	5	0|0|0|0	0|0|0|0|0|0|0|0	5	3.6655	2.35648	0.97	1.99	0	0	na	na
SMU1	SMU1	SERBP1	SERBP1	9	5|2|0|0	0|0|0|0|0|0|0|0	9	3.01863	2.1183	0.9	1.97	0	0	na	na
SMU1	SMU1	USP7	USP7	33	7|3|0|0	0|0|0|0|0|0|0|0	33	7.9875	5.23589	0.99	1.92	0	0	na	na
SMU1	SMU1	MOGS	MOGS	8	2|1|0|0	0|0|0|0|0|0|0|0	8	3.74194	2.48433	0.96	1.9	0	0	na	na
SMU1	SMU1	NEK9	NEK9	5	0|1|0|0	0|0|0|0|0|0|0|0	5	3.07134	2.08305	0.98	1.87	0	0	na	na
SMU1	SMU1	RPL11	RPL11	7	4|1|0|0	0|0|0|0|0|0|0|0	7	2.91992	2.04013	0.84	1.69	0	0	na	na
SMU1	SMU1	HNRNPF	HNRNPF	14	9|5|0|0	0|0|0|0|0|0|0|0	14	2.89041	2.07866	0.8	1.56	0	0	na	na
SMU1	SMU1	PPP2R1A	PPP2R1A	22	6|6|0|0	0|0|0|0|0|0|0|0	22	4.54373	3.13583	0.95	1.53	0	0	na	na
SMU1	SMU1	RPL18	RPL18	6	2|1|0|0	0|0|0|0|0|0|0|0	6	2.98414	2.05915	0.88	1.47	0	0	na	na
SMU1	SMU1	CKAP4	CKAP4	16	3|0|0|0	0|0|0|0|0|0|0|0	16	7.21786	4.38728	1	1.43	0	0	na	na
SSBP2	SSBP2	LDB1	LDB1	18|6	0|0|0|0	0|0|0|0|0|0|0|0	12	53.686	24.871	1	19.61	1	1	|| pubmed:28514442|pubmed:26186194|pubmed:16189514 || || || || || || || ||	|| pubmed:28514442|pubmed:26186194|pubmed:16189514 || || || || || || || ||
SSBP2	SSBP2	SSBP3	SSBP3	3|1	0|0|0|0	0|0|0|0|0|0|0|0	2	9.781	5.05989	0.86	4.97	1	1	|| pubmed:28514442|pubmed:26186194 || || || || || || || ||	|| pubmed:28514442|pubmed:26186194 || || || || || || || ||
SSBP2	SSBP2	P3H1	P3H1	13|11	0|0|0|0	0|0|0|0|0|0|0|0	12	54.7323	28.3266	1	38.49	0	0	na	na
SSBP2	SSBP2	P4HA2	P4HA2	1|11	0|0|0|0	0|0|0|0|0|0|0|0	6	29.017	9.32495	0.73	13.54	0	0	na	na
SSBP2	SSBP2	P4HA1	P4HA1	18|20	0|0|0|0	0|0|0|0|0|0|0|0	19	86.6167	44.3617	1	12.5	0	0	na	na
SSBP2	SSBP2	P4HB	P4HB	28|27	0|0|0|0	0|0|0|0|0|0|0|0	27.5	124.511	63.8304	1	10.49	0	0	na	na
SSBP2	SSBP2	SERPINB7	SERPINB7	1|3	1|0|0|0	0|0|0|0|0|0|0|0	2	9.21565	4.75719	0.88	7.23	0	0	na	na
SSBP2	SSBP2	S100A14	S100A14	1|2	0|0|0|0	0|0|0|0|0|1|0|0	1.5	7.84732	3.42762	0.85	5.04	0	0	na	na
SSBP3	SSBP3	SSBP2	SSBP2	74|260	0|0|0|0	0|0|0|0|0|0|0|0	167	202.137	92.774	1	112.96	1	1	|| pubmed:28514442|pubmed:26186194 || || || || || || || ||	|| pubmed:28514442|pubmed:26186194 || || || || || || || ||
SSBP3	SSBP3	LDB1	LDB1	26|7	0|0|0|0	0|0|0|0|0|0|0|0	16.5	24.5186	10.2181	0.99	7.8	1	1	|| pubmed:28514442|pubmed:26186194|pubmed:25416956 || || || || || || || ||	|| pubmed:28514442|pubmed:26186194|pubmed:25416956 || || || || || || || ||
SSBP3	SSBP3	CARM1	CARM1	16|18	0|0|0|0	0|0|0|0|0|0|0|0	17	23.1268	12.2179	1	15.11	0	0	na	na
SSBP3	SSBP3	KHSRP	KHSRP	17|12	1|1|0|0	0|0|0|0|0|0|0|0	14.5	15.7874	8.71131	1	15.05	0	0	na	na
SSBP3	SSBP3	P4HB	P4HB	74|58	0|0|0|0	0|0|0|0|0|0|0|0	66	89.222	44.3275	1	13.97	0	0	na	na
SSBP3	SSBP3	P4HA1	P4HA1	57|26	0|0|0|0	0|0|0|0|0|0|0|0	41.5	58.5154	26.5832	1	13.18	0	0	na	na
SSBP3	SSBP3	ALDH18A1	ALDH18A1	5|20	0|1|0|0	0|0|0|0|0|0|0|0	12.5	13.3647	6.84045	0.99	12.25	0	0	na	na
SSBP3	SSBP3	SEC23A	SEC23A	5|13	0|0|0|0	0|0|0|0|0|0|0|0	9	12.0372	6.3731	1	10.64	0	0	na	na
SSBP3	SSBP3	P4HA2	P4HA2	4|32	0|0|0|0	0|0|0|0|0|0|0|0	18	21.9038	8.84128	0.95	10.35	0	0	na	na
SSBP3	SSBP3	SEC24C	SEC24C	2|14	0|0|0|0	0|0|0|0|0|0|0|0	8	10.3339	4.76724	0.82	10.29	0	0	na	na
SSBP3	SSBP3	PCMT1	PCMT1	33|18	5|0|0|0	0|0|0|0|0|0|0|0	25.5	23.4359	12.6288	0.99	9.72	0	0	na	na
SSBP3	SSBP3	SEH1L	SEH1L	5|9	0|0|0|0	0|0|0|0|0|0|0|0	7	9.80121	5.44128	1	9.2	0	0	na	na
SSBP3	SSBP3	MTHFD2	MTHFD2	12|11	1|3|0|0	0|0|0|0|0|0|0|0	11.5	9.60081	5.87121	0.96	8.85	0	0	na	na
SSBP3	SSBP3	PPIC	PPIC	8|3	0|0|0|0	0|0|0|0|0|0|0|0	5.5	8.70948	4.3962	0.98	7.01	0	0	na	na
SSBP3	SSBP3	UGDH	UGDH	5|5	0|0|0|0	0|0|0|0|0|0|0|0	5	7.56526	4.31261	0.98	5.98	0	0	na	na
SSBP3	SSBP3	GALK1	GALK1	11|4	4|0|0|0	0|0|0|0|0|0|0|0	7.5	8.08013	4.31209	0.9	5.82	0	0	na	na
SSBP3	SSBP3	RAP1A	RAP1A	5|5	1|0|0|0	0|0|0|0|0|0|0|0	5	6.8355	4.0213	0.98	5.58	0	0	na	na
SSBP3	SSBP3	GART	GART	5|9	6|3|0|0	0|0|0|0|0|0|0|0	7	4.41315	2.97592	0.84	5.41	0	0	na	na
SSBP3	SSBP3	LANCL2	LANCL2	3|4	1|1|0|0	0|0|0|0|0|0|0|0	3.5	4.22866	2.73248	0.94	5.32	0	0	na	na
SSBP3	SSBP3	SNAP23	SNAP23	5|1	0|0|0|0	0|0|0|0|0|0|0|0	3	5.32931	2.75494	0.79	5.3	0	0	na	na
SSBP3	SSBP3	NMD3	NMD3	1|6	0|0|0|0	0|0|0|0|0|0|0|0	3.5	5.10799	2.79304	0.83	5.18	0	0	na	na
SSBP3	SSBP3	WDR45B	WDR45B	3|4	0|0|0|0	0|0|0|0|0|0|0|0	3.5	5.49814	3.28909	0.98	5.13	0	0	na	na
SSBP3	SSBP3	CRKL	CRKL	4|7	0|1|0|0	0|0|0|0|0|0|0|0	5.5	6.6439	3.9807	0.98	4.67	0	0	na	na
SSBP3	SSBP3	PCBP2	PCBP2	6|10	10|6|0|0	0|0|0|0|0|0|0|0	8	3.44276	2.4376	0.72	4.59	0	0	na	na
SSBP3	SSBP3	CDK4	CDK4	7|9	4|4|0|0	0|0|0|0|0|0|0|0	8	5.13864	3.44122	0.82	4.37	0	0	na	na
SSBP3	SSBP3	ACAT1	ACAT1	6|9	3|2|0|0	0|0|0|0|0|0|0|0	7.5	6.18287	3.95786	0.83	4.36	0	0	na	na
SSBP3	SSBP3	PDIA6	PDIA6	5|4	4|1|0|0	0|0|0|0|0|0|0|0	4.5	4.32355	2.80132	0.81	4.35	0	0	na	na
SSBP3	SSBP3	PFN2	PFN2	2|3	0|0|0|0	0|0|0|0|0|0|0|0	2.5	4.18509	2.61949	0.9	3.9	0	0	na	na
SSBP3	SSBP3	PCBP1	PCBP1	8|14	12|6|0|0	0|0|0|0|0|0|0|0	11	4.317	3.01132	0.8	3.82	0	0	na	na
SSBP3	SSBP3	GNB2	GNB2	4|4	1|1|0|0	0|0|0|0|0|0|0|0	4	4.80861	3.03342	0.95	3.75	0	0	na	na
SSBP3	SSBP3	TRAF7	TRAF7	2|2	0|0|0|0	0|0|0|0|0|0|0|0	2	3.6261	2.32798	0.91	3.67	0	0	na	na
SSBP3	SSBP3	FLAD1	FLAD1	3|12	4|7|0|0	0|0|0|0|0|0|0|0	7.5	3.5848	2.30201	0.72	3.62	0	0	na	na
SSBP3	SSBP3	SDHA	SDHA	4|2	0|0|0|0	0|0|0|0|0|0|0|0	3	5.13423	2.94976	0.92	3.6	0	0	na	na
SSBP3	SSBP3	EXOSC6	EXOSC6	2|2	0|0|0|0	0|0|0|0|0|0|0|0	2	3.6261	2.32798	0.92	3.53	0	0	na	na
SSBP3	SSBP3	GNB1L	GNB1L	1|3	0|0|0|0	0|0|0|0|0|0|0|0	2	3.43103	2.1873	0.85	3.47	0	0	na	na
SSBP3	SSBP3	HLA-B	HLA-B	4|2	1|1|0|0	0|0|0|0|0|0|0|0	3	3.94877	2.45057	0.84	3.34	0	0	na	na
SSBP3	SSBP3	VAPB	VAPB	6|2	3|0|0|0	0|0|0|0|0|0|0|0	4	5.03103	2.84363	0.81	3.01	0	0	na	na
SSBP3	SSBP3	TNPO1	TNPO1	2|2	0|0|0|0	0|0|0|0|0|0|0|0	2	3.6261	2.32798	0.86	2.84	0	0	na	na
SSBP3	SSBP3	HSDL2	HSDL2	6|5	1|2|0|0	0|0|0|0|0|0|0|0	5.5	5.56975	3.47734	0.87	2.82	0	0	na	na
SSBP3	SSBP3	ARL1	ARL1	2|5	5|0|0|0	0|0|0|0|0|0|0|0	3.5	3.45747	2.2918	0.72	2.67	0	0	na	na
SSBP3	SSBP3	RAB5C	RAB5C	3|6	1|1|0|0	0|0|0|0|0|0|0|0	4.5	5.0885	3.17175	0.94	2.64	0	0	na	na
SSBP3	SSBP3	PHGDH	PHGDH	5|9	5|9|0|0	0|0|0|0|0|0|0|0	7	2.99287	2.13922	0.77	2.63	0	0	na	na
SSBP3	SSBP3	PREB	PREB	2|2	0|0|0|0	0|0|0|0|0|0|0|0	2	3.6261	2.32798	0.92	2.52	0	0	na	na
SSBP3	SSBP3	CACYBP	CACYBP	3|8	2|5|0|0	0|0|0|0|0|0|0|0	5.5	3.54649	2.37719	0.72	2.48	0	0	na	na
SSBP3	SSBP3	STOML2	STOML2	2|4	0|3|0|0	0|0|0|0|0|0|0|0	3	3.00191	2.0675	0.81	2.48	0	0	na	na
SSBP3	SSBP3	RPN1	RPN1	14|16	13|5|0|0	0|0|0|0|0|0|0|0	15	6.11025	4.1928	0.88	2.47	0	0	na	na
SSBP3	SSBP3	VDAC2	VDAC2	8|3	4|3|0|0	0|0|0|0|0|0|0|0	5.5	4.33871	2.61126	0.71	2.28	0	0	na	na
SSBP3	SSBP3	HSD17B10	HSD17B10	3|4	0|3|0|0	0|0|0|0|0|0|0|0	3.5	3.47906	2.35982	0.83	2.09	0	0	na	na
SSBP3	SSBP3	TUFM	TUFM	27|20	34|20|0|0	0|0|0|0|0|0|0|0	23.5	3.82869	2.69339	0.79	1.93	0	0	na	na
SSBP3	SSBP3	TIMM50	TIMM50	5|7	8|4|0|0	0|0|0|0|0|0|0|0	6	3.30427	2.33276	0.7	1.67	0	0	na	na
SSBP3	SSBP3	TMEM33	TMEM33	3|3	2|1|0|0	0|0|0|0|0|0|0|0	3	3.51049	2.34288	0.76	1.61	0	0	na	na
SSBP4	SSBP4	SSBP2	SSBP2	45|74	0|0|0|0	0|0|0|0|0|0|0|0	59.5	154.278	74.7548	1	86.21	1	1	|| pubmed:28514442|pubmed:26186194 || || || || || || || ||	|| pubmed:28514442|pubmed:26186194 || || || || || || || ||
SSBP4	SSBP4	LDB1	LDB1	11|6	0|0|0|0	0|0|0|0|0|0|0|0	8.5	21.8455	11.3958	1	6.95	1	1	|| pubmed:28514442|pubmed:26186194|pubmed:16189514 || || || || || || || ||	|| pubmed:28514442|pubmed:26186194|pubmed:16189514 || || || || || || || ||
SSBP4	SSBP4	SSBP3	SSBP3	2|1	0|0|0|0	0|0|0|0|0|0|0|0	1.5	4.66509	2.82708	0.86	2.11	1	1	|| pubmed:28514442|pubmed:26186194 || || || || || || || ||	|| pubmed:28514442|pubmed:26186194 || || || || || || || ||
SSBP4	SSBP4	CARM1	CARM1	54|64	0|0|0|0	0|0|0|0|0|0|0|0	59	150.833	76.0939	1	98.59	0	0	na	na
SSBP4	SSBP4	PLOD1	PLOD1	18|22	0|0|0|0	0|0|0|0|0|0|0|0	20	51.861	26.4319	1	50.35	0	0	na	na
SSBP4	SSBP4	P4HB	P4HB	34|105	0|0|0|0	0|0|0|0|0|0|0|0	69.5	184.308	77.526	1	28.86	0	0	na	na
SSBP4	SSBP4	P4HA1	P4HA1	42|35	0|0|0|0	0|0|0|0|0|0|0|0	38.5	97.217	49.9652	1	21.89	0	0	na	na
SSBP4	SSBP4	P3H4	P3H4	2|11	0|0|0|0	0|0|0|0|0|0|0|0	6.5	18.4152	7.38969	0.92	18.71	0	0	na	na
SSBP4	SSBP4	SEC24C	SEC24C	3|7	0|0|0|0	0|0|0|0|0|0|0|0	5	14.0602	6.96735	0.96	14	0	0	na	na
SSBP4	SSBP4	SEC23A	SEC23A	6|5	0|0|0|0	0|0|0|0|0|0|0|0	5.5	14.7453	7.99502	1	13.04	0	0	na	na
SSBP4	SSBP4	PPIC	PPIC	4|5	0|0|0|0	0|0|0|0|0|0|0|0	4.5	12.4552	6.729	1	10.03	0	0	na	na
SSBP4	SSBP4	CDK4	CDK4	8|5	4|4|0|0	0|0|0|0|0|0|0|0	6.5	7.74038	5.00675	0.73	6.58	0	0	na	na
SSBP4	SSBP4	UGDH	UGDH	5|1	0|0|0|0	0|0|0|0|0|0|0|0	3	8.1002	4.04743	0.84	6.41	0	0	na	na
SSBP4	SSBP4	LOC401327	LOC401327	3|1	0|0|0|0	0|0|0|0|0|0|0|0	2	5.81012	3.28463	0.74	5.89	0	0	na	na
SSBP4	SSBP4	P4HA2	P4HA2	3|4	0|0|0|0	0|0|0|0|0|0|0|0	3.5	9.93516	5.44669	0.96	4.69	0	0	na	na
SSBP4	SSBP4	KHSRP	KHSRP	1|3	1|1|0|0	0|0|0|0|0|0|0|0	2	4.82235	2.78734	0.78	4.59	0	0	na	na
SSBP4	SSBP4	DCAF7	DCAF7	4|1	3|1|0|0	0|0|0|0|0|0|0|0	2.5	4.59472	2.7331	0.72	4.49	0	0	na	na
SSBP4	SSBP4	PPP2R1A	PPP2R1A	9|7	6|6|0|0	0|0|0|0|0|0|0|0	8	7.47178	5.01177	0.71	3.12	0	0	na	na
SSBP4	SSBP4	PCMT1	PCMT1	4|2	5|0|0|0	0|0|0|0|0|0|0|0	3	5.43107	3.4046	0.72	2.25	0	0	na	na
TAF5	TAF5	TAF6	TAF6	21|17	0|0|0|0	0|0|0|0|0|0|0|0	19	11.6381	6.40756	1	11.82	1	1	|| pubmed:10523658|pubmed:22939629|pubmed:9045704|pubmed:26344197 || || || || || || || ||	|| pubmed:10523658|pubmed:22939629|pubmed:9045704|pubmed:26344197 || || || || || || || ||
TAF5	TAF5	TAF9	TAF9	10|5	0|0|0|0	0|0|0|0|0|0|0|0	7.5	5.14781	3.05211	1	5.22	1	1	|| pubmed:11564863|pubmed:22939629|pubmed:9045704|pubmed:26344197 || || || || || || || ||	|| pubmed:11564863|pubmed:22939629|pubmed:9045704|pubmed:26344197 || || || || || || || ||
TAF5	TAF5	CCT5	CCT5	166|223	26|6|0|0	0|1|0|0|0|0|0|0	194.5	22.5614	11.3527	1	17.63	0	0	na	na
TAF5	TAF5	CCT8	CCT8	121|213	20|5|0|2	0|0|0|0|0|0|0|0	167	13.633	9.17774	1	14.2	0	0	na	na
TAF5	TAF5	CCT6A	CCT6A	82|130	18|4|0|1	0|0|0|0|0|0|0|0	106	11.8538	7.97128	1	11.23	0	0	na	na
TAF5	TAF5	CCT7	CCT7	113|144	10|2|0|0	0|0|0|0|0|0|0|0	128.5	30.0755	18.8809	1	10.74	0	0	na	na
TAF5	TAF5	STIP1	STIP1	100|124	25|8|0|0	0|0|0|0|0|0|0|0	112	12.3499	8.51449	1	10.24	0	0	na	na
TAF5	TAF5	QKI	QKI	15|17	0|0|0|0	0|0|0|0|0|0|0|0	16	10.0391	5.57477	1	9.76	0	0	na	na
TAF5	TAF5	VBP1	VBP1	29|13	6|2|0|0	0|0|0|0|0|0|0|0	21	6.20667	3.89314	0.97	8.38	0	0	na	na
TAF5	TAF5	PFDN5	PFDN5	16|10	0|0|0|0	0|0|0|0|0|0|0|0	13	8.22963	4.63231	1	8.08	0	0	na	na
TAF5	TAF5	TCP1	TCP1	81|215	13|10|0|3	1|0|0|0|0|0|0|0	148	9.83804	5.90794	1	8.07	0	0	na	na
TAF5	TAF5	CCT4	CCT4	107|90	18|8|0|0	0|1|0|0|0|0|0|0	98.5	12.5762	6.2914	1	7.73	0	0	na	na
TAF5	TAF5	PFDN1	PFDN1	14|9	1|0|0|0	0|0|0|0|0|0|0|0	11.5	6.68625	3.93736	1	7.51	0	0	na	na
TAF5	TAF5	BAG6	BAG6	29|24	25|5|0|0	0|0|0|0|0|0|0|0	26.5	3.41786	2.46575	0.91	5.81	0	0	na	na
TAF5	TAF5	PFDN2	PFDN2	14|6	4|1|0|0	0|0|0|0|0|0|0|0	10	4.01752	2.58427	0.89	5.7	0	0	na	na
TAF5	TAF5	NUDC	NUDC	13|5	1|0|0|0	0|0|0|0|0|0|0|0	9	5.37361	3.14241	0.99	5.56	0	0	na	na
TAF5	TAF5	PFDN4	PFDN4	8|7	0|0|0|0	0|0|0|0|0|0|0|0	7.5	5.20796	3.14132	1	5.28	0	0	na	na
TAF5	TAF5	CCT2	CCT2	150|195	33|12|0|0	0|0|0|0|0|0|0|0	172.5	14.4358	10.0598	1	4.07	0	0	na	na
TAF5	TAF5	PFDN6	PFDN6	9|2	0|0|0|0	0|0|0|0|0|0|0|0	5.5	3.9916	2.34917	0.87	4.04	0	0	na	na
TAF5	TAF5	CCT6B	CCT6B	8|8	2|0|0|0	0|0|0|0|0|0|0|0	8	4.53601	2.87374	0.97	3.86	0	0	na	na
TAF5	TAF5	HSP90AB2P	HSP90AB2P	20|50	0|5|0|0	0|0|0|0|0|0|0|0	35	10.7553	6.13903	1	3.47	0	0	na	na
TAF5	TAF5	HSP90AB3P	HSP90AB3P	19|30	11|11|0|0	0|0|0|0|0|0|0|0	24.5	3.47732	2.42729	0.87	2.83	0	0	na	na
TAF5	TAF5	HUWE1	HUWE1	8|15	6|4|0|0	0|0|0|0|0|0|0|0	11.5	3.13977	2.13605	0.79	2.7	0	0	na	na
TAF5	TAF5	HSP90AB1	HSP90AB1	22|33	18|12|0|0	0|0|0|0|0|0|0|0	27.5	3.17556	2.25283	0.87	2.47	0	0	na	na
TAF5	TAF5	PSMD11	PSMD11	13|7	9|1|0|0	0|0|0|0|0|0|0|0	10	3.03601	2.10496	0.8	2.3	0	0	na	na
TAF5	TAF5	HSPD1	HSPD1	116|70	26|20|0|0	0|0|0|0|0|0|0|0	93	6.89013	4.8656	0.99	2.14	0	0	na	na
TAF5	TAF5	VCP	VCP	17|13	7|2|0|0	0|0|0|0|0|0|0|0	15	4.39779	2.97035	0.91	1.69	0	0	na	na
TBL1X	TBL1X	TBL1XR1	TBL1XR1	36|22	0|0|0|0	0|0|0|0|0|0|0|0	29	45.7454	23.2899	1	38.56	1	1	|| pubmed:18374649|pubmed:21258344|pubmed:18202150 || || || || || || || ||	|| pubmed:18374649|pubmed:21258344|pubmed:18202150 || || || || || || || ||
TBL1X	TBL1X	TBL1Y	TBL1Y	21|4	0|0|0|0	0|0|0|0|0|0|0|0	12.5	16.2413	8.313	0.95	16.5	1	1	|| pubmed:28514442 || || || || || || || ||	|| pubmed:28514442 || || || || || || || ||
TBL1X	TBL1X	TBL1X	TBL1X	5|2	0|0|0|0	0|0|0|0|0|0|0|0	3.5	5.91689	3.50222	0.91	4.99	1	1	na	na
TBL1X	TBL1X	HUWE1	HUWE1	12|2	6|4|0|0	0|0|0|0|0|0|0|0	7	3.876	2.5275	0.7	3.26	1	1	|| pubmed:22939629 || || || || || || || ||	|| pubmed:22939629 || || || || || || || ||
TBL1X	TBL1X	MORC4	MORC4	42|15	0|0|0|0	0|0|0|0|0|0|0|0	28.5	40.0888	20.8623	1	40.75	0	0	na	na
TBL1X	TBL1X	CCT7	CCT7	73|49	10|2|0|0	0|0|0|0|0|0|0|0	61	39.5721	24.3377	1	26.73	0	0	na	na
TBL1X	TBL1X	CCT8	CCT8	78|51	20|5|0|2	0|0|0|0|0|0|0|0	64.5	14.4292	9.94805	0.99	21.72	0	0	na	na
TBL1X	TBL1X	CCT6A	CCT6A	65|37	18|4|0|1	0|0|0|0|0|0|0|0	51	15.1425	10.3791	0.99	20.48	0	0	na	na
TBL1X	TBL1X	CCT5	CCT5	100|34	26|6|0|0	0|1|0|0|0|0|0|0	67	18.6289	9.5445	1	20.06	0	0	na	na
TBL1X	TBL1X	CCT3	CCT3	92|25	18|10|0|1	1|0|0|1|0|0|0|0	58.5	12.1372	8.00666	0.97	16.76	0	0	na	na
TBL1X	TBL1X	CCT6B	CCT6B	12|8	2|0|0|0	0|0|0|0|0|0|0|0	10	13.7903	7.67057	0.95	12.14	0	0	na	na
TBL1X	TBL1X	CCT4	CCT4	63|26	18|8|0|0	0|1|0|0|0|0|0|0	44.5	14.3057	7.14484	0.96	11.32	0	0	na	na
TBL1X	TBL1X	CCT2	CCT2	115|75	33|12|0|0	0|0|0|0|0|0|0|0	95	21.8778	15.0061	1	9.26	0	0	na	na
TBL1X	TBL1X	HMGCR	HMGCR	14|1	0|0|0|0	0|0|0|0|0|0|0|0	7.5	9.11179	4.24521	0.71	9.25	0	0	na	na
TBL1X	TBL1X	TCP1	TCP1	53|34	13|10|0|3	1|0|0|0|0|0|0|0	43.5	7.84501	5.25653	0.96	7.87	0	0	na	na
TBL1X	TBL1X	RAE1	RAE1	18|2	0|0|0|0	0|0|0|0|0|0|0|0	10	12.3076	5.92022	0.85	7.29	0	0	na	na
TBL1X	TBL1X	PPA1	PPA1	6|3	3|0|0|0	0|0|0|0|0|0|0|0	4.5	5.78509	3.58319	0.84	7	0	0	na	na
TBL1X	TBL1X	C15orf39	C15orf39	9|1	0|0|0|0	0|0|0|0|0|0|0|0	5	6.65382	3.51987	0.72	6.75	0	0	na	na
TBL1X	TBL1X	PFDN5	PFDN5	9|1	0|0|0|0	0|0|0|0|0|0|0|0	5	6.65382	3.51987	0.84	6.5	0	0	na	na
TBL1X	TBL1X	DNAJA1	DNAJA1	22|12	27|13|0|0	0|0|0|0|0|0|0|0	17	4.15304	2.97445	0.76	3.82	0	0	na	na
TBL1X	TBL1X	HSPD1	HSPD1	70|30	26|20|0|0	0|0|0|0|0|0|0|0	50	9.45683	6.76403	0.98	3.37	0	0	na	na
TBL1X	TBL1X	GPX4	GPX4	5|3	0|1|0|0	0|0|0|0|0|0|0|0	4	5.98796	3.6067	0.95	3.3	0	0	na	na
TBL1X	TBL1X	FECH	FECH	5|1	0|0|0|0	0|0|0|0|0|0|0|0	3	4.68743	2.80778	0.83	1.38	0	0	na	na
TBL1XR1	TBL1XR1	BAG2	BAG2	17|41	24|11|0|0	1|5|0|1|0|0|0|0	29	7.73251	2.05314	0.9	19.53	1	1	|| pubmed:26496610 || || || || || || || ||	|| pubmed:26496610 || || || || || || || ||
TBL1XR1	TBL1XR1	HDAC3	HDAC3	3|3	0|0|0|0	0|0|0|0|0|0|0|0	3	5.60218	3.3367	0.94	5.68	1	1	|| pubmed:21258344|pubmed:18202150|pubmed:23752268|pubmed:11931768|pubmed:16469706 || || || || || || || ||	|| pubmed:21258344|pubmed:18202150|pubmed:23752268|pubmed:11931768|pubmed:16469706 || || || || || || || ||
TBL1XR1	TBL1XR1	CCT8	CCT8	58|74	20|5|0|2	0|0|0|0|0|0|0|0	66	14.3174	10.1517	1	14.92	0	0	na	na
TBL1XR1	TBL1XR1	CCT6A	CCT6A	39|55	18|4|0|1	0|0|0|0|0|0|0|0	47	13.9196	9.65521	0.99	13.18	0	0	na	na
TBL1XR1	TBL1XR1	CCT7	CCT7	53|56	10|2|0|0	0|0|0|0|0|0|0|0	54.5	34.3941	21.8395	1	12.28	0	0	na	na
TBL1XR1	TBL1XR1	CCT3	CCT3	35|49	18|10|0|1	1|0|0|1|0|0|0|0	42	10.1816	6.82761	0.96	11.62	0	0	na	na
TBL1XR1	TBL1XR1	CCT5	CCT5	34|57	26|6|0|0	0|1|0|0|0|0|0|0	45.5	14.0533	7.14105	0.96	10.98	0	0	na	na
TBL1XR1	TBL1XR1	STIP1	STIP1	26|57	25|8|0|0	0|0|0|0|0|0|0|0	41.5	12.0272	8.02949	0.96	9.97	0	0	na	na
TBL1XR1	TBL1XR1	CCT4	CCT4	34|44	18|8|0|0	0|1|0|0|0|0|0|0	39	13.4716	6.72798	0.94	8.28	0	0	na	na
TBL1XR1	TBL1XR1	CCT6B	CCT6B	5|8	2|0|0|0	0|0|0|0|0|0|0|0	6.5	8.88766	5.18063	0.91	7.58	0	0	na	na
TBL1XR1	TBL1XR1	DNAJC7	DNAJC7	33|33	42|25|0|0	0|0|0|0|0|0|0|0	33	5.00223	3.64298	0.88	5.85	0	0	na	na
TBL1XR1	TBL1XR1	STUB1	STUB1	17|15	29|2|0|0	0|0|0|0|0|0|0|0	16	5.72593	3.99468	0.86	5.33	0	0	na	na
TBL1XR1	TBL1XR1	TCP1	TCP1	36|35	13|10|0|3	1|0|0|0|0|0|0|0	35.5	6.32571	4.34675	0.95	5.19	0	0	na	na
TBL1XR1	TBL1XR1	CCT2	CCT2	66|86	33|12|0|0	0|0|0|0|0|0|0|0	76	16.9988	12.0074	0.99	4.8	0	0	na	na
TBL1XR1	TBL1XR1	HSP90AB2P	HSP90AB2P	6|25	0|5|0|0	0|0|0|0|0|0|0|0	15.5	11.9963	6.46958	0.95	3.87	0	0	na	na
TBL1XR1	TBL1XR1	RAE1	RAE1	3|2	0|0|0|0	0|0|0|0|0|0|0|0	2.5	4.89716	2.93249	0.9	2.94	0	0	na	na
TBL1XR1	TBL1XR1	HSP90AB4P	HSP90AB4P	5|12	6|4|0|0	0|0|0|0|0|0|0|0	8.5	5.63521	3.61399	0.78	2.58	0	0	na	na
TBL1XR1	TBL1XR1	DNAJA1	DNAJA1	9|17	27|13|0|0	0|0|0|0|0|0|0|0	13	3.19611	2.28437	0.7	2.51	0	0	na	na
TBL1XR1	TBL1XR1	HSPD1	HSPD1	11|23	26|20|0|0	0|0|0|0|0|0|0|0	17	3.44482	2.43531	0.77	1.07	0	0	na	na
TBL1Y	TBL1Y	DNAJB1	DNAJB1	54|51	9|2|0|0	0|0|0|0|0|0|0|0	52.5	12.2468	7.81021	1	24.18	1	1	|| pubmed:28514442 || || || || || || || ||	|| pubmed:28514442 || || || || || || || ||
TBL1Y	TBL1Y	CCT5	CCT5	172|157	26|6|0|0	0|1|0|0|0|0|0|0	164.5	17.7611	9.04251	1	15.3	1	1	|| pubmed:28514442 || || || || || || || ||	|| pubmed:28514442 || || || || || || || ||
TBL1Y	TBL1Y	CCT6A	CCT6A	79|132	18|4|0|1	0|0|0|0|0|0|0|0	105.5	11.528	7.35669	1	12.43	1	1	|| pubmed:28514442 || || || || || || || ||	|| pubmed:28514442 || || || || || || || ||
TBL1Y	TBL1Y	CCT7	CCT7	111|139	10|2|0|0	0|0|0|0|0|0|0|0	125	28.0437	17.1323	1	11.94	1	1	|| pubmed:28514442 || || || || || || || ||	|| pubmed:28514442 || || || || || || || ||
TBL1Y	TBL1Y	CCT6B	CCT6B	18|25	2|0|0|0	0|0|0|0|0|0|0|0	21.5	10.5285	5.84235	1	9.43	1	1	|| pubmed:28514442 || || || || || || || ||	|| pubmed:28514442 || || || || || || || ||
TBL1Y	TBL1Y	CCT4	CCT4	77|120	18|8|0|0	0|1|0|0|0|0|0|0	98.5	12.4179	5.75863	1	8.7	1	1	|| pubmed:28514442 || || || || || || || ||	|| pubmed:28514442 || || || || || || || ||
TBL1Y	TBL1Y	TCP1	TCP1	93|153	13|10|0|3	1|0|0|0|0|0|0|0	123	7.90355	4.9779	1	6.73	1	1	|| pubmed:28514442 || || || || || || || ||	|| pubmed:28514442 || || || || || || || ||
TBL1Y	TBL1Y	DNAJB4	DNAJB4	13|10	8|2|0|0	0|0|0|0|0|0|0|0	11.5	3.10665	2.18781	0.87	5.65	1	1	|| pubmed:28514442 || || || || || || || ||	|| pubmed:28514442 || || || || || || || ||
TBL1Y	TBL1Y	TBL1XR1	TBL1XR1	9|11	0|0|0|0	0|0|0|0|0|0|0|0	10	6.41467	3.67382	1	5.45	1	1	|| pubmed:28514442 || || || || || || || ||	|| pubmed:28514442 || || || || || || || ||
TBL1Y	TBL1Y	NUDC	NUDC	12|6	1|0|0|0	0|0|0|0|0|0|0|0	9	4.95439	3.04211	0.99	5.1	0	1	na	|| pubmed:25036637 || || || || || || || ||
TBL1Y	TBL1Y	CCT2	CCT2	180|239	33|12|0|0	0|0|0|0|0|0|0|0	209.5	16.8445	11.3079	1	4.92	1	1	|| pubmed:28514442 || || || || || || || ||	|| pubmed:28514442 || || || || || || || ||
TBL1Y	TBL1Y	CCT8	CCT8	114|195	20|5|0|2	0|0|0|0|0|0|0|0	154.5	12.3244	7.95088	1	15.36	0	0	na	na
TBL1Y	TBL1Y	PDLIM7	PDLIM7	14|11	3|0|0|0	0|0|0|0|0|0|0|0	12.5	5.67563	3.531	0.97	7.6	0	0	na	na
TBL1Y	TBL1Y	VBP1	VBP1	16|16	6|2|0|0	0|0|0|0|0|0|0|0	16	4.6874	3.10217	0.93	6.19	0	0	na	na
TBL1Y	TBL1Y	GET4	GET4	16|7	5|1|0|0	0|0|0|0|0|0|0|0	11.5	3.85703	2.56425	0.93	5.91	0	0	na	na
TBL1Y	TBL1Y	BAG6	BAG6	34|21	25|5|0|0	0|0|0|0|0|0|0|0	27.5	3.22796	2.33586	0.91	5.91	0	0	na	na
TBL1Y	TBL1Y	PFDN5	PFDN5	11|4	0|0|0|0	0|0|0|0|0|0|0|0	7.5	4.63614	2.79387	0.99	4.54	0	0	na	na
TBL1Y	TBL1Y	IRAK1	IRAK1	9|5	3|1|0|0	0|0|0|0|0|0|0|0	7	2.98623	2.06542	0.86	4.28	0	0	na	na
TBL1Y	TBL1Y	DNAJC10	DNAJC10	11|6	0|2|0|0	0|0|0|0|0|0|0|0	8.5	3.79809	2.50482	0.95	4.21	0	0	na	na
TBL1Y	TBL1Y	RAE1	RAE1	14|8	0|0|0|0	0|0|0|0|0|0|0|0	11	6.54626	3.81421	1	3.98	0	0	na	na
TBL1Y	TBL1Y	PFDN4	PFDN4	9|3	0|0|0|0	0|0|0|0|0|0|0|0	6	3.88892	2.41777	0.98	3.94	0	0	na	na
TBL1Y	TBL1Y	BAG5	BAG5	51|15	19|5|0|0	0|0|0|0|0|0|0|0	33	4.18928	2.77846	0.91	3.62	0	0	na	na
TBL1Y	TBL1Y	TCAF1	TCAF1	8|3	2|0|0|0	0|0|0|0|0|0|0|0	5.5	3.02687	2.03241	0.87	3.47	0	0	na	na
TBL1Y	TBL1Y	PDCD5	PDCD5	8|2	0|0|0|0	0|0|0|0|0|0|0|0	5	3.35745	2.12802	0.95	3.4	0	0	na	na
TBL1Y	TBL1Y	CDC7	CDC7	6|3	0|0|0|0	0|0|0|0|0|0|0|0	4.5	3.24166	2.13348	0.97	3.17	0	0	na	na
TBL1Y	TBL1Y	MTHFD1L	MTHFD1L	9|5	0|1|0|0	0|0|0|0|0|0|0|0	7	3.78763	2.4622	0.99	2.89	0	0	na	na
TBL1Y	TBL1Y	STIP1	STIP1	50|19	25|8|0|0	0|0|0|0|0|0|0|0	34.5	3.40954	2.38949	0.89	2.81	0	0	na	na
TBL1Y	TBL1Y	MRPL37	MRPL37	8|2	0|0|0|0	0|0|0|0|0|0|0|0	5	3.35745	2.12802	0.94	2.72	0	0	na	na
TBL1Y	TBL1Y	PSMD4	PSMD4	5|3	0|0|0|0	0|0|0|0|0|0|0|0	4	3.02591	2.02989	0.98	2.65	0	0	na	na
TBL1Y	TBL1Y	PDCL	PDCL	8|2	0|0|0|0	0|0|0|0|0|0|0|0	5	3.35745	2.12802	0.94	2.48	0	0	na	na
TBL1Y	TBL1Y	HSP90AB3P	HSP90AB3P	22|20	11|11|0|0	0|0|0|0|0|0|0|0	21	2.80335	2.03062	0.84	2.21	0	0	na	na
TBL1Y	TBL1Y	RAD23B	RAD23B	7|5	0|0|0|0	0|0|0|0|0|0|0|0	6	4.08885	2.57169	1	2.09	0	0	na	na
TBL1Y	TBL1Y	TARS2	TARS2	12|2	1|0|0|0	0|0|0|0|0|0|0|0	7	3.81334	2.27857	0.79	2.06	0	0	na	na
TBL1Y	TBL1Y	SEC23A	SEC23A	9|5	0|0|0|0	0|0|0|0|0|0|0|0	7	4.52035	2.7854	1	1.78	0	0	na	na
TBL1Y	TBL1Y	AFG3L2	AFG3L2	10|2	2|0|0|0	0|0|0|0|0|0|0|0	6	3.12228	2.00131	0.82	1.46	0	0	na	na
TBL1Y	TBL1Y	ATAD3A	ATAD3A	18|14	9|5|0|0	0|0|0|0|0|0|0|0	16	3.17735	2.26081	0.87	1.19	0	0	na	na
TBL1Y	TBL1Y	HSPD1	HSPD1	56|38	26|20|0|0	0|0|0|0|0|0|0|0	47	3.28059	2.406	0.95	1.08	0	0	na	na
TCOF1	TCOF1	POLR1B	POLR1B	26|9	0|0|0|0	0|0|0|0|0|0|0|0	17.5	11.7088	6.05059	1	11.89	1	1	|| pubmed:26399832 || || || || || || || ||	|| pubmed:26399832 || || || || || || || ||
TCOF1	TCOF1	WDR48	WDR48	15|18	0|0|0|0	0|0|0|0|0|0|0|0	16.5	11.6747	6.35426	1	11.85	1	1	|| pubmed:19615732 || || || || || || || ||	|| pubmed:19615732 || || || || || || || ||
TCOF1	TCOF1	CSNK2A1	CSNK2A1	24|211	0|0|0|0	0|0|0|0|0|0|0|0	117.5	82.0469	24.8645	1	7.29	1	1	|| pubmed:26399832 || || || || || || || ||	|| pubmed:26399832 || || || || || || || ||
TCOF1	TCOF1	DKC1	DKC1	20|11	0|0|0|0	0|0|0|0|0|0|0|0	15.5	10.6689	5.8372	1	6.86	1	1	|| pubmed:26399832 || || || || || || || ||	|| pubmed:26399832 || || || || || || || ||
TCOF1	TCOF1	ARRB1	ARRB1	15|26	0|0|0|0	0|0|0|0|0|0|0|0	20.5	14.4834	7.47711	1	5.98	1	1	|| pubmed:28514442|pubmed:17620599|pubmed:26399832|pubmed:17353931 || || || || || || || ||	|| pubmed:28514442|pubmed:17620599|pubmed:26399832|pubmed:17353931 || || || || || || || ||
TCOF1	TCOF1	CSNK2A2	CSNK2A2	16|67	0|0|0|0	0|0|0|0|0|0|0|0	41.5	29.1681	11.9529	1	5.83	1	1	|| pubmed:23455922 || || || || || || || ||	|| pubmed:23455922 || || || || || || || ||
TCOF1	TCOF1	PIP4K2A	PIP4K2A	4|20	0|0|0|0	0|0|0|0|0|0|0|0	12	9.18305	4.21624	0.98	5.71	1	1	|| pubmed:28514442 || || || || || || || ||	|| pubmed:28514442 || || || || || || || ||
TCOF1	TCOF1	ARRB2	ARRB2	16|43	0|0|0|0	0|0|0|0|0|0|0|0	29.5	20.7421	9.68225	1	5.22	1	1	|| pubmed:17620599|pubmed:26496610|pubmed:26399832|pubmed:17353931 || || || || || || || ||	|| pubmed:17620599|pubmed:26496610|pubmed:26399832|pubmed:17353931 || || || || || || || ||
TCOF1	TCOF1	NOP58	NOP58	17|10	0|0|0|0	0|0|0|0|0|0|0|0	13.5	9.44676	5.24872	1	4.46	1	1	|| pubmed:26399832 || || || || || || || ||	|| pubmed:26399832 || || || || || || || ||
TCOF1	TCOF1	NOP56	NOP56	17|13	0|0|0|0	0|0|0|0|0|0|0|0	15	10.5	5.83152	1	3.46	1	1	|| pubmed:12777385|pubmed:26399832 || || || || || || || ||	|| pubmed:12777385|pubmed:26399832 || || || || || || || ||
TCOF1	TCOF1	EIF2S1	EIF2S1	34|90	0|0|0|0	1|2|0|1|0|0|0|0	62	42.4693	3.19767	1	73.89	0	0	na	na
TCOF1	TCOF1	ABCF1	ABCF1	33|68	0|0|0|0	0|0|0|0|0|0|0|0	50.5	34.4551	16.4929	1	33.83	0	0	na	na
TCOF1	TCOF1	METTL13	METTL13	34|63	0|0|0|0	0|0|0|0|0|0|0|0	48.5	32.9901	16.1169	1	31.6	0	0	na	na
TCOF1	TCOF1	HBS1L	HBS1L	31|56	0|0|0|0	0|0|0|0|0|0|0|0	43.5	29.6615	14.6114	1	26.77	0	0	na	na
TCOF1	TCOF1	SNX9	SNX9	24|61	0|0|0|0	0|0|0|0|0|0|0|0	42.5	29.3844	13.5826	1	26.63	0	0	na	na
TCOF1	TCOF1	EIF2S3L	EIF2S3L	15|83	5|1|0|0	0|0|0|0|0|0|0|0	49	19.9711	8.64158	1	21.21	0	0	na	na
TCOF1	TCOF1	PPIB	PPIB	18|99	0|0|0|0	0|0|0|0|0|0|0|0	58.5	40.9835	15.1616	1	21.06	0	0	na	na
TCOF1	TCOF1	EIF5B	EIF5B	59|22	0|1|0|0	0|0|0|0|0|0|0|0	40.5	21.6636	11.2984	1	20.03	0	0	na	na
TCOF1	TCOF1	WDR3	WDR3	34|25	0|0|0|0	0|0|0|0|0|0|0|0	29.5	19.6489	10.4757	1	19.96	0	0	na	na
TCOF1	TCOF1	PTK2	PTK2	27|28	0|0|0|0	0|0|0|0|0|0|0|0	27.5	18.6697	9.94069	1	18.97	0	0	na	na
TCOF1	TCOF1	EIF2S2	EIF2S2	28|51	0|0|0|0	0|0|0|0|0|0|0|0	39.5	27.035	13.3527	1	17.66	0	0	na	na
TCOF1	TCOF1	EXOC4	EXOC4	25|23	0|3|0|0	0|0|0|0|0|0|0|0	24	10.3354	6.30907	1	16.22	0	0	na	na
TCOF1	TCOF1	RAB11FIP1	RAB11FIP1	43|20	0|0|0|0	0|0|0|0|0|0|0|0	31.5	20.5067	10.5674	1	15.07	0	0	na	na
TCOF1	TCOF1	NFS1	NFS1	17|23	0|0|0|0	0|0|0|0|0|0|0|0	20	14.0108	7.45196	1	14.23	0	0	na	na
TCOF1	TCOF1	SNX18	SNX18	10|30	0|0|0|0	0|0|0|0|0|0|0|0	20	14.436	6.80845	1	13.2	0	0	na	na
TCOF1	TCOF1	PDIA5	PDIA5	16|20	0|0|0|0	0|0|0|0|0|0|0|0	18	12.6672	6.8313	1	12.86	0	0	na	na
TCOF1	TCOF1	CD3EAP	CD3EAP	36|11	0|0|0|0	0|0|0|0|0|0|0|0	23.5	15.3145	7.5754	1	12.42	0	0	na	na
TCOF1	TCOF1	AAR2	AAR2	13|22	0|1|0|0	0|0|0|0|0|0|0|0	17.5	10.4725	5.79012	1	12.39	0	0	na	na
TCOF1	TCOF1	EXOC3	EXOC3	20|15	0|0|0|0	0|0|0|0|0|0|0|0	17.5	12.0732	6.62949	1	12.26	0	0	na	na
TCOF1	TCOF1	TBL3	TBL3	21|14	0|0|0|0	0|0|0|0|0|0|0|0	17.5	12.0125	6.57683	1	12.05	0	0	na	na
TCOF1	TCOF1	TCERG1	TCERG1	11|21	0|0|0|0	0|0|0|0|0|0|0|0	16	11.5666	6.01233	1	11.55	0	0	na	na
TCOF1	TCOF1	WDR36	WDR36	20|13	0|0|0|0	0|0|0|0|0|0|0|0	16.5	11.3711	6.24592	1	11.35	0	0	na	na
TCOF1	TCOF1	AP3D1	AP3D1	23|14	1|0|0|0	0|0|0|0|0|0|0|0	18.5	11.3784	6.37913	1	11.31	0	0	na	na
TCOF1	TCOF1	EXOC1	EXOC1	20|12	0|0|0|0	0|0|0|0|0|0|0|0	16	11.02	6.04501	1	10.94	0	0	na	na
TCOF1	TCOF1	EXOC2	EXOC2	19|12	0|0|0|0	0|0|0|0|0|0|0|0	15.5	10.7296	5.91434	1	10.89	0	0	na	na
TCOF1	TCOF1	PKN2	PKN2	20|12	7|11|0|0	0|0|0|0|0|0|0|0	16	2.84366	2.04847	0.87	10.42	0	0	na	na
TCOF1	TCOF1	RASA2	RASA2	9|18	0|0|0|0	0|0|0|0|0|0|0|0	13.5	9.93263	5.21524	1	10.08	0	0	na	na
TCOF1	TCOF1	C2CD5	C2CD5	21|7	0|0|0|0	0|0|0|0|0|0|0|0	14	9.5549	5.02298	1	9.7	0	0	na	na
TCOF1	TCOF1	STRN	STRN	16|11	0|0|0|0	0|0|0|0|0|0|0|0	13.5	9.50749	5.31455	1	9.65	0	0	na	na
TCOF1	TCOF1	POLR1E	POLR1E	18|9	0|0|0|0	0|0|0|0|0|0|0|0	13.5	9.38602	5.16163	1	9.53	0	0	na	na
TCOF1	TCOF1	AFDN	AFDN	18|9	0|0|0|0	0|0|0|0|0|0|0|0	13.5	9.38602	5.16163	1	9.53	0	0	na	na
TCOF1	TCOF1	NAT10	NAT10	27|4	0|0|0|0	0|0|0|0|0|0|0|0	15.5	10.2437	4.67044	0.95	9.3	0	0	na	na
TCOF1	TCOF1	ERCC3	ERCC3	22|5	0|0|0|0	0|0|0|0|0|0|0|0	13.5	9.14309	4.57209	1	9.28	0	0	na	na
TCOF1	TCOF1	BBS1	BBS1	9|17	0|1|0|0	0|0|0|0|0|0|0|0	13	8.02844	4.49791	1	9.22	0	0	na	na
TCOF1	TCOF1	ADD1	ADD1	11|14	0|0|0|0	0|0|0|0|0|0|0|0	12.5	9.109	5.0513	1	8.8	0	0	na	na
TCOF1	TCOF1	MTDH	MTDH	10|18	0|0|0|0	0|0|0|0|0|0|0|0	14	10.223	5.42172	1	8.72	0	0	na	na
TCOF1	TCOF1	BBS2	BBS2	14|10	0|0|0|0	0|0|0|0|0|0|0|0	12	8.57571	4.84711	1	8.7	0	0	na	na
TCOF1	TCOF1	ZMYM1	ZMYM1	15|9	0|0|0|0	0|0|0|0|0|0|0|0	12	8.51498	4.78588	1	8.64	0	0	na	na
TCOF1	TCOF1	DIP2B	DIP2B	22|3	0|0|0|0	0|0|0|0|0|0|0|0	12.5	8.44092	3.94246	0.87	8.57	0	0	na	na
TCOF1	TCOF1	BBS7	BBS7	12|10	0|0|0|0	0|0|0|0|0|0|0|0	11	7.99501	4.55977	1	8.11	0	0	na	na
TCOF1	TCOF1	AMPD2	AMPD2	13|22	0|0|0|0	0|0|0|0|0|0|0|0	17.5	12.4984	6.55015	1	7.94	0	0	na	na
TCOF1	TCOF1	PCMT1	PCMT1	41|54	5|0|0|0	0|0|0|0|0|0|0|0	47.5	20.7738	11.9776	1	7.9	0	0	na	na
TCOF1	TCOF1	NBN	NBN	16|6	0|0|0|0	0|0|0|0|0|0|0|0	11	7.75208	4.2438	1	7.87	0	0	na	na
TCOF1	TCOF1	BBS9	BBS9	9|11	0|0|0|0	0|0|0|0|0|0|0|0	10	7.47505	4.2479	1	7.58	0	0	na	na
TCOF1	TCOF1	PPIL4	PPIL4	11|9	0|0|0|0	0|0|0|0|0|0|0|0	10	7.35358	4.23332	1	7.41	0	0	na	na
TCOF1	TCOF1	GTF2H1	GTF2H1	16|4	0|0|0|0	0|0|0|0|0|0|0|0	10	7.04991	3.73041	1	7.15	0	0	na	na
TCOF1	TCOF1	PWP2	PWP2	13|7	0|0|0|0	0|0|0|0|0|0|0|0	10	7.23211	4.11735	1	7.11	0	0	na	na
TCOF1	TCOF1	OCRL	OCRL	9|9	0|0|0|0	0|0|0|0|0|0|0|0	9	6.77288	3.928	1	6.87	0	0	na	na
TCOF1	TCOF1	DNMT1	DNMT1	15|4	0|0|0|0	0|0|0|0|0|0|0|0	9.5	6.75956	3.63291	1	6.86	0	0	na	na
TCOF1	TCOF1	PIP4K2C	PIP4K2C	14|39	0|0|0|0	0|0|0|0|0|0|0|0	26.5	18.7571	8.75959	1	6.72	0	0	na	na
TCOF1	TCOF1	BBS4	BBS4	6|11	0|0|0|0	0|0|0|0|0|0|0|0	8.5	6.604	3.69775	1	6.7	0	0	na	na
TCOF1	TCOF1	EXOC7	EXOC7	13|6	0|0|0|0	0|0|0|0|0|0|0|0	9.5	6.88103	3.9016	1	6.69	0	0	na	na
TCOF1	TCOF1	SNX33	SNX33	12|9	0|0|0|0	0|0|0|0|0|0|0|0	10.5	7.64393	4.37801	1	6.66	0	0	na	na
TCOF1	TCOF1	EIF5	EIF5	6|11	0|0|0|0	0|0|0|0|0|0|0|0	8.5	6.604	3.69775	1	6.59	0	0	na	na
TCOF1	TCOF1	POLR1C	POLR1C	11|7	6|3|0|0	0|0|0|0|0|0|0|0	9	2.9949	2.10993	0.86	6.47	0	0	na	na
TCOF1	TCOF1	CHD4	CHD4	16|2	0|0|0|0	0|0|0|0|0|0|0|0	9	6.34775	3.13403	0.84	6.44	0	0	na	na
TCOF1	TCOF1	PACSIN3	PACSIN3	9|8	0|0|0|0	0|0|0|0|0|0|0|0	8.5	6.4218	3.75786	1	6.37	0	0	na	na
TCOF1	TCOF1	ADD3	ADD3	6|10	0|0|0|0	0|0|0|0|0|0|0|0	8	6.25292	3.56124	1	6.34	0	0	na	na
TCOF1	TCOF1	ECH1	ECH1	11|6	0|0|0|0	0|0|0|0|0|0|0|0	8.5	6.30033	3.65572	1	6.19	0	0	na	na
TCOF1	TCOF1	SRP14	SRP14	3|12	0|0|0|0	0|0|0|0|0|0|0|0	7.5	6.08404	3.1585	0.98	6.14	0	0	na	na
TCOF1	TCOF1	PXK	PXK	4|11	0|0|0|0	0|0|0|0|0|0|0|0	7.5	6.02331	3.28011	0.99	6.11	0	0	na	na
TCOF1	TCOF1	UFL1	UFL1	3|12	0|0|0|0	0|0|0|0|0|0|0|0	7.5	6.08404	3.1585	0.98	6.08	0	0	na	na
TCOF1	TCOF1	MRM3	MRM3	4|11	0|0|0|0	0|0|0|0|0|0|0|0	7.5	6.02331	3.28011	0.99	6.05	0	0	na	na
TCOF1	TCOF1	TWISTNB	TWISTNB	13|3	0|0|0|0	0|0|0|0|0|0|0|0	8	5.82778	3.16735	0.99	5.91	0	0	na	na
TCOF1	TCOF1	AGAP3	AGAP3	8|7	0|0|0|0	0|0|0|0|0|0|0|0	7.5	5.78037	3.43206	1	5.86	0	0	na	na
TCOF1	TCOF1	LRRC47	LRRC47	16|12	1|1|0|0	0|0|0|0|0|0|0|0	14	7.58229	4.57235	1	5.78	0	0	na	na
TCOF1	TCOF1	EIF2B4	EIF2B4	4|10	0|0|0|0	0|0|0|0|0|0|0|0	7	5.67222	3.15902	1	5.75	0	0	na	na
TCOF1	TCOF1	USP7	USP7	75|54	7|3|0|0	0|0|0|0|0|0|0|0	64.5	17.9298	11.4067	1	5.69	0	0	na	na
TCOF1	TCOF1	ELOA	ELOA	11|4	0|0|0|0	0|0|0|0|0|0|0|0	7.5	5.59817	3.21347	1	5.6	0	0	na	na
TCOF1	TCOF1	SF3A1	SF3A1	17|3	0|0|0|0	0|0|0|0|0|0|0|0	10	6.98918	3.5329	0.98	5.57	0	0	na	na
TCOF1	TCOF1	PPFIA1	PPFIA1	13|2	0|0|0|0	0|0|0|0|0|0|0|0	7.5	5.4767	2.88132	0.92	5.51	0	0	na	na
TCOF1	TCOF1	RAB11FIP5	RAB11FIP5	8|6	0|0|0|0	0|0|0|0|0|0|0|0	7	5.42929	3.25222	1	5.5	0	0	na	na
TCOF1	TCOF1	FIBP	FIBP	8|6	0|0|0|0	0|0|0|0|0|0|0|0	7	5.42929	3.25222	1	5.5	0	0	na	na
TCOF1	TCOF1	IFRD2	IFRD2	4|9	0|0|0|0	0|0|0|0|0|0|0|0	6.5	5.32114	3.03309	0.99	5.35	0	0	na	na
TCOF1	TCOF1	SAMHD1	SAMHD1	10|8	0|0|0|0	0|0|0|0|0|0|0|0	9	6.71215	3.90663	1	5.34	0	0	na	na
TCOF1	TCOF1	CDC123	CDC123	7|10	0|1|0|0	0|0|0|0|0|0|0|0	8.5	5.48265	3.31151	1	5.3	0	0	na	na
TCOF1	TCOF1	GTPBP1	GTPBP1	7|8	0|0|0|0	0|0|0|0|0|0|0|0	7.5	5.8411	3.44106	1	5.22	0	0	na	na
TCOF1	TCOF1	RBM25	RBM25	13|1	0|0|0|0	0|0|0|0|0|0|0|0	7	5.12562	2.56357	0.75	5.2	0	0	na	na
TCOF1	TCOF1	SARS2	SARS2	11|9	0|1|0|0	0|0|0|0|0|0|0|0	10	6.16161	3.74212	1	5.18	0	0	na	na
TCOF1	TCOF1	PIP4K2B	PIP4K2B	13|20	0|0|0|0	0|0|0|0|0|0|0|0	16.5	11.7962	6.28046	1	5.14	0	0	na	na
TCOF1	TCOF1	NMT1	NMT1	4|8	0|0|0|0	0|0|0|0|0|0|0|0	6	4.97006	2.90171	1	5.04	0	0	na	na
TCOF1	TCOF1	SART1	SART1	22|8	0|0|0|0	0|0|0|0|0|0|0|0	15	10.1963	5.38011	1	4.99	0	0	na	na
TCOF1	TCOF1	EARS2	EARS2	8|6	0|0|0|0	0|0|0|0|0|0|0|0	7	5.42929	3.25222	1	4.95	0	0	na	na
TCOF1	TCOF1	DHX16	DHX16	12|1	0|0|0|0	0|0|0|0|0|0|0|0	6.5	4.83527	2.4841	0.76	4.9	0	0	na	na
TCOF1	TCOF1	GTF2H4	GTF2H4	9|3	0|0|0|0	0|0|0|0|0|0|0|0	6	4.66639	2.7537	0.99	4.73	0	0	na	na
TCOF1	TCOF1	PARN	PARN	9|3	0|0|0|0	0|0|0|0|0|0|0|0	6	4.66639	2.7537	0.99	4.73	0	0	na	na
TCOF1	TCOF1	WDR11	WDR11	7|5	2|0|0|0	0|0|0|0|0|0|0|0	6	3.94543	2.5542	0.96	4.69	0	0	na	na
TCOF1	TCOF1	UTP6	UTP6	7|5	0|0|0|0	0|0|0|0|0|0|0|0	6	4.78786	2.92426	1	4.64	0	0	na	na
TCOF1	TCOF1	GRK6	GRK6	5|6	0|0|0|0	0|0|0|0|0|0|0|0	5.5	4.55824	2.79098	1	4.62	0	0	na	na
TCOF1	TCOF1	TIMELESS	TIMELESS	5|6	0|0|0|0	0|0|0|0|0|0|0|0	5.5	4.55824	2.79098	1	4.62	0	0	na	na
TCOF1	TCOF1	RAB11FIP2	RAB11FIP2	9|6	0|0|0|0	0|0|0|0|0|0|0|0	7.5	5.71964	3.39205	1	4.58	0	0	na	na
TCOF1	TCOF1	TUB	TUB	6|5	0|0|0|0	0|0|0|0|0|0|0|0	5.5	4.49751	2.77988	1	4.56	0	0	na	na
TCOF1	TCOF1	NOSIP	NOSIP	6|5	0|0|0|0	0|0|0|0|0|0|0|0	5.5	4.49751	2.77988	1	4.47	0	0	na	na
TCOF1	TCOF1	NAA15	NAA15	8|3	0|0|0|0	0|0|0|0|0|0|0|0	5.5	4.37604	2.64018	0.99	4.43	0	0	na	na
TCOF1	TCOF1	DNAJC2	DNAJC2	7|4	0|0|0|0	0|0|0|0|0|0|0|0	5.5	4.43677	2.73034	1	4.42	0	0	na	na
TCOF1	TCOF1	ERCC2	ERCC2	7|4	1|0|0|0	0|0|0|0|0|0|0|0	5.5	4.00879	2.54591	0.99	4.42	0	0	na	na
TCOF1	TCOF1	RIOX2	RIOX2	6|5	0|0|0|0	0|0|0|0|0|0|0|0	5.5	4.49751	2.77988	1	4.37	0	0	na	na
TCOF1	TCOF1	TULP3	TULP3	9|2	0|0|0|0	0|0|0|0|0|0|0|0	5.5	4.3153	2.50502	0.97	4.37	0	0	na	na
TCOF1	TCOF1	CDC5L	CDC5L	16|3	0|0|0|0	0|0|0|0|0|0|0|0	9.5	6.69883	3.44515	0.98	4.34	0	0	na	na
TCOF1	TCOF1	LLGL1	LLGL1	5|6	0|0|0|0	0|0|0|0|0|0|0|0	5.5	4.55824	2.79098	1	4.24	0	0	na	na
TCOF1	TCOF1	PI4KA	PI4KA	3|8	3|1|0|0	0|0|0|0|0|0|0|0	5.5	3.09151	2.00067	0.84	4.19	0	0	na	na
TCOF1	TCOF1	NARS	NARS	7|4	2|1|0|0	0|0|0|0|0|0|0|0	5.5	3.15342	2.13952	0.9	4.17	0	0	na	na
TCOF1	TCOF1	PPP1R12A	PPP1R12A	10|4	0|0|0|0	0|0|0|0|0|0|0|0	7	5.30782	3.09976	1	4.16	0	0	na	na
TCOF1	TCOF1	METTL15	METTL15	7|3	0|0|0|0	0|0|0|0|0|0|0|0	5	4.08569	2.52155	1	4.14	0	0	na	na
TCOF1	TCOF1	PRPF19	PRPF19	13|11	8|0|0|0	0|0|0|0|0|0|0|0	12	4.65808	3.09334	0.98	4.13	0	0	na	na
TCOF1	TCOF1	GMPS	GMPS	10|7	3|1|0|0	0|0|0|0|0|0|0|0	8.5	4.20225	2.75945	0.97	4.1	0	0	na	na
TCOF1	TCOF1	ADD2	ADD2	2|7	0|0|0|0	0|0|0|0|0|0|0|0	4.5	4.03828	2.36025	0.96	4.09	0	0	na	na
TCOF1	TCOF1	DTD1	DTD1	2|7	0|0|0|0	0|0|0|0|0|0|0|0	4.5	4.03828	2.36025	0.94	4.09	0	0	na	na
TCOF1	TCOF1	METAP2	METAP2	2|7	0|0|0|0	0|0|0|0|0|0|0|0	4.5	4.03828	2.36025	0.95	4.06	0	0	na	na
TCOF1	TCOF1	AGAP1	AGAP1	3|6	0|0|0|0	0|0|0|0|0|0|0|0	4.5	3.97754	2.43544	0.99	4.03	0	0	na	na
TCOF1	TCOF1	C12orf43	C12orf43	5|4	0|0|0|0	0|0|0|0|0|0|0|0	4.5	3.85608	2.45335	1	3.9	0	0	na	na
TCOF1	TCOF1	ECI2	ECI2	5|4	0|0|0|0	0|0|0|0|0|0|0|0	4.5	3.85608	2.45335	0.99	3.9	0	0	na	na
TCOF1	TCOF1	MCTS1	MCTS1	5|4	0|0|0|0	0|0|0|0|0|0|0|0	4.5	3.85608	2.45335	0.99	3.9	0	0	na	na
TCOF1	TCOF1	WDR55	WDR55	7|2	0|0|0|0	0|0|0|0|0|0|0|0	4.5	3.73461	2.29384	0.97	3.78	0	0	na	na
TCOF1	TCOF1	CTNNBL1	CTNNBL1	3|5	0|0|0|0	0|0|0|0|0|0|0|0	4	3.62646	2.29286	1	3.67	0	0	na	na
TCOF1	TCOF1	TCAF2	TCAF2	3|5	0|0|0|0	0|0|0|0|0|0|0|0	4	3.62646	2.29286	0.99	3.67	0	0	na	na
TCOF1	TCOF1	BBS5	BBS5	3|5	0|0|0|0	0|0|0|0|0|0|0|0	4	3.62646	2.29286	0.99	3.67	0	0	na	na
TCOF1	TCOF1	CACYBP	CACYBP	14|16	2|5|0|0	0|0|0|0|0|0|0|0	15	4.89836	3.26139	0.97	3.66	0	0	na	na
TCOF1	TCOF1	GNL1	GNL1	6|3	0|0|0|0	0|0|0|0|0|0|0|0	4.5	3.79534	2.39706	1	3.65	0	0	na	na
TCOF1	TCOF1	PTRH1	PTRH1	4|4	0|0|0|0	0|0|0|0|0|0|0|0	4	3.56573	2.30239	0.99	3.61	0	0	na	na
TCOF1	TCOF1	CDK7	CDK7	4|4	0|0|0|0	0|0|0|0|0|0|0|0	4	3.56573	2.30239	0.99	3.61	0	0	na	na
TCOF1	TCOF1	LUC7L2	LUC7L2	11|3	0|0|0|0	0|0|0|0|0|0|0|0	7	5.24708	2.96774	0.98	3.6	0	0	na	na
TCOF1	TCOF1	BAIAP2L1	BAIAP2L1	5|3	0|0|0|0	0|0|0|0|0|0|0|0	4	3.50499	2.26574	0.99	3.55	0	0	na	na
TCOF1	TCOF1	EXOC5	EXOC5	5|3	0|0|0|0	0|0|0|0|0|0|0|0	4	3.50499	2.26574	0.99	3.55	0	0	na	na
TCOF1	TCOF1	TMEM237	TMEM237	5|3	0|0|0|0	0|0|0|0|0|0|0|0	4	3.50499	2.26574	0.99	3.55	0	0	na	na
TCOF1	TCOF1	KIF21A	KIF21A	5|3	0|0|0|0	0|0|0|0|0|0|0|0	4	3.50499	2.26574	0.98	3.55	0	0	na	na
TCOF1	TCOF1	GTF2B	GTF2B	5|3	0|0|0|0	0|0|0|0|0|0|0|0	4	3.50499	2.26574	0.98	3.55	0	0	na	na
TCOF1	TCOF1	DENR	DENR	6|2	0|0|0|0	0|0|0|0|0|0|0|0	4	3.44426	2.18059	0.99	3.49	0	0	na	na
TCOF1	TCOF1	FASTKD2	FASTKD2	5|3	0|0|0|0	0|0|0|0|0|0|0|0	4	3.50499	2.26574	0.99	3.45	0	0	na	na
TCOF1	TCOF1	PAWR	PAWR	7|1	0|0|0|0	0|0|0|0|0|0|0|0	4	3.38352	2.04087	0.85	3.42	0	0	na	na
TCOF1	TCOF1	PACSIN2	PACSIN2	7|1	0|0|0|0	0|0|0|0|0|0|0|0	4	3.38352	2.04087	0.85	3.42	0	0	na	na
TCOF1	TCOF1	EXOC6B	EXOC6B	6|2	0|0|0|0	0|0|0|0|0|0|0|0	4	3.44426	2.18059	0.97	3.39	0	0	na	na
TCOF1	TCOF1	AGPS	AGPS	5|3	0|0|0|0	0|0|0|0|0|0|0|0	4	3.50499	2.26574	0.99	3.33	0	0	na	na
TCOF1	TCOF1	NRDE2	NRDE2	3|4	0|0|0|0	0|0|0|0|0|0|0|0	3.5	3.27538	2.14081	0.99	3.31	0	0	na	na
TCOF1	TCOF1	RCC2	RCC2	8|8	3|1|0|0	0|0|0|0|0|0|0|0	8	4.05056	2.67164	0.94	3.29	0	0	na	na
TCOF1	TCOF1	MICU2	MICU2	4|3	0|0|0|0	0|0|0|0|0|0|0|0	3.5	3.21464	2.12633	0.99	3.25	0	0	na	na
TCOF1	TCOF1	MCAT	MCAT	4|3	0|0|0|0	0|0|0|0|0|0|0|0	3.5	3.21464	2.12633	0.98	3.25	0	0	na	na
TCOF1	TCOF1	DHRS2	DHRS2	9|4	0|0|0|0	0|0|0|0|0|0|0|0	6.5	5.01747	2.98171	1	3.23	0	0	na	na
TCOF1	TCOF1	ANKRD17	ANKRD17	10|3	1|1|0|0	0|0|0|0|0|0|0|0	6.5	3.81226	2.37826	0.92	3.23	0	0	na	na
TCOF1	TCOF1	TRPT1	TRPT1	4|3	0|0|0|0	0|0|0|0|0|0|0|0	3.5	3.21464	2.12633	0.98	3.22	0	0	na	na
TCOF1	TCOF1	SMAD3	SMAD3	5|2	0|0|0|0	0|0|0|0|0|0|0|0	3.5	3.15391	2.06113	0.99	3.19	0	0	na	na
TCOF1	TCOF1	GGNBP2	GGNBP2	5|2	0|0|0|0	0|0|0|0|0|0|0|0	3.5	3.15391	2.06113	0.98	3.19	0	0	na	na
TCOF1	TCOF1	SMAD2	SMAD2	5|2	0|0|0|0	0|0|0|0|0|0|0|0	3.5	3.15391	2.06113	0.97	3.19	0	0	na	na
TCOF1	TCOF1	PRKD1	PRKD1	5|2	0|0|0|0	0|0|0|0|0|0|0|0	3.5	3.15391	2.06113	0.97	3.16	0	0	na	na
TCOF1	TCOF1	CDK5	CDK5	6|2	0|0|0|0	0|0|0|0|0|0|0|0	4	3.44426	2.18059	0.97	3.12	0	0	na	na
TCOF1	TCOF1	CSNK2B	CSNK2B	6|19	0|0|0|0	0|0|0|0|0|0|0|0	12.5	9.41267	4.64766	1	3.1	0	0	na	na
TCOF1	TCOF1	SKIV2L2	SKIV2L2	5|4	0|0|0|0	0|0|0|0|0|0|0|0	4.5	3.85608	2.45335	1	3.05	0	0	na	na
TCOF1	TCOF1	MMTAG2	MMTAG2	5|2	0|0|0|0	0|0|0|0|0|0|0|0	3.5	3.15391	2.06113	0.98	3.03	0	0	na	na
TCOF1	TCOF1	LYAR	LYAR	5|3	0|0|0|0	0|0|0|0|0|0|0|0	4	3.50499	2.26574	0.99	2.92	0	0	na	na
TCOF1	TCOF1	JMJD6	JMJD6	5|3	0|0|0|0	0|0|0|0|0|0|0|0	4	3.50499	2.26574	0.99	2.77	0	0	na	na
TCOF1	TCOF1	IQGAP1	IQGAP1	14|10	10|0|0|0	0|0|0|0|0|0|0|0	12	4.14767	2.81089	0.96	2.71	0	0	na	na
TCOF1	TCOF1	BUB3	BUB3	4|7	1|0|0|0	0|0|0|0|0|0|0|0	5.5	4.17342	2.57738	0.99	2.7	0	0	na	na
TCOF1	TCOF1	HSD17B4	HSD17B4	9|2	0|0|0|0	0|0|0|0|0|0|0|0	5.5	4.3153	2.50502	0.94	2.64	0	0	na	na
TCOF1	TCOF1	KIF2A	KIF2A	6|3	0|0|0|0	0|0|0|0|0|0|0|0	4.5	3.79534	2.39706	0.99	2.59	0	0	na	na
TCOF1	TCOF1	KPNA2	KPNA2	11|9	2|5|0|0	0|0|0|0|0|0|0|0	10	3.37201	2.35028	0.91	2.56	0	0	na	na
TCOF1	TCOF1	KPNA3	KPNA3	6|4	0|0|0|0	0|0|0|0|0|0|0|0	5	4.14642	2.59554	1	2.49	0	0	na	na
TCOF1	TCOF1	VANGL1	VANGL1	6|3	0|0|0|0	0|0|0|0|0|0|0|0	4.5	3.79534	2.39706	1	2.45	0	0	na	na
TCOF1	TCOF1	TARS2	TARS2	5|5	1|0|0|0	0|0|0|0|0|0|0|0	5	3.80133	2.45011	0.99	2.31	0	0	na	na
TCOF1	TCOF1	KPNA4	KPNA4	5|7	0|0|0|0	0|0|0|0|0|0|0|0	6	4.90932	2.94532	1	2.16	0	0	na	na
TCOF1	TCOF1	RPL22	RPL22	7|6	3|1|0|0	0|0|0|0|0|0|0|0	6.5	3.39488	2.30322	0.91	2.01	0	0	na	na
TCOF1	TCOF1	PPP2R1A	PPP2R1A	18|13	6|6|0|0	0|0|0|0|0|0|0|0	15.5	3.85196	2.68778	0.93	1.54	0	0	na	na
TCOF1	TCOF1	PPP2R2A	PPP2R2A	14|11	7|4|0|0	0|0|0|0|0|0|0|0	12.5	3.5408	2.47666	0.85	1.19	0	0	na	na
WDR26	WDR26	RANBP10	RANBP10	9|12	0|0|0|0	0|0|0|0|0|0|0|0	10.5	14.6897	7.90918	1	3.57	1	1	|| pubmed:22939629|pubmed:26344197 || || || || || || || ||	|| pubmed:22939629|pubmed:26344197 || || || || || || || ||
WDR26	WDR26	GID4	GID4	4|4	0|0|0|0	0|0|0|0|0|0|0|0	4	6.42809	3.68508	0.95	2.78	0	1	na	|| pubmed:27173435|pubmed:unassigned1312 || || || || || || || ||
WDR26	WDR26	RANBP9	RANBP9	16|19	0|0|0|0	0|0|0|0|0|0|0|0	17.5	24.1888	12.5956	1	2.57	1	1	|| pubmed:22863883 || || || || || || || ||	|| pubmed:22863883 || || || || || || || ||
WDR26	WDR26	MAEA	MAEA	10|7	0|0|0|0	0|0|0|0|0|0|0|0	8.5	13.0938	6.64643	1	2.34	0	1	na	|| pubmed:27173435|pubmed:unassigned1312 || || || || || || || ||
WDR26	WDR26	ARMC8	ARMC8	15|16	0|0|0|0	0|0|0|0|0|0|0|0	15.5	21.8475	11.3157	1	2.16	0	1	na	|| pubmed:27173435|pubmed:unassigned1312 || || || || || || || ||
WDR26	WDR26	GID8	GID8	11|11	0|0|0|0	0|0|0|0|0|0|0|0	11	15.9272	8.33949	1	1.9	1	1	|| pubmed:22863883 || || || || || || || ||	|| pubmed:22863883 || || || || || || || ||
WDR26	WDR26	YPEL5	YPEL5	2|2	0|0|0|0	0|0|0|0|0|0|0|0	2	3.71404	2.35077	0.85	1.88	1	1	|| pubmed:26496610 || || || || || || || ||	|| pubmed:26496610 || || || || || || || ||
WDR26	WDR26	STIP1	STIP1	94|88	25|8|0|0	0|0|0|0|0|0|0|0	91	24.0783	15.9134	1	24.54	0	0	na	na
WDR26	WDR26	HSP90AA1	HSP90AA1	33|31	24|12|4|0	0|0|0|0|0|0|0|6	32	4.09297	2.66193	0.82	7.04	0	0	na	na
WDR26	WDR26	CCT8	CCT8	44|31	20|5|0|2	0|0|0|0|0|0|0|0	37.5	7.67947	5.0049	0.98	5.97	0	0	na	na
WDR26	WDR26	CCT7	CCT7	31|30	10|2|0|0	0|0|0|0|0|0|0|0	30.5	17.3459	10.7165	0.99	5.31	0	0	na	na
WDR26	WDR26	HSP90AB3P	HSP90AB3P	15|13	11|11|0|0	0|0|0|0|0|0|0|0	14	4.7349	3.1874	0.75	4.79	0	0	na	na
WDR26	WDR26	PPP2R1B	PPP2R1B	3|12	0|1|0|0	0|0|0|0|0|0|0|0	7.5	7.96049	4.46607	0.98	4.7	0	0	na	na
WDR26	WDR26	CCT5	CCT5	37|24	26|6|0|0	0|1|0|0|0|0|0|0	30.5	9.07772	4.23312	0.94	4.32	0	0	na	na
WDR26	WDR26	CCT6A	CCT6A	25|16	18|4|0|1	0|0|0|0|0|0|0|0	20.5	5.88687	3.75373	0.91	4.26	0	0	na	na
WDR26	WDR26	CCT6B	CCT6B	4|5	2|0|0|0	0|0|0|0|0|0|0|0	4.5	5.70262	3.47679	0.84	4.07	0	0	na	na
WDR26	WDR26	PPP2R1A	PPP2R1A	16|31	6|6|0|0	0|0|0|0|0|0|0|0	23.5	10.7432	7.10543	0.95	4.04	0	0	na	na
WDR26	WDR26	CCT3	CCT3	25|27	18|10|0|1	1|0|0|1|0|0|0|0	26	5.66306	3.75616	0.89	3.86	0	0	na	na
WDR26	WDR26	HSPD1	HSPD1	31|102	26|20|0|0	0|0|0|0|0|0|0|0	66.5	10.2044	6.96858	0.99	3.56	0	0	na	na
WDR26	WDR26	SPTLC1	SPTLC1	5|8	4|2|0|0	0|0|0|0|0|0|0|0	6.5	5.10577	3.35028	0.81	3.44	0	0	na	na
WDR26	WDR26	CCT4	CCT4	26|21	18|8|0|0	0|1|0|0|0|0|0|0	23.5	7.56761	3.58879	0.89	3.23	0	0	na	na
WDR26	WDR26	HMGCL	HMGCL	1|3	0|0|0|0	0|0|0|0|0|0|0|0	2	3.34133	2.1693	0.84	3.14	0	0	na	na
WDR26	WDR26	PPP2R2A	PPP2R2A	19|22	7|4|0|0	0|0|0|0|0|0|0|0	20.5	11.2092	7.18285	0.95	3.03	0	0	na	na
WDR26	WDR26	HSP90AB1	HSP90AB1	13|16	18|12|0|0	0|0|0|0|0|0|0|0	14.5	3.83701	2.73034	0.76	3	0	0	na	na
WDR26	WDR26	HSP90AB2P	HSP90AB2P	11|9	0|5|0|0	0|0|0|0|0|0|0|0	10	7.59584	4.63137	0.96	2.92	0	0	na	na
WDR26	WDR26	TCP1	TCP1	23|21	13|10|0|3	1|0|0|0|0|0|0|0	22	3.55782	2.37556	0.88	2.78	0	0	na	na
WDR26	WDR26	NUP62	NUP62	1|4	0|1|0|0	0|0|0|0|0|0|0|0	2.5	3.2121	2.10074	0.8	2.68	0	0	na	na
WDR26	WDR26	HSP90AB4P	HSP90AB4P	5|10	6|4|0|0	0|0|0|0|0|0|0|0	7.5	4.24372	2.90716	0.72	2.64	0	0	na	na
WDR26	WDR26	CCT2	CCT2	37|30	33|12|0|0	0|0|0|0|0|0|0|0	33.5	6.97858	4.67119	0.94	2.14	0	0	na	na
WDR26	WDR26	ATP1A1	ATP1A1	8|23	17|18|0|0	0|0|0|0|0|0|0|0	15.5	3.05517	2.18421	0.71	1.96	0	0	na	na
WDR26	WDR26	RPN1	RPN1	10|18	13|5|0|0	0|0|0|0|0|0|0|0	14	5.51616	3.81403	0.83	1.81	0	0	na	na
WDR26	WDR26	ATP2A1	ATP2A1	5|10	0|2|0|0	0|0|0|0|0|0|0|0	7.5	7.38761	4.5125	0.92	1.8	0	0	na	na
WDR26	WDR26	ATP2A2	ATP2A2	5|17	13|5|0|0	0|0|0|0|0|0|0|0	11	4.0806	2.75945	0.72	1.79	0	0	na	na
WDR47	WDR47	CCT8	CCT8	195|457	20|5|0|2	0|0|0|0|0|0|0|0	326	20.5112	14.5069	1	21.37	0	0	na	na
WDR47	WDR47	CCT5	CCT5	135|484	26|6|0|0	0|1|0|0|0|0|0|0	309.5	25.9207	12.9123	1	20.25	0	0	na	na
WDR47	WDR47	CCT6A	CCT6A	117|350	18|4|0|1	0|0|0|0|0|0|0|0	233.5	19.2548	13.2112	1	18.24	0	0	na	na
WDR47	WDR47	CCT7	CCT7	123|477	10|2|0|0	0|0|0|0|0|0|0|0	300	49.9173	30.4478	1	17.82	0	0	na	na
WDR47	WDR47	UTRN	UTRN	11|70	0|0|0|0	0|0|0|0|0|0|0|0	40.5	16.3084	7.93589	1	16.57	0	0	na	na
WDR47	WDR47	CCT4	CCT4	104|379	18|8|0|0	0|1|0|0|0|0|0|0	241.5	22.3304	10.7667	1	13.73	0	0	na	na
WDR47	WDR47	TCP1	TCP1	127|535	13|10|0|3	1|0|0|0|0|0|0|0	331	15.1958	9.87589	1	12.47	0	0	na	na
WDR47	WDR47	CCT2	CCT2	292|835	33|12|0|0	0|0|0|0|0|0|0|0	563.5	35.2388	24.6124	0.99	9.94	0	0	na	na
WDR47	WDR47	STIP1	STIP1	44|256	25|8|0|0	0|0|0|0|0|0|0|0	150	11.1827	7.03621	0.99	9.27	0	0	na	na
WDR47	WDR47	CCT6B	CCT6B	11|42	2|0|0|0	0|0|0|0|0|0|0|0	26.5	9.69153	5.50974	1	8.27	0	0	na	na
WDR47	WDR47	XRCC5	XRCC5	15|16	8|1|0|0	0|0|0|0|0|0|0|0	15.5	4.38123	2.83806	0.93	6.81	0	0	na	na
WDR47	WDR47	VBP1	VBP1	9|22	6|2|0|0	0|0|0|0|0|0|0|0	15.5	3.84537	2.62503	0.91	5.19	0	0	na	na
WDR47	WDR47	XRCC6	XRCC6	10|17	2|0|0|0	0|0|0|0|0|0|0|0	13.5	6.05051	3.67462	0.98	4.62	0	0	na	na
WDR47	WDR47	PFDN4	PFDN4	5|7	0|0|0|0	0|0|0|0|0|0|0|0	6	3.92758	2.46753	0.97	3.98	0	0	na	na
WDR47	WDR47	PFDN5	PFDN5	5|6	0|0|0|0	0|0|0|0|0|0|0|0	5.5	3.76517	2.3711	0.98	3.69	0	0	na	na
WDR47	WDR47	PFDN1	PFDN1	4|6	1|0|0|0	0|0|0|0|0|0|0|0	5	3.07838	2.06324	0.93	3.45	0	0	na	na
WDR47	WDR47	PFDN6	PFDN6	3|7	0|0|0|0	0|0|0|0|0|0|0|0	5	3.21131	2.1251	0.96	3.25	0	0	na	na
WDR47	WDR47	MTHFD2	MTHFD2	4|26	1|3|0|0	0|0|0|0|0|0|0|0	15	3.94478	2.4612	0.9	2.98	0	0	na	na
WDR47	WDR47	DHX9	DHX9	13|30	11|5|0|0	0|0|0|0|0|0|0|0	21.5	3.35121	2.38381	0.85	2.9	0	0	na	na
WDR47	WDR47	RPS19	RPS19	13|11	8|1|0|0	0|0|0|0|0|0|0|0	12	3.63479	2.35076	0.81	2.88	0	0	na	na
WDR47	WDR47	HNRNPD	HNRNPD	4|6	1|0|0|0	0|0|0|0|0|0|0|0	5	3.07838	2.06324	0.94	2.79	0	0	na	na
WDR47	WDR47	GNL3	GNL3	7|3	0|0|0|0	0|0|0|0|0|0|0|0	5	3.99421	2.30498	0.85	2.59	0	0	na	na
WDR47	WDR47	ILF3	ILF3	5|6	0|0|0|0	0|0|0|0|0|0|0|0	5.5	3.76517	2.3711	0.98	2.5	0	0	na	na
WDR47	WDR47	RPS17	RPS17	9|11	5|1|0|0	0|0|0|0|0|0|0|0	10	3.4794	2.32572	0.89	2.49	0	0	na	na
WDR47	WDR47	UNC45A	UNC45A	4|7	1|0|0|0	0|0|0|0|0|0|0|0	5.5	3.22513	2.14715	0.96	2.38	0	0	na	na
WDR47	WDR47	DAP3	DAP3	4|5	0|0|0|0	0|0|0|0|0|0|0|0	4.5	3.24462	2.11889	0.95	2.18	0	0	na	na
WDR47	WDR47	MRPL12	MRPL12	4|4	0|0|0|0	0|0|0|0|0|0|0|0	4	3.08221	2.02074	0.92	2.07	0	0	na	na
WDR47	WDR47	SERBP1	SERBP1	4|21	5|2|0|0	0|0|0|0|0|0|0|0	12.5	3.04223	2.0405	0.79	1.97	0	0	na	na
WDR47	WDR47	HSP90AB2P	HSP90AB2P	11|41	0|5|0|0	0|0|0|0|0|0|0|0	26	5.89576	3.76861	1	1.9	0	0	na	na
WDR47	WDR47	MRPS27	MRPS27	4|5	0|0|0|0	0|0|0|0|0|0|0|0	4.5	3.24462	2.11889	0.95	1.87	0	0	na	na
WDR47	WDR47	RPL6	RPL6	13|10	0|1|0|0	0|0|0|0|0|0|0|0	11.5	6.09991	3.44918	1	1.79	0	0	na	na
WDR47	WDR47	HSP90AB4P	HSP90AB4P	6|39	6|4|0|0	0|0|0|0|0|0|0|0	22.5	3.92772	2.48597	0.82	1.79	0	0	na	na
WDR47	WDR47	RPS8	RPS8	8|18	6|2|0|0	0|0|0|0|0|0|0|0	13	3.3483	2.32487	0.81	1.64	0	0	na	na
WDR47	WDR47	RPS9	RPS9	11|15	7|3|0|0	0|0|0|0|0|0|0|0	13	3.16871	2.19641	0.81	1.58	0	0	na	na
WDR47	WDR47	HSPD1	HSPD1	20|173	26|20|0|0	0|0|0|0|0|0|0|0	96.5	4.74313	2.84357	0.85	1.47	0	0	na	na
WDR47	WDR47	HNRNPM	HNRNPM	14|11	12|0|0|0	0|0|0|0|0|0|0|0	12.5	3.41959	2.21871	0.7	1.14	0	0	na	na
