# Supplementary material for: A LisH-domain protein interaction map reveals a Lis1-ARIH2-dynein regulatory axis
Source: iScience. 2025 Oct 30;28(11):113912. doi: 10.1016/j.isci.2025.113912 (PMC12648486; doi:10.1016/j.isci.2025.113912)
Supplement: Table S3. Correlation of NSAF of LisH protein with HCIs: Tab A) A table of normalized spectral abundance factor (NSAF) for HCIs of each LisH protein obtained from the network. Tab B) Calculations for determining NSAF are shown. (Related to Figure 1) [file mmc4.xlsx]

## Sheet: Sheet1
Bait	TSC Rep1	TSC Rep2	Average Bait total spectral counts	HCIs	length of protein (amino acids)	SAF	sum of SAF of all the interactors in the sample	NSAF
ARMC9	1059	629	844	90	665	1.26917	1.49362	0.849731
DCAF1		559	559	105	1507	0.370936	4.56206	0.0813088
FGFR1OP	347	539	443	12	149	2.97315	0.196542	15.1274
FOPNL	175	2043	1109	6	174	6.37356	0.0742457	85.8442
GID8	1383	479	931	69	228	4.08333	1.73193	2.35768
KATNAL2	1129	517	823	32	466	1.76609	2.93439	0.601861
KIAA1468	2373	1460	1916.5	85	860	2.22849	2.33687	0.953619
LIS1	1077	446	761.5	75	410	1.85732	3.76652	0.493112
MAEA	1325	122	723.5	33	385	1.87922	1.52805	1.22982
MKLN1	2011	606	1308.5	29	735	1.78027	0.613059	2.90392
NOLC1	282	386	334	36	418	0.799043	1.32675	0.602254
NPAT	191	145	168	40	1427	0.11773	1.24056	0.0949004
RANBP10	82	65	73.5	45	620	0.118548	0.889614	0.133258
RANBP9	104	78	91	23	567	0.160494	0.743224	0.215943
RMND5A	442	126	284	61	391	0.726343	1.23646	0.587438
RMND5B	440	75	257.5	76	393	0.655216	1.18893	0.551099
SMU1		1000	1000	168	513	1.94932	7.10056	0.27453
SSBP2	125	400	262.5	8	361	0.727147	0.171272	4.24558
SSBP3	490	150	320	51	388	0.824742	1.57719	0.522919
SSBP4	757	211	484	19	385	1.25714	0.649804	1.93465
TAF5	2768	403	1585.5	26	800	1.98188	3.07419	0.644682
TBL1X	716	613	664.5	23	578	1.14965	1.27887	0.898964
TBL1XR1	321	44	182.5	19	514	0.355058	1.22822	0.289084
TBL1Y	614	368	491	37	522	0.940613	2.81905	0.333663
TCOF1	4857	1179	3018	172	958	3.15031	4.35303	0.723706
WDR26	697	322	509.5	33	514	0.991245	1.17623	0.842728
WDR47	1395	542	968.5	36	920	1.05272	5.66872	0.185706

## Sheet: Sheet2
bait	prey	Avg. SPC	Length of protein (amino acids)	SAF	sum of saf
ARMC9	SLC27A2	16	620	0.0258065	1.49362
ARMC9	OMA1	16	524	0.0305344
ARMC9	YME1L1	25.5	773	0.0329884
ARMC9	NAT14	9	206	0.0436893
ARMC9	SLC27A4	20.5	643	0.0318818
ARMC9	MOGS	15.5	837	0.0185185
ARMC9	ENPP1	14	925	0.0151351
ARMC9	GPX8	8.5	209	0.0406699
ARMC9	DGKE	8	567	0.0141093
ARMC9	IMMT	14	758	0.0184697
ARMC9	MUL1	8	352	0.0227273
ARMC9	ZFPL1	5.5	310	0.0177419
ARMC9	RHOT1	10	618	0.0161812
ARMC9	IKBIP	5	350	0.0142857
ARMC9	ABHD12	9.5	398	0.0238693
ARMC9	FKBP8	20.5	412	0.0497573
ARMC9	SRPRA	10	638	0.015674
ARMC9	ALDH3A2	22.5	485	0.0463918
ARMC9	CYC1	6	325	0.0184615
ARMC9	LETMD1	5.5	360	0.0152778
ARMC9	HACD3	19.5	362	0.0538674
ARMC9	SNX11	3	270	0.0111111
ARMC9	MCM6	4.5	821	0.00548112
ARMC9	ATAD1	4	361	0.0110803
ARMC9	TMPO	9.5	694	0.0136888
ARMC9	PREB	4	417	0.00959233
ARMC9	TMCO1	4.5	239	0.0188285
ARMC9	QSOX2	3.5	698	0.00501433
ARMC9	GNPAT	10.5	680	0.0154412
ARMC9	SRPRB	9.5	271	0.0350554
ARMC9	LEMD3	5	911	0.00548847
ARMC9	PDCD2	2.5	344	0.00726744
ARMC9	SELENON	3	590	0.00508475
ARMC9	PLD2	6	933	0.00643087
ARMC9	PGRMC2	3.5	223	0.0156951
ARMC9	MTCH2	3	303	0.00990099
ARMC9	C3orf33	2.5	294	0.0085034
ARMC9	FAR1	6.5	515	0.0126214
ARMC9	PRAF2	3	178	0.0168539
ARMC9	CPT1A	6	773	0.00776197
ARMC9	CYB5B	2.5	150	0.0166667
ARMC9	PTRH2	2.5	179	0.0139665
ARMC9	SLC16A1	6	500	0.012
ARMC9	MAVS	2.5	540	0.00462963
ARMC9	VDAC2	8	294	0.0272109
ARMC9	RAP1A	3	184	0.0163043
ARMC9	ATP2A2	16	1042	0.0153551
ARMC9	SPTLC2	3	562	0.00533808
ARMC9	CCDC47	3	483	0.00621118
ARMC9	HADHB	6.5	474	0.0137131
ARMC9	VCP	11.5	806	0.014268
ARMC9	TECR	6.5	308	0.0211039
ARMC9	CNP	5	421	0.0118765
ARMC9	TMEM43	5.5	400	0.01375
ARMC9	NDUFS3	4	264	0.0151515
ARMC9	RAB5C	4	216	0.0185185
ARMC9	RPN1	18.5	607	0.0304778
ARMC9	GNB2	3	340	0.00882353
ARMC9	ATP2A1	11	1001	0.010989
ARMC9	SPTLC1	5	473	0.0105708
ARMC9	CHCHD3	2	227	0.00881057
ARMC9	HSP90AB1	15.5	724	0.0214088
ARMC9	KDELR1	2	212	0.00943396
ARMC9	GNAI2	5	355	0.0140845
ARMC9	SLC1A5	3	541	0.00554529
ARMC9	GPX4	3	197	0.0152284
ARMC9	AFG3L2	5	797	0.00627353
ARMC9	HADHA	13.5	763	0.0176933
ARMC9	SEC61B	1.5	96	0.015625
ARMC9	DHRS7B	2	325	0.00615385
ARMC9	SSR1	3	286	0.0104895
ARMC9	AGK	8	422	0.0189573
ARMC9	SLC25A3	13.5	362	0.0372928
ARMC9	HSP90AB4P	7.5	505	0.0148515
ARMC9	SLC3A2	7	630	0.0111111
ARMC9	SLC25A22	4.5	323	0.0139319
ARMC9	AUP1	2.5	410	0.00609756
ARMC9	PGRMC1	3.5	195	0.0179487
ARMC9	RHBDD2	1.5	364	0.00412088
ARMC9	ATP1A1	14	1023	0.0136852
ARMC9	TIMM50	6	353	0.0169972
ARMC9	LPCAT1	1.5	534	0.00280899
ARMC9	TMEM33	3	247	0.0121457
ARMC9	PSMB6	1.5	239	0.00627615
ARMC9	HSP90AB3P	8	597	0.0134003
ARMC9	HAT1	4.5	419	0.0107399
ARMC9	STIP1	22.5	543	0.0414365
ARMC9	TMX3	2	454	0.00440529
ARMC9	HSP90AB2P	6	381	0.015748
ARMC9	HSPD1	15.5	573	0.0270506
DCAF1	CUL4B	49	913	0.0536692	4.56206
DCAF1	CUL4A	50	759	0.0658762
DCAF1	COPS4	40	406	0.0985222
DCAF1	COPS3	31	423	0.0732861
DCAF1	COPS5	28	334	0.0838323
DCAF1	COPS6	22	327	0.0672783
DCAF1	COPS7A	16	275	0.0581818
DCAF1	DDA1	14	102	0.137255
DCAF1	COPS8	13	209	0.062201
DCAF1	AP2M1	12	435	0.0275862
DCAF1	LLGL2	8	1020	0.00784314
DCAF1	COPS7B	8	264	0.030303
DCAF1	CEP78	7	689	0.0101597
DCAF1	COPS2	48	443	0.108352
DCAF1	PLD1	33	1074	0.0307263
DCAF1	GPS1	34	491	0.0692464
DCAF1	ANK3	31	4377	0.00708248
DCAF1	MINDY4	20	757	0.0264201
DCAF1	DNAJC16	19	782	0.0242967
DCAF1	PLD2	24	933	0.0257235
DCAF1	ABCD3	21	659	0.0318665
DCAF1	JPH1	16	661	0.0242057
DCAF1	MSN	17	577	0.0294627
DCAF1	AP2A2	20	939	0.0212993
DCAF1	RDX	12	583	0.0205832
DCAF1	TOMM70	11	608	0.0180921
DCAF1	SRPRA	23	638	0.0360502
DCAF1	USP7	87	1102	0.0789474
DCAF1	PFKP	20	784	0.0255102
DCAF1	CHSY1	8	802	0.00997506
DCAF1	YME1L1	35	773	0.0452781
DCAF1	LRRC59	12	307	0.0390879
DCAF1	AP2B1	13	937	0.0138741
DCAF1	PNPLA6	7	1375	0.00509091
DCAF1	ATAD3B	12	648	0.0185185
DCAF1	BAG5	43	447	0.0961969
DCAF1	STUB1	39	303	0.128713
DCAF1	SLC27A4	32	643	0.0497667
DCAF1	MYO9B	7	2157	0.00324525
DCAF1	CKAP4	44	602	0.0730897
DCAF1	ESYT2	23	921	0.0249729
DCAF1	EZR	8	586	0.0136519
DCAF1	PHLDB3	6	640	0.009375
DCAF1	CCT3	69	545	0.126606
DCAF1	CCT5	82	541	0.151571
DCAF1	CCT7	77	543	0.141805
DCAF1	CCT4	76	539	0.141002
DCAF1	DNAJA3	15	480	0.03125
DCAF1	ATAD3A	54	634	0.0851735
DCAF1	PFDN5	6	154	0.038961
DCAF1	DNAJC11	6	559	0.0107335
DCAF1	CHPF	5	775	0.00645161
DCAF1	VBP1	9	197	0.0456853
DCAF1	DPM1	15	260	0.0576923
DCAF1	FAF2	11	445	0.0247191
DCAF1	AFG3L2	14	797	0.0175659
DCAF1	AP2A1	6	977	0.00614125
DCAF1	CCT6A	54	531	0.101695
DCAF1	CNP	14	421	0.0332542
DCAF1	CPT1A	11	773	0.0142303
DCAF1	HSD17B12	11	312	0.0352564
DCAF1	DNAJB12	6	375	0.016
DCAF1	MCM5	7	734	0.00953678
DCAF1	HADHB	12	474	0.0253165
DCAF1	QPCTL	6	382	0.0157068
DCAF1	RFC4	6	363	0.0165289
DCAF1	ACSL3	8	720	0.0111111
DCAF1	FKBP8	25	412	0.0606796
DCAF1	PFDN4	4	134	0.0298507
DCAF1	CCT8	63	548	0.114964
DCAF1	CYC1	7	325	0.0215385
DCAF1	ACOT9	10	439	0.022779
DCAF1	CCDC47	7	483	0.0144928
DCAF1	DNAJA2	30	412	0.0728155
DCAF1	DHRS7B	7	325	0.0215385
DCAF1	EXD2	6	621	0.00966184
DCAF1	SMU1	6	513	0.0116959
DCAF1	NDUFA13	4	144	0.0277778
DCAF1	VCP	22	806	0.0272953
DCAF1	CCT6B	7	530	0.0132075
DCAF1	DNAJA1	36	397	0.0906801
DCAF1	TMCO1	5	239	0.0209205
DCAF1	RPS20	8	119	0.0672269
DCAF1	MOGS	10	837	0.0119474
DCAF1	IKBIP	5	350	0.0142857
DCAF1	SRPRB	15	271	0.0553506
DCAF1	HADHA	25	763	0.0327654
DCAF1	TCP1	52	556	0.0935252
DCAF1	C3orf33	4	294	0.0136054
DCAF1	CNIH4	4	139	0.028777
DCAF1	IQGAP1	12	1657	0.007242
DCAF1	SFXN4	7	337	0.0207715
DCAF1	AUP1	6	410	0.0146341
DCAF1	SSR1	6	286	0.020979
DCAF1	CCT2	99	535	0.185047
DCAF1	ABHD12	8	398	0.0201005
DCAF1	ALDH3A2	21	485	0.043299
DCAF1	FARSA	7	508	0.0137795
DCAF1	DGKE	5	567	0.00881834
DCAF1	HACD3	19	362	0.0524862
DCAF1	SLC16A1	9	500	0.018
DCAF1	FAR1	6	515	0.0116505
DCAF1	TUFM	39	455	0.0857143
DCAF1	TIMM50	12	353	0.0339943
DCAF1	HSPD1	57	573	0.0994764
FGFR1OP	VASP	9.5	380	0.025	0.196542
FGFR1OP	NR3C1	2	777	0.002574
FGFR1OP	LRRC47	1.5	583	0.0025729
FGFR1OP	AKAP10	33.5	662	0.0506042
FGFR1OP	MVK	5.5	396	0.0138889
FGFR1OP	LRPPRC	35.5	1394	0.0254663
FGFR1OP	DRAP1	3	205	0.0146341
FGFR1OP	BUB3	3	328	0.00914634
FGFR1OP	GNPAT	10.5	680	0.0154412
FGFR1OP	FECH	6	423	0.0141844
FGFR1OP	GPX1	3	203	0.0147783
FGFR1OP	CRKL	2.5	303	0.00825083
FOPNL	AKAP10	13	662	0.0196375	0.0742457
FOPNL	RAB5C	4	216	0.0185185
FOPNL	RAD23B	2.5	409	0.00611247
FOPNL	ATP2A1	6.5	1001	0.00649351
FOPNL	PGRMC1	3.5	195	0.0179487
FOPNL	SRPRB	1.5	271	0.00553506
GID8	MAEA	30.5	396	0.0770202	1.73193
GID8	RMND5A	21	391	0.0537084
GID8	MKLN1	11	735	0.014966
GID8	HSPD1	49.5	573	0.0863874
GID8	WDR26	9	661	0.0136157
GID8	RANBP9	9.5	729	0.0130316
GID8	ARMC8	8.5	673	0.01263
GID8	ECM29	15.5	1845	0.00840108
GID8	AIFM1	91	613	0.14845
GID8	KYAT3	11.5	454	0.0253304
GID8	MCM7	20.5	719	0.0285118
GID8	FECH	30	423	0.070922
GID8	GCN1	20	2671	0.00748783
GID8	NEK9	13.5	979	0.0137896
GID8	HSDL2	25	418	0.0598086
GID8	ARNT	7.5	789	0.0095057
GID8	ORC4	7.5	436	0.0172018
GID8	ATP5O	7	213	0.0328638
GID8	UMPS	8	480	0.0166667
GID8	FARSA	12.5	508	0.0246063
GID8	SCCPDH	8	429	0.018648
GID8	ACOT9	12	439	0.0273349
GID8	PGRMC1	15.5	195	0.0794872
GID8	MTHFD1	25.5	935	0.0272727
GID8	CLPTM1L	4	538	0.00743494
GID8	ZNF529	3	563	0.0053286
GID8	PDHA1	4	390	0.0102564
GID8	LAGE3	3	143	0.020979
GID8	BDH1	3.5	343	0.0102041
GID8	CDK5RAP1	3.5	601	0.00582363
GID8	UGDH	7	494	0.01417
GID8	HSD17B12	8	312	0.025641
GID8	TMEM161A	3	479	0.00626305
GID8	CHCHD4	3.5	142	0.0246479
GID8	HSD17B10	8	261	0.0306513
GID8	SLC25A22	8	323	0.0247678
GID8	RAB13	3	203	0.0147783
GID8	NDUFB4	3	129	0.0232558
GID8	PRPS1L1	3	318	0.00943396
GID8	TOMM20	4	145	0.0275862
GID8	ILKAP	2.5	392	0.00637755
GID8	FAR1	6	515	0.0116505
GID8	SPNS1	4.5	528	0.00852273
GID8	RAD23B	4.5	409	0.0110024
GID8	ATP5C1	4	298	0.0134228
GID8	TECR	8.5	308	0.0275974
GID8	GPX4	4	197	0.0203046
GID8	C3orf33	3	294	0.0102041
GID8	SLC25A3	21.5	362	0.0593923
GID8	CPT1A	5.5	773	0.00711514
GID8	PCMT1	13	227	0.0572687
GID8	ACAT1	6.5	427	0.0152225
GID8	RHBDD2	3.5	364	0.00961538
GID8	CHCHD3	2.5	227	0.0110132
GID8	CNP	6	421	0.0142518
GID8	GPX1	3	203	0.0147783
GID8	ESYT2	7	921	0.00760043
GID8	TMPO	6.5	694	0.00936599
GID8	NTPCR	9	190	0.0473684
GID8	LRPPRC	26.5	1394	0.01901
GID8	DHRS7B	2.5	325	0.00769231
GID8	FKBP8	7.5	412	0.0182039
GID8	GNPAT	7.5	680	0.0110294
GID8	HAT1	7	419	0.0167064
GID8	TMEM33	3.5	247	0.01417
GID8	CCT7	31	543	0.0570902
GID8	TUFM	24	455	0.0527473
GID8	ATP2A1	5	1001	0.004995
GID8	HACD3	7	362	0.019337
KATNAL2	CCT7	103.5	543	0.190608	2.93439
KATNAL2	CCT5	112	541	0.207024
KATNAL2	CCT6A	88	531	0.165725
KATNAL2	CCT3	112	545	0.205505
KATNAL2	CCT8	105	548	0.191606
KATNAL2	PRKDC	45.5	4128	0.0110223
KATNAL2	ZZEF1	16	2961	0.00540358
KATNAL2	CCT4	81	539	0.150278
KATNAL2	CCT2	218.5	535	0.408411
KATNAL2	TTC5	12.5	440	0.0284091
KATNAL2	HECTD3	13	861	0.0150987
KATNAL2	STIP1	83	543	0.152855
KATNAL2	TCP1	98.5	556	0.177158
KATNAL2	XRCC6	21	609	0.0344828
KATNAL2	CCT6B	12	530	0.0226415
KATNAL2	DICER1	14	1922	0.00728408
KATNAL2	WDR6	10	1121	0.00892061
KATNAL2	HSPD1	187.5	573	0.327225
KATNAL2	STUB1	41	303	0.135314
KATNAL2	AIFM1	59	613	0.096248
KATNAL2	DHX9	34.5	1270	0.0271654
KATNAL2	GLUD1	7.5	558	0.0134409
KATNAL2	RCN2	23.5	317	0.0741325
KATNAL2	UBR5	19.5	2799	0.00696677
KATNAL2	MAGED1	10	778	0.0128535
KATNAL2	BAG5	32	447	0.0715884
KATNAL2	ILF3	9	894	0.0100671
KATNAL2	NPM1	19.5	294	0.0663265
KATNAL2	TARS2	10.5	718	0.014624
KATNAL2	SERBP1	15.5	408	0.0379902
KATNAL2	PPM1G	22	546	0.040293
KATNAL2	MRPS31	7	395	0.0177215
KIAA1468	VAPA	29.5	249	0.118474	2.33687
KIAA1468	TMEM43	28.5	400	0.07125
KIAA1468	HSPA9	203	679	0.298969
KIAA1468	DYNLL1	14.5	89	0.162921
KIAA1468	KIF16B	24.5	1317	0.0186029
KIAA1468	IBA57	14.5	356	0.0407303
KIAA1468	VAPB	21	243	0.0864198
KIAA1468	EHD4	9.5	541	0.0175601
KIAA1468	ALDH3A2	36	485	0.0742268
KIAA1468	TMEM165	12	324	0.037037
KIAA1468	CDIPT	11	213	0.0516432
KIAA1468	TMX3	13.5	454	0.0297357
KIAA1468	ACAD11	7	780	0.00897436
KIAA1468	RHOT2	8.5	618	0.013754
KIAA1468	SEC61A1	9.5	476	0.019958
KIAA1468	FKTN	4.5	461	0.00976139
KIAA1468	SLC16A1	12.5	500	0.025
KIAA1468	AUP1	8.5	410	0.0207317
KIAA1468	SARS2	7	518	0.0135135
KIAA1468	CPVL	4.5	476	0.00945378
KIAA1468	DNAJC1	5.5	554	0.0099278
KIAA1468	KDELR2	3	212	0.0141509
KIAA1468	PTPN1	4.5	435	0.0103448
KIAA1468	ILVBL	6	632	0.00949367
KIAA1468	ICMT	3.5	284	0.0123239
KIAA1468	MUL1	6.5	352	0.0184659
KIAA1468	FAR1	6	515	0.0116505
KIAA1468	ARL1	6.5	181	0.0359116
KIAA1468	MAVS	3.5	540	0.00648148
KIAA1468	SLC3A2	13	630	0.0206349
KIAA1468	CHCHD4	3	142	0.0211268
KIAA1468	EHD1	2.5	534	0.00468165
KIAA1468	DYNLL2	2.5	89	0.0280899
KIAA1468	PRAF2	4	178	0.0224719
KIAA1468	ARL13B	3	428	0.00700935
KIAA1468	SPNS1	5	528	0.0094697
KIAA1468	SSBP1	3	148	0.0202703
KIAA1468	SSR1	5	286	0.0174825
KIAA1468	ENPP1	8	925	0.00864865
KIAA1468	TMPO	9	694	0.0129683
KIAA1468	AFG3L2	8.5	797	0.010665
KIAA1468	SLC25A22	7	323	0.0216718
KIAA1468	CYB5B	3.5	150	0.0233333
KIAA1468	ATP1A1	26.5	1023	0.0259042
KIAA1468	SLC25A3	20	362	0.0552486
KIAA1468	AIFM1	35	613	0.0570962
KIAA1468	SLC25A6	34	298	0.114094
KIAA1468	CLN6	2.5	311	0.00803859
KIAA1468	TECR	8	308	0.025974
KIAA1468	PGRMC1	8.5	195	0.0435897
KIAA1468	WDR13	2	485	0.00412371
KIAA1468	SLC7A5	3	507	0.00591716
KIAA1468	ATP5C1	5	298	0.0167785
KIAA1468	SFXN4	4.5	337	0.0133531
KIAA1468	HLA-A	1.5	365	0.00410959
KIAA1468	SSR4	4.5	173	0.0260116
KIAA1468	HACD3	11.5	362	0.031768
KIAA1468	LPCAT1	4	534	0.00749064
KIAA1468	MRPS27	4	414	0.00966184
KIAA1468	CPT1A	4.5	773	0.00582147
KIAA1468	VDAC2	7.5	294	0.0255102
KIAA1468	KDELR1	1.5	212	0.00707547
KIAA1468	VDAC1	1.5	283	0.00530035
KIAA1468	RCN2	6	317	0.0189274
KIAA1468	SPTLC1	6	473	0.012685
KIAA1468	HLA-B	3	362	0.00828729
KIAA1468	SRPRB	6.5	271	0.0239852
KIAA1468	SSR3	1.5	185	0.00810811
KIAA1468	ATP2A2	15	1042	0.0143954
KIAA1468	TMEM33	5	247	0.0202429
KIAA1468	AGK	9	422	0.021327
KIAA1468	GPX8	2.5	209	0.0119617
KIAA1468	RHOT1	3.5	618	0.00566343
KIAA1468	RPN1	16	607	0.0263591
KIAA1468	ACAT1	4	427	0.00936768
KIAA1468	TIMM50	7	353	0.01983
KIAA1468	TUFM	26	455	0.0571429
KIAA1468	HSPA4	19	840	0.022619
KIAA1468	PTPMT1	3	201	0.0149254
KIAA1468	RAB5C	3	216	0.0138889
KIAA1468	SLC27A4	3.5	643	0.00544323
KIAA1468	GNAI2	2.5	355	0.00704225
KIAA1468	ATAD3A	9	634	0.0141956
KIAA1468	FKBP8	3.5	412	0.00849515
KIAA1468	HSP90AB2P	5	381	0.0131234
LIS1	DYNC1H1	189.5	4646	0.0407878	3.76652
LIS1	PAFAH1B2	58.5	229	0.255459
LIS1	NDE1	42	335	0.125373
LIS1	NUDC	36.5	331	0.110272
LIS1	DYNC1LI1	28.5	523	0.0544933
LIS1	PAFAH1B3	31	231	0.134199
LIS1	SART3	24	963	0.0249221
LIS1	DISC1	16.5	854	0.0193208
LIS1	DYNC1LI2	19.5	492	0.0396341
LIS1	CCT8	138	548	0.251825
LIS1	CCT3	111	545	0.20367
LIS1	CCT5	118	541	0.218115
LIS1	CCT6A	97	531	0.182674
LIS1	USP47	15	1375	0.0109091
LIS1	CCT7	111	543	0.20442
LIS1	NRDC	13.5	1151	0.0117289
LIS1	GTF2I	12.5	998	0.0125251
LIS1	GPS1	12	491	0.0244399
LIS1	DHX30	18.5	1194	0.0154941
LIS1	COPS2	12.5	443	0.0282167
LIS1	NDEL1	10	345	0.0289855
LIS1	COPS5	11.5	334	0.0344311
LIS1	HADHB	26.5	474	0.0559072
LIS1	TRIM26	10.5	539	0.0194805
LIS1	DCTN2	11	401	0.0274314
LIS1	CCT4	75	539	0.139147
LIS1	CCT6B	13.5	530	0.0254717
LIS1	ACTR1B	9	376	0.0239362
LIS1	DCAF1	10.5	1507	0.00696749
LIS1	USP15	9	981	0.00917431
LIS1	TCP1	105.5	556	0.189748
LIS1	COPS3	7.5	423	0.0177305
LIS1	POLD1	9	1107	0.00813008
LIS1	ARIH1	7	557	0.0125673
LIS1	AP4B1	6.5	739	0.00879567
LIS1	AHCYL1	7	530	0.0132075
LIS1	ACTR1A	7	376	0.018617
LIS1	HADHA	51.5	763	0.0674967
LIS1	SIRT1	9	747	0.0120482
LIS1	COPS4	8	406	0.0197044
LIS1	AP4E1	6	1137	0.00527704
LIS1	SF3B1	6.5	1304	0.00498466
LIS1	CCSER2	5.5	834	0.00659472
LIS1	CCT2	199.5	535	0.372897
LIS1	PPM1G	32	546	0.0586081
LIS1	LRRC1	7.5	524	0.014313
LIS1	SUPT5H	5.5	1087	0.0050598
LIS1	DCAF16	6	216	0.0277778
LIS1	SNX33	8	574	0.0139373
LIS1	DHX9	21.5	1270	0.0169291
LIS1	GPN3	6.5	284	0.0228873
LIS1	COPS6	4.5	327	0.0137615
LIS1	MATR3	5.5	847	0.00649351
LIS1	HUWE1	13	4374	0.00297211
LIS1	DNAJC10	5.5	793	0.00693569
LIS1	ANP32A	4	249	0.0160643
LIS1	LRPPRC	67.5	1394	0.0484218
LIS1	COPS7B	4	264	0.0151515
LIS1	ILF3	5.5	894	0.00615213
LIS1	DAP3	5.5	398	0.0138191
LIS1	NPM1	12	294	0.0408163
LIS1	SYNCRIP	6	623	0.00963082
LIS1	MRPS27	5.5	414	0.013285
LIS1	PTCD3	4.5	689	0.0065312
LIS1	SNX18	5.5	628	0.00875796
LIS1	GNL3	4	549	0.00728597
LIS1	NCL	22	710	0.0309859
LIS1	RPS4Y1	4	263	0.0152091
LIS1	SERBP1	9.5	408	0.0232843
LIS1	RPL6	11.5	288	0.0399306
LIS1	RPL4	11.5	427	0.0269321
LIS1	FKBP5	15	457	0.0328228
LIS1	USP7	16.5	1102	0.0149728
LIS1	HSP90AB2P	10.5	381	0.0275591
LIS1	HSPD1	47	573	0.0820244
MAEA	HTRA2	8	458	0.0174672	1.52805
MAEA	WDR26	38	661	0.0574887
MAEA	MKLN1	29.5	735	0.0401361
MAEA	GID8	27.5	228	0.120614
MAEA	RANBP10	11	620	0.0177419
MAEA	GID4	4.5	300	0.015
MAEA	RANBP9	22.5	729	0.0308642
MAEA	FKBP5	136	457	0.297593
MAEA	STK11IP	15.5	1088	0.0142463
MAEA	HSP90AA1	108.5	732	0.148224
MAEA	GPRASP2	11	838	0.0131265
MAEA	PASK	10.5	1323	0.00793651
MAEA	SIRT1	10.5	747	0.0140562
MAEA	SMYD4	8.5	804	0.0105721
MAEA	CCDC6	8	474	0.0168776
MAEA	CNNM4	7.5	775	0.00967742
MAEA	ECD	10.5	644	0.0163043
MAEA	NDUFS1	7.5	727	0.0103164
MAEA	MPI	5.5	423	0.0130024
MAEA	LRPPRC	79	1394	0.0566714
MAEA	PPM1G	26.5	546	0.0485348
MAEA	CAND2	5.5	1236	0.00444984
MAEA	PLBD2	4.5	589	0.00764007
MAEA	KIF1BP	4.5	621	0.00724638
MAEA	TCF25	6.5	676	0.00961538
MAEA	STUB1	42.5	303	0.140264
MAEA	RCN2	15.5	317	0.0488959
MAEA	PPP2R1A	29.5	589	0.0500849
MAEA	HSP90AB2P	27.5	381	0.0721785
MAEA	STIP1	57	543	0.104972
MAEA	HSPA4	46	840	0.0547619
MAEA	HADHB	8.5	474	0.0179325
MAEA	PPP2R2A	15	447	0.033557
MKLN1	LONP1	79	959	0.0823775	0.613059
MKLN1	HSPBP1	36	359	0.100279
MKLN1	GID4	6	300	0.02
MKLN1	ARMC8	29	673	0.0430906
MKLN1	MAEA	19	396	0.0479798
MKLN1	AAMP	3.5	434	0.00806452
MKLN1	RANBP10	9	620	0.0145161
MKLN1	GID8	18.5	228	0.0811404
MKLN1	RANBP9	18	729	0.0246914
MKLN1	MMADHC	1.5	296	0.00506757
MKLN1	RMND5A	7.5	391	0.0191816
MKLN1	WDR26	4	661	0.00605144
MKLN1	GYS1	8	737	0.0108548
MKLN1	C10orf88	6.5	445	0.0146067
MKLN1	CNN3	3.5	329	0.0106383
MKLN1	JMJD6	3	403	0.00744417
MKLN1	GYG1	2	350	0.00571429
MKLN1	NDUFS3	6	264	0.0227273
MKLN1	PSMB1	3	241	0.0124481
MKLN1	DHX15	5.5	795	0.00691824
MKLN1	CLNS1A	2	237	0.00843882
MKLN1	PSMB4	2	264	0.00757576
MKLN1	PSMD12	2.5	456	0.00548246
MKLN1	PSMC6	4	389	0.0102828
MKLN1	PSMC1	3	440	0.00681818
MKLN1	PSMA2	2	234	0.00854701
MKLN1	PSMB6	1.5	239	0.00627615
MKLN1	RPL18	2	188	0.0106383
MKLN1	RPL6	1.5	288	0.00520833
NOLC1	CSNK2A1	130.5	391	0.33376	1.32675
NOLC1	CSNK2A2	54	350	0.154286
NOLC1	ARRB2	37	409	0.0904645
NOLC1	CSNK2B	21.5	215	0.1
NOLC1	NOP56	15.5	594	0.0260943
NOLC1	ARRB1	15	418	0.0358852
NOLC1	NOP58	6.5	529	0.0122873
NOLC1	PIP4K2A	8	406	0.0197044
NOLC1	DKC1	4.5	514	0.00875486
NOLC1	NHP2	3.5	153	0.0228758
NOLC1	KPNA4	13.5	521	0.0259117
NOLC1	PIP4K2C	23	421	0.0546318
NOLC1	KPNB1	39.5	876	0.0450913
NOLC1	PSME3	16	254	0.0629921
NOLC1	PIP4K2B	16	416	0.0384615
NOLC1	ARHGAP26	9.5	814	0.0116708
NOLC1	KPNA3	8	521	0.0153551
NOLC1	ARHGAP10	5.5	786	0.00699746
NOLC1	VANGL1	6	524	0.0114504
NOLC1	KPNA2	14	529	0.026465
NOLC1	NFKBIL1	3.5	381	0.00918635
NOLC1	HADHA	16	763	0.0209699
NOLC1	RAB11FIP2	2.5	512	0.00488281
NOLC1	RANBP9	18.5	729	0.0253772
NOLC1	HIST1H1B	1.5	226	0.00663717
NOLC1	LRRC47	3.5	583	0.00600343
NOLC1	EIF2S3L	3.5	472	0.00741525
NOLC1	SMAD9	1.5	467	0.00321199
NOLC1	ARMC8	15.5	673	0.0230312
NOLC1	EIF5B	2.5	1220	0.00204918
NOLC1	GID8	13	228	0.0570175
NOLC1	RANBP10	5	620	0.00806452
NOLC1	SERPINB7	1.5	380	0.00394737
NOLC1	YPEL5	2	121	0.0165289
NOLC1	MAEA	8	396	0.020202
NOLC1	RPS10	1.5	165	0.00909091
NPAT	RBBP7	7	425	0.0164706	1.24056
NPAT	RPL13	14	211	0.0663507
NPAT	RPS3A	21	264	0.0795455
NPAT	HAT1	20.5	419	0.048926
NPAT	PCCA	19.5	728	0.0267857
NPAT	RPS9	16	194	0.0824742
NPAT	RPS6	10.5	249	0.0421687
NPAT	IGF2BP3	7	579	0.0120898
NPAT	IGF2BP1	9.5	577	0.0164645
NPAT	RPS19	8	145	0.0551724
NPAT	MRPL12	3.5	198	0.0176768
NPAT	HNRNPM	21.5	730	0.0294521
NPAT	RPL26L1	6	145	0.0413793
NPAT	DDX17	10	729	0.0137174
NPAT	SNRPD3	3	126	0.0238095
NPAT	RPL7A	12.5	266	0.0469925
NPAT	RPL18	6.5	188	0.0345745
NPAT	PABPC1	5.5	636	0.0086478
NPAT	RPL6	8.5	288	0.0295139
NPAT	RPL7	11	248	0.0443548
NPAT	RPS20	5	119	0.0420168
NPAT	RPS15A	6	130	0.0461538
NPAT	RPS2	10	293	0.0341297
NPAT	RPS8	8.5	208	0.0408654
NPAT	RPL10	4.5	214	0.021028
NPAT	SYNCRIP	3.5	623	0.00561798
NPAT	RPS24	3.5	133	0.0263158
NPAT	RPS4X	7.5	263	0.0285171
NPAT	CKAP4	10	602	0.0166113
NPAT	NCL	14	710	0.0197183
NPAT	ATAD3A	14	634	0.022082
NPAT	RPLP2	5	115	0.0434783
NPAT	RPL14	2.5	215	0.0116279
NPAT	RPL11	4	178	0.0224719
NPAT	DHX9	7.5	1270	0.00590551
NPAT	RPL3	9.5	403	0.0235732
NPAT	RPL22	3.5	128	0.0273438
NPAT	HNRNPF	7	415	0.0168675
NPAT	TMEM33	3	247	0.0121457
NPAT	HSPD1	21.5	573	0.0375218
RANBP10	MKLN1	23	735	0.0312925	0.889614
RANBP10	WDR26	24	661	0.0363086
RANBP10	RANBP9	24.5	729	0.0336077
RANBP10	YPEL5	3	121	0.0247934
RANBP10	GID8	14	228	0.0614035
RANBP10	ARMC8	7.5	673	0.0111441
RANBP10	MAEA	3.5	396	0.00883838
RANBP10	MMS19	14	1030	0.0135922
RANBP10	MAGED1	9	778	0.0115681
RANBP10	TMX3	7	454	0.0154185
RANBP10	AIFM1	24.5	613	0.0399674
RANBP10	RPN2	4	631	0.00633914
RANBP10	AKAP8L	3	646	0.00464396
RANBP10	SSR1	3.5	286	0.0122378
RANBP10	PSMC1	6	440	0.0136364
RANBP10	PSMC2	6	433	0.0138568
RANBP10	SCO2	3.5	266	0.0131579
RANBP10	RUVBL1	11.5	456	0.0252193
RANBP10	UQCRC2	2	453	0.00441501
RANBP10	PSMD1	6	953	0.00629591
RANBP10	TIMM50	10	353	0.0283286
RANBP10	DNAJC7	21	494	0.0425101
RANBP10	LPCAT1	2.5	534	0.00468165
RANBP10	DNAJA1	20	397	0.0503778
RANBP10	HSPA4L	11.5	839	0.0137068
RANBP10	BAG5	15.5	447	0.0346756
RANBP10	USP7	22	1102	0.0199637
RANBP10	SLC3A2	7	630	0.0111111
RANBP10	ATP1A1	15	1023	0.0146628
RANBP10	ATP2A1	7.5	1001	0.00749251
RANBP10	FKBP8	7	412	0.0169903
RANBP10	RPN1	14	607	0.0230643
RANBP10	SLC7A5	1.5	507	0.00295858
RANBP10	ATP2A2	10	1042	0.00959693
RANBP10	GALK1	2.5	392	0.00637755
RANBP10	PSMB4	1.5	264	0.00568182
RANBP10	HSPD1	32	573	0.0558464
RANBP10	PGRMC1	2.5	195	0.0128205
RANBP10	TUFM	19	455	0.0417582
RANBP10	TMEM33	2	247	0.00809717
RANBP10	HADHA	6	763	0.0078637
RANBP10	ALDH3A2	3.5	485	0.00721649
RANBP10	CCT4	16	539	0.0296846
RANBP10	CCT7	19.5	543	0.0359116
RANBP10	HSP90AB2P	4	381	0.0104987
RANBP9	MKLN1	35.5	735	0.0482993	0.743224
RANBP9	WDR26	33	661	0.0499244
RANBP9	RMND5A	13	391	0.0332481
RANBP9	YPEL5	7	121	0.0578512
RANBP9	MAEA	18.5	396	0.0467172
RANBP9	ARMC8	19.5	673	0.0289747
RANBP9	GID8	16	228	0.0701754
RANBP9	RANBP10	7	620	0.0112903
RANBP9	PSMA2	9	234	0.0384615
RANBP9	TMX3	6.5	454	0.0143172
RANBP9	RPL35A	4.5	110	0.0409091
RANBP9	GPI	5.5	558	0.00985663
RANBP9	PSMA3	5	255	0.0196078
RANBP9	PSMB1	5.5	241	0.0228216
RANBP9	SERPINB7	5	380	0.0131579
RANBP9	PSMC6	6.5	389	0.0167095
RANBP9	RPL6	9	288	0.03125
RANBP9	RPL7	10.5	248	0.0423387
RANBP9	RPS10	3.5	165	0.0212121
RANBP9	CKAP4	12	602	0.0199336
RANBP9	RPL5	5	297	0.016835
RANBP9	PPP2R1A	11.5	589	0.0195246
RANBP9	HSPD1	40	573	0.069808
RMND5A	WDR26	11	661	0.0166415	1.23646
RMND5A	ARMC8	15.5	673	0.0230312
RMND5A	YPEL5	3	121	0.0247934
RMND5A	GID8	11	228	0.0482456
RMND5A	RANBP9	13.5	729	0.0185185
RMND5A	RANBP10	5	620	0.00806452
RMND5A	DDX5	3	614	0.00488599
RMND5A	MAEA	4	396	0.010101
RMND5A	KARS	8	597	0.0134003
RMND5A	CKAP4	18.5	602	0.0307309
RMND5A	RARS	5.5	660	0.00833333
RMND5A	RPL5	9.5	297	0.0319865
RMND5A	PTCD3	4.5	689	0.0065312
RMND5A	DDX21	8	783	0.0102171
RMND5A	RPL28	4	137	0.0291971
RMND5A	RPS16	8	146	0.0547945
RMND5A	DHX9	13.5	1270	0.0106299
RMND5A	RPS9	12	194	0.0618557
RMND5A	MRPS22	5	360	0.0138889
RMND5A	RPS19	6	145	0.0413793
RMND5A	RPL4	10.5	427	0.0245902
RMND5A	RPL15	4	204	0.0196078
RMND5A	RPSA	3.5	295	0.0118644
RMND5A	RPL6	8.5	288	0.0295139
RMND5A	RPL3	12	403	0.0297767
RMND5A	UBE2O	3.5	1292	0.00270898
RMND5A	RPS6	6.5	249	0.0261044
RMND5A	RPS4Y1	3	263	0.0114068
RMND5A	RPS2	9.5	293	0.0324232
RMND5A	RPLP2	5.5	115	0.0478261
RMND5A	ILF2	5	390	0.0128205
RMND5A	RPL27	3	136	0.0220588
RMND5A	RPS24	3.5	133	0.0263158
RMND5A	HNRNPR	3.5	633	0.00552923
RMND5A	MRPS9	3	396	0.00757576
RMND5A	MRPL12	2	198	0.010101
RMND5A	RPL35A	2	110	0.0181818
RMND5A	RPS15A	4.5	130	0.0346154
RMND5A	MRPS27	3.5	414	0.00845411
RMND5A	RPL7	8.5	248	0.0342742
RMND5A	RPS10	3	165	0.0181818
RMND5A	RPL9	3.5	192	0.0182292
RMND5A	ATAD3A	13	634	0.0205047
RMND5A	RPS8	6	208	0.0288462
RMND5A	NCL	12	710	0.0169014
RMND5A	RPL7A	7.5	266	0.0281955
RMND5A	RPS4X	5.5	263	0.0209125
RMND5A	RPS17	4	135	0.0296296
RMND5A	RPLP1	2	114	0.0175439
RMND5A	IGF2BP1	4	577	0.00693241
RMND5A	RPL13AP3	2.5	102	0.0245098
RMND5A	GNL3	2.5	549	0.00455373
RMND5A	PPM1G	7	546	0.0128205
RMND5A	RPL22	3	128	0.0234375
RMND5A	RPL18	3	188	0.0159574
RMND5A	HNRNPM	7.5	730	0.010274
RMND5A	HSPA4	13	840	0.0154762
RMND5A	HACD3	4.5	362	0.0124309
RMND5A	HSP90AB2P	5	381	0.0131234
RMND5A	YME1L1	3	773	0.00388098
RMND5A	HSPBP1	4	359	0.0111421
RMND5B	MKLN1	27	735	0.0367347	1.18893
RMND5B	WDR26	14.5	661	0.0219365
RMND5B	PGRMC2	5.5	223	0.0246637
RMND5B	GID8	19.5	228	0.0855263
RMND5B	RANBP9	18.5	729	0.0253772
RMND5B	YPEL5	3	121	0.0247934
RMND5B	ARMC8	13.5	673	0.0200594
RMND5B	MAEA	4	396	0.010101
RMND5B	BIRC6	17	4857	0.0035001
RMND5B	ANKRD17	11	2603	0.00422589
RMND5B	NPLOC4	5.5	608	0.00904605
RMND5B	SQSTM1	6.5	440	0.0147727
RMND5B	VCP	21	806	0.0260546
RMND5B	HUWE1	13	4374	0.00297211
RMND5B	UBAC2	4.5	344	0.0130814
RMND5B	BAG6	14	1132	0.0123675
RMND5B	ENPP1	11	925	0.0118919
RMND5B	UFD1	3.5	307	0.0114007
RMND5B	FAF2	7.5	445	0.0168539
RMND5B	PCCA	16.5	728	0.0226648
RMND5B	AAAS	3.5	546	0.00641026
RMND5B	PSMD1	8	953	0.00839454
RMND5B	CDIPT	8.5	213	0.0399061
RMND5B	CANX	3.5	592	0.00591216
RMND5B	SLC3A2	12	630	0.0190476
RMND5B	VDAC3	3	283	0.0106007
RMND5B	PGRMC1	10	195	0.0512821
RMND5B	CDKAL1	3.5	579	0.00604491
RMND5B	USP11	4	963	0.00415369
RMND5B	EXD2	3.5	621	0.00563607
RMND5B	PSMD14	4.5	310	0.0145161
RMND5B	PSMD12	5	456	0.0109649
RMND5B	PTRH2	3.5	179	0.0195531
RMND5B	PSMD13	4	376	0.0106383
RMND5B	TNPO1	3	898	0.00334076
RMND5B	MAGED1	3.5	778	0.00449871
RMND5B	SCO2	3.5	266	0.0131579
RMND5B	PSMC6	6.5	389	0.0167095
RMND5B	ATP2B4	3	1241	0.00241741
RMND5B	DLD	3	509	0.00589391
RMND5B	VDAC2	9	294	0.0306122
RMND5B	PSMC3	9	439	0.0205011
RMND5B	GPX1	3.5	203	0.0172414
RMND5B	PSMC1	4.5	440	0.0102273
RMND5B	SACM1L	2.5	587	0.00425894
RMND5B	ATP1A1	20.5	1023	0.0200391
RMND5B	SLC1A5	3.5	541	0.0064695
RMND5B	GNAI2	4.5	355	0.0126761
RMND5B	RHBDD2	2.5	364	0.00686813
RMND5B	SLC16A1	5.5	500	0.011
RMND5B	PSMB5	3	263	0.0114068
RMND5B	RHOT1	4.5	618	0.00728155
RMND5B	TMX3	3.5	454	0.00770925
RMND5B	AFG3L2	4.5	797	0.00564617
RMND5B	GPX8	3	209	0.0143541
RMND5B	ATP2A2	11.5	1042	0.0110365
RMND5B	DHRS7B	2.5	325	0.00769231
RMND5B	CKAP4	8	602	0.013289
RMND5B	ATP2A1	8	1001	0.00799201
RMND5B	SRPRB	5.5	271	0.0202952
RMND5B	RPN1	13	607	0.0214168
RMND5B	HACD3	8.5	362	0.0234807
RMND5B	MTHFD1	10.5	935	0.0112299
RMND5B	GID4	2.5	300	0.00833333
RMND5B	DNAJA1	16	397	0.0403023
RMND5B	TMPO	4.5	694	0.00648415
RMND5B	TECR	4.5	308	0.0146104
RMND5B	HNRNPM	11	730	0.0150685
RMND5B	HSP90AB2P	9.5	381	0.0249344
RMND5B	YME1L1	4.5	773	0.00582147
RMND5B	TMEM33	3	247	0.0121457
RMND5B	ALDH3A2	6	485	0.0123711
RMND5B	HSP90AB4P	6	505	0.0118812
RMND5B	HAT1	5	419	0.0119332
RMND5B	HSPD1	32.5	573	0.056719
RMND5B	FKBP8	3.5	412	0.00849515
SMU1	IK	89	557	0.159785	7.10056
SMU1	MFAP1	67	439	0.15262
SMU1	SNRNP200	82	2136	0.0383895
SMU1	PRPF8	50	2335	0.0214133
SMU1	EFTUD2	47	972	0.0483539
SMU1	CUL7	26	1698	0.0153121
SMU1	MATR3	25	847	0.0295159
SMU1	SRSF1	15	248	0.0604839
SMU1	OBSL1	13	1896	0.00685654
SMU1	PRPF6	11	941	0.0116897
SMU1	PRPF38A	48	312	0.153846
SMU1	EIF3A	50	1382	0.0361795
SMU1	RAD50	46	1312	0.035061
SMU1	SART1	51	800	0.06375
SMU1	TFIP11	29	837	0.0346476
SMU1	MRE11	38	708	0.0536723
SMU1	EIF3C	24	913	0.026287
SMU1	EIF3B	23	814	0.0282555
SMU1	EIF3D	22	548	0.040146
SMU1	PAXBP1	20	917	0.0218103
SMU1	CCDC8	20	538	0.0371747
SMU1	EIF3E	18	445	0.0404494
SMU1	DDX23	17	820	0.0207317
SMU1	EIF3L	18	564	0.0319149
SMU1	TRIP6	15	476	0.0315126
SMU1	CLASRP	13	674	0.0192878
SMU1	DHX30	20	1194	0.0167504
SMU1	PRPF4	13	522	0.0249042
SMU1	SNRPD2	14	118	0.118644
SMU1	SNRNP40	13	357	0.0364146
SMU1	SNW1	13	536	0.0242537
SMU1	SRRM1	13	904	0.0143805
SMU1	DHX15	41	795	0.0515723
SMU1	EIF3H	12	352	0.0340909
SMU1	USP39	14	565	0.0247788
SMU1	PPP1R12A	14	1030	0.0135922
SMU1	SF3B1	11	1304	0.00843558
SMU1	PRPF31	12	499	0.0240481
SMU1	RPL10A	25	217	0.115207
SMU1	ILF3	16	894	0.0178971
SMU1	FXR2	11	673	0.0163447
SMU1	RPS15	14	145	0.0965517
SMU1	RSL1D1	10	490	0.0204082
SMU1	SNRNP70	10	437	0.0228833
SMU1	PRPF19	20	504	0.0396825
SMU1	CCT5	119	541	0.219963
SMU1	MRPS5	11	430	0.0255814
SMU1	CCT3	97	545	0.177982
SMU1	EIF3F	14	357	0.0392157
SMU1	HNRNPA1	10	372	0.0268817
SMU1	HNRNPA1L2	14	320	0.04375
SMU1	RPL36	12	105	0.114286
SMU1	MRPS22	13	360	0.0361111
SMU1	MYBBP1A	12	1328	0.00903614
SMU1	RPS17	22	135	0.162963
SMU1	THRAP3	8	955	0.00837696
SMU1	BRIX1	8	353	0.0226629
SMU1	DHX9	32	1270	0.0251969
SMU1	SF3B2	8	895	0.00893855
SMU1	PTBP1	15	557	0.02693
SMU1	GNL3	12	549	0.0218579
SMU1	SNRPB	8	240	0.0333333
SMU1	CCT8	97	548	0.177007
SMU1	FBXW8	7	598	0.0117057
SMU1	PNMA2	7	364	0.0192308
SMU1	DDX50	8	737	0.0108548
SMU1	CCT6A	70	531	0.131827
SMU1	DDX5	17	614	0.0276873
SMU1	SRPK1	8	655	0.0122137
SMU1	RPL5	23	297	0.0774411
SMU1	KIF2A	10	706	0.0141643
SMU1	CCT4	87	539	0.16141
SMU1	GTPBP4	7	634	0.011041
SMU1	ZC3HAV1	11	902	0.0121951
SMU1	IGF2BP2	7	599	0.0116861
SMU1	NCL	49	710	0.0690141
SMU1	RPS4X	25	263	0.095057
SMU1	USP47	7	1375	0.00509091
SMU1	EIF3M	7	374	0.0187166
SMU1	SRSF6	6	344	0.0174419
SMU1	CCT7	82	543	0.151013
SMU1	DDX17	26	729	0.0356653
SMU1	HNRNPM	48	730	0.0657534
SMU1	RPL26L1	15	145	0.103448
SMU1	NPM1	22	294	0.0748299
SMU1	DDX1	9	740	0.0121622
SMU1	IGF2BP3	13	579	0.0224525
SMU1	HNRNPA2B1	8	353	0.0226629
SMU1	DDX21	18	783	0.0229885
SMU1	PABPC1	14	636	0.0220126
SMU1	SF3A1	8	793	0.0100883
SMU1	HNRNPR	10	633	0.0157978
SMU1	EBNA1BP2	6	306	0.0196078
SMU1	RPL34	7	117	0.0598291
SMU1	EIF3K	5	218	0.0229358
SMU1	NOP2	5	812	0.00615764
SMU1	DHX57	5	1386	0.0036075
SMU1	RSRC1	5	334	0.0149701
SMU1	BCLAF1	5	920	0.00543478
SMU1	CDC5L	10	802	0.0124688
SMU1	SRSF7	7	238	0.0294118
SMU1	ACOT9	13	439	0.0296128
SMU1	DDX3Y	12	660	0.0181818
SMU1	MRPS34	8	218	0.0366972
SMU1	DDX41	5	622	0.00803859
SMU1	IGF2BP1	15	577	0.0259965
SMU1	TCF25	6	676	0.00887574
SMU1	RPLP0	15	317	0.0473186
SMU1	RPL9	11	192	0.0572917
SMU1	MRPS9	8	396	0.020202
SMU1	RPL4	25	427	0.058548
SMU1	MRPS18B	6	258	0.0232558
SMU1	MRPS7	6	242	0.0247934
SMU1	MRPS35	6	323	0.0185759
SMU1	RBMX	5	391	0.0127877
SMU1	DCAF16	5	216	0.0231481
SMU1	RPLP2	16	115	0.13913
SMU1	RPL3	29	403	0.0719603
SMU1	DDX27	4	796	0.00502513
SMU1	SNRPC	4	159	0.0251572
SMU1	SNRPGP15	4	76	0.0526316
SMU1	RPL15	10	204	0.0490196
SMU1	RPS7	22	194	0.113402
SMU1	MRPS27	8	414	0.0193237
SMU1	TXNDC5	6	432	0.0138889
SMU1	RPL7	26	248	0.104839
SMU1	DDX18	4	670	0.00597015
SMU1	RPS19	12	145	0.0827586
SMU1	CCT6B	9	530	0.0169811
SMU1	USP9X	48	2554	0.018794
SMU1	RPS15A	14	130	0.107692
SMU1	FAM120A	4	1118	0.00357782
SMU1	CAPRIN1	6	709	0.00846262
SMU1	SKIV2L2	5	1042	0.00479846
SMU1	HNRNPAB	4	332	0.0120482
SMU1	RPS6	14	249	0.0562249
SMU1	SYNCRIP	8	623	0.0128411
SMU1	RCC2	8	522	0.0153257
SMU1	USP15	4	981	0.00407747
SMU1	RPL10	10	214	0.046729
SMU1	GTF2I	4	998	0.00400802
SMU1	RPL13AP3	9	102	0.0882353
SMU1	TP53	4	393	0.0101781
SMU1	UBR5	11	2799	0.00392997
SMU1	LUC7L2	6	392	0.0153061
SMU1	MTPAP	4	582	0.00687285
SMU1	LARP4	4	724	0.00552486
SMU1	RPL7A	22	266	0.0827068
SMU1	DAP3	5	398	0.0125628
SMU1	CCT2	128	535	0.239252
SMU1	MRPS23	4	190	0.0210526
SMU1	RPL6	16	288	0.0555556
SMU1	TCP1	53	556	0.0953237
SMU1	RPS9	17	194	0.0876289
SMU1	RPS8	15	208	0.0721154
SMU1	RPS24	6	133	0.0451128
SMU1	TRIM25	4	630	0.00634921
SMU1	RPL28	5	137	0.0364964
SMU1	MRPS31	5	395	0.0126582
SMU1	SERBP1	9	408	0.0220588
SMU1	USP7	33	1102	0.0299456
SMU1	MOGS	8	837	0.00955795
SMU1	NEK9	5	979	0.00510725
SMU1	RPL11	7	178	0.0393258
SMU1	HNRNPF	14	415	0.0337349
SMU1	PPP2R1A	22	589	0.0373514
SMU1	RPL18	6	188	0.0319149
SMU1	CKAP4	16	602	0.0265781
SSBP2	LDB1	12	411	0.0291971	0.171272
SSBP2	SSBP3	2	388	0.00515464
SSBP2	P3H1	12	736	0.0163043
SSBP2	P4HA2	6	535	0.011215
SSBP2	P4HA1	19	534	0.0355805
SSBP2	P4HB	27.5	508	0.0541339
SSBP2	SERPINB7	2	380	0.00526316
SSBP2	S100A14	1.5	104	0.0144231
SSBP3	SSBP2	167	361	0.462604	1.57719
SSBP3	LDB1	16.5	411	0.040146
SSBP3	CARM1	17	608	0.0279605
SSBP3	KHSRP	14.5	711	0.0203938
SSBP3	P4HB	66	508	0.129921
SSBP3	P4HA1	41.5	534	0.0777154
SSBP3	ALDH18A1	12.5	795	0.0157233
SSBP3	SEC23A	9	765	0.0117647
SSBP3	P4HA2	18	535	0.0336449
SSBP3	SEC24C	8	1094	0.00731261
SSBP3	PCMT1	25.5	227	0.112335
SSBP3	SEH1L	7	360	0.0194444
SSBP3	MTHFD2	11.5	350	0.0328571
SSBP3	PPIC	5.5	212	0.0259434
SSBP3	UGDH	5	494	0.0101215
SSBP3	GALK1	7.5	392	0.0191327
SSBP3	RAP1A	5	184	0.0271739
SSBP3	GART	7	1010	0.00693069
SSBP3	LANCL2	3.5	450	0.00777778
SSBP3	SNAP23	3	211	0.014218
SSBP3	NMD3	3.5	503	0.00695825
SSBP3	WDR45B	3.5	344	0.0101744
SSBP3	CRKL	5.5	303	0.0181518
SSBP3	PCBP2	8	365	0.0219178
SSBP3	CDK4	8	303	0.0264026
SSBP3	ACAT1	7.5	427	0.0175644
SSBP3	PDIA6	4.5	440	0.0102273
SSBP3	PFN2	2.5	140	0.0178571
SSBP3	PCBP1	11	356	0.0308989
SSBP3	GNB2	4	340	0.0117647
SSBP3	TRAF7	2	670	0.00298507
SSBP3	FLAD1	7.5	587	0.0127768
SSBP3	SDHA	3	664	0.00451807
SSBP3	EXOSC6	2	272	0.00735294
SSBP3	GNB1L	2	327	0.00611621
SSBP3	HLA-B	3	362	0.00828729
SSBP3	VAPB	4	243	0.0164609
SSBP3	TNPO1	2	898	0.00222717
SSBP3	HSDL2	5.5	418	0.0131579
SSBP3	ARL1	3.5	181	0.019337
SSBP3	RAB5C	4.5	216	0.0208333
SSBP3	PHGDH	7	533	0.0131332
SSBP3	PREB	2	417	0.00479616
SSBP3	CACYBP	5.5	228	0.0241228
SSBP3	STOML2	3	356	0.00842697
SSBP3	RPN1	15	607	0.0247117
SSBP3	VDAC2	5.5	294	0.0187075
SSBP3	HSD17B10	3.5	261	0.01341
SSBP3	TUFM	23.5	455	0.0516484
SSBP3	TIMM50	6	353	0.0169972
SSBP3	TMEM33	3	247	0.0121457
SSBP4	SSBP2	59.5	361	0.16482	0.649804
SSBP4	LDB1	8.5	411	0.0206813
SSBP4	SSBP3	1.5	388	0.00386598
SSBP4	CARM1	59	608	0.0970395
SSBP4	PLOD1	20	727	0.0275103
SSBP4	P4HB	69.5	508	0.136811
SSBP4	P4HA1	38.5	534	0.0720974
SSBP4	P3H4	6.5	437	0.0148741
SSBP4	SEC24C	5	1094	0.00457038
SSBP4	SEC23A	5.5	765	0.00718954
SSBP4	PPIC	4.5	212	0.0212264
SSBP4	CDK4	6.5	303	0.0214521
SSBP4	UGDH	3	494	0.00607287
SSBP4	LOC401327	2	246	0.00813008
SSBP4	P4HA2	3.5	535	0.00654206
SSBP4	KHSRP	2	711	0.00281294
SSBP4	DCAF7	2.5	342	0.00730994
SSBP4	PPP2R1A	8	589	0.0135823
SSBP4	PCMT1	3	227	0.0132159
TAF5	TAF6	19	677	0.028065	3.07419
TAF5	TAF9	7.5	264	0.0284091
TAF5	CCT5	194.5	541	0.359519
TAF5	CCT8	167	548	0.304745
TAF5	CCT6A	106	531	0.199623
TAF5	CCT7	128.5	543	0.236648
TAF5	STIP1	112	543	0.206262
TAF5	QKI	16	341	0.0469208
TAF5	VBP1	21	197	0.106599
TAF5	PFDN5	13	154	0.0844156
TAF5	TCP1	148	556	0.266187
TAF5	CCT4	98.5	539	0.182746
TAF5	PFDN1	11.5	122	0.0942623
TAF5	BAG6	26.5	1132	0.0234099
TAF5	PFDN2	10	154	0.0649351
TAF5	NUDC	9	331	0.0271903
TAF5	PFDN4	7.5	134	0.0559701
TAF5	CCT2	172.5	535	0.32243
TAF5	PFDN6	5.5	129	0.0426357
TAF5	CCT6B	8	530	0.0150943
TAF5	HSP90AB2P	35	381	0.0918635
TAF5	HSP90AB3P	24.5	597	0.0410385
TAF5	HUWE1	11.5	4374	0.00262917
TAF5	HSP90AB1	27.5	724	0.0379834
TAF5	PSMD11	10	422	0.0236967
TAF5	HSPD1	93	573	0.162304
TAF5	VCP	15	806	0.0186104
TBL1X	TBL1XR1	29	514	0.0564202	1.27887
TBL1X	TBL1Y	12.5	522	0.0239464
TBL1X	TBL1X	3.5	577	0.00606586
TBL1X	HUWE1	7	4374	0.00160037
TBL1X	MORC4	28.5	937	0.0304162
TBL1X	CCT7	61	543	0.112339
TBL1X	CCT8	64.5	548	0.117701
TBL1X	CCT6A	51	531	0.0960452
TBL1X	CCT5	67	541	0.123845
TBL1X	CCT3	58.5	545	0.107339
TBL1X	CCT6B	10	530	0.0188679
TBL1X	CCT4	44.5	539	0.0825603
TBL1X	CCT2	95	535	0.17757
TBL1X	HMGCR	7.5	888	0.00844595
TBL1X	TCP1	43.5	556	0.0782374
TBL1X	RAE1	10	368	0.0271739
TBL1X	PPA1	4.5	289	0.0155709
TBL1X	C15orf39	5	1047	0.00477555
TBL1X	PFDN5	5	154	0.0324675
TBL1X	DNAJA1	17	397	0.0428212
TBL1X	HSPD1	50	573	0.08726
TBL1X	GPX4	4	197	0.0203046
TBL1X	FECH	3	423	0.0070922
TBL1XR1	BAG2	29	211	0.137441	1.22822
TBL1XR1	HDAC3	3	428	0.00700935
TBL1XR1	CCT8	66	548	0.120438
TBL1XR1	CCT6A	47	531	0.0885122
TBL1XR1	CCT7	54.5	543	0.100368
TBL1XR1	CCT3	42	545	0.0770642
TBL1XR1	CCT5	45.5	541	0.0841035
TBL1XR1	STIP1	41.5	543	0.0764273
TBL1XR1	CCT4	39	539	0.0723562
TBL1XR1	CCT6B	6.5	530	0.0122642
TBL1XR1	DNAJC7	33	494	0.0668016
TBL1XR1	STUB1	16	303	0.0528053
TBL1XR1	TCP1	35.5	556	0.0638489
TBL1XR1	CCT2	76	535	0.142056
TBL1XR1	HSP90AB2P	15.5	381	0.0406824
TBL1XR1	RAE1	2.5	368	0.00679348
TBL1XR1	HSP90AB4P	8.5	505	0.0168317
TBL1XR1	DNAJA1	13	397	0.0327456
TBL1XR1	HSPD1	17	573	0.0296684
TBL1Y	DNAJB1	52.5	340	0.154412	2.81905
TBL1Y	CCT5	164.5	541	0.304067
TBL1Y	CCT6A	105.5	531	0.198682
TBL1Y	CCT7	125	543	0.230203
TBL1Y	CCT6B	21.5	530	0.040566
TBL1Y	CCT4	98.5	539	0.182746
TBL1Y	TCP1	123	556	0.221223
TBL1Y	DNAJB4	11.5	337	0.0341246
TBL1Y	TBL1XR1	10	514	0.0194553
TBL1Y	NUDC	9	331	0.0271903
TBL1Y	CCT2	209.5	535	0.391589
TBL1Y	CCT8	154.5	548	0.281934
TBL1Y	PDLIM7	12.5	457	0.0273523
TBL1Y	VBP1	16	197	0.0812183
TBL1Y	GET4	11.5	327	0.0351682
TBL1Y	BAG6	27.5	1132	0.0242933
TBL1Y	PFDN5	7.5	154	0.0487013
TBL1Y	IRAK1	7	712	0.00983146
TBL1Y	DNAJC10	8.5	793	0.0107188
TBL1Y	RAE1	11	368	0.0298913
TBL1Y	PFDN4	6	134	0.0447761
TBL1Y	BAG5	33	447	0.0738255
TBL1Y	TCAF1	5.5	921	0.00597177
TBL1Y	PDCD5	5	125	0.04
TBL1Y	CDC7	4.5	574	0.00783972
TBL1Y	MTHFD1L	7	978	0.00715746
TBL1Y	STIP1	34.5	543	0.0635359
TBL1Y	MRPL37	5	423	0.0118203
TBL1Y	PSMD4	4	377	0.0106101
TBL1Y	PDCL	5	301	0.0166113
TBL1Y	HSP90AB3P	21	597	0.0351759
TBL1Y	RAD23B	6	409	0.0146699
TBL1Y	TARS2	7	718	0.0097493
TBL1Y	SEC23A	7	765	0.00915033
TBL1Y	AFG3L2	6	797	0.00752823
TBL1Y	ATAD3A	16	634	0.0252366
TBL1Y	HSPD1	47	573	0.0820244
TCOF1	POLR1B	17.5	1135	0.0154185	4.35303
TCOF1	WDR48	16.5	677	0.0243722
TCOF1	CSNK2A1	117.5	391	0.300512
TCOF1	DKC1	15.5	514	0.0301556
TCOF1	ARRB1	20.5	418	0.0490431
TCOF1	CSNK2A2	41.5	350	0.118571
TCOF1	PIP4K2A	12	406	0.0295567
TCOF1	ARRB2	29.5	409	0.0721271
TCOF1	NOP58	13.5	529	0.0255198
TCOF1	NOP56	15	594	0.0252525
TCOF1	EIF2S1	62	315	0.196825
TCOF1	ABCF1	50.5	845	0.0597633
TCOF1	METTL13	48.5	699	0.0693848
TCOF1	HBS1L	43.5	684	0.0635965
TCOF1	SNX9	42.5	595	0.0714286
TCOF1	EIF2S3L	49	472	0.103814
TCOF1	PPIB	58.5	216	0.270833
TCOF1	EIF5B	40.5	1220	0.0331967
TCOF1	WDR3	29.5	943	0.0312831
TCOF1	PTK2	27.5	1052	0.0261407
TCOF1	EIF2S2	39.5	333	0.118619
TCOF1	EXOC4	24	974	0.0246407
TCOF1	RAB11FIP1	31.5	1283	0.0245518
TCOF1	NFS1	20	457	0.0437637
TCOF1	SNX18	20	628	0.0318471
TCOF1	PDIA5	18	519	0.0346821
TCOF1	CD3EAP	23.5	510	0.0460784
TCOF1	AAR2	17.5	384	0.0455729
TCOF1	EXOC3	17.5	745	0.0234899
TCOF1	TBL3	17.5	808	0.0216584
TCOF1	TCERG1	16	1098	0.0145719
TCOF1	WDR36	16.5	951	0.0173502
TCOF1	AP3D1	18.5	1153	0.0160451
TCOF1	EXOC1	16	894	0.0178971
TCOF1	EXOC2	15.5	924	0.0167749
TCOF1	PKN2	16	984	0.0162602
TCOF1	RASA2	13.5	850	0.0158824
TCOF1	C2CD5	14	1000	0.014
TCOF1	STRN	13.5	780	0.0173077
TCOF1	POLR1E	13.5	419	0.0322196
TCOF1	AFDN	13.5	1824	0.00740132
TCOF1	NAT10	15.5	1025	0.015122
TCOF1	ERCC3	13.5	782	0.0172634
TCOF1	BBS1	13	593	0.0219224
TCOF1	ADD1	12.5	737	0.0169607
TCOF1	MTDH	14	582	0.024055
TCOF1	BBS2	12	721	0.0166436
TCOF1	ZMYM1	12	1142	0.0105079
TCOF1	DIP2B	12.5	1576	0.00793147
TCOF1	BBS7	11	715	0.0153846
TCOF1	AMPD2	17.5	825	0.0212121
TCOF1	PCMT1	47.5	227	0.209251
TCOF1	NBN	11	754	0.0145889
TCOF1	BBS9	10	887	0.011274
TCOF1	PPIL4	10	492	0.0203252
TCOF1	GTF2H1	10	548	0.0182482
TCOF1	PWP2	10	919	0.0108814
TCOF1	OCRL	9	901	0.0099889
TCOF1	DNMT1	9.5	1616	0.00587871
TCOF1	PIP4K2C	26.5	421	0.0629454
TCOF1	BBS4	8.5	519	0.0163776
TCOF1	EXOC7	9.5	735	0.0129252
TCOF1	SNX33	10.5	574	0.0182927
TCOF1	EIF5	8.5	431	0.0197216
TCOF1	POLR1C	9	346	0.0260116
TCOF1	CHD4	9	1912	0.00470711
TCOF1	PACSIN3	8.5	424	0.0200472
TCOF1	ADD3	8	706	0.0113314
TCOF1	ECH1	8.5	328	0.0259146
TCOF1	SRP14	7.5	136	0.0551471
TCOF1	PXK	7.5	578	0.0129758
TCOF1	UFL1	7.5	794	0.00944584
TCOF1	MRM3	7.5	420	0.0178571
TCOF1	TWISTNB	8	338	0.0236686
TCOF1	AGAP3	7.5	876	0.00856164
TCOF1	LRRC47	14	583	0.0240137
TCOF1	EIF2B4	7	523	0.0133843
TCOF1	USP7	64.5	1102	0.0585299
TCOF1	ELOA	7.5	772	0.00971503
TCOF1	SF3A1	10	793	0.0126103
TCOF1	PPFIA1	7.5	1202	0.0062396
TCOF1	RAB11FIP5	7	653	0.0107198
TCOF1	FIBP	7	364	0.0192308
TCOF1	IFRD2	6.5	442	0.0147059
TCOF1	SAMHD1	9	626	0.014377
TCOF1	CDC123	8.5	336	0.0252976
TCOF1	GTPBP1	7.5	669	0.0112108
TCOF1	RBM25	7	843	0.00830368
TCOF1	SARS2	10	518	0.019305
TCOF1	PIP4K2B	16.5	416	0.0396635
TCOF1	NMT1	6	496	0.0120968
TCOF1	SART1	15	800	0.01875
TCOF1	EARS2	7	523	0.0133843
TCOF1	DHX16	6.5	1041	0.006244
TCOF1	GTF2H4	6	462	0.012987
TCOF1	PARN	6	639	0.00938967
TCOF1	WDR11	6	1224	0.00490196
TCOF1	UTP6	6	597	0.0100503
TCOF1	GRK6	5.5	576	0.00954861
TCOF1	TIMELESS	5.5	1208	0.00455298
TCOF1	RAB11FIP2	7.5	512	0.0146484
TCOF1	TUB	5.5	506	0.0108696
TCOF1	NOSIP	5.5	301	0.0182724
TCOF1	NAA15	5.5	866	0.00635104
TCOF1	DNAJC2	5.5	621	0.00885668
TCOF1	ERCC2	5.5	760	0.00723684
TCOF1	RIOX2	5.5	465	0.011828
TCOF1	TULP3	5.5	442	0.0124434
TCOF1	CDC5L	9.5	802	0.0118454
TCOF1	LLGL1	5.5	1064	0.00516917
TCOF1	PI4KA	5.5	2102	0.00261656
TCOF1	NARS	5.5	548	0.0100365
TCOF1	PPP1R12A	7	1030	0.00679612
TCOF1	METTL15	5	407	0.012285
TCOF1	PRPF19	12	504	0.0238095
TCOF1	GMPS	8.5	693	0.0122655
TCOF1	ADD2	4.5	726	0.00619835
TCOF1	DTD1	4.5	209	0.0215311
TCOF1	METAP2	4.5	478	0.00941423
TCOF1	AGAP1	4.5	857	0.00525088
TCOF1	C12orf43	4.5	262	0.0171756
TCOF1	ECI2	4.5	394	0.0114213
TCOF1	MCTS1	4.5	181	0.0248619
TCOF1	WDR55	4.5	383	0.0117493
TCOF1	CTNNBL1	4	563	0.0071048
TCOF1	TCAF2	4	919	0.00435256
TCOF1	BBS5	4	341	0.0117302
TCOF1	CACYBP	15	228	0.0657895
TCOF1	GNL1	4.5	607	0.00741351
TCOF1	PTRH1	4	214	0.0186916
TCOF1	CDK7	4	346	0.0115607
TCOF1	LUC7L2	7	392	0.0178571
TCOF1	BAIAP2L1	4	511	0.00782779
TCOF1	EXOC5	4	708	0.00564972
TCOF1	TMEM237	4	408	0.00980392
TCOF1	KIF21A	4	1674	0.00238949
TCOF1	GTF2B	4	316	0.0126582
TCOF1	DENR	4	198	0.020202
TCOF1	FASTKD2	4	710	0.0056338
TCOF1	PAWR	4	340	0.0117647
TCOF1	PACSIN2	4	486	0.00823045
TCOF1	EXOC6B	4	811	0.00493218
TCOF1	AGPS	4	658	0.00607903
TCOF1	NRDE2	3.5	1164	0.00300687
TCOF1	RCC2	8	522	0.0153257
TCOF1	MICU2	3.5	434	0.00806452
TCOF1	MCAT	3.5	390	0.00897436
TCOF1	DHRS2	6.5	280	0.0232143
TCOF1	ANKRD17	6.5	2603	0.00249712
TCOF1	TRPT1	3.5	253	0.013834
TCOF1	SMAD3	3.5	425	0.00823529
TCOF1	GGNBP2	3.5	697	0.00502152
TCOF1	SMAD2	3.5	467	0.00749465
TCOF1	PRKD1	3.5	912	0.00383772
TCOF1	CDK5	4	292	0.0136986
TCOF1	CSNK2B	12.5	215	0.0581395
TCOF1	SKIV2L2	4.5	1042	0.00431862
TCOF1	MMTAG2	3.5	263	0.013308
TCOF1	LYAR	4	379	0.0105541
TCOF1	JMJD6	4	403	0.00992556
TCOF1	IQGAP1	12	1657	0.007242
TCOF1	BUB3	5.5	328	0.0167683
TCOF1	HSD17B4	5.5	736	0.00747283
TCOF1	KIF2A	4.5	706	0.00637394
TCOF1	KPNA2	10	529	0.0189036
TCOF1	KPNA3	5	521	0.00959693
TCOF1	VANGL1	4.5	524	0.00858779
TCOF1	TARS2	5	718	0.00696379
TCOF1	KPNA4	6	521	0.0115163
TCOF1	RPL22	6.5	122	0.0532787
TCOF1	PPP2R1A	15.5	589	0.0263158
TCOF1	PPP2R2A	12.5	447	0.0279642
WDR26	RANBP10	10.5	620	0.0169355	1.17623
WDR26	GID4	4	300	0.0133333
WDR26	RANBP9	17.5	729	0.0240055
WDR26	MAEA	8.5	396	0.0214646
WDR26	ARMC8	15.5	673	0.0230312
WDR26	GID8	11	228	0.0482456
WDR26	YPEL5	2	121	0.0165289
WDR26	STIP1	91	543	0.167587
WDR26	HSP90AA1	32	732	0.0437158
WDR26	CCT8	37.5	548	0.0684307
WDR26	CCT7	30.5	543	0.0561694
WDR26	HSP90AB3P	14	597	0.0234506
WDR26	PPP2R1B	7.5	601	0.0124792
WDR26	CCT5	30.5	541	0.0563771
WDR26	CCT6A	20.5	531	0.0386064
WDR26	CCT6B	4.5	530	0.00849057
WDR26	PPP2R1A	23.5	589	0.0398981
WDR26	CCT3	26	545	0.0477064
WDR26	HSPD1	66.5	573	0.116056
WDR26	SPTLC1	6.5	473	0.0137421
WDR26	CCT4	23.5	539	0.0435993
WDR26	HMGCL	2	325	0.00615385
WDR26	PPP2R2A	20.5	447	0.0458613
WDR26	HSP90AB1	14.5	724	0.0200276
WDR26	HSP90AB2P	10	381	0.0262467
WDR26	TCP1	22	556	0.0395683
WDR26	NUP62	2.5	522	0.00478927
WDR26	HSP90AB4P	7.5	505	0.0148515
WDR26	CCT2	33.5	535	0.0626168
WDR26	ATP1A1	15.5	1023	0.0151515
WDR26	RPN1	14	607	0.0230643
WDR26	ATP2A1	7.5	1001	0.00749251
WDR26	ATP2A2	11	1042	0.0105566
WDR47	CCT8	326	548	0.594891	5.66872
WDR47	CCT5	309.5	541	0.572089
WDR47	CCT6A	233.5	531	0.439736
WDR47	CCT7	300	543	0.552486
WDR47	UTRN	40.5	3433	0.0117973
WDR47	CCT4	241.5	539	0.448052
WDR47	TCP1	331	556	0.595324
WDR47	CCT2	563.5	535	1.05327
WDR47	STIP1	150	543	0.276243
WDR47	CCT6B	26.5	530	0.05
WDR47	XRCC5	15.5	732	0.0211749
WDR47	VBP1	15.5	197	0.0786802
WDR47	XRCC6	13.5	609	0.0221675
WDR47	PFDN4	6	134	0.0447761
WDR47	PFDN5	5.5	154	0.0357143
WDR47	PFDN1	5	122	0.0409836
WDR47	PFDN6	5	129	0.0387597
WDR47	MTHFD2	15	350	0.0428571
WDR47	DHX9	21.5	1270	0.0169291
WDR47	RPS19	12	145	0.0827586
WDR47	HNRNPD	5	355	0.0140845
WDR47	GNL3	5	549	0.00910747
WDR47	ILF3	5.5	894	0.00615213
WDR47	RPS17	10	135	0.0740741
WDR47	UNC45A	5.5	944	0.00582627
WDR47	DAP3	4.5	398	0.0113065
WDR47	MRPL12	4	198	0.020202
WDR47	SERBP1	12.5	408	0.0306373
WDR47	HSP90AB2P	26	381	0.0682415
WDR47	MRPS27	4.5	414	0.0108696
WDR47	RPL6	11.5	288	0.0399306
WDR47	HSP90AB4P	22.5	505	0.0445545
WDR47	RPS8	13	208	0.0625
WDR47	RPS9	13	194	0.0670103
WDR47	HSPD1	96.5	573	0.168412
WDR47	HNRNPM	12.5	730	0.0171233
