# Supplementary material for: A LisH-domain protein interaction map reveals a Lis1-ARIH2-dynein regulatory axis
Source: iScience. 2025 Oct 30;28(11):113912. doi: 10.1016/j.isci.2025.113912 (PMC12648486; doi:10.1016/j.isci.2025.113912)
Supplement: Table S4. Distribution of HCIs with respect to LisH proteins: Tab A) A matrix of fold change scores of baits with the HCIPs obtained from the network. (Related to Figure 1) [file mmc5.xlsx]

## Sheet: Sheet1
	ARMC9	DCAF1	FGFR1OP	FOPNL	GID8	KATNAL2	KIAA1468	LIS1	MAEA	MKLN1	NOLC1	NPAT	RANBP10	RANBP9	RMND5A	RMND5B	SMU1	SSBP2	SSBP3	SSBP4	TAF5	TBL1X	TBL1XR1	TBL1Y	TCOF1	WDR26	WDR47
SLC27A2	1.1703	0	0	0	0	0	0	0	0	0	0	0	0	0	0	0	0	0	0	0	0	0	0	0	0	0	0
OMA1	1.1552	0	0	0	0	0	0	0	0	0	0	0	0	0	0	0	0	0	0	0	0	0	0	0	0	0	0
YME1L1	1.28629	0.948039	0	0	0	0	0	0	0	0	0	0	0	0	0.346763	0.441745	0	0	0	0	0	0	0	0	0	0	0
NAT14	0.874317	0	0	0	0	0	0	0	0	0	0	0	0	0	0	0	0	0	0	0	0	0	0	0	0	0	0
SLC27A4	1.07486	0.807821	0	0	0	0	0.331396	0	0	0	0	0	0	0	0	0	0	0	0	0	0	0	0	0	0	0	0
MOGS	0.973247	0.490616	0	0	0	0	0	0	0	0	0	0	0	0	0	0	0.39521	0	0	0	0	0	0	0	0	0	0
ENPP1	1.13184	0	0	0	0	0	0.771469	0	0	0	0	0	0	0	0	0.864291	0	0	0	0	0	0	0	0	0	0	0
GPX8	0.94466	0	0	0	0	0	0.38622	0	0	0	0	0	0	0	0	0.427791	0	0	0	0	0	0	0	0	0	0	0
DGKE	0.846255	0.312991	0	0	0	0	0	0	0	0	0	0	0	0	0	0	0	0	0	0	0	0	0	0	0	0	0
IMMT	0.919381	0	0	0	0	0	0	0	0	0	0	0	0	0	0	0	0	0	0	0	0	0	0	0	0	0	0
MUL1	0.88363	0	0	0	0	0	0.565984	0	0	0	0	0	0	0	0	0	0	0	0	0	0	0	0	0	0	0	0
ZFPL1	0.784555	0	0	0	0	0	0	0	0	0	0	0	0	0	0	0	0	0	0	0	0	0	0	0	0	0	0
RHOT1	0.940012	0	0	0	0	0	0.424929	0	0	0	0	0	0	0	0	0.46224	0	0	0	0	0	0	0	0	0	0	0
IKBIP	0.769664	0.393511	0	0	0	0	0	0	0	0	0	0	0	0	0	0	0	0	0	0	0	0	0	0	0	0	0
ABHD12	0.976538	0.526263	0	0	0	0	0	0	0	0	0	0	0	0	0	0	0	0	0	0	0	0	0	0	0	0	0
FKBP8	1.12285	0.793011	0	0	0.535329	0	0.380456	0	0	0	0	0	0.678443	0	0	0.33249	0	0	0	0	0	0	0	0	0	0	0
SRPRA	0.939443	0.891164	0	0	0	0	0	0	0	0	0	0	0	0	0	0	0	0	0	0	0	0	0	0	0	0	0
ALDH3A2	1.18765	0.731467	0	0	0	0	1.26837	0	0	0	0	0	0.455929	0	0	0.52772	0	0	0	0	0	0	0	0	0	0	0
CYC1	0.71851	0.427597	0	0	0	0	0	0	0	0	0	0	0	0	0	0	0	0	0	0	0	0	0	0	0	0	0
LETMD1	0.625033	0	0	0	0	0	0	0	0	0	0	0	0	0	0	0	0	0	0	0	0	0	0	0	0	0	0
HACD3	1.04414	0.612655	0	0	0.343908	0	0.735468	0	0	0	0	0	0	0	0.443719	0.567276	0	0	0	0	0	0	0	0	0	0	0
SNX11	0.597273	0	0	0	0	0	0	0	0	0	0	0	0	0	0	0	0	0	0	0	0	0	0	0	0	0	0
MCM6	0.584126	0	0	0	0	0	0	0	0	0	0	0	0	0	0	0	0	0	0	0	0	0	0	0	0	0	0
ATAD1	0.582535	0	0	0	0	0	0	0	0	0	0	0	0	0	0	0	0	0	0	0	0	0	0	0	0	0	0
TMPO	0.859112	0	0	0	0.475908	0	0.697332	0	0	0	0	0	0	0	0	0.409041	0	0	0	0	0	0	0	0	0	0	0
PREB	0.674984	0	0	0	0	0	0	0	0	0	0	0	0	0	0	0	0	0	0.366979	0	0	0	0	0	0	0	0
TMCO1	0.609218	0.339947	0	0	0	0	0	0	0	0	0	0	0	0	0	0	0	0	0	0	0	0	0	0	0	0	0
QSOX2	0.639586	0	0	0	0	0	0	0	0	0	0	0	0	0	0	0	0	0	0	0	0	0	0	0	0	0	0
GNPAT	0.791247	0	0.913345	0	0.377192	0	0	0	0	0	0	0	0	0	0	0	0	0	0	0	0	0	0	0	0	0	0
SRPRB	0.911043	0.653792	0	0.551671	0	0	0.608481	0	0	0	0	0	0	0	0	0.542208	0	0	0	0	0	0	0	0	0	0	0
LEMD3	0.605541	0	0	0	0	0	0	0	0	0	0	0	0	0	0	0	0	0	0	0	0	0	0	0	0	0	0
PDCD2	0.544669	0	0	0	0	0	0	0	0	0	0	0	0	0	0	0	0	0	0	0	0	0	0	0	0	0	0
SELENON	0.570273	0	0	0	0	0	0	0	0	0	0	0	0	0	0	0	0	0	0	0	0	0	0	0	0	0	0
PLD2	0.642918	0.907316	0	0	0	0	0	0	0	0	0	0	0	0	0	0	0	0	0	0	0	0	0	0	0	0	0
PGRMC2	0.649733	0	0	0	0	0	0	0	0	0	0	0	0	0	0	0.622728	0	0	0	0	0	0	0	0	0	0	0
MTCH2	0.570273	0	0	0	0	0	0	0	0	0	0	0	0	0	0	0	0	0	0	0	0	0	0	0	0	0	0
C3orf33	0.544669	0.338398	0	0	0.379615	0	0	0	0	0	0	0	0	0	0	0	0	0	0	0	0	0	0	0	0	0	0
FAR1	0.744325	0.357005	0	0	0.509158	0	0.642383	0	0	0	0	0	0	0	0	0	0	0	0	0	0	0	0	0	0	0	0
PRAF2	0.597129	0	0	0	0	0	0.574603	0	0	0	0	0	0	0	0	0	0	0	0	0	0	0	0	0	0	0	0
CPT1A	0.536476	0.436822	0	0	0.344758	0	0.372528	0	0	0	0	0	0	0	0	0	0	0	0	0	0	0	0	0	0	0	0
CYB5B	0.52796	0	0	0	0	0	0	0	0	0	0	0	0	0	0	0	0	0	0	0	0	0	0	0	0	0	0
PTRH2	0.491105	0	0	0	0	0	0	0	0	0	0	0	0	0	0	0.408805	0	0	0	0	0	0	0	0	0	0	0
SLC16A1	0.682578	0.418611	0	0	0	0	0.833776	0	0	0	0	0	0	0	0	0.4693	0	0	0	0	0	0	0	0	0	0	0
MAVS	0.491105	0	0	0	0	0	0.50001	0	0	0	0	0	0	0	0	0	0	0	0	0	0	0	0	0	0	0	0
VDAC2	0.700548	0	0	0	0	0	0.568029	0	0	0	0	0	0	0	0	0.567416	0	0	0.41685	0	0	0	0	0	0	0	0
RAP1A	0.5399	0	0	0	0	0	0	0	0	0	0	0	0	0	0	0	0	0	0.604367	0	0	0	0	0	0	0	0
ATP2A2	0.699832	0	0	0	0	0	0.463769	0	0	0	0	0	0.496271	0	0	0.444525	0	0	0	0	0	0	0	0	0	0.440822	0
SPTLC2	0.503254	0	0	0	0	0	0	0	0	0	0	0	0	0	0	0	0	0	0	0	0	0	0	0	0	0	0
CCDC47	0.570273	0.486357	0	0	0	0	0	0	0	0	0	0	0	0	0	0	0	0	0	0	0	0	0	0	0	0	0
HADHB	0.796762	0.656971	0	0	0	0	0	0.922759	0.383453	0	0	0	0	0	0	0	0	0	0	0	0	0	0	0	0	0	0
VCP	0.757097	0.62651	0	0	0	0	0	0	0	0	0	0	0	0	0	0.874254	0	0	0	0	0.472808	0	0	0	0	0	0
TECR	0.634965	0	0	0	0.521895	0	0.601159	0	0	0	0	0	0	0	0	0.362695	0	0	0	0	0	0	0	0	0	0	0
CNP	0.521314	0.499249	0	0	0.344429	0	0	0	0	0	0	0	0	0	0	0	0	0	0	0	0	0	0	0	0	0	0
TMEM43	0.707958	0	0	0	0	0	1.28171	0	0	0	0	0	0	0	0	0	0	0	0	0	0	0	0	0	0	0	0
NDUFS3	0.484827	0	0	0	0	0	0	0	0	0.711406	0	0	0	0	0	0	0	0	0	0	0	0	0	0	0	0	0
RAB5C	0.611526	0	0	0.914851	0	0	0.338125	0	0	0	0	0	0	0	0	0	0	0	0.501299	0	0	0	0	0	0	0	0
RPN1	0.759553	0	0	0	0	0	0.47815	0	0	0	0	0	0.621289	0	0	0.509246	0	0	0.622504	0	0	0	0	0	0	0.581384	0
GNB2	0.489753	0	0	0	0	0	0	0	0	0	0	0	0	0	0	0	0	0	0.481932	0	0	0	0	0	0	0	0
ATP2A1	0.819834	0	0	1.08542	0.442285	0	0	0	0	0	0	0	0.727907	0	0	0.629119	0	0	0	0	0	0	0	0	0	0.654418	0
SPTLC1	0.541122	0	0	0	0	0	0.43376	0	0	0	0	0	0	0	0	0	0	0	0	0	0	0	0	0	0	0.525082	0
CHCHD3	0.425544	0	0	0	0.307733	0	0	0	0	0	0	0	0	0	0	0	0	0	0	0	0	0	0	0	0	0	0
HSP90AB1	0.572572	0	0	0	0	0	0	0	0	0	0	0	0	0	0	0	0	0	0	0	0.352729	0	0	0	0	0.436216	0
KDELR1	0.425544	0	0	0	0	0	0.334594	0	0	0	0	0	0	0	0	0	0	0	0	0	0	0	0	0	0	0	0
GNAI2	0.686542	0	0	0	0	0	0.38622	0	0	0	0	0	0	0	0	0.518405	0	0	0	0	0	0	0	0	0	0	0
SLC1A5	0.421853	0	0	0	0	0	0	0	0	0	0	0	0	0	0	0.332081	0	0	0	0	0	0	0	0	0	0	0
GPX4	0.516709	0	0	0	0.423118	0	0	0	0	0	0	0	0	0	0	0	0	0	0	0	0	0.55711	0	0	0	0	0
AFG3L2	0.546781	0.65127	0	0	0	0	0.561084	0	0	0	0	0	0	0	0	0.498701	0	0	0	0	0	0	0	0.301315	0	0	0
HADHA	0.725226	0.576953	0	0	0	0	0	0.840463	0	0	0.953126	0	0.387417	0	0	0	0	0	0	0	0	0	0	0	0	0	0
SEC61B	0.37294	0	0	0	0	0	0	0	0	0	0	0	0	0	0	0	0	0	0	0	0	0	0	0	0	0	0
DHRS7B	0.444983	0.455984	0	0	0.313884	0	0	0	0	0	0	0	0	0	0	0.327665	0	0	0	0	0	0	0	0	0	0	0
SSR1	0.503254	0.442411	0	0	0	0	0.627769	0	0	0	0	0	0.572925	0	0	0	0	0	0	0	0	0	0	0	0	0	0
AGK	0.491672	0	0	0	0	0	0.413291	0	0	0	0	0	0	0	0	0	0	0	0	0	0	0	0	0	0	0	0
SLC25A3	0.418479	0	0	0	0.406783	0	0	0	0	0	0	0	0	0	0	0	0	0	0	0	0	0	0	0	0	0	0
HSP90AB4P	0.599253	0	0	0	0	0	0	0	0	0	0	0	0	0	0	0.356754	0	0	0	0	0	0	0.557987	0	0	0.463469	0.395496
SLC3A2	0.379424	0	0	0	0	0	0.607149	0	0	0	0	0	0.41245	0	0	0.520596	0	0	0	0	0	0	0	0	0	0	0
SLC25A22	0.318824	0	0	0	0.431691	0	0.494973	0	0	0	0	0	0	0	0	0	0	0	0	0	0	0	0	0	0	0	0
AUP1	0.467857	0.442411	0	0	0	0	0.786237	0	0	0	0	0	0	0	0	0	0	0	0	0	0	0	0	0	0	0	0
PGRMC1	0.649733	0	0	0.903812	0.938576	0	0.811772	0	0	0	0	0	0.482087	0	0	0.834581	0	0	0	0	0	0	0	0	0	0	0
RHBDD2	0.319376	0	0	0	0.311229	0	0	0	0	0	0	0	0	0	0	0.304474	0	0	0	0	0	0	0	0	0	0	0
ATP1A1	0.391993	0	0	0	0	0	0	0	0	0	0	0	0.439035	0	0	0.450109	0	0	0	0	0	0	0	0	0	0.339294	0
TIMM50	0.48515	0.333806	0	0	0	0	0.415363	0	0	0	0	0	0.621326	0	0	0	0	0	0.367871	0	0	0	0	0	0	0	0
LPCAT1	0.37294	0	0	0	0	0	0.471811	0	0	0	0	0	0.482087	0	0	0	0	0	0	0	0	0	0	0	0	0	0
TMEM33	0.464373	0	0	0	0.335424	0	0.521869	0	0	0	0	0.359854	0.310889	0	0	0.333454	0	0	0.36975	0	0	0	0	0	0	0	0
PSMB6	0.314179	0	0	0	0	0	0	0	0	0.41487	0	0	0	0	0	0	0	0	0	0	0	0	0	0	0	0	0
HSP90AB3P	0.372985	0	0	0	0	0	0	0	0	0	0	0	0	0	0	0	0	0	0	0	0.385122	0	0	0.307629	0	0.503436	0
HAT1	0.46427	0	0	0	0.410201	0	0	0	0	0	0	0.991814	0	0	0	0.329974	0	0	0	0	0	0	0	0	0	0	0
STIP1	0.54433	0	0	0	0	0.595616	0	0	0.555735	0	0	0	0	0	0	0	0	0	0	0	0.930159	0	0.904688	0.378305	0	1.20176	0.847339
TMX3	0.324303	0	0	0	0	0	0.899362	0	0	0	0	0	0.707882	0.437818	0	0.380496	0	0	0	0	0	0	0	0	0	0	0
HSP90AB2P	0.558127	0	0	0	0	0	0.433193	0.379196	0.589752	0	0	0	0.402327	0	0.469183	0.595931	0	0	0	0	0.7881	0	0.810876	0	0	0.665709	0.576181
HSPD1	0.46239	0.509632	0	0	0.664636	0.680938	0	0.379319	0	0	0	0.511509	0.635469	0.446516	0	0.558944	0	0	0	0	0.687136	0.830206	0.386555	0.381296	0	0.843144	0.453864
CUL4B	0	1.1354	0	0	0	0	0	0	0	0	0	0	0	0	0	0	0	0	0	0	0	0	0	0	0	0	0
CUL4A	0	1.04876	0	0	0	0	0	0	0	0	0	0	0	0	0	0	0	0	0	0	0	0	0	0	0	0	0
COPS4	0	1.10711	0	0	0	0	0	0.492889	0	0	0	0	0	0	0	0	0	0	0	0	0	0	0	0	0	0	0
COPS3	0	1.00615	0	0	0	0	0	0.488668	0	0	0	0	0	0	0	0	0	0	0	0	0	0	0	0	0	0	0
COPS5	0	0.966514	0	0	0	0	0	0	0	0	0	0	0	0	0	0	0	0	0	0	0	0	0	0	0	0	0
COPS6	0	0.874388	0	0	0	0	0	0.355889	0	0	0	0	0	0	0	0	0	0	0	0	0	0	0	0	0	0	0
COPS7A	0	0.757307	0	0	0	0	0	0	0	0	0	0	0	0	0	0	0	0	0	0	0	0	0	0	0	0	0
DDA1	0	0.71003	0	0	0	0	0	0	0	0	0	0	0	0	0	0	0	0	0	0	0	0	0	0	0	0	0
COPS8	0	0.684311	0	0	0	0	0	0	0	0	0	0	0	0	0	0	0	0	0	0	0	0	0	0	0	0	0
AP2M1	0	0.656971	0	0	0	0	0	0	0	0	0	0	0	0	0	0	0	0	0	0	0	0	0	0	0	0	0
LLGL2	0	0.526263	0	0	0	0	0	0	0	0	0	0	0	0	0	0	0	0	0	0	0	0	0	0	0	0	0
COPS7B	0	0.526263	0	0	0	0	0	0.302918	0	0	0	0	0	0	0	0	0	0	0	0	0	0	0	0	0	0	0
CEP78	0	0.486357	0	0	0	0	0	0	0	0	0	0	0	0	0	0	0	0	0	0	0	0	0	0	0	0	0
COPS2	0	1.1806	0	0	0	0	0	0.572086	0	0	0	0	0	0	0	0	0	0	0	0	0	0	0	0	0	0	0
PLD1	0	1.0307	0	0	0	0	0	0	0	0	0	0	0	0	0	0	0	0	0	0	0	0	0	0	0	0	0
GPS1	0	1.0121	0	0	0	0	0	0.614628	0	0	0	0	0	0	0	0	0	0	0	0	0	0	0	0	0	0	0
ANK3	0	1.00615	0	0	0	0	0	0	0	0	0	0	0	0	0	0	0	0	0	0	0	0	0	0	0	0	0
MINDY4	0	0.838756	0	0	0	0	0	0	0	0	0	0	0	0	0	0	0	0	0	0	0	0	0	0	0	0	0
DNAJC16	0	0.766217	0	0	0	0	0	0	0	0	0	0	0	0	0	0	0	0	0	0	0	0	0	0	0	0	0
ABCD3	0	0.755697	0	0	0	0	0	0	0	0	0	0	0	0	0	0	0	0	0	0	0	0	0	0	0	0	0
JPH1	0	0.757307	0	0	0	0	0	0	0	0	0	0	0	0	0	0	0	0	0	0	0	0	0	0	0	0	0
MSN	0	0.779145	0	0	0	0	0	0	0	0	0	0	0	0	0	0	0	0	0	0	0	0	0	0	0	0	0
AP2A2	0	0.713286	0	0	0	0	0	0	0	0	0	0	0	0	0	0	0	0	0	0	0	0	0	0	0	0	0
RDX	0	0.656971	0	0	0	0	0	0	0	0	0	0	0	0	0	0	0	0	0	0	0	0	0	0	0	0	0
TOMM70	0	0.457577	0	0	0	0	0	0	0	0	0	0	0	0	0	0	0	0	0	0	0	0	0	0	0	0	0
USP7	0	1.14688	0	0	0	0	0	0.475698	0	0	0	0	0.921431	0	0	0	0.71899	0	0	0	0	0	0	0	1.05716	0	0
PFKP	0	0.504494	0	0	0	0	0	0	0	0	0	0	0	0	0	0	0	0	0	0	0	0	0	0	0	0	0
CHSY1	0	0.526263	0	0	0	0	0	0	0	0	0	0	0	0	0	0	0	0	0	0	0	0	0	0	0	0	0
LRRC59	0	0.52273	0	0	0	0	0	0	0	0	0	0	0	0	0	0	0	0	0	0	0	0	0	0	0	0	0
AP2B1	0	0.439788	0	0	0	0	0	0	0	0	0	0	0	0	0	0	0	0	0	0	0	0	0	0	0	0	0
PNPLA6	0	0.486357	0	0	0	0	0	0	0	0	0	0	0	0	0	0	0	0	0	0	0	0	0	0	0	0	0
ATAD3B	0	0.656971	0	0	0	0	0	0	0	0	0	0	0	0	0	0	0	0	0	0	0	0	0	0	0	0	0
BAG5	0	0.654316	0	0	0	0.314757	0	0	0	0	0	0	0.564448	0	0	0	0	0	0	0	0	0	0	0.443804	0	0	0
STUB1	0	0.570218	0	0	0	0.376401	0	0	0.496596	0	0	0	0	0	0	0	0	0	0	0	0	0	0.601482	0	0	0	0
MYO9B	0	0.486357	0	0	0	0	0	0	0	0	0	0	0	0	0	0	0	0	0	0	0	0	0	0	0	0	0
CKAP4	0	1.06	0	0	0	0	0	0	0	0	0	0.834447	0	0.604721	1.10117	0.657744	0.642196	0	0	0	0	0	0	0	0	0	0
ESYT2	0	0.707879	0	0	0.367749	0	0	0	0	0	0	0	0	0	0	0	0	0	0	0	0	0	0	0	0	0	0
EZR	0	0.526263	0	0	0	0	0	0	0	0	0	0	0	0	0	0	0	0	0	0	0	0	0	0	0	0	0
PHLDB3	0	0.442411	0	0	0	0	0	0	0	0	0	0	0	0	0	0	0	0	0	0	0	0	0	0	0	0	0
CCT3	0	0.642159	0	0	0	0.596443	0	0.791476	0	0	0	0	0	0	0	0	0.749175	0	0	0	0	0.903451	0.834269	0	0	0.574745	0
CCT5	0	0.707471	0	0	0	0.608995	0	0.834904	0	0	0	0	0	0	0	0	0.828585	0	0	0	1.0551	0.979753	0.853762	0.956289	0	0.626661	1.111
CCT7	0	1.07674	0	0	0.810345	0.956691	0	1.19337	0	0	0	0	0.783194	0	0	0	1.06817	0	0	0	1.27602	1.38628	1.33924	1.23382	0	1.03005	1.48356
CCT4	0	0.704638	0	0	0	0.48728	0	0.663664	0	0	0	0	0.407466	0	0	0	0.726138	0	0	0	0.798748	0.853992	0.827885	0.760319	0	0.554948	1.03208
DNAJA3	0	0.305512	0	0	0	0	0	0	0	0	0	0	0	0	0	0	0	0	0	0	0	0	0	0	0	0	0
ATAD3A	0	0.865266	0	0	0	0	0.400248	0	0	0	0	0.71515	0	0	0.676806	0	0	0	0	0	0	0	0	0.354263	0	0	0
PFDN5	0	0.442411	0	0	0	0	0	0	0	0	0	0	0	0	0	0	0	0	0	0	0.665798	0.546527	0	0.446206	0	0	0.374949
DNAJC11	0	0.336511	0	0	0	0	0	0	0	0	0	0	0	0	0	0	0	0	0	0	0	0	0	0	0	0	0
CHPF	0	0.393511	0	0	0	0	0	0	0	0	0	0	0	0	0	0	0	0	0	0	0	0	0	0	0	0	0
VBP1	0	0.333083	0	0	0	0	0	0	0	0	0	0	0	0	0	0	0	0	0	0	0.5903	0	0	0.491666	0	0	0.419134
DPM1	0	0.445151	0	0	0	0	0	0	0	0	0	0	0	0	0	0	0	0	0	0	0	0	0	0	0	0	0
FAF2	0	0.348841	0	0	0	0	0	0	0	0	0	0	0	0	0	0.433733	0	0	0	0	0	0	0	0	0	0	0
AP2A1	0	0.412037	0	0	0	0	0	0	0	0	0	0	0	0	0	0	0	0	0	0	0	0	0	0	0	0	0
CCT6A	0	0.644615	0	0	0	0.595383	0	0.841415	0	0	0	0	0	0	0	0	0.716889	0	0	0	0.901528	1.01616	0.984762	0.866683	0	0.574463	1.12094
HSD17B12	0	0.453599	0	0	0.445085	0	0	0	0	0	0	0	0	0	0	0	0	0	0	0	0	0	0	0	0	0	0
DNAJB12	0	0.38365	0	0	0	0	0	0	0	0	0	0	0	0	0	0	0	0	0	0	0	0	0	0	0	0	0
MCM5	0	0.486357	0	0	0	0	0	0	0	0	0	0	0	0	0	0	0	0	0	0	0	0	0	0	0	0	0
QPCTL	0	0.442411	0	0	0	0	0	0	0	0	0	0	0	0	0	0	0	0	0	0	0	0	0	0	0	0	0
RFC4	0	0.34117	0	0	0	0	0	0	0	0	0	0	0	0	0	0	0	0	0	0	0	0	0	0	0	0	0
ACSL3	0	0.526263	0	0	0	0	0	0	0	0	0	0	0	0	0	0	0	0	0	0	0	0	0	0	0	0	0
PFDN4	0	0.338398	0	0	0	0	0	0	0	0	0	0	0	0	0	0	0	0	0	0	0.497112	0	0	0.383414	0	0	0.392262
CCT8	0	0.582531	0	0	0	0.558642	0	0.862701	0	0	0	0	0	0	0	0	0.727123	0	0	0	0.962736	0.997738	1.00654	0.900415	0	0.699395	1.16158
ACOT9	0	0.314462	0	0	0.486817	0	0	0	0	0	0	0	0	0	0	0	0.373742	0	0	0	0	0	0	0	0	0	0
DNAJA2	0	0.31555	0	0	0	0	0	0	0	0	0	0	0	0	0	0	0	0	0	0	0	0	0	0	0	0	0
EXD2	0	0.361891	0	0	0	0	0	0	0	0	0	0	0	0	0	0.399981	0	0	0	0	0	0	0	0	0	0	0
SMU1	0	0.442411	0	0	0	0	0	0	0	0	0	0	0	0	0	0	0	0	0	0	0	0	0	0	0	0	0
NDUFA13	0	0.338398	0	0	0	0	0	0	0	0	0	0	0	0	0	0	0	0	0	0	0	0	0	0	0	0	0
CCT6B	0	0.427597	0	0	0	0.425453	0	0.595371	0	0	0	0	0	0	0	0	0.478008	0	0	0	0.458448	0.884828	0.714383	0.766588	0	0.541179	0.741131
DNAJA1	0	0.396505	0	0	0	0	0	0	0	0	0	0	0.478841	0	0	0.31839	0	0	0	0	0	0.473406	0.358767	0	0	0	0
RPS20	0	0.33529	0	0	0	0	0	0	0	0	0	0.475903	0	0	0	0	0	0	0	0	0	0	0	0	0	0	0
TCP1	0	0.394564	0	0	0	0.38784	0	0.609627	0	0	0	0	0	0	0	0	0.368333	0	0	0	0.771436	0.720699	0.638164	0.697046	0	0.375767	0.994576
CNIH4	0	0.308025	0	0	0	0	0	0	0	0	0	0	0	0	0	0	0	0	0	0	0	0	0	0	0	0	0
IQGAP1	0	0.420332	0	0	0	0	0	0	0	0	0	0	0	0	0	0	0	0	0	0	0	0	0	0	0.448843	0	0
SFXN4	0	0.375848	0	0	0	0	0.492299	0	0	0	0	0	0	0	0	0	0	0	0	0	0	0	0	0	0	0	0
CCT2	0	0.783993	0	0	0	0.821585	0	1.02384	0	0	0	0	0	0	0	0	0.857002	0	0	0	1.00259	1.17627	1.07945	1.05338	0	0.669428	1.39115
FARSA	0	0.333755	0	0	0.647129	0	0	0	0	0	0	0	0	0	0	0	0	0	0	0	0	0	0	0	0	0	0
TUFM	0	0.312491	0	0	0.321138	0	0.421066	0	0	0	0	0	0.349347	0	0	0	0	0	0.4303	0	0	0	0	0	0	0	0
VASP	0	0	1.19696	0	0	0	0	0	0	0	0	0	0	0	0	0	0	0	0	0	0	0	0	0	0	0	0
NR3C1	0	0	0.649856	0	0	0	0	0	0	0	0	0	0	0	0	0	0	0	0	0	0	0	0	0	0	0	0
LRRC47	0	0	0.447959	0	0	0	0	0	0	0	0.577138	0	0	0	0	0	0	0	0	0	0	0	0	0	0.66014	0	0
AKAP10	0	0	1.53953	1.24083	0	0	0	0	0	0	0	0	0	0	0	0	0	0	0	0	0	0	0	0	0	0	0
MVK	0	0	1.01447	0	0	0	0	0	0	0	0	0	0	0	0	0	0	0	0	0	0	0	0	0	0	0	0
LRPPRC	0	0	1.59632	0	0.894869	0	0	1.15978	1.12546	0	0	0	0	0	0	0	0	0	0	0	0	0	0	0	0	0	0
DRAP1	0	0	0.788421	0	0	0	0	0	0	0	0	0	0	0	0	0	0	0	0	0	0	0	0	0	0	0	0
BUB3	0	0	0.758048	0	0	0	0	0	0	0	0	0	0	0	0	0	0	0	0	0	0	0	0	0	0.411179	0	0
FECH	0	0	1.01927	0	1.19951	0	0	0	0	0	0	0	0	0	0	0	0	0	0	0	0	0.448364	0	0	0	0	0
GPX1	0	0	0.676388	0	0.379615	0	0	0	0	0	0	0	0	0	0	0.480501	0	0	0	0	0	0	0	0	0	0	0
CRKL	0	0	0.657463	0	0	0	0	0	0	0	0	0	0	0	0	0	0	0	0.599959	0	0	0	0	0	0	0	0
RAD23B	0	0	0	0.807961	0.460417	0	0	0	0	0	0	0	0	0	0	0	0	0	0	0	0	0	0	0.410219	0	0	0
MAEA	0	0	0	0	1.18505	0	0	0	0	1.3759	0.833442	0	0.539854	0.881672	0.50982	0.515079	0	0	0	0	0	0	0	0	0	0.822589	0
RMND5A	0	0	0	0	1.054	0	0	0	0	1.02549	0	0	0	0.735627	0	0	0	0	0	0	0	0	0	0	0	0	0
MKLN1	0	0	0	0	0.767349	0	0	0	0.86841	0	0	0	1.23425	1.13993	0	1.21032	0	0	0	0	0	0	0	0	0	0	0
WDR26	0	0	0	0	0.549875	0	0	0	0.928865	0.73464	1.24404	0	1.1411	1.05788	0.919182	0.911357	0	0	0	0	0	0	0	0	0	0	0
RANBP9	0	0	0	0	0.741959	0	0	0	0.785609	1.38378	0	0	1.28303	0	1.04586	1.06459	0	0	0	0	0	0	0	0	0	1.10022	0
ARMC8	0	0	0	0	0.70094	0	0	0	0	1.53675	1.20217	0	0.813886	0.901903	1.09714	0.947939	0	0	0	0	0	0	0	0	0	1.05368	0
ECM29	0	0	0	0	0.887575	0	0	0	0	0	0	0	0	0	0	0	0	0	0	0	0	0	0	0	0	0	0
AIFM1	0	0	0	0	0.933147	0.301555	0.600631	0	0	0	0	0	0.500649	0	0	0	0	0	0	0	0	0	0	0	0	0	0
KYAT3	0	0	0	0	0.81539	0	0	0	0	0	0	0	0	0	0	0	0	0	0	0	0	0	0	0	0	0	0
MCM7	0	0	0	0	0.693155	0	0	0	0	0	0	0	0	0	0	0	0	0	0	0	0	0	0	0	0	0	0
GCN1	0	0	0	0	0.450258	0	0	0	0	0	0	0	0	0	0	0	0	0	0	0	0	0	0	0	0	0	0
NEK9	0	0	0	0	0.817458	0	0	0	0	0	0	0	0	0	0	0	0.3187	0	0	0	0	0	0	0	0	0	0
HSDL2	0	0	0	0	0.977767	0	0	0	0	0	0	0	0	0	0	0	0	0	0.541247	0	0	0	0	0	0	0	0
ARNT	0	0	0	0	0.672743	0	0	0	0	0	0	0	0	0	0	0	0	0	0	0	0	0	0	0	0	0	0
ORC4	0	0	0	0	0.565368	0	0	0	0	0	0	0	0	0	0	0	0	0	0	0	0	0	0	0	0	0	0
ATP5O	0	0	0	0	0.5896	0	0	0	0	0	0	0	0	0	0	0	0	0	0	0	0	0	0	0	0	0	0
UMPS	0	0	0	0	0.50125	0	0	0	0	0	0	0	0	0	0	0	0	0	0	0	0	0	0	0	0	0	0
SCCPDH	0	0	0	0	0.519593	0	0	0	0	0	0	0	0	0	0	0	0	0	0	0	0	0	0	0	0	0	0
MTHFD1	0	0	0	0	0.723239	0	0	0	0	0	0	0	0	0	0	0.40198	0	0	0	0	0	0	0	0	0	0	0
CLPTM1L	0	0	0	0	0.436675	0	0	0	0	0	0	0	0	0	0	0	0	0	0	0	0	0	0	0	0	0	0
ZNF529	0	0	0	0	0.399068	0	0	0	0	0	0	0	0	0	0	0	0	0	0	0	0	0	0	0	0	0	0
PDHA1	0	0	0	0	0.436675	0	0	0	0	0	0	0	0	0	0	0	0	0	0	0	0	0	0	0	0	0	0
LAGE3	0	0	0	0	0.382535	0	0	0	0	0	0	0	0	0	0	0	0	0	0	0	0	0	0	0	0	0	0
BDH1	0	0	0	0	0.410014	0	0	0	0	0	0	0	0	0	0	0	0	0	0	0	0	0	0	0	0	0	0
CDK5RAP1	0	0	0	0	0.410014	0	0	0	0	0	0	0	0	0	0	0	0	0	0	0	0	0	0	0	0	0	0
UGDH	0	0	0	0	0.493486	0	0	0	0	0	0	0	0	0	0	0	0	0	0.63474	0.607179	0	0	0	0	0	0	0
TMEM161A	0	0	0	0	0.39817	0	0	0	0	0	0	0	0	0	0	0	0	0	0	0	0	0	0	0	0	0	0
CHCHD4	0	0	0	0	0.433528	0	0.504046	0	0	0	0	0	0	0	0	0	0	0	0	0	0	0	0	0	0	0	0
HSD17B10	0	0	0	0	0.548025	0	0	0	0	0	0	0	0	0	0	0	0	0	0.372879	0	0	0	0	0	0	0	0
RAB13	0	0	0	0	0.367797	0	0	0	0	0	0	0	0	0	0	0	0	0	0	0	0	0	0	0	0	0	0
NDUFB4	0	0	0	0	0.320855	0	0	0	0	0	0	0	0	0	0	0	0	0	0	0	0	0	0	0	0	0	0
PRPS1L1	0	0	0	0	0.379615	0	0	0	0	0	0	0	0	0	0	0	0	0	0	0	0	0	0	0	0	0	0
TOMM20	0	0	0	0	0.418547	0	0	0	0	0	0	0	0	0	0	0	0	0	0	0	0	0	0	0	0	0	0
ILKAP	0	0	0	0	0.307733	0	0	0	0	0	0	0	0	0	0	0	0	0	0	0	0	0	0	0	0	0	0
SPNS1	0	0	0	0	0.401181	0	0.521869	0	0	0	0	0	0	0	0	0	0	0	0	0	0	0	0	0	0	0	0
ATP5C1	0	0	0	0	0.347429	0	0.384608	0	0	0	0	0	0	0	0	0	0	0	0	0	0	0	0	0	0	0	0
PCMT1	0	0	0	0	0.735498	0	0	0	0	0	0	0	0	0	0	0	0	0	1.10136	0.532066	0	0	0	0	1.07837	0	0
ACAT1	0	0	0	0	0.402868	0	0.301594	0	0	0	0	0	0	0	0	0	0	0	0.597461	0	0	0	0	0	0	0	0
NTPCR	0	0	0	0	0.308104	0	0	0	0	0	0	0	0	0	0	0	0	0	0	0	0	0	0	0	0	0	0
PRKDC	0	0	0	0	0	0.800284	0	0	0	0	0	0	0	0	0	0	0	0	0	0	0	0	0	0	0	0	0
ZZEF1	0	0	0	0	0	0.572557	0	0	0	0	0	0	0	0	0	0	0	0	0	0	0	0	0	0	0	0	0
TTC5	0	0	0	0	0	0.497366	0	0	0	0	0	0	0	0	0	0	0	0	0	0	0	0	0	0	0	0	0
HECTD3	0	0	0	0	0	0.44171	0	0	0	0	0	0	0	0	0	0	0	0	0	0	0	0	0	0	0	0	0
XRCC6	0	0	0	0	0	0.51003	0	0	0	0	0	0	0	0	0	0	0	0	0	0	0	0	0	0	0	0	0.565213
DICER1	0	0	0	0	0	0.37442	0	0	0	0	0	0	0	0	0	0	0	0	0	0	0	0	0	0	0	0	0
WDR6	0	0	0	0	0	0.330792	0	0	0	0	0	0	0	0	0	0	0	0	0	0	0	0	0	0	0	0	0
DHX9	0	0	0	0	0	0.435062	0	0.462018	0	0	0	0.447723	0	0	0.619478	0	0.596215	0	0	0	0	0	0	0	0	0	0.377272
GLUD1	0	0	0	0	0	0.32825	0	0	0	0	0	0	0	0	0	0	0	0	0	0	0	0	0	0	0	0	0
RCN2	0	0	0	0	0	0.404795	0.378256	0	0.321037	0	0	0	0	0	0	0	0	0	0	0	0	0	0	0	0	0	0
UBR5	0	0	0	0	0	0.636514	0	0	0	0	0	0	0	0	0	0	0.600347	0	0	0	0	0	0	0	0	0	0
MAGED1	0	0	0	0	0	0.302155	0	0	0	0	0	0	0.778137	0	0	0.350623	0	0	0	0	0	0	0	0	0	0	0
ILF3	0	0	0	0	0	0.368938	0	0.411516	0	0	0	0	0	0	0	0	0.727601	0	0	0	0	0	0	0	0	0	0.374949
NPM1	0	0	0	0	0	0.320841	0	0.330163	0	0	0	0	0	0	0	0	0.532286	0	0	0	0	0	0	0	0	0	0
TARS2	0	0	0	0	0	0.350686	0	0	0	0	0	0	0	0	0	0	0	0	0	0	0	0	0	0.357662	0.389185	0	0
SERBP1	0	0	0	0	0	0.338673	0	0.302727	0	0	0	0	0	0	0	0	0.325987	0	0	0	0	0	0	0	0	0	0.309737
PPM1G	0	0	0	0	0	0.374049	0	0.688036	0.540507	0	0	0	0	0	0.391526	0	0	0	0	0	0	0	0	0	0	0	0
MRPS31	0	0	0	0	0	0.322921	0	0	0	0	0	0	0	0	0	0	0.372264	0	0	0	0	0	0	0	0	0	0
VAPA	0	0	0	0	0	0	1.18771	0	0	0	0	0	0	0	0	0	0	0	0	0	0	0	0	0	0	0	0
HSPA9	0	0	0	0	0	0	0.438722	0	0	0	0	0	0	0	0	0	0	0	0	0	0	0	0	0	0	0	0
DYNLL1	0	0	0	0	0	0	1.03483	0	0	0	0	0	0	0	0	0	0	0	0	0	0	0	0	0	0	0	0
KIF16B	0	0	0	0	0	0	1.06785	0	0	0	0	0	0	0	0	0	0	0	0	0	0	0	0	0	0	0	0
IBA57	0	0	0	0	0	0	1.04055	0	0	0	0	0	0	0	0	0	0	0	0	0	0	0	0	0	0	0	0
VAPB	0	0	0	0	0	0	1.05038	0	0	0	0	0	0	0	0	0	0	0	0.453872	0	0	0	0	0	0	0	0
EHD4	0	0	0	0	0	0	0.840368	0	0	0	0	0	0	0	0	0	0	0	0	0	0	0	0	0	0	0	0
TMEM165	0	0	0	0	0	0	0.860077	0	0	0	0	0	0	0	0	0	0	0	0	0	0	0	0	0	0	0	0
CDIPT	0	0	0	0	0	0	0.699934	0	0	0	0	0	0	0	0	0.488876	0	0	0	0	0	0	0	0	0	0	0
ACAD11	0	0	0	0	0	0	0.657673	0	0	0	0	0	0	0	0	0	0	0	0	0	0	0	0	0	0	0	0
RHOT2	0	0	0	0	0	0	0.731677	0	0	0	0	0	0	0	0	0	0	0	0	0	0	0	0	0	0	0	0
SEC61A1	0	0	0	0	0	0	0.727659	0	0	0	0	0	0	0	0	0	0	0	0	0	0	0	0	0	0	0	0
FKTN	0	0	0	0	0	0	0.62413	0	0	0	0	0	0	0	0	0	0	0	0	0	0	0	0	0	0	0	0
SARS2	0	0	0	0	0	0	0.604109	0	0	0	0	0	0	0	0	0	0	0	0	0	0	0	0	0	0.573118	0	0
CPVL	0	0	0	0	0	0	0.509937	0	0	0	0	0	0	0	0	0	0	0	0	0	0	0	0	0	0	0	0
DNAJC1	0	0	0	0	0	0	0.533043	0	0	0	0	0	0	0	0	0	0	0	0	0	0	0	0	0	0	0	0
KDELR2	0	0	0	0	0	0	0.504046	0	0	0	0	0	0	0	0	0	0	0	0	0	0	0	0	0	0	0	0
PTPN1	0	0	0	0	0	0	0.602809	0	0	0	0	0	0	0	0	0	0	0	0	0	0	0	0	0	0	0	0
ILVBL	0	0	0	0	0	0	0.640072	0	0	0	0	0	0	0	0	0	0	0	0	0	0	0	0	0	0	0	0
ICMT	0	0	0	0	0	0	0.510334	0	0	0	0	0	0	0	0	0	0	0	0	0	0	0	0	0	0	0	0
ARL1	0	0	0	0	0	0	0.554759	0	0	0	0	0	0	0	0	0	0	0	0.360177	0	0	0	0	0	0	0	0
EHD1	0	0	0	0	0	0	0.439778	0	0	0	0	0	0	0	0	0	0	0	0	0	0	0	0	0	0	0	0
DYNLL2	0	0	0	0	0	0	0.439778	0	0	0	0	0	0	0	0	0	0	0	0	0	0	0	0	0	0	0	0
ARL13B	0	0	0	0	0	0	0.418645	0	0	0	0	0	0	0	0	0	0	0	0	0	0	0	0	0	0	0	0
SSBP1	0	0	0	0	0	0	0.418645	0	0	0	0	0	0	0	0	0	0	0	0	0	0	0	0	0	0	0	0
SLC25A6	0	0	0	0	0	0	0.373854	0	0	0	0	0	0	0	0	0	0	0	0	0	0	0	0	0	0	0	0
CLN6	0	0	0	0	0	0	0.355846	0	0	0	0	0	0	0	0	0	0	0	0	0	0	0	0	0	0	0	0
WDR13	0	0	0	0	0	0	0.348088	0	0	0	0	0	0	0	0	0	0	0	0	0	0	0	0	0	0	0	0
SLC7A5	0	0	0	0	0	0	0.418645	0	0	0	0	0	0.322973	0	0	0	0	0	0	0	0	0	0	0	0	0	0
HLA-A	0	0	0	0	0	0	0.334594	0	0	0	0	0	0	0	0	0	0	0	0	0	0	0	0	0	0	0	0
SSR4	0	0	0	0	0	0	0.301421	0	0	0	0	0	0	0	0	0	0	0	0	0	0	0	0	0	0	0	0
MRPS27	0	0	0	0	0	0	0.53854	0.407485	0	0	0	0	0	0	0.483116	0	0.50111	0	0	0	0	0	0	0	0	0	0.326109
VDAC1	0	0	0	0	0	0	0.301804	0	0	0	0	0	0	0	0	0	0	0	0	0	0	0	0	0	0	0	0
HLA-B	0	0	0	0	0	0	0.338125	0	0	0	0	0	0	0	0	0	0	0	0.389268	0	0	0	0	0	0	0	0
SSR3	0	0	0	0	0	0	0.301804	0	0	0	0	0	0	0	0	0	0	0	0	0	0	0	0	0	0	0	0
HSPA4	0	0	0	0	0	0	0.366408	0	0.304323	0	0	0	0	0	0.3278	0	0	0	0	0	0	0	0	0	0	0	0
PTPMT1	0	0	0	0	0	0	0.378575	0	0	0	0	0	0	0	0	0	0	0	0	0	0	0	0	0	0	0	0
DYNC1H1	0	0	0	0	0	0	0	1.50154	0	0	0	0	0	0	0	0	0	0	0	0	0	0	0	0	0	0	0
PAFAH1B2	0	0	0	0	0	0	0	1.12685	0	0	0	0	0	0	0	0	0	0	0	0	0	0	0	0	0	0	0
NDE1	0	0	0	0	0	0	0	1.10702	0	0	0	0	0	0	0	0	0	0	0	0	0	0	0	0	0	0	0
NUDC	0	0	0	0	0	0	0	0.944985	0	0	0	0	0	0	0	0	0	0	0	0	0.497263	0	0	0.483175	0	0	0
DYNC1LI1	0	0	0	0	0	0	0	0.954852	0	0	0	0	0	0	0	0	0	0	0	0	0	0	0	0	0	0	0
PAFAH1B3	0	0	0	0	0	0	0	0.868254	0	0	0	0	0	0	0	0	0	0	0	0	0	0	0	0	0	0	0
SART3	0	0	0	0	0	0	0	0.840955	0	0	0	0	0	0	0	0	0	0	0	0	0	0	0	0	0	0	0
DISC1	0	0	0	0	0	0	0	0.729671	0	0	0	0	0	0	0	0	0	0	0	0	0	0	0	0	0	0	0
DYNC1LI2	0	0	0	0	0	0	0	0.744099	0	0	0	0	0	0	0	0	0	0	0	0	0	0	0	0	0	0	0
USP47	0	0	0	0	0	0	0	0.665127	0	0	0	0	0	0	0	0	0.408695	0	0	0	0	0	0	0	0	0	0
NRDC	0	0	0	0	0	0	0	0.671447	0	0	0	0	0	0	0	0	0	0	0	0	0	0	0	0	0	0	0
GTF2I	0	0	0	0	0	0	0	0.647206	0	0	0	0	0	0	0	0	0.319144	0	0	0	0	0	0	0	0	0	0
DHX30	0	0	0	0	0	0	0	0.724958	0	0	0	0	0	0	0	0	0.754372	0	0	0	0	0	0	0	0	0	0
TRIM26	0	0	0	0	0	0	0	0.599907	0	0	0	0	0	0	0	0	0	0	0	0	0	0	0	0	0	0	0
DCTN2	0	0	0	0	0	0	0	0.506977	0	0	0	0	0	0	0	0	0	0	0	0	0	0	0	0	0	0	0
ACTR1B	0	0	0	0	0	0	0	0.47924	0	0	0	0	0	0	0	0	0	0	0	0	0	0	0	0	0	0	0
DCAF1	0	0	0	0	0	0	0	0.534839	0	0	0	0	0	0	0	0	0	0	0	0	0	0	0	0	0	0	0
USP15	0	0	0	0	0	0	0	0.542173	0	0	0	0	0	0	0	0	0.319144	0	0	0	0	0	0	0	0	0	0
POLD1	0	0	0	0	0	0	0	0.502001	0	0	0	0	0	0	0	0	0	0	0	0	0	0	0	0	0	0	0
ARIH1	0	0	0	0	0	0	0	0.477766	0	0	0	0	0	0	0	0	0	0	0	0	0	0	0	0	0	0	0
AP4B1	0	0	0	0	0	0	0	0.456769	0	0	0	0	0	0	0	0	0	0	0	0	0	0	0	0	0	0	0
AHCYL1	0	0	0	0	0	0	0	0.462631	0	0	0	0	0	0	0	0	0	0	0	0	0	0	0	0	0	0	0
ACTR1A	0	0	0	0	0	0	0	0.423184	0	0	0	0	0	0	0	0	0	0	0	0	0	0	0	0	0	0	0
SIRT1	0	0	0	0	0	0	0	0.542173	0	0	0	0	0	0	0	0	0	0	0	0	0	0	0	0	0	0	0
AP4E1	0	0	0	0	0	0	0	0.434763	0	0	0	0	0	0	0	0	0	0	0	0	0	0	0	0	0	0	0
SF3B1	0	0	0	0	0	0	0	0.445758	0	0	0	0	0	0	0	0	0.600347	0	0	0	0	0	0	0	0	0	0
CCSER2	0	0	0	0	0	0	0	0.410274	0	0	0	0	0	0	0	0	0	0	0	0	0	0	0	0	0	0	0
LRRC1	0	0	0	0	0	0	0	0.393802	0	0	0	0	0	0	0	0	0	0	0	0	0	0	0	0	0	0	0
SUPT5H	0	0	0	0	0	0	0	0.3819	0	0	0	0	0	0	0	0	0	0	0	0	0	0	0	0	0	0	0
DCAF16	0	0	0	0	0	0	0	0.379958	0	0	0	0	0	0	0	0	0.3187	0	0	0	0	0	0	0	0	0	0
SNX33	0	0	0	0	0	0	0	0.492889	0	0	0	0	0	0	0	0	0	0	0	0	0	0	0	0	0.641276	0	0
GPN3	0	0	0	0	0	0	0	0.414428	0	0	0	0	0	0	0	0	0	0	0	0	0	0	0	0	0	0	0
MATR3	0	0	0	0	0	0	0	0.379901	0	0	0	0	0	0	0	0	0.86074	0	0	0	0	0	0	0	0	0	0
HUWE1	0	0	0	0	0	0	0	0.36569	0	0	0	0	0	0	0	0.631703	0	0	0	0	0.329611	0.402691	0	0	0	0	0
DNAJC10	0	0	0	0	0	0	0	0.310276	0	0	0	0	0	0	0	0	0	0	0	0	0	0	0	0.398777	0	0	0
ANP32A	0	0	0	0	0	0	0	0.302918	0	0	0	0	0	0	0	0	0	0	0	0	0	0	0	0	0	0	0
DAP3	0	0	0	0	0	0	0	0.407485	0	0	0	0	0	0	0	0	0.372264	0	0	0	0	0	0	0	0	0	0.326109
SYNCRIP	0	0	0	0	0	0	0	0.337404	0	0	0	0.48537	0	0	0	0	0.415704	0	0	0	0	0	0	0	0	0	0
PTCD3	0	0	0	0	0	0	0	0.355889	0	0	0	0	0	0	0.597428	0	0	0	0	0	0	0	0	0	0	0	0
SNX18	0	0	0	0	0	0	0	0.3819	0	0	0	0	0	0	0	0	0	0	0	0	0	0	0	0	0.833048	0	0
GNL3	0	0	0	0	0	0	0	0.321621	0	0	0	0	0	0	0.41723	0	0.628956	0	0	0	0	0	0	0	0	0	0.362666
NCL	0	0	0	0	0	0	0	0.31384	0	0	0	0.532818	0	0	0.466672	0	0.609518	0	0	0	0	0	0	0	0	0	0
RPS4Y1	0	0	0	0	0	0	0	0.3314	0	0	0	0	0	0	0.524726	0	0	0	0	0	0	0	0	0	0	0	0
RPL6	0	0	0	0	0	0	0	0.577755	0	0	0	0.804006	0	0.566301	0.828466	0	0.674037	0	0	0	0	0	0	0	0	0	0.537716
RPL4	0	0	0	0	0	0	0	0.369239	0	0	0	0	0	0	0.692939	0	0.629034	0	0	0	0	0	0	0	0	0	0
FKBP5	0	0	0	0	0	0	0	0.611139	1.3901	0	0	0	0	0	0	0	0	0	0	0	0	0	0	0	0	0	0
HTRA2	0	0	0	0	0	0	0	0	0.415234	0	0	0	0	0	0	0	0	0	0	0	0	0	0	0	0	0	0
GID8	0	0	0	0	0	0	0	0	0.84743	0	1.11302	0	0.999262	0.835781	0.980401	1.06284	0	0	0	0	0	0	0	0	0	0.921139	0
RANBP10	0	0	0	0	0	0	0	0	0.496814	0	0.827688	0	0	0.560437	0.690348	0	0	0	0	0	0	0	0	0	0	0.898132	0
GID4	0	0	0	0	0	0	0	0	0.308707	0	0	0	0	0	0	0.386644	0	0	0	0	0	0	0	0	0	0.566447	0
STK11IP	0	0	0	0	0	0	0	0	0.504828	0	0	0	0	0	0	0	0	0	0	0	0	0	0	0	0	0	0
HSP90AA1	0	0	0	0	0	0	0	0	0.38457	0	0	0	0	0	0	0	0	0	0	0	0	0	0	0	0	0.425196	0
GPRASP2	0	0	0	0	0	0	0	0	0.392867	0	0	0	0	0	0	0	0	0	0	0	0	0	0	0	0	0	0
PASK	0	0	0	0	0	0	0	0	0.448847	0	0	0	0	0	0	0	0	0	0	0	0	0	0	0	0	0	0
SMYD4	0	0	0	0	0	0	0	0	0.442059	0	0	0	0	0	0	0	0	0	0	0	0	0	0	0	0	0	0
CCDC6	0	0	0	0	0	0	0	0	0.340533	0	0	0	0	0	0	0	0	0	0	0	0	0	0	0	0	0	0
CNNM4	0	0	0	0	0	0	0	0	0.424926	0	0	0	0	0	0	0	0	0	0	0	0	0	0	0	0	0	0
ECD	0	0	0	0	0	0	0	0	0.433349	0	0	0	0	0	0	0	0	0	0	0	0	0	0	0	0	0	0
NDUFS1	0	0	0	0	0	0	0	0	0.402407	0	0	0	0	0	0	0	0	0	0	0	0	0	0	0	0	0	0
MPI	0	0	0	0	0	0	0	0	0.350459	0	0	0	0	0	0	0	0	0	0	0	0	0	0	0	0	0	0
CAND2	0	0	0	0	0	0	0	0	0.354457	0	0	0	0	0	0	0	0	0	0	0	0	0	0	0	0	0	0
PLBD2	0	0	0	0	0	0	0	0	0.308707	0	0	0	0	0	0	0	0	0	0	0	0	0	0	0	0	0	0
KIF1BP	0	0	0	0	0	0	0	0	0.308248	0	0	0	0	0	0	0	0	0	0	0	0	0	0	0	0	0	0
TCF25	0	0	0	0	0	0	0	0	0.336147	0	0	0	0	0	0	0	0.419588	0	0	0	0	0	0	0	0	0	0
PPP2R1A	0	0	0	0	0	0	0	0	0.538858	0	0	0	0	0.333096	0	0	0.496352	0	0	0.699991	0	0	0	0	0.429393	0.85159	0
PPP2R2A	0	0	0	0	0	0	0	0	0.334399	0	0	0	0	0	0	0	0	0	0	0	0	0	0	0	0.393866	0.856297	0
LONP1	0	0	0	0	0	0	0	0	0	2.01043	0	0	0	0	0	0	0	0	0	0	0	0	0	0	0	0	0
HSPBP1	0	0	0	0	0	0	0	0	0	1.44609	0	0	0	0	0.401007	0	0	0	0	0	0	0	0	0	0	0	0
AAMP	0	0	0	0	0	0	0	0	0	0.67998	0	0	0	0	0	0	0	0	0	0	0	0	0	0	0	0	0
MMADHC	0	0	0	0	0	0	0	0	0	0.473631	0	0	0	0	0	0	0	0	0	0	0	0	0	0	0	0	0
GYS1	0	0	0	0	0	0	0	0	0	1.04711	0	0	0	0	0	0	0	0	0	0	0	0	0	0	0	0	0
C10orf88	0	0	0	0	0	0	0	0	0	0.972294	0	0	0	0	0	0	0	0	0	0	0	0	0	0	0	0	0
CNN3	0	0	0	0	0	0	0	0	0	0.708368	0	0	0	0	0	0	0	0	0	0	0	0	0	0	0	0	0
JMJD6	0	0	0	0	0	0	0	0	0	0.666966	0	0	0	0	0	0	0	0	0	0	0	0	0	0	0.35521	0	0
GYG1	0	0	0	0	0	0	0	0	0	0.545405	0	0	0	0	0	0	0	0	0	0	0	0	0	0	0	0	0
PSMB1	0	0	0	0	0	0	0	0	0	0.684191	0	0	0	0.439386	0	0	0	0	0	0	0	0	0	0	0	0	0
DHX15	0	0	0	0	0	0	0	0	0	0.500165	0	0	0	0	0	0	0.676097	0	0	0	0	0	0	0	0	0	0
CLNS1A	0	0	0	0	0	0	0	0	0	0.499804	0	0	0	0	0	0	0	0	0	0	0	0	0	0	0	0	0
PSMB4	0	0	0	0	0	0	0	0	0	0.558564	0	0	0.322973	0	0	0	0	0	0	0	0	0	0	0	0	0	0
PSMD12	0	0	0	0	0	0	0	0	0	0.524439	0	0	0	0	0	0.468456	0	0	0	0	0	0	0	0	0	0	0
PSMC6	0	0	0	0	0	0	0	0	0	0.652226	0	0	0	0.372537	0	0.546862	0	0	0	0	0	0	0	0	0	0	0
PSMC1	0	0	0	0	0	0	0	0	0	0.556993	0	0	0.599112	0	0	0.42322	0	0	0	0	0	0	0	0	0	0	0
PSMA2	0	0	0	0	0	0	0	0	0	0.528191	0	0	0	0.598921	0	0	0	0	0	0	0	0	0	0	0	0	0
RPL18	0	0	0	0	0	0	0	0	0	0.452664	0	0.627363	0	0	0.398939	0	0.313688	0	0	0	0	0	0	0	0	0	0
CSNK2A1	0	0	0	0	0	0	0	0	0	0	2.05972	0	0	0	0	0	0	0	0	0	0	0	0	0	1.39558	0	0
CSNK2A2	0	0	0	0	0	0	0	0	0	0	1.66194	0	0	0	0	0	0	0	0	0	0	0	0	0	1.07747	0	0
ARRB2	0	0	0	0	0	0	0	0	0	0	1.58741	0	0	0	0	0	0	0	0	0	0	0	0	0	0.985976	0	0
CSNK2B	0	0	0	0	0	0	0	0	0	0	1.44427	0	0	0	0	0	0	0	0	0	0	0	0	0	0.667235	0	0
NOP56	0	0	0	0	0	0	0	0	0	0	1.35471	0	0	0	0	0	0	0	0	0	0	0	0	0	0.765781	0	0
ARRB1	0	0	0	0	0	0	0	0	0	0	1.30019	0	0	0	0	0	0	0	0	0	0	0	0	0	0.873734	0	0
NOP58	0	0	0	0	0	0	0	0	0	0	1.01411	0	0	0	0	0	0	0	0	0	0	0	0	0	0.720053	0	0
PIP4K2A	0	0	0	0	0	0	0	0	0	0	0.936546	0	0	0	0	0	0	0	0	0	0	0	0	0	0.624926	0	0
DKC1	0	0	0	0	0	0	0	0	0	0	0.873745	0	0	0	0	0	0	0	0	0	0	0	0	0	0.766204	0	0
NHP2	0	0	0	0	0	0	0	0	0	0	0.657658	0	0	0	0	0	0	0	0	0	0	0	0	0	0	0	0
KPNA4	0	0	0	0	0	0	0	0	0	0	1.25312	0	0	0	0	0	0	0	0	0	0	0	0	0	0.469132	0	0
PIP4K2C	0	0	0	0	0	0	0	0	0	0	1.36579	0	0	0	0	0	0	0	0	0	0	0	0	0	0.942484	0	0
KPNB1	0	0	0	0	0	0	0	0	0	0	1.26934	0	0	0	0	0	0	0	0	0	0	0	0	0	0	0	0
PSME3	0	0	0	0	0	0	0	0	0	0	1.09257	0	0	0	0	0	0	0	0	0	0	0	0	0	0	0	0
PIP4K2B	0	0	0	0	0	0	0	0	0	0	1.24663	0	0	0	0	0	0	0	0	0	0	0	0	0	0.797992	0	0
ARHGAP26	0	0	0	0	0	0	0	0	0	0	0.870297	0	0	0	0	0	0	0	0	0	0	0	0	0	0	0	0
KPNA3	0	0	0	0	0	0	0	0	0	0	0.936546	0	0	0	0	0	0	0	0	0	0	0	0	0	0.414228	0	0
ARHGAP10	0	0	0	0	0	0	0	0	0	0	0.903273	0	0	0	0	0	0	0	0	0	0	0	0	0	0	0	0
VANGL1	0	0	0	0	0	0	0	0	0	0	0.925637	0	0	0	0	0	0	0	0	0	0	0	0	0	0.379679	0	0
KPNA2	0	0	0	0	0	0	0	0	0	0	0.874688	0	0	0	0	0	0	0	0	0	0	0	0	0	0.37112	0	0
NFKBIL1	0	0	0	0	0	0	0	0	0	0	0.779713	0	0	0	0	0	0	0	0	0	0	0	0	0	0	0	0
RAB11FIP2	0	0	0	0	0	0	0	0	0	0	0.587205	0	0	0	0	0	0	0	0	0	0	0	0	0	0.530463	0	0
HIST1H1B	0	0	0	0	0	0	0	0	0	0	0.518377	0	0	0	0	0	0	0	0	0	0	0	0	0	0	0	0
EIF2S3L	0	0	0	0	0	0	0	0	0	0	0.605518	0	0	0	0	0	0	0	0	0	0	0	0	0	0.936593	0	0
SMAD9	0	0	0	0	0	0	0	0	0	0	0.451882	0	0	0	0	0	0	0	0	0	0	0	0	0	0	0	0
EIF5B	0	0	0	0	0	0	0	0	0	0	0.604369	0	0	0	0	0	0	0	0	0	0	0	0	0	1.05302	0	0
SERPINB7	0	0	0	0	0	0	0	0	0	0	0.451882	0	0	0.303905	0	0	0	0.677351	0	0	0	0	0	0	0	0	0
YPEL5	0	0	0	0	0	0	0	0	0	0	0.54101	0	0.532222	0.547207	0.524726	0.439354	0	0	0	0	0	0	0	0	0	0.371211	0
RPS10	0	0	0	0	0	0	0	0	0	0	0.482255	0	0	0.328513	0.524726	0	0	0	0	0	0	0	0	0	0	0	0
RBBP7	0	0	0	0	0	0	0	0	0	0	0	0.650012	0	0	0	0	0	0	0	0	0	0	0	0	0	0	0
RPL13	0	0	0	0	0	0	0	0	0	0	0	0.338109	0	0	0	0	0	0	0	0	0	0	0	0	0	0	0
RPS3A	0	0	0	0	0	0	0	0	0	0	0	0.457895	0	0	0	0	0	0	0	0	0	0	0	0	0	0	0
PCCA	0	0	0	0	0	0	0	0	0	0	0	0.443985	0	0	0	0.33719	0	0	0	0	0	0	0	0	0	0	0
RPS9	0	0	0	0	0	0	0	0	0	0	0	0.853073	0	0	0.733339	0	0.470167	0	0	0	0	0	0	0	0	0	0.341714
RPS6	0	0	0	0	0	0	0	0	0	0	0	0.588404	0	0	0.41494	0	0.324732	0	0	0	0	0	0	0	0	0	0
IGF2BP3	0	0	0	0	0	0	0	0	0	0	0	0.634858	0	0	0	0	0.477658	0	0	0	0	0	0	0	0	0	0
IGF2BP1	0	0	0	0	0	0	0	0	0	0	0	0.672067	0	0	0.372796	0	0.475234	0	0	0	0	0	0	0	0	0	0
RPS19	0	0	0	0	0	0	0	0	0	0	0	0.629336	0	0	0.519511	0	0.39576	0	0	0	0	0	0	0	0	0	0.371209
MRPL12	0	0	0	0	0	0	0	0	0	0	0	0.570775	0	0	0.409794	0	0	0	0	0	0	0	0	0	0	0	0.30551
HNRNPM	0	0	0	0	0	0	0	0	0	0	0	0.901463	0	0	0.561965	0.542195	0.87514	0	0	0	0	0	0	0	0	0	0.346101
RPL26L1	0	0	0	0	0	0	0	0	0	0	0	0.396101	0	0	0	0	0.387754	0	0	0	0	0	0	0	0	0	0
DDX17	0	0	0	0	0	0	0	0	0	0	0	0.502488	0	0	0	0	0.467321	0	0	0	0	0	0	0	0	0	0
SNRPD3	0	0	0	0	0	0	0	0	0	0	0	0.440799	0	0	0	0	0	0	0	0	0	0	0	0	0	0	0
RPL7A	0	0	0	0	0	0	0	0	0	0	0	0.749252	0	0	0.553351	0	0.561086	0	0	0	0	0	0	0	0	0	0
PABPC1	0	0	0	0	0	0	0	0	0	0	0	0.377595	0	0	0	0	0.367338	0	0	0	0	0	0	0	0	0	0
RPL7	0	0	0	0	0	0	0	0	0	0	0	0.668181	0	0.367509	0.569755	0	0.595141	0	0	0	0	0	0	0	0	0	0
RPS15A	0	0	0	0	0	0	0	0	0	0	0	0.504841	0	0	0.421719	0	0.447877	0	0	0	0	0	0	0	0	0	0
RPS2	0	0	0	0	0	0	0	0	0	0	0	0.444063	0	0	0.427427	0	0	0	0	0	0	0	0	0	0	0	0
RPS8	0	0	0	0	0	0	0	0	0	0	0	0.649657	0	0	0.522982	0	0.475234	0	0	0	0	0	0	0	0	0	0.366398
RPL10	0	0	0	0	0	0	0	0	0	0	0	0.501843	0	0	0	0	0.417118	0	0	0	0	0	0	0	0	0	0
RPS24	0	0	0	0	0	0	0	0	0	0	0	0.449284	0	0	0.467149	0	0.313688	0	0	0	0	0	0	0	0	0	0
RPS4X	0	0	0	0	0	0	0	0	0	0	0	0.509833	0	0	0.400593	0	0.567948	0	0	0	0	0	0	0	0	0	0
RPLP2	0	0	0	0	0	0	0	0	0	0	0	0.507884	0	0	0.545621	0	0.549464	0	0	0	0	0	0	0	0	0	0
RPL14	0	0	0	0	0	0	0	0	0	0	0	0.389538	0	0	0	0	0	0	0	0	0	0	0	0	0	0	0
RPL11	0	0	0	0	0	0	0	0	0	0	0	0.464881	0	0	0	0	0.309657	0	0	0	0	0	0	0	0	0	0
RPL3	0	0	0	0	0	0	0	0	0	0	0	0.379954	0	0	0.489079	0	0.425967	0	0	0	0	0	0	0	0	0	0
RPL22	0	0	0	0	0	0	0	0	0	0	0	0.440897	0	0	0.394847	0	0	0	0	0	0	0	0	0	0.362336	0	0
HNRNPF	0	0	0	0	0	0	0	0	0	0	0	0.449706	0	0	0	0	0.317784	0	0	0	0	0	0	0	0	0	0
MMS19	0	0	0	0	0	0	0	0	0	0	0	0	0.904851	0	0	0	0	0	0	0	0	0	0	0	0	0	0
RPN2	0	0	0	0	0	0	0	0	0	0	0	0	0.460955	0	0	0	0	0	0	0	0	0	0	0	0	0	0
AKAP8L	0	0	0	0	0	0	0	0	0	0	0	0	0.450745	0	0	0	0	0	0	0	0	0	0	0	0	0	0
PSMC2	0	0	0	0	0	0	0	0	0	0	0	0	0.375104	0	0	0	0	0	0	0	0	0	0	0	0	0	0
SCO2	0	0	0	0	0	0	0	0	0	0	0	0	0.405613	0	0	0.328127	0	0	0	0	0	0	0	0	0	0	0
RUVBL1	0	0	0	0	0	0	0	0	0	0	0	0	0.467292	0	0	0	0	0	0	0	0	0	0	0	0	0	0
UQCRC2	0	0	0	0	0	0	0	0	0	0	0	0	0.372151	0	0	0	0	0	0	0	0	0	0	0	0	0	0
PSMD1	0	0	0	0	0	0	0	0	0	0	0	0	0.428214	0	0	0.475501	0	0	0	0	0	0	0	0	0	0	0
DNAJC7	0	0	0	0	0	0	0	0	0	0	0	0	0.37442	0	0	0	0	0	0	0	0	0	0.561457	0	0	0	0
HSPA4L	0	0	0	0	0	0	0	0	0	0	0	0	0.448146	0	0	0	0	0	0	0	0	0	0	0	0	0	0
GALK1	0	0	0	0	0	0	0	0	0	0	0	0	0.355457	0	0	0	0	0	0.634688	0	0	0	0	0	0	0	0
RPL35A	0	0	0	0	0	0	0	0	0	0	0	0	0	0.369201	0.409794	0	0	0	0	0	0	0	0	0	0	0	0
GPI	0	0	0	0	0	0	0	0	0	0	0	0	0	0.349571	0	0	0	0	0	0	0	0	0	0	0	0	0
PSMA3	0	0	0	0	0	0	0	0	0	0	0	0	0	0.301598	0	0	0	0	0	0	0	0	0	0	0	0	0
RPL5	0	0	0	0	0	0	0	0	0	0	0	0	0	0.347853	0.81245	0	0.749217	0	0	0	0	0	0	0	0	0	0
DDX5	0	0	0	0	0	0	0	0	0	0	0	0	0	0	0.326701	0	0.570983	0	0	0	0	0	0	0	0	0	0
KARS	0	0	0	0	0	0	0	0	0	0	0	0	0	0	0.437708	0	0	0	0	0	0	0	0	0	0	0	0
RARS	0	0	0	0	0	0	0	0	0	0	0	0	0	0	0.339619	0	0	0	0	0	0	0	0	0	0	0	0
DDX21	0	0	0	0	0	0	0	0	0	0	0	0	0	0	0.681043	0	0.591486	0	0	0	0	0	0	0	0	0	0
RPL28	0	0	0	0	0	0	0	0	0	0	0	0	0	0	0.593282	0	0.372264	0	0	0	0	0	0	0	0	0	0
RPS16	0	0	0	0	0	0	0	0	0	0	0	0	0	0	0.368911	0	0	0	0	0	0	0	0	0	0	0	0
MRPS22	0	0	0	0	0	0	0	0	0	0	0	0	0	0	0.555024	0	0.655796	0	0	0	0	0	0	0	0	0	0
RPL15	0	0	0	0	0	0	0	0	0	0	0	0	0	0	0.463403	0	0.439842	0	0	0	0	0	0	0	0	0	0
RPSA	0	0	0	0	0	0	0	0	0	0	0	0	0	0	0.514289	0	0	0	0	0	0	0	0	0	0	0	0
UBE2O	0	0	0	0	0	0	0	0	0	0	0	0	0	0	0.424356	0	0	0	0	0	0	0	0	0	0	0	0
ILF2	0	0	0	0	0	0	0	0	0	0	0	0	0	0	0.310237	0	0	0	0	0	0	0	0	0	0	0	0
RPL27	0	0	0	0	0	0	0	0	0	0	0	0	0	0	0.419127	0	0	0	0	0	0	0	0	0	0	0	0
HNRNPR	0	0	0	0	0	0	0	0	0	0	0	0	0	0	0.406029	0	0.435478	0	0	0	0	0	0	0	0	0	0
MRPS9	0	0	0	0	0	0	0	0	0	0	0	0	0	0	0.474465	0	0.470736	0	0	0	0	0	0	0	0	0	0
RPL9	0	0	0	0	0	0	0	0	0	0	0	0	0	0	0.376116	0	0.409375	0	0	0	0	0	0	0	0	0	0
RPS17	0	0	0	0	0	0	0	0	0	0	0	0	0	0	0.441217	0	0.668945	0	0	0	0	0	0	0	0	0	0.366557
RPLP1	0	0	0	0	0	0	0	0	0	0	0	0	0	0	0.303894	0	0	0	0	0	0	0	0	0	0	0	0
RPL13AP3	0	0	0	0	0	0	0	0	0	0	0	0	0	0	0.361535	0	0.426259	0	0	0	0	0	0	0	0	0	0
BIRC6	0	0	0	0	0	0	0	0	0	0	0	0	0	0	0	1.03571	0	0	0	0	0	0	0	0	0	0	0
ANKRD17	0	0	0	0	0	0	0	0	0	0	0	0	0	0	0	0.788493	0	0	0	0	0	0	0	0	0.376259	0	0
NPLOC4	0	0	0	0	0	0	0	0	0	0	0	0	0	0	0	0.62337	0	0	0	0	0	0	0	0	0	0	0
SQSTM1	0	0	0	0	0	0	0	0	0	0	0	0	0	0	0	0.351986	0	0	0	0	0	0	0	0	0	0	0
UBAC2	0	0	0	0	0	0	0	0	0	0	0	0	0	0	0	0.558329	0	0	0	0	0	0	0	0	0	0	0
BAG6	0	0	0	0	0	0	0	0	0	0	0	0	0	0	0	0.408181	0	0	0	0	0.391949	0	0	0.368447	0	0	0
UFD1	0	0	0	0	0	0	0	0	0	0	0	0	0	0	0	0.480501	0	0	0	0	0	0	0	0	0	0	0
AAAS	0	0	0	0	0	0	0	0	0	0	0	0	0	0	0	0.466371	0	0	0	0	0	0	0	0	0	0	0
CANX	0	0	0	0	0	0	0	0	0	0	0	0	0	0	0	0.426937	0	0	0	0	0	0	0	0	0	0	0
VDAC3	0	0	0	0	0	0	0	0	0	0	0	0	0	0	0	0.341158	0	0	0	0	0	0	0	0	0	0	0
CDKAL1	0	0	0	0	0	0	0	0	0	0	0	0	0	0	0	0.481736	0	0	0	0	0	0	0	0	0	0	0
USP11	0	0	0	0	0	0	0	0	0	0	0	0	0	0	0	0.463618	0	0	0	0	0	0	0	0	0	0	0
PSMD14	0	0	0	0	0	0	0	0	0	0	0	0	0	0	0	0.399225	0	0	0	0	0	0	0	0	0	0	0
PSMD13	0	0	0	0	0	0	0	0	0	0	0	0	0	0	0	0.40457	0	0	0	0	0	0	0	0	0	0	0
TNPO1	0	0	0	0	0	0	0	0	0	0	0	0	0	0	0	0.427791	0	0	0.366979	0	0	0	0	0	0	0	0
ATP2B4	0	0	0	0	0	0	0	0	0	0	0	0	0	0	0	0.30232	0	0	0	0	0	0	0	0	0	0	0
DLD	0	0	0	0	0	0	0	0	0	0	0	0	0	0	0	0.30232	0	0	0	0	0	0	0	0	0	0	0
PSMC3	0	0	0	0	0	0	0	0	0	0	0	0	0	0	0	0.370143	0	0	0	0	0	0	0	0	0	0	0
SACM1L	0	0	0	0	0	0	0	0	0	0	0	0	0	0	0	0.364473	0	0	0	0	0	0	0	0	0	0	0
PSMB5	0	0	0	0	0	0	0	0	0	0	0	0	0	0	0	0.36903	0	0	0	0	0	0	0	0	0	0	0
IK	0	0	0	0	0	0	0	0	0	0	0	0	0	0	0	0	1.40046	0	0	0	0	0	0	0	0	0	0
MFAP1	0	0	0	0	0	0	0	0	0	0	0	0	0	0	0	0	1.28278	0	0	0	0	0	0	0	0	0	0
SNRNP200	0	0	0	0	0	0	0	0	0	0	0	0	0	0	0	0	1.25584	0	0	0	0	0	0	0	0	0	0
PRPF8	0	0	0	0	0	0	0	0	0	0	0	0	0	0	0	0	1.02906	0	0	0	0	0	0	0	0	0	0
EFTUD2	0	0	0	0	0	0	0	0	0	0	0	0	0	0	0	0	0.673254	0	0	0	0	0	0	0	0	0	0
CUL7	0	0	0	0	0	0	0	0	0	0	0	0	0	0	0	0	0.905995	0	0	0	0	0	0	0	0	0	0
SRSF1	0	0	0	0	0	0	0	0	0	0	0	0	0	0	0	0	0.674587	0	0	0	0	0	0	0	0	0	0
OBSL1	0	0	0	0	0	0	0	0	0	0	0	0	0	0	0	0	0.655796	0	0	0	0	0	0	0	0	0	0
PRPF6	0	0	0	0	0	0	0	0	0	0	0	0	0	0	0	0	0.600347	0	0	0	0	0	0	0	0	0	0
PRPF38A	0	0	0	0	0	0	0	0	0	0	0	0	0	0	0	0	1.14682	0	0	0	0	0	0	0	0	0	0
EIF3A	0	0	0	0	0	0	0	0	0	0	0	0	0	0	0	0	0.663075	0	0	0	0	0	0	0	0	0	0
RAD50	0	0	0	0	0	0	0	0	0	0	0	0	0	0	0	0	1.12968	0	0	0	0	0	0	0	0	0	0
SART1	0	0	0	0	0	0	0	0	0	0	0	0	0	0	0	0	1.17132	0	0	0	0	0	0	0	0.730791	0	0
TFIP11	0	0	0	0	0	0	0	0	0	0	0	0	0	0	0	0	0.947805	0	0	0	0	0	0	0	0	0	0
MRE11	0	0	0	0	0	0	0	0	0	0	0	0	0	0	0	0	0.994673	0	0	0	0	0	0	0	0	0	0
EIF3C	0	0	0	0	0	0	0	0	0	0	0	0	0	0	0	0	0.610402	0	0	0	0	0	0	0	0	0	0
EIF3B	0	0	0	0	0	0	0	0	0	0	0	0	0	0	0	0	0.325431	0	0	0	0	0	0	0	0	0	0
EIF3D	0	0	0	0	0	0	0	0	0	0	0	0	0	0	0	0	0.616913	0	0	0	0	0	0	0	0	0	0
PAXBP1	0	0	0	0	0	0	0	0	0	0	0	0	0	0	0	0	0.807935	0	0	0	0	0	0	0	0	0	0
CCDC8	0	0	0	0	0	0	0	0	0	0	0	0	0	0	0	0	0.807935	0	0	0	0	0	0	0	0	0	0
EIF3E	0	0	0	0	0	0	0	0	0	0	0	0	0	0	0	0	0.617021	0	0	0	0	0	0	0	0	0	0
DDX23	0	0	0	0	0	0	0	0	0	0	0	0	0	0	0	0	0.74912	0	0	0	0	0	0	0	0	0	0
EIF3L	0	0	0	0	0	0	0	0	0	0	0	0	0	0	0	0	0.536427	0	0	0	0	0	0	0	0	0	0
TRIP6	0	0	0	0	0	0	0	0	0	0	0	0	0	0	0	0	0.70496	0	0	0	0	0	0	0	0	0	0
CLASRP	0	0	0	0	0	0	0	0	0	0	0	0	0	0	0	0	0.655796	0	0	0	0	0	0	0	0	0	0
PRPF4	0	0	0	0	0	0	0	0	0	0	0	0	0	0	0	0	0.655796	0	0	0	0	0	0	0	0	0	0
SNRPD2	0	0	0	0	0	0	0	0	0	0	0	0	0	0	0	0	0.6507	0	0	0	0	0	0	0	0	0	0
SNRNP40	0	0	0	0	0	0	0	0	0	0	0	0	0	0	0	0	0.655796	0	0	0	0	0	0	0	0	0	0
SNW1	0	0	0	0	0	0	0	0	0	0	0	0	0	0	0	0	0.655796	0	0	0	0	0	0	0	0	0	0
SRRM1	0	0	0	0	0	0	0	0	0	0	0	0	0	0	0	0	0.655796	0	0	0	0	0	0	0	0	0	0
EIF3H	0	0	0	0	0	0	0	0	0	0	0	0	0	0	0	0	0.472212	0	0	0	0	0	0	0	0	0	0
USP39	0	0	0	0	0	0	0	0	0	0	0	0	0	0	0	0	0.681073	0	0	0	0	0	0	0	0	0	0
PPP1R12A	0	0	0	0	0	0	0	0	0	0	0	0	0	0	0	0	0.681073	0	0	0	0	0	0	0	0.491328	0	0
PRPF31	0	0	0	0	0	0	0	0	0	0	0	0	0	0	0	0	0.628956	0	0	0	0	0	0	0	0	0	0
RPL10A	0	0	0	0	0	0	0	0	0	0	0	0	0	0	0	0	0.891114	0	0	0	0	0	0	0	0	0	0
FXR2	0	0	0	0	0	0	0	0	0	0	0	0	0	0	0	0	0.546783	0	0	0	0	0	0	0	0	0	0
RPS15	0	0	0	0	0	0	0	0	0	0	0	0	0	0	0	0	0.6507	0	0	0	0	0	0	0	0	0	0
RSL1D1	0	0	0	0	0	0	0	0	0	0	0	0	0	0	0	0	0.56972	0	0	0	0	0	0	0	0	0	0
SNRNP70	0	0	0	0	0	0	0	0	0	0	0	0	0	0	0	0	0.56972	0	0	0	0	0	0	0	0	0	0
PRPF19	0	0	0	0	0	0	0	0	0	0	0	0	0	0	0	0	0.609409	0	0	0	0	0	0	0	0.490428	0	0
MRPS5	0	0	0	0	0	0	0	0	0	0	0	0	0	0	0	0	0.600347	0	0	0	0	0	0	0	0	0	0
EIF3F	0	0	0	0	0	0	0	0	0	0	0	0	0	0	0	0	0.418994	0	0	0	0	0	0	0	0	0	0
HNRNPA1	0	0	0	0	0	0	0	0	0	0	0	0	0	0	0	0	0.51096	0	0	0	0	0	0	0	0	0	0
HNRNPA1L2	0	0	0	0	0	0	0	0	0	0	0	0	0	0	0	0	0.546831	0	0	0	0	0	0	0	0	0	0
RPL36	0	0	0	0	0	0	0	0	0	0	0	0	0	0	0	0	0.628956	0	0	0	0	0	0	0	0	0	0
MYBBP1A	0	0	0	0	0	0	0	0	0	0	0	0	0	0	0	0	0.628956	0	0	0	0	0	0	0	0	0	0
THRAP3	0	0	0	0	0	0	0	0	0	0	0	0	0	0	0	0	0.50111	0	0	0	0	0	0	0	0	0	0
BRIX1	0	0	0	0	0	0	0	0	0	0	0	0	0	0	0	0	0.50111	0	0	0	0	0	0	0	0	0	0
SF3B2	0	0	0	0	0	0	0	0	0	0	0	0	0	0	0	0	0.470736	0	0	0	0	0	0	0	0	0	0
PTBP1	0	0	0	0	0	0	0	0	0	0	0	0	0	0	0	0	0.490554	0	0	0	0	0	0	0	0	0	0
SNRPB	0	0	0	0	0	0	0	0	0	0	0	0	0	0	0	0	0.39521	0	0	0	0	0	0	0	0	0	0
FBXW8	0	0	0	0	0	0	0	0	0	0	0	0	0	0	0	0	0.462259	0	0	0	0	0	0	0	0	0	0
PNMA2	0	0	0	0	0	0	0	0	0	0	0	0	0	0	0	0	0.462259	0	0	0	0	0	0	0	0	0	0
DDX50	0	0	0	0	0	0	0	0	0	0	0	0	0	0	0	0	0.50111	0	0	0	0	0	0	0	0	0	0
SRPK1	0	0	0	0	0	0	0	0	0	0	0	0	0	0	0	0	0.50111	0	0	0	0	0	0	0	0	0	0
KIF2A	0	0	0	0	0	0	0	0	0	0	0	0	0	0	0	0	0.56972	0	0	0	0	0	0	0	0.379679	0	0
GTPBP4	0	0	0	0	0	0	0	0	0	0	0	0	0	0	0	0	0.462259	0	0	0	0	0	0	0	0	0	0
ZC3HAV1	0	0	0	0	0	0	0	0	0	0	0	0	0	0	0	0	0.426152	0	0	0	0	0	0	0	0	0	0
IGF2BP2	0	0	0	0	0	0	0	0	0	0	0	0	0	0	0	0	0.462259	0	0	0	0	0	0	0	0	0	0
EIF3M	0	0	0	0	0	0	0	0	0	0	0	0	0	0	0	0	0.376854	0	0	0	0	0	0	0	0	0	0
SRSF6	0	0	0	0	0	0	0	0	0	0	0	0	0	0	0	0	0.419588	0	0	0	0	0	0	0	0	0	0
DDX1	0	0	0	0	0	0	0	0	0	0	0	0	0	0	0	0	0.392571	0	0	0	0	0	0	0	0	0	0
HNRNPA2B1	0	0	0	0	0	0	0	0	0	0	0	0	0	0	0	0	0.415704	0	0	0	0	0	0	0	0	0	0
SF3A1	0	0	0	0	0	0	0	0	0	0	0	0	0	0	0	0	0.50111	0	0	0	0	0	0	0	0.548131	0	0
EBNA1BP2	0	0	0	0	0	0	0	0	0	0	0	0	0	0	0	0	0.419588	0	0	0	0	0	0	0	0	0	0
RPL34	0	0	0	0	0	0	0	0	0	0	0	0	0	0	0	0	0.462259	0	0	0	0	0	0	0	0	0	0
EIF3K	0	0	0	0	0	0	0	0	0	0	0	0	0	0	0	0	0.372264	0	0	0	0	0	0	0	0	0	0
NOP2	0	0	0	0	0	0	0	0	0	0	0	0	0	0	0	0	0.372264	0	0	0	0	0	0	0	0	0	0
DHX57	0	0	0	0	0	0	0	0	0	0	0	0	0	0	0	0	0.372264	0	0	0	0	0	0	0	0	0	0
RSRC1	0	0	0	0	0	0	0	0	0	0	0	0	0	0	0	0	0.372264	0	0	0	0	0	0	0	0	0	0
BCLAF1	0	0	0	0	0	0	0	0	0	0	0	0	0	0	0	0	0.372264	0	0	0	0	0	0	0	0	0	0
CDC5L	0	0	0	0	0	0	0	0	0	0	0	0	0	0	0	0	0.56972	0	0	0	0	0	0	0	0.537208	0	0
SRSF7	0	0	0	0	0	0	0	0	0	0	0	0	0	0	0	0	0.462259	0	0	0	0	0	0	0	0	0	0
DDX3Y	0	0	0	0	0	0	0	0	0	0	0	0	0	0	0	0	0.350002	0	0	0	0	0	0	0	0	0	0
MRPS34	0	0	0	0	0	0	0	0	0	0	0	0	0	0	0	0	0.50111	0	0	0	0	0	0	0	0	0	0
DDX41	0	0	0	0	0	0	0	0	0	0	0	0	0	0	0	0	0.372264	0	0	0	0	0	0	0	0	0	0
RPLP0	0	0	0	0	0	0	0	0	0	0	0	0	0	0	0	0	0.442881	0	0	0	0	0	0	0	0	0	0
MRPS18B	0	0	0	0	0	0	0	0	0	0	0	0	0	0	0	0	0.419588	0	0	0	0	0	0	0	0	0	0
MRPS7	0	0	0	0	0	0	0	0	0	0	0	0	0	0	0	0	0.419588	0	0	0	0	0	0	0	0	0	0
MRPS35	0	0	0	0	0	0	0	0	0	0	0	0	0	0	0	0	0.419588	0	0	0	0	0	0	0	0	0	0
RBMX	0	0	0	0	0	0	0	0	0	0	0	0	0	0	0	0	0.372264	0	0	0	0	0	0	0	0	0	0
DDX27	0	0	0	0	0	0	0	0	0	0	0	0	0	0	0	0	0.319144	0	0	0	0	0	0	0	0	0	0
SNRPC	0	0	0	0	0	0	0	0	0	0	0	0	0	0	0	0	0.319144	0	0	0	0	0	0	0	0	0	0
SNRPGP15	0	0	0	0	0	0	0	0	0	0	0	0	0	0	0	0	0.319144	0	0	0	0	0	0	0	0	0	0
RPS7	0	0	0	0	0	0	0	0	0	0	0	0	0	0	0	0	0.338792	0	0	0	0	0	0	0	0	0	0
TXNDC5	0	0	0	0	0	0	0	0	0	0	0	0	0	0	0	0	0.419588	0	0	0	0	0	0	0	0	0	0
DDX18	0	0	0	0	0	0	0	0	0	0	0	0	0	0	0	0	0.319144	0	0	0	0	0	0	0	0	0	0
USP9X	0	0	0	0	0	0	0	0	0	0	0	0	0	0	0	0	0.381142	0	0	0	0	0	0	0	0	0	0
FAM120A	0	0	0	0	0	0	0	0	0	0	0	0	0	0	0	0	0.319144	0	0	0	0	0	0	0	0	0	0
CAPRIN1	0	0	0	0	0	0	0	0	0	0	0	0	0	0	0	0	0.309079	0	0	0	0	0	0	0	0	0	0
SKIV2L2	0	0	0	0	0	0	0	0	0	0	0	0	0	0	0	0	0.372264	0	0	0	0	0	0	0	0.389759	0	0
HNRNPAB	0	0	0	0	0	0	0	0	0	0	0	0	0	0	0	0	0.319144	0	0	0	0	0	0	0	0	0	0
RCC2	0	0	0	0	0	0	0	0	0	0	0	0	0	0	0	0	0.371231	0	0	0	0	0	0	0	0.426778	0	0
TP53	0	0	0	0	0	0	0	0	0	0	0	0	0	0	0	0	0.319144	0	0	0	0	0	0	0	0	0	0
LUC7L2	0	0	0	0	0	0	0	0	0	0	0	0	0	0	0	0	0.419588	0	0	0	0	0	0	0	0.472426	0	0
MTPAP	0	0	0	0	0	0	0	0	0	0	0	0	0	0	0	0	0.319144	0	0	0	0	0	0	0	0	0	0
LARP4	0	0	0	0	0	0	0	0	0	0	0	0	0	0	0	0	0.319144	0	0	0	0	0	0	0	0	0	0
MRPS23	0	0	0	0	0	0	0	0	0	0	0	0	0	0	0	0	0.319144	0	0	0	0	0	0	0	0	0	0
TRIM25	0	0	0	0	0	0	0	0	0	0	0	0	0	0	0	0	0.319144	0	0	0	0	0	0	0	0	0	0
LDB1	0	0	0	0	0	0	0	0	0	0	0	0	0	0	0	0	0	1.39569	1.00937	1.05674	0	0	0	0	0	0	0
SSBP3	0	0	0	0	0	0	0	0	0	0	0	0	0	0	0	0	0	0.704141	0	0.451338	0	0	0	0	0	0	0
P3H1	0	0	0	0	0	0	0	0	0	0	0	0	0	0	0	0	0	1.45219	0	0	0	0	0	0	0	0	0
P4HA2	0	0	0	0	0	0	0	0	0	0	0	0	0	0	0	0	0	0.969647	0.946515	0.736132	0	0	0	0	0	0	0
P4HA1	0	0	0	0	0	0	0	0	0	0	0	0	0	0	0	0	0	1.64701	1.42461	1.69867	0	0	0	0	0	0	0
P4HB	0	0	0	0	0	0	0	0	0	0	0	0	0	0	0	0	0	1.80503	1.64667	1.88945	0	0	0	0	0	0	0
S100A14	0	0	0	0	0	0	0	0	0	0	0	0	0	0	0	0	0	0.534993	0	0	0	0	0	0	0	0	0
SSBP2	0	0	0	0	0	0	0	0	0	0	0	0	0	0	0	0	0	0	1.96743	1.87364	0	0	0	0	0	0	0
CARM1	0	0	0	0	0	0	0	0	0	0	0	0	0	0	0	0	0	0	1.087	1.88135	0	0	0	0	0	0	0
KHSRP	0	0	0	0	0	0	0	0	0	0	0	0	0	0	0	0	0	0	0.940083	0.445191	0	0	0	0	0	0	0
ALDH18A1	0	0	0	0	0	0	0	0	0	0	0	0	0	0	0	0	0	0	0.835084	0	0	0	0	0	0	0	0
SEC23A	0	0	0	0	0	0	0	0	0	0	0	0	0	0	0	0	0	0	0.804351	0.90282	0	0	0	0.444887	0	0	0
SEC24C	0	0	0	0	0	0	0	0	0	0	0	0	0	0	0	0	0	0	0.678267	0.843068	0	0	0	0	0	0	0
SEH1L	0	0	0	0	0	0	0	0	0	0	0	0	0	0	0	0	0	0	0.735701	0	0	0	0	0	0	0	0
MTHFD2	0	0	0	0	0	0	0	0	0	0	0	0	0	0	0	0	0	0	0.768727	0	0	0	0	0	0	0	0.391147
PPIC	0	0	0	0	0	0	0	0	0	0	0	0	0	0	0	0	0	0	0.643077	0.82795	0	0	0	0	0	0	0
GART	0	0	0	0	0	0	0	0	0	0	0	0	0	0	0	0	0	0	0.473622	0	0	0	0	0	0	0	0
LANCL2	0	0	0	0	0	0	0	0	0	0	0	0	0	0	0	0	0	0	0.436556	0	0	0	0	0	0	0	0
SNAP23	0	0	0	0	0	0	0	0	0	0	0	0	0	0	0	0	0	0	0.440112	0	0	0	0	0	0	0	0
NMD3	0	0	0	0	0	0	0	0	0	0	0	0	0	0	0	0	0	0	0.446077	0	0	0	0	0	0	0	0
WDR45B	0	0	0	0	0	0	0	0	0	0	0	0	0	0	0	0	0	0	0.517076	0	0	0	0	0	0	0	0
PCBP2	0	0	0	0	0	0	0	0	0	0	0	0	0	0	0	0	0	0	0.386962	0	0	0	0	0	0	0	0
CDK4	0	0	0	0	0	0	0	0	0	0	0	0	0	0	0	0	0	0	0.536713	0.699556	0	0	0	0	0	0	0
PDIA6	0	0	0	0	0	0	0	0	0	0	0	0	0	0	0	0	0	0	0.447363	0	0	0	0	0	0	0	0
PFN2	0	0	0	0	0	0	0	0	0	0	0	0	0	0	0	0	0	0	0.418218	0	0	0	0	0	0	0	0
PCBP1	0	0	0	0	0	0	0	0	0	0	0	0	0	0	0	0	0	0	0.478756	0	0	0	0	0	0	0	0
TRAF7	0	0	0	0	0	0	0	0	0	0	0	0	0	0	0	0	0	0	0.366979	0	0	0	0	0	0	0	0
FLAD1	0	0	0	0	0	0	0	0	0	0	0	0	0	0	0	0	0	0	0.362107	0	0	0	0	0	0	0	0
SDHA	0	0	0	0	0	0	0	0	0	0	0	0	0	0	0	0	0	0	0.469787	0	0	0	0	0	0	0	0
EXOSC6	0	0	0	0	0	0	0	0	0	0	0	0	0	0	0	0	0	0	0.366979	0	0	0	0	0	0	0	0
GNB1L	0	0	0	0	0	0	0	0	0	0	0	0	0	0	0	0	0	0	0.339909	0	0	0	0	0	0	0	0
PHGDH	0	0	0	0	0	0	0	0	0	0	0	0	0	0	0	0	0	0	0.330256	0	0	0	0	0	0	0	0
CACYBP	0	0	0	0	0	0	0	0	0	0	0	0	0	0	0	0	0	0	0.376064	0	0	0	0	0	0.513403	0	0
STOML2	0	0	0	0	0	0	0	0	0	0	0	0	0	0	0	0	0	0	0.315446	0	0	0	0	0	0	0	0
PLOD1	0	0	0	0	0	0	0	0	0	0	0	0	0	0	0	0	0	0	0	1.42213	0	0	0	0	0	0	0
P3H4	0	0	0	0	0	0	0	0	0	0	0	0	0	0	0	0	0	0	0	0.868626	0	0	0	0	0	0	0
LOC401327	0	0	0	0	0	0	0	0	0	0	0	0	0	0	0	0	0	0	0	0.516487	0	0	0	0	0	0	0
DCAF7	0	0	0	0	0	0	0	0	0	0	0	0	0	0	0	0	0	0	0	0.436655	0	0	0	0	0	0	0
TAF6	0	0	0	0	0	0	0	0	0	0	0	0	0	0	0	0	0	0	0	0	0.806692	0	0	0	0	0	0
TAF9	0	0	0	0	0	0	0	0	0	0	0	0	0	0	0	0	0	0	0	0	0.484601	0	0	0	0	0	0
QKI	0	0	0	0	0	0	0	0	0	0	0	0	0	0	0	0	0	0	0	0	0.746227	0	0	0	0	0	0
PFDN1	0	0	0	0	0	0	0	0	0	0	0	0	0	0	0	0	0	0	0	0	0.595205	0	0	0	0	0	0.314549
PFDN2	0	0	0	0	0	0	0	0	0	0	0	0	0	0	0	0	0	0	0	0	0.412339	0	0	0	0	0	0
PFDN6	0	0	0	0	0	0	0	0	0	0	0	0	0	0	0	0	0	0	0	0	0.370915	0	0	0	0	0	0.32738
PSMD11	0	0	0	0	0	0	0	0	0	0	0	0	0	0	0	0	0	0	0	0	0.323243	0	0	0	0	0	0
TBL1XR1	0	0	0	0	0	0	0	0	0	0	0	0	0	0	0	0	0	0	0	0	0	1.36717	0	0.565118	0	0	0
TBL1Y	0	0	0	0	0	0	0	0	0	0	0	0	0	0	0	0	0	0	0	0	0	0.919758	0	0	0	0	0
TBL1X	0	0	0	0	0	0	0	0	0	0	0	0	0	0	0	0	0	0	0	0	0	0.544343	0	0	0	0	0
MORC4	0	0	0	0	0	0	0	0	0	0	0	0	0	0	0	0	0	0	0	0	0	1.31936	0	0	0	0	0
HMGCR	0	0	0	0	0	0	0	0	0	0	0	0	0	0	0	0	0	0	0	0	0	0.627899	0	0	0	0	0
RAE1	0	0	0	0	0	0	0	0	0	0	0	0	0	0	0	0	0	0	0	0	0	0.772338	0.467236	0.581405	0	0	0
PPA1	0	0	0	0	0	0	0	0	0	0	0	0	0	0	0	0	0	0	0	0	0	0.55427	0	0	0	0	0
C15orf39	0	0	0	0	0	0	0	0	0	0	0	0	0	0	0	0	0	0	0	0	0	0.546527	0	0	0	0	0
BAG2	0	0	0	0	0	0	0	0	0	0	0	0	0	0	0	0	0	0	0	0	0	0	0.312418	0	0	0	0
HDAC3	0	0	0	0	0	0	0	0	0	0	0	0	0	0	0	0	0	0	0	0	0	0	0.523317	0	0	0	0
DNAJB1	0	0	0	0	0	0	0	0	0	0	0	0	0	0	0	0	0	0	0	0	0	0	0	0.892663	0	0	0
DNAJB4	0	0	0	0	0	0	0	0	0	0	0	0	0	0	0	0	0	0	0	0	0	0	0	0.340011	0	0	0
PDLIM7	0	0	0	0	0	0	0	0	0	0	0	0	0	0	0	0	0	0	0	0	0	0	0	0.547898	0	0	0
GET4	0	0	0	0	0	0	0	0	0	0	0	0	0	0	0	0	0	0	0	0	0	0	0	0.408961	0	0	0
IRAK1	0	0	0	0	0	0	0	0	0	0	0	0	0	0	0	0	0	0	0	0	0	0	0	0.315008	0	0	0
TCAF1	0	0	0	0	0	0	0	0	0	0	0	0	0	0	0	0	0	0	0	0	0	0	0	0.308011	0	0	0
PDCD5	0	0	0	0	0	0	0	0	0	0	0	0	0	0	0	0	0	0	0	0	0	0	0	0.327975	0	0	0
CDC7	0	0	0	0	0	0	0	0	0	0	0	0	0	0	0	0	0	0	0	0	0	0	0	0.329088	0	0	0
MTHFD1L	0	0	0	0	0	0	0	0	0	0	0	0	0	0	0	0	0	0	0	0	0	0	0	0.391323	0	0	0
MRPL37	0	0	0	0	0	0	0	0	0	0	0	0	0	0	0	0	0	0	0	0	0	0	0	0.327975	0	0	0
PSMD4	0	0	0	0	0	0	0	0	0	0	0	0	0	0	0	0	0	0	0	0	0	0	0	0.307472	0	0	0
PDCL	0	0	0	0	0	0	0	0	0	0	0	0	0	0	0	0	0	0	0	0	0	0	0	0.327975	0	0	0
POLR1B	0	0	0	0	0	0	0	0	0	0	0	0	0	0	0	0	0	0	0	0	0	0	0	0	0.781798	0	0
WDR48	0	0	0	0	0	0	0	0	0	0	0	0	0	0	0	0	0	0	0	0	0	0	0	0	0.803065	0	0
EIF2S1	0	0	0	0	0	0	0	0	0	0	0	0	0	0	0	0	0	0	0	0	0	0	0	0	0.504833	0	0
ABCF1	0	0	0	0	0	0	0	0	0	0	0	0	0	0	0	0	0	0	0	0	0	0	0	0	1.2173	0	0
METTL13	0	0	0	0	0	0	0	0	0	0	0	0	0	0	0	0	0	0	0	0	0	0	0	0	1.20728	0	0
HBS1L	0	0	0	0	0	0	0	0	0	0	0	0	0	0	0	0	0	0	0	0	0	0	0	0	1.16469	0	0
SNX9	0	0	0	0	0	0	0	0	0	0	0	0	0	0	0	0	0	0	0	0	0	0	0	0	1.13298	0	0
PPIB	0	0	0	0	0	0	0	0	0	0	0	0	0	0	0	0	0	0	0	0	0	0	0	0	1.18074	0	0
WDR3	0	0	0	0	0	0	0	0	0	0	0	0	0	0	0	0	0	0	0	0	0	0	0	0	1.02018	0	0
PTK2	0	0	0	0	0	0	0	0	0	0	0	0	0	0	0	0	0	0	0	0	0	0	0	0	0.997417	0	0
EIF2S2	0	0	0	0	0	0	0	0	0	0	0	0	0	0	0	0	0	0	0	0	0	0	0	0	1.12557	0	0
EXOC4	0	0	0	0	0	0	0	0	0	0	0	0	0	0	0	0	0	0	0	0	0	0	0	0	0.799966	0	0
RAB11FIP1	0	0	0	0	0	0	0	0	0	0	0	0	0	0	0	0	0	0	0	0	0	0	0	0	1.02397	0	0
NFS1	0	0	0	0	0	0	0	0	0	0	0	0	0	0	0	0	0	0	0	0	0	0	0	0	0.872271	0	0
PDIA5	0	0	0	0	0	0	0	0	0	0	0	0	0	0	0	0	0	0	0	0	0	0	0	0	0.834504	0	0
CD3EAP	0	0	0	0	0	0	0	0	0	0	0	0	0	0	0	0	0	0	0	0	0	0	0	0	0.879405	0	0
AAR2	0	0	0	0	0	0	0	0	0	0	0	0	0	0	0	0	0	0	0	0	0	0	0	0	0.762687	0	0
EXOC3	0	0	0	0	0	0	0	0	0	0	0	0	0	0	0	0	0	0	0	0	0	0	0	0	0.82148	0	0
TBL3	0	0	0	0	0	0	0	0	0	0	0	0	0	0	0	0	0	0	0	0	0	0	0	0	0.818017	0	0
TCERG1	0	0	0	0	0	0	0	0	0	0	0	0	0	0	0	0	0	0	0	0	0	0	0	0	0.779043	0	0
WDR36	0	0	0	0	0	0	0	0	0	0	0	0	0	0	0	0	0	0	0	0	0	0	0	0	0.795596	0	0
AP3D1	0	0	0	0	0	0	0	0	0	0	0	0	0	0	0	0	0	0	0	0	0	0	0	0	0.804761	0	0
EXOC1	0	0	0	0	0	0	0	0	0	0	0	0	0	0	0	0	0	0	0	0	0	0	0	0	0.781397	0	0
EXOC2	0	0	0	0	0	0	0	0	0	0	0	0	0	0	0	0	0	0	0	0	0	0	0	0	0.771907	0	0
PKN2	0	0	0	0	0	0	0	0	0	0	0	0	0	0	0	0	0	0	0	0	0	0	0	0	0.31143	0	0
RASA2	0	0	0	0	0	0	0	0	0	0	0	0	0	0	0	0	0	0	0	0	0	0	0	0	0.717274	0	0
C2CD5	0	0	0	0	0	0	0	0	0	0	0	0	0	0	0	0	0	0	0	0	0	0	0	0	0.700961	0	0
STRN	0	0	0	0	0	0	0	0	0	0	0	0	0	0	0	0	0	0	0	0	0	0	0	0	0.725466	0	0
POLR1E	0	0	0	0	0	0	0	0	0	0	0	0	0	0	0	0	0	0	0	0	0	0	0	0	0.712787	0	0
AFDN	0	0	0	0	0	0	0	0	0	0	0	0	0	0	0	0	0	0	0	0	0	0	0	0	0.712787	0	0
NAT10	0	0	0	0	0	0	0	0	0	0	0	0	0	0	0	0	0	0	0	0	0	0	0	0	0.669358	0	0
ERCC3	0	0	0	0	0	0	0	0	0	0	0	0	0	0	0	0	0	0	0	0	0	0	0	0	0.660115	0	0
BBS1	0	0	0	0	0	0	0	0	0	0	0	0	0	0	0	0	0	0	0	0	0	0	0	0	0.653011	0	0
ADD1	0	0	0	0	0	0	0	0	0	0	0	0	0	0	0	0	0	0	0	0	0	0	0	0	0.703403	0	0
MTDH	0	0	0	0	0	0	0	0	0	0	0	0	0	0	0	0	0	0	0	0	0	0	0	0	0.734137	0	0
BBS2	0	0	0	0	0	0	0	0	0	0	0	0	0	0	0	0	0	0	0	0	0	0	0	0	0.685483	0	0
ZMYM1	0	0	0	0	0	0	0	0	0	0	0	0	0	0	0	0	0	0	0	0	0	0	0	0	0.679962	0	0
DIP2B	0	0	0	0	0	0	0	0	0	0	0	0	0	0	0	0	0	0	0	0	0	0	0	0	0.595767	0	0
BBS7	0	0	0	0	0	0	0	0	0	0	0	0	0	0	0	0	0	0	0	0	0	0	0	0	0.658943	0	0
AMPD2	0	0	0	0	0	0	0	0	0	0	0	0	0	0	0	0	0	0	0	0	0	0	0	0	0.816251	0	0
NBN	0	0	0	0	0	0	0	0	0	0	0	0	0	0	0	0	0	0	0	0	0	0	0	0	0.627755	0	0
BBS9	0	0	0	0	0	0	0	0	0	0	0	0	0	0	0	0	0	0	0	0	0	0	0	0	0.628174	0	0
PPIL4	0	0	0	0	0	0	0	0	0	0	0	0	0	0	0	0	0	0	0	0	0	0	0	0	0.626682	0	0
GTF2H1	0	0	0	0	0	0	0	0	0	0	0	0	0	0	0	0	0	0	0	0	0	0	0	0	0.571757	0	0
PWP2	0	0	0	0	0	0	0	0	0	0	0	0	0	0	0	0	0	0	0	0	0	0	0	0	0.614618	0	0
OCRL	0	0	0	0	0	0	0	0	0	0	0	0	0	0	0	0	0	0	0	0	0	0	0	0	0.594172	0	0
DNMT1	0	0	0	0	0	0	0	0	0	0	0	0	0	0	0	0	0	0	0	0	0	0	0	0	0.560255	0	0
BBS4	0	0	0	0	0	0	0	0	0	0	0	0	0	0	0	0	0	0	0	0	0	0	0	0	0.567937	0	0
EXOC7	0	0	0	0	0	0	0	0	0	0	0	0	0	0	0	0	0	0	0	0	0	0	0	0	0.591243	0	0
EIF5	0	0	0	0	0	0	0	0	0	0	0	0	0	0	0	0	0	0	0	0	0	0	0	0	0.567937	0	0
POLR1C	0	0	0	0	0	0	0	0	0	0	0	0	0	0	0	0	0	0	0	0	0	0	0	0	0.324269	0	0
CHD4	0	0	0	0	0	0	0	0	0	0	0	0	0	0	0	0	0	0	0	0	0	0	0	0	0.496103	0	0
PACSIN3	0	0	0	0	0	0	0	0	0	0	0	0	0	0	0	0	0	0	0	0	0	0	0	0	0.57494	0	0
ADD3	0	0	0	0	0	0	0	0	0	0	0	0	0	0	0	0	0	0	0	0	0	0	0	0	0.551601	0	0
ECH1	0	0	0	0	0	0	0	0	0	0	0	0	0	0	0	0	0	0	0	0	0	0	0	0	0.562972	0	0
SRP14	0	0	0	0	0	0	0	0	0	0	0	0	0	0	0	0	0	0	0	0	0	0	0	0	0.499481	0	0
PXK	0	0	0	0	0	0	0	0	0	0	0	0	0	0	0	0	0	0	0	0	0	0	0	0	0.515888	0	0
UFL1	0	0	0	0	0	0	0	0	0	0	0	0	0	0	0	0	0	0	0	0	0	0	0	0	0.499481	0	0
MRM3	0	0	0	0	0	0	0	0	0	0	0	0	0	0	0	0	0	0	0	0	0	0	0	0	0.515888	0	0
TWISTNB	0	0	0	0	0	0	0	0	0	0	0	0	0	0	0	0	0	0	0	0	0	0	0	0	0.500696	0	0
AGAP3	0	0	0	0	0	0	0	0	0	0	0	0	0	0	0	0	0	0	0	0	0	0	0	0	0.535555	0	0
EIF2B4	0	0	0	0	0	0	0	0	0	0	0	0	0	0	0	0	0	0	0	0	0	0	0	0	0.499552	0	0
ELOA	0	0	0	0	0	0	0	0	0	0	0	0	0	0	0	0	0	0	0	0	0	0	0	0	0.506975	0	0
PPFIA1	0	0	0	0	0	0	0	0	0	0	0	0	0	0	0	0	0	0	0	0	0	0	0	0	0.459591	0	0
RAB11FIP5	0	0	0	0	0	0	0	0	0	0	0	0	0	0	0	0	0	0	0	0	0	0	0	0	0.51218	0	0
FIBP	0	0	0	0	0	0	0	0	0	0	0	0	0	0	0	0	0	0	0	0	0	0	0	0	0.51218	0	0
IFRD2	0	0	0	0	0	0	0	0	0	0	0	0	0	0	0	0	0	0	0	0	0	0	0	0	0.481886	0	0
SAMHD1	0	0	0	0	0	0	0	0	0	0	0	0	0	0	0	0	0	0	0	0	0	0	0	0	0.591803	0	0
CDC123	0	0	0	0	0	0	0	0	0	0	0	0	0	0	0	0	0	0	0	0	0	0	0	0	0.520026	0	0
GTPBP1	0	0	0	0	0	0	0	0	0	0	0	0	0	0	0	0	0	0	0	0	0	0	0	0	0.536692	0	0
RBM25	0	0	0	0	0	0	0	0	0	0	0	0	0	0	0	0	0	0	0	0	0	0	0	0	0.408844	0	0
NMT1	0	0	0	0	0	0	0	0	0	0	0	0	0	0	0	0	0	0	0	0	0	0	0	0	0.462654	0	0
EARS2	0	0	0	0	0	0	0	0	0	0	0	0	0	0	0	0	0	0	0	0	0	0	0	0	0.51218	0	0
DHX16	0	0	0	0	0	0	0	0	0	0	0	0	0	0	0	0	0	0	0	0	0	0	0	0	0.395169	0	0
GTF2H4	0	0	0	0	0	0	0	0	0	0	0	0	0	0	0	0	0	0	0	0	0	0	0	0	0.439916	0	0
PARN	0	0	0	0	0	0	0	0	0	0	0	0	0	0	0	0	0	0	0	0	0	0	0	0	0.439916	0	0
WDR11	0	0	0	0	0	0	0	0	0	0	0	0	0	0	0	0	0	0	0	0	0	0	0	0	0.407255	0	0
UTP6	0	0	0	0	0	0	0	0	0	0	0	0	0	0	0	0	0	0	0	0	0	0	0	0	0.466015	0	0
GRK6	0	0	0	0	0	0	0	0	0	0	0	0	0	0	0	0	0	0	0	0	0	0	0	0	0.445757	0	0
TIMELESS	0	0	0	0	0	0	0	0	0	0	0	0	0	0	0	0	0	0	0	0	0	0	0	0	0.445757	0	0
TUB	0	0	0	0	0	0	0	0	0	0	0	0	0	0	0	0	0	0	0	0	0	0	0	0	0.444027	0	0
NOSIP	0	0	0	0	0	0	0	0	0	0	0	0	0	0	0	0	0	0	0	0	0	0	0	0	0.444027	0	0
NAA15	0	0	0	0	0	0	0	0	0	0	0	0	0	0	0	0	0	0	0	0	0	0	0	0	0.421633	0	0
DNAJC2	0	0	0	0	0	0	0	0	0	0	0	0	0	0	0	0	0	0	0	0	0	0	0	0	0.436216	0	0
ERCC2	0	0	0	0	0	0	0	0	0	0	0	0	0	0	0	0	0	0	0	0	0	0	0	0	0.405843	0	0
RIOX2	0	0	0	0	0	0	0	0	0	0	0	0	0	0	0	0	0	0	0	0	0	0	0	0	0.444027	0	0
TULP3	0	0	0	0	0	0	0	0	0	0	0	0	0	0	0	0	0	0	0	0	0	0	0	0	0.398811	0	0
LLGL1	0	0	0	0	0	0	0	0	0	0	0	0	0	0	0	0	0	0	0	0	0	0	0	0	0.445757	0	0
PI4KA	0	0	0	0	0	0	0	0	0	0	0	0	0	0	0	0	0	0	0	0	0	0	0	0	0.301176	0	0
NARS	0	0	0	0	0	0	0	0	0	0	0	0	0	0	0	0	0	0	0	0	0	0	0	0	0.330316	0	0
METTL15	0	0	0	0	0	0	0	0	0	0	0	0	0	0	0	0	0	0	0	0	0	0	0	0	0.401668	0	0
GMPS	0	0	0	0	0	0	0	0	0	0	0	0	0	0	0	0	0	0	0	0	0	0	0	0	0.440822	0	0
ADD2	0	0	0	0	0	0	0	0	0	0	0	0	0	0	0	0	0	0	0	0	0	0	0	0	0.372958	0	0
DTD1	0	0	0	0	0	0	0	0	0	0	0	0	0	0	0	0	0	0	0	0	0	0	0	0	0.372958	0	0
METAP2	0	0	0	0	0	0	0	0	0	0	0	0	0	0	0	0	0	0	0	0	0	0	0	0	0.372958	0	0
AGAP1	0	0	0	0	0	0	0	0	0	0	0	0	0	0	0	0	0	0	0	0	0	0	0	0	0.386577	0	0
C12orf43	0	0	0	0	0	0	0	0	0	0	0	0	0	0	0	0	0	0	0	0	0	0	0	0	0.389759	0	0
ECI2	0	0	0	0	0	0	0	0	0	0	0	0	0	0	0	0	0	0	0	0	0	0	0	0	0.389759	0	0
MCTS1	0	0	0	0	0	0	0	0	0	0	0	0	0	0	0	0	0	0	0	0	0	0	0	0	0.389759	0	0
WDR55	0	0	0	0	0	0	0	0	0	0	0	0	0	0	0	0	0	0	0	0	0	0	0	0	0.360563	0	0
CTNNBL1	0	0	0	0	0	0	0	0	0	0	0	0	0	0	0	0	0	0	0	0	0	0	0	0	0.360378	0	0
TCAF2	0	0	0	0	0	0	0	0	0	0	0	0	0	0	0	0	0	0	0	0	0	0	0	0	0.360378	0	0
BBS5	0	0	0	0	0	0	0	0	0	0	0	0	0	0	0	0	0	0	0	0	0	0	0	0	0.360378	0	0
GNL1	0	0	0	0	0	0	0	0	0	0	0	0	0	0	0	0	0	0	0	0	0	0	0	0	0.379679	0	0
PTRH1	0	0	0	0	0	0	0	0	0	0	0	0	0	0	0	0	0	0	0	0	0	0	0	0	0.362179	0	0
CDK7	0	0	0	0	0	0	0	0	0	0	0	0	0	0	0	0	0	0	0	0	0	0	0	0	0.362179	0	0
BAIAP2L1	0	0	0	0	0	0	0	0	0	0	0	0	0	0	0	0	0	0	0	0	0	0	0	0	0.35521	0	0
EXOC5	0	0	0	0	0	0	0	0	0	0	0	0	0	0	0	0	0	0	0	0	0	0	0	0	0.35521	0	0
TMEM237	0	0	0	0	0	0	0	0	0	0	0	0	0	0	0	0	0	0	0	0	0	0	0	0	0.35521	0	0
KIF21A	0	0	0	0	0	0	0	0	0	0	0	0	0	0	0	0	0	0	0	0	0	0	0	0	0.35521	0	0
GTF2B	0	0	0	0	0	0	0	0	0	0	0	0	0	0	0	0	0	0	0	0	0	0	0	0	0.35521	0	0
DENR	0	0	0	0	0	0	0	0	0	0	0	0	0	0	0	0	0	0	0	0	0	0	0	0	0.338574	0	0
FASTKD2	0	0	0	0	0	0	0	0	0	0	0	0	0	0	0	0	0	0	0	0	0	0	0	0	0.35521	0	0
PAWR	0	0	0	0	0	0	0	0	0	0	0	0	0	0	0	0	0	0	0	0	0	0	0	0	0.309816	0	0
PACSIN2	0	0	0	0	0	0	0	0	0	0	0	0	0	0	0	0	0	0	0	0	0	0	0	0	0.309816	0	0
EXOC6B	0	0	0	0	0	0	0	0	0	0	0	0	0	0	0	0	0	0	0	0	0	0	0	0	0.338574	0	0
AGPS	0	0	0	0	0	0	0	0	0	0	0	0	0	0	0	0	0	0	0	0	0	0	0	0	0.35521	0	0
NRDE2	0	0	0	0	0	0	0	0	0	0	0	0	0	0	0	0	0	0	0	0	0	0	0	0	0.330579	0	0
MICU2	0	0	0	0	0	0	0	0	0	0	0	0	0	0	0	0	0	0	0	0	0	0	0	0	0.32763	0	0
MCAT	0	0	0	0	0	0	0	0	0	0	0	0	0	0	0	0	0	0	0	0	0	0	0	0	0.32763	0	0
DHRS2	0	0	0	0	0	0	0	0	0	0	0	0	0	0	0	0	0	0	0	0	0	0	0	0	0.474465	0	0
TRPT1	0	0	0	0	0	0	0	0	0	0	0	0	0	0	0	0	0	0	0	0	0	0	0	0	0.32763	0	0
SMAD3	0	0	0	0	0	0	0	0	0	0	0	0	0	0	0	0	0	0	0	0	0	0	0	0	0.314105	0	0
GGNBP2	0	0	0	0	0	0	0	0	0	0	0	0	0	0	0	0	0	0	0	0	0	0	0	0	0.314105	0	0
SMAD2	0	0	0	0	0	0	0	0	0	0	0	0	0	0	0	0	0	0	0	0	0	0	0	0	0.314105	0	0
PRKD1	0	0	0	0	0	0	0	0	0	0	0	0	0	0	0	0	0	0	0	0	0	0	0	0	0.314105	0	0
CDK5	0	0	0	0	0	0	0	0	0	0	0	0	0	0	0	0	0	0	0	0	0	0	0	0	0.338574	0	0
MMTAG2	0	0	0	0	0	0	0	0	0	0	0	0	0	0	0	0	0	0	0	0	0	0	0	0	0.314105	0	0
LYAR	0	0	0	0	0	0	0	0	0	0	0	0	0	0	0	0	0	0	0	0	0	0	0	0	0.35521	0	0
HSD17B4	0	0	0	0	0	0	0	0	0	0	0	0	0	0	0	0	0	0	0	0	0	0	0	0	0.398811	0	0
PPP2R1B	0	0	0	0	0	0	0	0	0	0	0	0	0	0	0	0	0	0	0	0	0	0	0	0	0	0.649925	0
HMGCL	0	0	0	0	0	0	0	0	0	0	0	0	0	0	0	0	0	0	0	0	0	0	0	0	0	0.336319	0
NUP62	0	0	0	0	0	0	0	0	0	0	0	0	0	0	0	0	0	0	0	0	0	0	0	0	0	0.322372	0
UTRN	0	0	0	0	0	0	0	0	0	0	0	0	0	0	0	0	0	0	0	0	0	0	0	0	0	0	0.899596
XRCC5	0	0	0	0	0	0	0	0	0	0	0	0	0	0	0	0	0	0	0	0	0	0	0	0	0	0	0.453022
HNRNPD	0	0	0	0	0	0	0	0	0	0	0	0	0	0	0	0	0	0	0	0	0	0	0	0	0	0	0.314549
UNC45A	0	0	0	0	0	0	0	0	0	0	0	0	0	0	0	0	0	0	0	0	0	0	0	0	0	0	0.331862
