# Supplementary material for: A LisH-domain protein interaction map reveals a Lis1-ARIH2-dynein regulatory axis
Source: iScience. 2025 Oct 30;28(11):113912. doi: 10.1016/j.isci.2025.113912 (PMC12648486; doi:10.1016/j.isci.2025.113912)
Supplement: Table S5. Gene Ontology analysis of LisHome: Tab A) List of GO terms of biological process and Tab B) cellular component for the interactors obtained from the network. (Related to Figure 2) [file mmc6.xlsx]

## Sheet: GO-Biological Process
	category	term	number_of_genes	number_of_genes_in_background	ncbiTaxonId	inputGenes	preferredNames	p_value	fdr	description
162	Process	GO:0044237	502	7513	9606	9606.ENSP00000006777,9606.ENSP00000011619,9606.ENSP00000012049,9606.ENSP00000081029,9606.ENSP00000168216,9606.ENSP00000177742,9606.ENSP00000184266,9606.ENSP00000196061,9606.ENSP00000205194,9606.ENSP00000205402,9606.ENSP00000209873,9606.ENSP00000212015,9606.ENSP00000215567,9606.ENSP00000215793,9606.ENSP00000215829,9606.ENSP00000216044,9606.ENSP00000216122,9606.ENSP00000216190,9606.ENSP00000216455,…	RHBDD2,RANBP9,QPCTL,MRPS35,HSD17B10,MRPS34,NDUFB4,PLOD1,NAT14,DLD,AAAS,SIRT1,TECR,SF3A1,SNRPD3,GTPBP1,MCM5,EIF3D,PSMA3,SPTLC2,EIF5,MTHFD1,CSNK2A1,CDK5RAP1,TBL1X,PGRMC1,USP11,STUB1,CDIPT,EIF3E,ECH1,CLASRP,PSMA2,FKTN,SEC61B,CCDC47,DDX5,PRPF19,SART3,NR3C1,UMPS,MOGS,LEPRE1,RPN2,NEK9,ZC3HAV1,CHPF,SRSF6,SNRPC,MRPS7,EIF3K,CLN6,RPS16,ESYT2,PPIL4,CHSY1,PTCD3,ILKAP,PI4KA,EIF2S1,CDK7,AMPD2,PRPF38A,NAT10,CDK…	2.1e-54	2.69e-50	Cellular metabolic process
163	Process	GO:0034641	304	3282	9606	9606.ENSP00000081029,9606.ENSP00000168216,9606.ENSP00000177742,9606.ENSP00000205194,9606.ENSP00000205402,9606.ENSP00000212015,9606.ENSP00000215567,9606.ENSP00000215793,9606.ENSP00000215829,9606.ENSP00000216044,9606.ENSP00000216122,9606.ENSP00000216190,9606.ENSP00000216484,9606.ENSP00000216554,9606.ENSP00000216605,9606.ENSP00000217372,9606.ENSP00000217971,9606.ENSP00000219548,9606.ENSP00000220849,…	MRPS35,HSD17B10,MRPS34,NAT14,DLD,SIRT1,TECR,SF3A1,SNRPD3,GTPBP1,MCM5,EIF3D,SPTLC2,EIF5,MTHFD1,CDK5RAP1,PGRMC1,STUB1,EIF3E,CLASRP,DDX5,PRPF19,SART3,NR3C1,UMPS,SRSF6,SNRPC,MRPS7,EIF3K,CLN6,RPS16,PTCD3,EIF2S1,CDK7,AMPD2,PRPF38A,NAT10,CDK4,HTRA2,MRPS9,IGF2BP3,TTC5,SRSF1,MRPS18B,GTF2H4,SNW1,UTP6,RBM25,SMAD2,SPTLC1,SAMHD1,MTPAP,UFD1L,DDX18,SNRNP40,MCM6,NOP58,COPS4,NBN,CPT1A,ACAT1,GTF2H1,PRPF6,MFAP1,COP…	3.32e-51	2.13e-47	Cellular nitrogen compound metabolic process
164	Process	GO:0010467	229	2056	9606	9606.ENSP00000081029,9606.ENSP00000168216,9606.ENSP00000177742,9606.ENSP00000205194,9606.ENSP00000209873,9606.ENSP00000212015,9606.ENSP00000215793,9606.ENSP00000215829,9606.ENSP00000216044,9606.ENSP00000216190,9606.ENSP00000216554,9606.ENSP00000217372,9606.ENSP00000219548,9606.ENSP00000220849,9606.ENSP00000221455,9606.ENSP00000225792,9606.ENSP00000227524,9606.ENSP00000228284,9606.ENSP00000231509,…	MRPS35,HSD17B10,MRPS34,NAT14,AAAS,SIRT1,SF3A1,SNRPD3,GTPBP1,EIF3D,EIF5,CDK5RAP1,STUB1,EIF3E,CLASRP,DDX5,PRPF19,SART3,NR3C1,SRSF6,SNRPC,MRPS7,EIF3K,RPS16,PTCD3,EIF2S1,CDK7,PRPF38A,NAT10,CDK4,HTRA2,MRPS9,IGF2BP3,SRSF1,MRPS18B,GTF2H4,SNW1,UTP6,RBM25,SMAD2,MTPAP,DDX18,SNRNP40,NOP58,GTF2H1,PRPF6,MFAP1,UQCRC2,AFG3L2,TP53,MRPS5,NHP2,CDKAL1,DENR,ERCC3,EIF5B,PWP2,CHCHD4,NAA15,TCERG1,COPS2,GCN1L1,RPS9,PCBP…	1.95e-48	8.35e-45	Gene expression
165	Process	GO:0022613	106	423	9606	9606.ENSP00000215793,9606.ENSP00000215829,9606.ENSP00000216190,9606.ENSP00000216554,9606.ENSP00000220849,9606.ENSP00000227524,9606.ENSP00000228284,9606.ENSP00000236980,9606.ENSP00000244020,9606.ENSP00000244520,9606.ENSP00000245539,9606.ENSP00000248342,9606.ENSP00000251453,9606.ENSP00000257829,9606.ENSP00000258962,9606.ENSP00000261708,9606.ENSP00000263239,9606.ENSP00000264279,9606.ENSP00000266079,…	SF3A1,SNRPD3,EIF3D,EIF5,EIF3E,PRPF19,SART3,FASTKD2,SRSF6,SNRPC,MRPS7,EIF3K,RPS16,NAT10,SRSF1,UTP6,DDX18,NOP58,PRPF6,NHP2,DENR,PWP2,NPM1,RPS9,RNMTL1,WDR3,SART1,DDX23,USP39,PRKDC,SNRNP200,RUVBL1,PRPF31,MINA,EIF3C,HSP90AA1,SF3B1,BRIX1,RPS7,RPL7,RPS2,SNRPD2,LYAR,RPL3,RPS17,RPSA,DDX21,CGI-74,WDR55,GTPBP4,EIF3B,DHX9,EIF3A,DKC1,RPL5,RBMX,MCTS1,HSP90AB1,RPL7A,SRPK1,RPL10A,AAR2,RPL11,EIF2S2,CUL4A,RPS6,AK6…	3.75e-48	1.2e-44	Ribonucleoprotein complex biogenesis
166	Process	GO:0044238	480	7332	9606	9606.ENSP00000006777,9606.ENSP00000011619,9606.ENSP00000012049,9606.ENSP00000081029,9606.ENSP00000168216,9606.ENSP00000177742,9606.ENSP00000196061,9606.ENSP00000205194,9606.ENSP00000205402,9606.ENSP00000209873,9606.ENSP00000212015,9606.ENSP00000215567,9606.ENSP00000215793,9606.ENSP00000215829,9606.ENSP00000216044,9606.ENSP00000216122,9606.ENSP00000216190,9606.ENSP00000216455,9606.ENSP00000216484,…	RHBDD2,RANBP9,QPCTL,MRPS35,HSD17B10,MRPS34,PLOD1,NAT14,DLD,AAAS,SIRT1,TECR,SF3A1,SNRPD3,GTPBP1,MCM5,EIF3D,PSMA3,SPTLC2,EIF5,MTHFD1,CSNK2A1,CDK5RAP1,TBL1X,USP11,STUB1,CDIPT,EIF3E,ECH1,CLASRP,PSMA2,FKTN,SEC61B,CCDC47,DDX5,PRPF19,SART3,NR3C1,UMPS,MOGS,LEPRE1,RPN2,NEK9,ZC3HAV1,CHPF,SRSF6,SNRPC,MRPS7,EIF3K,CLN6,RPS16,ESYT2,PPIL4,CHSY1,PTCD3,ILKAP,PI4KA,EIF2S1,CDK7,AMPD2,PRPF38A,NAT10,CDK4,HTRA2,MRPS9,…	2.46e-47	6.32e-44	Primary metabolic process
167	Process	GO:0008152	517	8298	9606	9606.ENSP00000006777,9606.ENSP00000011619,9606.ENSP00000012049,9606.ENSP00000081029,9606.ENSP00000168216,9606.ENSP00000177742,9606.ENSP00000184266,9606.ENSP00000196061,9606.ENSP00000205194,9606.ENSP00000205402,9606.ENSP00000209873,9606.ENSP00000212015,9606.ENSP00000215567,9606.ENSP00000215793,9606.ENSP00000215829,9606.ENSP00000216044,9606.ENSP00000216122,9606.ENSP00000216190,9606.ENSP00000216455,…	RHBDD2,RANBP9,QPCTL,MRPS35,HSD17B10,MRPS34,NDUFB4,PLOD1,NAT14,DLD,AAAS,SIRT1,TECR,SF3A1,SNRPD3,GTPBP1,MCM5,EIF3D,PSMA3,SPTLC2,EIF5,MTHFD1,CSNK2A1,CDK5RAP1,TBL1X,PGRMC1,USP11,STUB1,CDIPT,EIF3E,ECH1,CLASRP,PSMA2,FKTN,SEC61B,CCDC47,DDX5,PRPF19,SART3,NR3C1,UMPS,MOGS,LEPRE1,RPN2,NEK9,ZC3HAV1,CHPF,SRSF6,SNRPC,MRPS7,EIF3K,CLN6,RPS16,ESYT2,PPIL4,CHSY1,PTCD3,ILKAP,PI4KA,EIF2S1,CDK7,AMPD2,PRPF38A,NAT10,CDK…	3.46e-47	7.4e-44	Metabolic process
168	Process	GO:0071704	494	7755	9606	9606.ENSP00000006777,9606.ENSP00000011619,9606.ENSP00000012049,9606.ENSP00000081029,9606.ENSP00000168216,9606.ENSP00000177742,9606.ENSP00000196061,9606.ENSP00000205194,9606.ENSP00000205402,9606.ENSP00000209873,9606.ENSP00000212015,9606.ENSP00000215567,9606.ENSP00000215793,9606.ENSP00000215829,9606.ENSP00000216044,9606.ENSP00000216122,9606.ENSP00000216190,9606.ENSP00000216455,9606.ENSP00000216484,…	RHBDD2,RANBP9,QPCTL,MRPS35,HSD17B10,MRPS34,PLOD1,NAT14,DLD,AAAS,SIRT1,TECR,SF3A1,SNRPD3,GTPBP1,MCM5,EIF3D,PSMA3,SPTLC2,EIF5,MTHFD1,CSNK2A1,CDK5RAP1,TBL1X,PGRMC1,USP11,STUB1,CDIPT,EIF3E,ECH1,CLASRP,PSMA2,FKTN,SEC61B,CCDC47,DDX5,PRPF19,SART3,NR3C1,UMPS,MOGS,LEPRE1,RPN2,NEK9,ZC3HAV1,CHPF,SRSF6,SNRPC,MRPS7,EIF3K,CLN6,RPS16,ESYT2,PPIL4,CHSY1,PTCD3,ILKAP,PI4KA,EIF2S1,CDK7,AMPD2,PRPF38A,NAT10,CDK4,HTRA2…	3.78e-46	6.93e-43	Organic substance metabolic process
169	Process	GO:0016032	133	776	9606	9606.ENSP00000209873,9606.ENSP00000212015,9606.ENSP00000216190,9606.ENSP00000216455,9606.ENSP00000218348,9606.ENSP00000247461,9606.ENSP00000251453,9606.ENSP00000255882,9606.ENSP00000261531,9606.ENSP00000261667,9606.ENSP00000262193,9606.ENSP00000262878,9606.ENSP00000265333,9606.ENSP00000265433,9606.ENSP00000268182,9606.ENSP00000269305,9606.ENSP00000270586,9606.ENSP00000273130,9606.ENSP00000280377,…	AAAS,SIRT1,EIF3D,PSMA3,USP11,CANX,RPS16,PI4KA,SNW1,KPNA3,PSMB1,SAMHD1,VDAC1,NBN,IQGAP1,TP53,PSMB6,DYNC1LI1,USP15,DENR,ERCC3,KPNB1,PSMB4,AP2M1,PSME3,NPM1,RPS9,COPS6,PCBP1,WDR48,RPL13,RPL15,RPL4,RPS15A,SF3B2,RPLP2,TUFM,TRIM25,CARM1,MRE11A,AP2A2,SMAD3,KPNA4,HSP90AA1,TNPO1,RPS7,RPL7,HNRNPA1,RPS2,USP7,DNAJB12,VAPA,RPL3,RPLP1,RPS17,RPS3A,RPSA,RPL22,HNRNPA2B1,PTBP1,ANKRD17,VCP,AP2A1,XRCC6,PCBP2,MSN,EIF3…	2.97e-44	4.77e-41	Viral process
170	Process	GO:0006139	256	2659	9606	9606.ENSP00000168216,9606.ENSP00000205194,9606.ENSP00000205402,9606.ENSP00000212015,9606.ENSP00000215567,9606.ENSP00000215793,9606.ENSP00000215829,9606.ENSP00000216044,9606.ENSP00000216122,9606.ENSP00000216605,9606.ENSP00000217372,9606.ENSP00000219548,9606.ENSP00000220849,9606.ENSP00000221455,9606.ENSP00000225792,9606.ENSP00000227524,9606.ENSP00000228284,9606.ENSP00000231509,9606.ENSP00000232607,…	HSD17B10,NAT14,DLD,SIRT1,TECR,SF3A1,SNRPD3,GTPBP1,MCM5,MTHFD1,CDK5RAP1,STUB1,EIF3E,CLASRP,DDX5,PRPF19,SART3,NR3C1,UMPS,SRSF6,SNRPC,RPS16,CDK7,AMPD2,PRPF38A,NAT10,CDK4,TTC5,SRSF1,GTF2H4,SNW1,UTP6,RBM25,SMAD2,SAMHD1,MTPAP,UFD1L,DDX18,SNRNP40,MCM6,NOP58,COPS4,NBN,ACAT1,GTF2H1,PRPF6,MFAP1,COPS3,TP53,NHP2,CDKAL1,HSD17B12,ERCC3,HMGCR,KPNB1,PWP2,FLAD1,TCERG1,NPM1,COPS2,RPS9,COPS6,PCBP1,RNMTL1,MCM7,WDR48…	3.36e-44	4.79e-41	Nucleobase-containing compound metabolic process
171	Process	GO:0006807	452	6852	9606	9606.ENSP00000006777,9606.ENSP00000011619,9606.ENSP00000012049,9606.ENSP00000081029,9606.ENSP00000168216,9606.ENSP00000177742,9606.ENSP00000196061,9606.ENSP00000205194,9606.ENSP00000205402,9606.ENSP00000209873,9606.ENSP00000212015,9606.ENSP00000215567,9606.ENSP00000215793,9606.ENSP00000215829,9606.ENSP00000216044,9606.ENSP00000216122,9606.ENSP00000216190,9606.ENSP00000216455,9606.ENSP00000216484,…	RHBDD2,RANBP9,QPCTL,MRPS35,HSD17B10,MRPS34,PLOD1,NAT14,DLD,AAAS,SIRT1,TECR,SF3A1,SNRPD3,GTPBP1,MCM5,EIF3D,PSMA3,SPTLC2,EIF5,MTHFD1,CSNK2A1,CDK5RAP1,TBL1X,PGRMC1,USP11,STUB1,EIF3E,CLASRP,PSMA2,FKTN,SEC61B,CCDC47,DDX5,PRPF19,SART3,NR3C1,UMPS,MOGS,LEPRE1,RPN2,NEK9,ZC3HAV1,CHPF,SRSF6,SNRPC,MRPS7,EIF3K,CLN6,RPS16,ESYT2,PPIL4,CHSY1,PTCD3,ILKAP,EIF2S1,CDK7,AMPD2,PRPF38A,NAT10,CDK4,HTRA2,MRPS9,IGF2BP3,TT…	1.73e-43	2.23e-40	Nitrogen compound metabolic process
172	Process	GO:0046483	264	2840	9606	9606.ENSP00000168216,9606.ENSP00000205194,9606.ENSP00000205402,9606.ENSP00000212015,9606.ENSP00000215567,9606.ENSP00000215793,9606.ENSP00000215829,9606.ENSP00000216044,9606.ENSP00000216122,9606.ENSP00000216605,9606.ENSP00000217372,9606.ENSP00000217971,9606.ENSP00000219548,9606.ENSP00000220849,9606.ENSP00000221455,9606.ENSP00000225792,9606.ENSP00000227524,9606.ENSP00000228284,9606.ENSP00000231509,…	HSD17B10,NAT14,DLD,SIRT1,TECR,SF3A1,SNRPD3,GTPBP1,MCM5,MTHFD1,CDK5RAP1,PGRMC1,STUB1,EIF3E,CLASRP,DDX5,PRPF19,SART3,NR3C1,UMPS,SRSF6,SNRPC,RPS16,CDK7,AMPD2,PRPF38A,NAT10,CDK4,TTC5,SRSF1,GTF2H4,SNW1,UTP6,RBM25,SMAD2,SAMHD1,MTPAP,UFD1L,DDX18,SNRNP40,MCM6,NOP58,COPS4,NBN,ACAT1,GTF2H1,PRPF6,MFAP1,COPS3,TP53,NHP2,CDKAL1,HSD17B12,ERCC3,HMGCR,KPNB1,PWP2,FLAD1,TCERG1,NPM1,COPS2,RPS9,COPS6,PCBP1,RNMTL1,MCM…	3.13e-43	3.65e-40	Heterocycle metabolic process
173	Process	GO:0090304	226	2178	9606	9606.ENSP00000168216,9606.ENSP00000205194,9606.ENSP00000212015,9606.ENSP00000215793,9606.ENSP00000215829,9606.ENSP00000216122,9606.ENSP00000217372,9606.ENSP00000219548,9606.ENSP00000220849,9606.ENSP00000221455,9606.ENSP00000225792,9606.ENSP00000227524,9606.ENSP00000228284,9606.ENSP00000231509,9606.ENSP00000244020,9606.ENSP00000244520,9606.ENSP00000251453,9606.ENSP00000256443,9606.ENSP00000257181,…	HSD17B10,NAT14,SIRT1,SF3A1,SNRPD3,MCM5,CDK5RAP1,STUB1,EIF3E,CLASRP,DDX5,PRPF19,SART3,NR3C1,SRSF6,SNRPC,RPS16,CDK7,PRPF38A,NAT10,CDK4,TTC5,SRSF1,GTF2H4,SNW1,UTP6,RBM25,SMAD2,SAMHD1,MTPAP,UFD1L,DDX18,SNRNP40,MCM6,NOP58,COPS4,NBN,GTF2H1,PRPF6,MFAP1,COPS3,TP53,NHP2,CDKAL1,ERCC3,KPNB1,PWP2,TCERG1,NPM1,COPS2,RPS9,COPS6,PCBP1,RNMTL1,MCM7,WDR48,RPL13,WDR3,RPL15,SART1,DDX23,RPL4,USP39,PABPC1,EXD2,HNRNPD,P…	5.32e-43	5.7e-40	Nucleic acid metabolic process
174	Process	GO:0016071	122	678	9606	9606.ENSP00000215793,9606.ENSP00000215829,9606.ENSP00000220849,9606.ENSP00000221455,9606.ENSP00000225792,9606.ENSP00000227524,9606.ENSP00000228284,9606.ENSP00000244020,9606.ENSP00000244520,9606.ENSP00000251453,9606.ENSP00000256443,9606.ENSP00000257181,9606.ENSP00000258962,9606.ENSP00000259895,9606.ENSP00000261531,9606.ENSP00000261973,9606.ENSP00000263063,9606.ENSP00000263694,9606.ENSP00000265963,…	SF3A1,SNRPD3,EIF3E,CLASRP,DDX5,PRPF19,SART3,SRSF6,SNRPC,RPS16,CDK7,PRPF38A,SRSF1,GTF2H4,SNW1,RBM25,MTPAP,SNRNP40,GTF2H1,PRPF6,MFAP1,TP53,ERCC3,TCERG1,RPS9,PCBP1,RPL13,RPL15,SART1,DDX23,RPL4,USP39,PABPC1,HNRNPD,SNRNP200,RPS15A,SF3B2,RPLP2,PRPF31,PPP2R1A,PPP2R2A,HNRNPM,SRSF7,SRRM1,SF3B1,DHX15,RPS7,RPL7,HNRNPA1,RPS2,SNRPD2,RPL3,RPLP1,RPS17,RPS3A,RPSA,RPL22,THRAP3,HNRNPA2B1,CGI-74,PTBP1,HNRNPA1L2,PCB…	2.25e-42	2.23e-39	mRNA metabolic process
175	Process	GO:0044403	136	865	9606	9606.ENSP00000209873,9606.ENSP00000212015,9606.ENSP00000216190,9606.ENSP00000216455,9606.ENSP00000218348,9606.ENSP00000247461,9606.ENSP00000251453,9606.ENSP00000255882,9606.ENSP00000261531,9606.ENSP00000261667,9606.ENSP00000262193,9606.ENSP00000262878,9606.ENSP00000265333,9606.ENSP00000265433,9606.ENSP00000268182,9606.ENSP00000269305,9606.ENSP00000270586,9606.ENSP00000273130,9606.ENSP00000280377,…	AAAS,SIRT1,EIF3D,PSMA3,USP11,CANX,RPS16,PI4KA,SNW1,KPNA3,PSMB1,SAMHD1,VDAC1,NBN,IQGAP1,TP53,PSMB6,DYNC1LI1,USP15,DENR,ERCC3,KPNB1,PSMB4,AP2M1,PSME3,NPM1,PPIB,RPS9,COPS6,PCBP1,WDR48,RPL13,RPL15,RPL4,TCP1,RPS15A,SF3B2,RPLP2,TUFM,TRIM25,CARM1,MRE11A,AP2A2,SMAD3,KPNA4,HSP90AA1,TNPO1,RPS7,RPL7,HNRNPA1,RPS2,USP7,DNAJB12,VAPA,RPL3,RPLP1,RPS17,RPS3A,RPSA,RPL22,HNRNPA2B1,PTBP1,ANKRD17,VCP,AP2A1,XRCC6,PCBP…	1.44e-41	1.32e-38	Symbiotic process
176	Process	GO:0006725	262	2882	9606	9606.ENSP00000168216,9606.ENSP00000205194,9606.ENSP00000205402,9606.ENSP00000212015,9606.ENSP00000215567,9606.ENSP00000215793,9606.ENSP00000215829,9606.ENSP00000216044,9606.ENSP00000216122,9606.ENSP00000216605,9606.ENSP00000217372,9606.ENSP00000217971,9606.ENSP00000219548,9606.ENSP00000220849,9606.ENSP00000221455,9606.ENSP00000225792,9606.ENSP00000227524,9606.ENSP00000228284,9606.ENSP00000231509,…	HSD17B10,NAT14,DLD,SIRT1,TECR,SF3A1,SNRPD3,GTPBP1,MCM5,MTHFD1,CDK5RAP1,PGRMC1,STUB1,EIF3E,CLASRP,DDX5,PRPF19,SART3,NR3C1,UMPS,SRSF6,SNRPC,RPS16,CDK7,AMPD2,PRPF38A,NAT10,CDK4,TTC5,SRSF1,GTF2H4,CCBL2,SNW1,UTP6,RBM25,SMAD2,SAMHD1,MTPAP,UFD1L,DDX18,SNRNP40,MCM6,NOP58,COPS4,NBN,ACAT1,GTF2H1,PRPF6,MFAP1,COPS3,TP53,NHP2,CDKAL1,HSD17B12,ERCC3,HMGCR,KPNB1,PWP2,FLAD1,TCERG1,NPM1,COPS2,RPS9,COPS6,PCBP1,RNMT…	3.39e-41	2.9e-38	Cellular aromatic compound metabolic process
177	Process	GO:0043170	416	6137	9606	9606.ENSP00000006777,9606.ENSP00000011619,9606.ENSP00000012049,9606.ENSP00000081029,9606.ENSP00000168216,9606.ENSP00000177742,9606.ENSP00000196061,9606.ENSP00000205194,9606.ENSP00000205402,9606.ENSP00000209873,9606.ENSP00000212015,9606.ENSP00000215793,9606.ENSP00000215829,9606.ENSP00000216044,9606.ENSP00000216122,9606.ENSP00000216190,9606.ENSP00000216455,9606.ENSP00000216554,9606.ENSP00000217244,…	RHBDD2,RANBP9,QPCTL,MRPS35,HSD17B10,MRPS34,PLOD1,NAT14,DLD,AAAS,SIRT1,SF3A1,SNRPD3,GTPBP1,MCM5,EIF3D,PSMA3,EIF5,CSNK2A1,CDK5RAP1,TBL1X,USP11,STUB1,EIF3E,CLASRP,PSMA2,FKTN,SEC61B,CCDC47,DDX5,PRPF19,SART3,NR3C1,MOGS,LEPRE1,RPN2,NEK9,ZC3HAV1,CHPF,SRSF6,SNRPC,MRPS7,EIF3K,CLN6,RPS16,PPIL4,CHSY1,PTCD3,ILKAP,EIF2S1,CDK7,PRPF38A,NAT10,CDK4,HTRA2,MRPS9,IGF2BP3,TTC5,SRSF1,MRPS18B,GTF2H4,PSMC1,SNW1,UTP6,PSM…	7.21e-41	5.79e-38	Macromolecule metabolic process
178	Process	GO:1901360	269	3118	9606	9606.ENSP00000168216,9606.ENSP00000205194,9606.ENSP00000205402,9606.ENSP00000212015,9606.ENSP00000215567,9606.ENSP00000215793,9606.ENSP00000215829,9606.ENSP00000216044,9606.ENSP00000216122,9606.ENSP00000216605,9606.ENSP00000217372,9606.ENSP00000217971,9606.ENSP00000219548,9606.ENSP00000220849,9606.ENSP00000221455,9606.ENSP00000225792,9606.ENSP00000227524,9606.ENSP00000228284,9606.ENSP00000231509,…	HSD17B10,NAT14,DLD,SIRT1,TECR,SF3A1,SNRPD3,GTPBP1,MCM5,MTHFD1,CDK5RAP1,PGRMC1,STUB1,EIF3E,CLASRP,DDX5,PRPF19,SART3,NR3C1,UMPS,SRSF6,SNRPC,CLN6,RPS16,CDK7,AMPD2,PRPF38A,NAT10,CDK4,HTRA2,TTC5,SRSF1,GTF2H4,CCBL2,SNW1,UTP6,RBM25,SMAD2,SAMHD1,MTPAP,UFD1L,DDX18,SNRNP40,MCM6,NOP58,COPS4,NBN,ACAT1,GTF2H1,PRPF6,MFAP1,SLC27A2,COPS3,TP53,NHP2,CDKAL1,HSD17B12,ERCC3,HMGCR,KPNB1,PWP2,FLAD1,TCERG1,NPM1,COPS2,RP…	1.2e-38	9.11e-36	Organic cyclic compound metabolic process
179	Process	GO:0044085	239	2583	9606	9606.ENSP00000005260,9606.ENSP00000011619,9606.ENSP00000168216,9606.ENSP00000184266,9606.ENSP00000200457,9606.ENSP00000209873,9606.ENSP00000212015,9606.ENSP00000215793,9606.ENSP00000215829,9606.ENSP00000216122,9606.ENSP00000216190,9606.ENSP00000216554,9606.ENSP00000220325,9606.ENSP00000220849,9606.ENSP00000227524,9606.ENSP00000228284,9606.ENSP00000236980,9606.ENSP00000242067,9606.ENSP00000244020,…	BAIAP2L1,RANBP9,HSD17B10,NDUFB4,TRIP6,AAAS,SIRT1,SF3A1,SNRPD3,MCM5,EIF3D,EIF5,EHD4,EIF3E,PRPF19,SART3,FASTKD2,BBS9,SRSF6,SNRPC,BBS2,MRPS7,VASP,EIF3K,SNAP23,RPS16,EIF2S1,CDK7,NAT10,SRSF1,PDCL,GTF2H4,PREB,KPNA3,UTP6,PSMD11,SMAD2,SAMHD1,DDX18,PACSIN2,WDR11,NDUFS3,STRN,HAT1,MCM6,NOP58,ADD2,BBS7,ADD1,NBN,GTF2H1,PRPF6,BBS4,AFG3L2,TP53,NHP2,DENR,ANK3,CDC123,ERCC3,VBP1,CCT8,AIFM1,KPNB1,PWP2,AP2M1,BBS5,CC…	4.42e-38	3.16e-35	Cellular component biogenesis
180	Process	GO:0006412	86	366	9606	9606.ENSP00000081029,9606.ENSP00000177742,9606.ENSP00000216044,9606.ENSP00000216190,9606.ENSP00000216554,9606.ENSP00000220849,9606.ENSP00000245539,9606.ENSP00000248342,9606.ENSP00000251453,9606.ENSP00000254630,9606.ENSP00000256383,9606.ENSP00000258455,9606.ENSP00000258729,9606.ENSP00000259873,9606.ENSP00000272418,9606.ENSP00000274695,9606.ENSP00000280557,9606.ENSP00000289371,9606.ENSP00000300648,…	MRPS35,MRPS34,GTPBP1,EIF3D,EIF5,EIF3E,MRPS7,EIF3K,RPS16,PTCD3,EIF2S1,MRPS9,IGF2BP3,MRPS18B,MRPS5,CDKAL1,DENR,EIF5B,GCN1L1,RPS9,RPL13,RPL15,RPL4,PABPC1,ABCF1,MRPS31,RPS15A,MRPS23,FARSA,RPLP2,TUFM,EIF3C,MRPL12,RPS7,RPL7,RPS2,RPL3,RPLP1,RPS17,RPS3A,RPSA,RPL22,COPS5,MRPL37,EIF3B,HBS1L,DAP3,TARS2,EIF3A,RPL5,MCTS1,RPL7A,PPA1,RPS4X,RPL10A,RPL11,EIF2S2,RPS6,RPL34,RPL14,RPS8,LARP4,EIF2B4,EARS2,RPL9,RPL6,R…	3.38e-37	2.29e-34	Translation
181	Process	GO:0016070	178	1584	9606	9606.ENSP00000168216,9606.ENSP00000205194,9606.ENSP00000215793,9606.ENSP00000215829,9606.ENSP00000217372,9606.ENSP00000220849,9606.ENSP00000221455,9606.ENSP00000225792,9606.ENSP00000227524,9606.ENSP00000228284,9606.ENSP00000231509,9606.ENSP00000244020,9606.ENSP00000244520,9606.ENSP00000251453,9606.ENSP00000256443,9606.ENSP00000257181,9606.ENSP00000257829,9606.ENSP00000257904,9606.ENSP00000258962,…	HSD17B10,NAT14,SF3A1,SNRPD3,CDK5RAP1,EIF3E,CLASRP,DDX5,PRPF19,SART3,NR3C1,SRSF6,SNRPC,RPS16,CDK7,PRPF38A,NAT10,CDK4,SRSF1,GTF2H4,SNW1,UTP6,RBM25,SMAD2,SAMHD1,MTPAP,DDX18,SNRNP40,NOP58,GTF2H1,PRPF6,MFAP1,TP53,NHP2,CDKAL1,ERCC3,PWP2,TCERG1,COPS2,RPS9,PCBP1,RNMTL1,RPL13,WDR3,RPL15,SART1,DDX23,RPL4,USP39,PABPC1,EXD2,HNRNPD,PRKDC,SNRNP200,RPS15A,SF3B2,FARSA,RPLP2,PRPF31,PPP2R1A,PPP2R2A,HNRNPM,SRSF7,SR…	5.53e-37	3.56e-34	RNA metabolic process
182	Process	GO:0006413	59	141	9606	9606.ENSP00000216190,9606.ENSP00000216554,9606.ENSP00000220849,9606.ENSP00000248342,9606.ENSP00000251453,9606.ENSP00000256383,9606.ENSP00000280557,9606.ENSP00000289371,9606.ENSP00000302896,9606.ENSP00000307889,9606.ENSP00000309334,9606.ENSP00000311430,9606.ENSP00000313007,9606.ENSP00000313603,9606.ENSP00000318646,9606.ENSP00000322419,9606.ENSP00000332604,9606.ENSP00000339095,9606.ENSP00000339795,…	EIF3D,EIF5,EIF3E,EIF3K,RPS16,EIF2S1,DENR,EIF5B,RPS9,RPL13,RPL15,RPL4,PABPC1,ABCF1,RPS15A,RPLP2,EIF3C,RPS7,RPL7,RPS2,RPL3,RPLP1,RPS17,RPS3A,RPSA,RPL22,COPS5,EIF3B,EIF3A,RPL5,MCTS1,RPL7A,RPS4X,RPL10A,RPL11,EIF2S2,RPS6,RPL34,RPL14,RPS8,EIF2B4,RPL9,RPL6,RPL10,RPS24,RPL35A,RPS20,EIF3H,EIF3F,EIF3M,RPL18,RPLP0,RPL28,RPL36,RPL27,RPS15,RPS19,RPS10,EIF3L	6.85e-37	4.19e-34	Translational initiation
183	Process	GO:0071826	65	193	9606	9606.ENSP00000215793,9606.ENSP00000215829,9606.ENSP00000216190,9606.ENSP00000216554,9606.ENSP00000220849,9606.ENSP00000227524,9606.ENSP00000228284,9606.ENSP00000236980,9606.ENSP00000244020,9606.ENSP00000244520,9606.ENSP00000245539,9606.ENSP00000248342,9606.ENSP00000258962,9606.ENSP00000266079,9606.ENSP00000280557,9606.ENSP00000291576,9606.ENSP00000310448,9606.ENSP00000310723,9606.ENSP00000312981,…	SF3A1,SNRPD3,EIF3D,EIF5,EIF3E,PRPF19,SART3,FASTKD2,SRSF6,SNRPC,MRPS7,EIF3K,SRSF1,PRPF6,DENR,PWP2,SART1,DDX23,USP39,PRKDC,SNRNP200,RUVBL1,PRPF31,EIF3C,HSP90AA1,SF3B1,BRIX1,SNRPD2,RPL3,RPSA,CGI-74,VCP,EIF3B,DHX9,EIF3A,RPL5,RBMX,MCTS1,HSP90AB1,SRPK1,AAR2,RPL11,EIF2S2,AK6,TAF9,DDX1,NOP2,XRCC5,TFIP11,RPL6,DHX30,SNRPB,RPL10,EIF3H,EIF3F,CLNS1A,EIF3M,DICER1,LUC7L2,RPLP0,PRPF8,RPS15,RPS19,RPS10,EIF3L	6.19e-36	3.61e-33	Ribonucleoprotein complex subunit organization
184	Process	GO:0006396	126	854	9606	9606.ENSP00000168216,9606.ENSP00000215793,9606.ENSP00000215829,9606.ENSP00000217372,9606.ENSP00000221455,9606.ENSP00000225792,9606.ENSP00000227524,9606.ENSP00000228284,9606.ENSP00000244020,9606.ENSP00000244520,9606.ENSP00000251453,9606.ENSP00000256443,9606.ENSP00000257181,9606.ENSP00000257829,9606.ENSP00000258962,9606.ENSP00000259895,9606.ENSP00000261531,9606.ENSP00000261708,9606.ENSP00000261973,…	HSD17B10,SF3A1,SNRPD3,CDK5RAP1,CLASRP,DDX5,PRPF19,SART3,SRSF6,SNRPC,RPS16,CDK7,PRPF38A,NAT10,SRSF1,GTF2H4,SNW1,UTP6,RBM25,SMAD2,MTPAP,DDX18,SNRNP40,NOP58,GTF2H1,PRPF6,MFAP1,NHP2,CDKAL1,ERCC3,PWP2,TCERG1,RPS9,PCBP1,RNMTL1,WDR3,SART1,DDX23,USP39,PABPC1,HNRNPD,PRKDC,SNRNP200,SF3B2,PRPF31,PPP2R1A,HNRNPM,SRSF7,SRRM1,SMAD3,SF3B1,DHX15,RPS7,RPL7,HNRNPA1,RPS2,SNRPD2,LYAR,RPS17,DDX21,THRAP3,HNRNPA2B1,CGI-…	6.62e-36	3.7e-33	RNA processing
185	Process	GO:0043604	98	512	9606	9606.ENSP00000081029,9606.ENSP00000177742,9606.ENSP00000205402,9606.ENSP00000215567,9606.ENSP00000216044,9606.ENSP00000216190,9606.ENSP00000216484,9606.ENSP00000216554,9606.ENSP00000216605,9606.ENSP00000220849,9606.ENSP00000245539,9606.ENSP00000248342,9606.ENSP00000251453,9606.ENSP00000254630,9606.ENSP00000256383,9606.ENSP00000258455,9606.ENSP00000258729,9606.ENSP00000259873,9606.ENSP00000262554,…	MRPS35,MRPS34,DLD,TECR,GTPBP1,EIF3D,SPTLC2,EIF5,MTHFD1,EIF3E,MRPS7,EIF3K,RPS16,PTCD3,EIF2S1,MRPS9,IGF2BP3,MRPS18B,SPTLC1,ACAT1,MRPS5,CDKAL1,HSD17B12,DENR,EIF5B,GCN1L1,RPS9,RPL13,RPL15,RPL4,PABPC1,ABCF1,MRPS31,RPS15A,MRPS23,FARSA,RPLP2,TUFM,EIF3C,MRPL12,RPS7,RPL7,RPS2,RPL3,RPLP1,RPS17,RPS3A,RPSA,RPL22,AGK,ACSL3,COPS5,MRPL37,EIF3B,HBS1L,DAP3,TARS2,EIF3A,RPL5,MCTS1,RPL7A,PPA1,RPS4X,RPL10A,RPL11,EIF2…	7.41e-36	3.97e-33	Amide biosynthetic process
186	Process	GO:0022618	63	186	9606	9606.ENSP00000215793,9606.ENSP00000215829,9606.ENSP00000216190,9606.ENSP00000216554,9606.ENSP00000220849,9606.ENSP00000227524,9606.ENSP00000228284,9606.ENSP00000236980,9606.ENSP00000244020,9606.ENSP00000244520,9606.ENSP00000245539,9606.ENSP00000248342,9606.ENSP00000258962,9606.ENSP00000266079,9606.ENSP00000280557,9606.ENSP00000291576,9606.ENSP00000310448,9606.ENSP00000310723,9606.ENSP00000312981,…	SF3A1,SNRPD3,EIF3D,EIF5,EIF3E,PRPF19,SART3,FASTKD2,SRSF6,SNRPC,MRPS7,EIF3K,SRSF1,PRPF6,DENR,PWP2,SART1,DDX23,USP39,PRKDC,SNRNP200,RUVBL1,PRPF31,EIF3C,HSP90AA1,SF3B1,BRIX1,SNRPD2,RPL3,RPSA,CGI-74,EIF3B,DHX9,EIF3A,RPL5,RBMX,MCTS1,HSP90AB1,SRPK1,AAR2,RPL11,EIF2S2,AK6,TAF9,DDX1,NOP2,XRCC5,RPL6,DHX30,SNRPB,RPL10,EIF3H,EIF3F,CLNS1A,EIF3M,DICER1,LUC7L2,RPLP0,PRPF8,RPS15,RPS19,RPS10,EIF3L	5.71e-35	2.82e-32	Ribonucleoprotein complex assembly
187	Process	GO:0009987	702	15024	9606	9606.ENSP00000005260,9606.ENSP00000006777,9606.ENSP00000011619,9606.ENSP00000012049,9606.ENSP00000081029,9606.ENSP00000162044,9606.ENSP00000168216,9606.ENSP00000177742,9606.ENSP00000184266,9606.ENSP00000196061,9606.ENSP00000200457,9606.ENSP00000205194,9606.ENSP00000205402,9606.ENSP00000209873,9606.ENSP00000212015,9606.ENSP00000215567,9606.ENSP00000215793,9606.ENSP00000215829,9606.ENSP00000216044,…	BAIAP2L1,RHBDD2,RANBP9,QPCTL,MRPS35,TMEM161A,HSD17B10,MRPS34,NDUFB4,PLOD1,TRIP6,NAT14,DLD,AAAS,SIRT1,TECR,SF3A1,SNRPD3,GTPBP1,MCM5,EIF3D,PSMA3,SPTLC2,EIF5,MTHFD1,CSNK2A1,CDK5RAP1,TBL1X,PGRMC1,USP11,STUB1,CDIPT,EHD4,EIF3E,ECH1,CLASRP,PSMA2,FKTN,SEC61B,CCDC47,AKAP10,DDX5,PRPF19,SART3,SLC25A3,EXOC2,NR3C1,UMPS,MOGS,LEPRE1,FASTKD2,RPN2,NEK9,PFN2,BBS9,ZC3HAV1,SEC61A1,CHPF,SRSF6,SNRPC,SSR1,BBS2,MRPS7,VA…	6.17e-35	2.93e-32	Cellular process
188	Process	GO:0044260	345	4976	9606	9606.ENSP00000006777,9606.ENSP00000011619,9606.ENSP00000012049,9606.ENSP00000081029,9606.ENSP00000168216,9606.ENSP00000177742,9606.ENSP00000196061,9606.ENSP00000205194,9606.ENSP00000205402,9606.ENSP00000209873,9606.ENSP00000212015,9606.ENSP00000215829,9606.ENSP00000216044,9606.ENSP00000216122,9606.ENSP00000216190,9606.ENSP00000216455,9606.ENSP00000216554,9606.ENSP00000217244,9606.ENSP00000217964,…	RHBDD2,RANBP9,QPCTL,MRPS35,HSD17B10,MRPS34,PLOD1,NAT14,DLD,AAAS,SIRT1,SNRPD3,GTPBP1,MCM5,EIF3D,PSMA3,EIF5,CSNK2A1,TBL1X,USP11,STUB1,EIF3E,PSMA2,FKTN,SEC61B,CCDC47,DDX5,PRPF19,NR3C1,MOGS,LEPRE1,RPN2,NEK9,ZC3HAV1,CHPF,MRPS7,EIF3K,CLN6,RPS16,PPIL4,CHSY1,PTCD3,ILKAP,EIF2S1,CDK7,CDK4,HTRA2,MRPS9,IGF2BP3,TTC5,MRPS18B,GTF2H4,PSMC1,SNW1,PSMD11,PTPLAD1,FAF2,SMAD2,PSMB1,DNAJA3,CSNK2A2,SAMHD1,MTPAP,UFD1L,P4…	7.29e-33	3.35e-30	Cellular macromolecule metabolic process
189	Process	GO:0044265	125	917	9606	9606.ENSP00000006777,9606.ENSP00000212015,9606.ENSP00000216455,9606.ENSP00000217964,9606.ENSP00000218348,9606.ENSP00000219548,9606.ENSP00000220849,9606.ENSP00000223321,9606.ENSP00000223641,9606.ENSP00000225726,9606.ENSP00000225792,9606.ENSP00000227524,9606.ENSP00000249806,9606.ENSP00000251453,9606.ENSP00000258080,9606.ENSP00000261303,9606.ENSP00000261712,9606.ENSP00000261942,9606.ENSP00000262193,…	RHBDD2,SIRT1,PSMA3,TBL1X,USP11,STUB1,EIF3E,PSMA2,SEC61B,CCDC47,DDX5,PRPF19,CLN6,RPS16,HTRA2,PSMC1,PSMD11,FAF2,PSMB1,MTPAP,UFD1L,DNAJC10,GET4,GID8,COPS3,GID4,PSMB6,USP15,RMND5A,KPNB1,PSMB4,AP2M1,PSME3,MAEA,RPS9,RPL13,RPL15,PSMD1,RPL4,PABPC1,HNRNPD,USP9X,YME1L1,RPS15A,RPLP2,UBE2O,TRIM25,PPP2R1A,PPP2R2A,AP2A2,NPLOC4,RPS7,RPL7,HUWE1,RPS2,USP7,DNAJB12,RPL3,RPLP1,RPS17,RPS3A,RPSA,RPL22,THRAP3,NRD1,PSMD…	1.4e-32	6.2e-30	Cellular macromolecule catabolic process
190	Process	GO:0019080	53	132	9606	9606.ENSP00000209873,9606.ENSP00000216190,9606.ENSP00000251453,9606.ENSP00000280557,9606.ENSP00000302896,9606.ENSP00000307889,9606.ENSP00000309334,9606.ENSP00000311430,9606.ENSP00000318646,9606.ENSP00000322419,9606.ENSP00000339095,9606.ENSP00000339795,9606.ENSP00000341885,9606.ENSP00000346001,9606.ENSP00000346037,9606.ENSP00000346046,9606.ENSP00000346050,9606.ENSP00000346067,9606.ENSP00000346088,…	AAAS,EIF3D,RPS16,DENR,RPS9,RPL13,RPL15,RPL4,RPS15A,RPLP2,RPS7,RPL7,RPS2,RPL3,RPLP1,RPS17,RPS3A,RPSA,RPL22,PTBP1,PCBP2,EIF3B,DHX9,EIF3A,RPL5,MCTS1,RPL7A,RPS4X,RPL10A,RPL11,RPS6,RPL34,RAE1,RPL14,RPS8,SEH1L,RPL9,RPL6,RPL10,RPS24,RPL35A,RPS20,EIF3F,RPL18,RPLP0,RPL28,RPL36,RPL27,RPS15,RPS19,NUP62,RPS10,EIF3L	1.62e-32	6.94e-30	Viral gene expression
191	Process	GO:0071840	370	5633	9606	9606.ENSP00000005260,9606.ENSP00000011619,9606.ENSP00000081029,9606.ENSP00000168216,9606.ENSP00000177742,9606.ENSP00000184266,9606.ENSP00000200457,9606.ENSP00000209873,9606.ENSP00000212015,9606.ENSP00000215793,9606.ENSP00000215829,9606.ENSP00000216122,9606.ENSP00000216190,9606.ENSP00000216554,9606.ENSP00000217964,9606.ENSP00000220325,9606.ENSP00000220849,9606.ENSP00000221418,9606.ENSP00000225726,…	BAIAP2L1,RANBP9,MRPS35,HSD17B10,MRPS34,NDUFB4,TRIP6,AAAS,SIRT1,SF3A1,SNRPD3,MCM5,EIF3D,EIF5,TBL1X,EHD4,EIF3E,ECH1,CCDC47,PRPF19,SART3,NR3C1,FASTKD2,NEK9,PFN2,BBS9,SEC61A1,SRSF6,SNRPC,BBS2,MRPS7,VASP,EIF3K,SNAP23,CLN6,RPS16,ESYT2,EXOC4,PPFIA1,PTCD3,PI4KA,EIF2S1,CDK7,NAT10,CDK4,HTRA2,DYNC1LI2,MRPS9,SRSF1,PDCL,MRPS18B,GTF2H4,PREB,ARL1,KPNA3,UTP6,PSMD11,FAF2,SMAD2,DNAJA3,CHCHD3,SAMHD1,PLD2,CCDC6,DDX1…	2.64e-31	1.09e-28	Cellular component organization or biogenesis
192	Process	GO:0044249	224	2611	9606	9606.ENSP00000081029,9606.ENSP00000177742,9606.ENSP00000205194,9606.ENSP00000205402,9606.ENSP00000212015,9606.ENSP00000215567,9606.ENSP00000215829,9606.ENSP00000216044,9606.ENSP00000216122,9606.ENSP00000216190,9606.ENSP00000216484,9606.ENSP00000216554,9606.ENSP00000216605,9606.ENSP00000217244,9606.ENSP00000217971,9606.ENSP00000219789,9606.ENSP00000220849,9606.ENSP00000223528,9606.ENSP00000225792,…	MRPS35,MRPS34,NAT14,DLD,SIRT1,TECR,SNRPD3,GTPBP1,MCM5,EIF3D,SPTLC2,EIF5,MTHFD1,CSNK2A1,PGRMC1,CDIPT,EIF3E,FKTN,DDX5,NR3C1,UMPS,MOGS,RPN2,CHPF,MRPS7,EIF3K,RPS16,CHSY1,PTCD3,PI4KA,EIF2S1,CDK7,AMPD2,CDK4,MRPS9,IGF2BP3,MRPS18B,GTF2H4,SNW1,PTPLAD1,DNAJA3,CSNK2A2,SPTLC1,SAMHD1,PLD2,UFD1L,MCM6,AGPS,NBN,ACAT1,GTF2H1,SLC27A2,TP53,MRPS5,NHP2,CDKAL1,GLUD1,HSD17B12,DENR,LPCAT1,DGKE,ERCC3,HMGCR,EIF5B,MCAT,FLA…	9.44e-31	3.79e-28	Cellular biosynthetic process
193	Process	GO:0043603	111	773	9606	9606.ENSP00000081029,9606.ENSP00000177742,9606.ENSP00000205402,9606.ENSP00000215567,9606.ENSP00000216044,9606.ENSP00000216190,9606.ENSP00000216484,9606.ENSP00000216554,9606.ENSP00000216605,9606.ENSP00000220849,9606.ENSP00000245539,9606.ENSP00000248342,9606.ENSP00000249806,9606.ENSP00000251453,9606.ENSP00000254630,9606.ENSP00000256383,9606.ENSP00000258080,9606.ENSP00000258455,9606.ENSP00000258729,…	MRPS35,MRPS34,DLD,TECR,GTPBP1,EIF3D,SPTLC2,EIF5,MTHFD1,EIF3E,MRPS7,EIF3K,CLN6,RPS16,PTCD3,EIF2S1,HTRA2,MRPS9,IGF2BP3,MRPS18B,SPTLC1,ACAT1,MRPS5,CDKAL1,HSD17B12,DENR,EIF5B,GCN1L1,RPS9,RPL13,RPL15,RPL4,PABPC1,ABCF1,MRPS31,RPS15A,MRPS23,FARSA,RPLP2,TUFM,PPP2R1A,EIF3C,MRPL12,RPS7,RPL7,RPS2,RPL3,RPLP1,RPS17,RPS3A,RPSA,RPL22,GPX4,FAR1,NRD1,AGK,ACSL3,COPS5,MRPL37,EIF3B,HBS1L,DAP3,TARS2,EIF3A,RPL5,MCTS1,…	1.28e-30	5e-28	Cellular amide metabolic process
194	Process	GO:0006518	89	503	9606	9606.ENSP00000081029,9606.ENSP00000177742,9606.ENSP00000216044,9606.ENSP00000216190,9606.ENSP00000216554,9606.ENSP00000220849,9606.ENSP00000245539,9606.ENSP00000248342,9606.ENSP00000251453,9606.ENSP00000254630,9606.ENSP00000256383,9606.ENSP00000258455,9606.ENSP00000258729,9606.ENSP00000259873,9606.ENSP00000272418,9606.ENSP00000274695,9606.ENSP00000280557,9606.ENSP00000289371,9606.ENSP00000300648,…	MRPS35,MRPS34,GTPBP1,EIF3D,EIF5,EIF3E,MRPS7,EIF3K,RPS16,PTCD3,EIF2S1,MRPS9,IGF2BP3,MRPS18B,MRPS5,CDKAL1,DENR,EIF5B,GCN1L1,RPS9,RPL13,RPL15,RPL4,PABPC1,ABCF1,MRPS31,RPS15A,MRPS23,FARSA,RPLP2,TUFM,EIF3C,MRPL12,RPS7,RPL7,RPS2,RPL3,RPLP1,RPS17,RPS3A,RPSA,RPL22,GPX4,NRD1,COPS5,MRPL37,EIF3B,HBS1L,DAP3,TARS2,EIF3A,RPL5,MCTS1,RPL7A,PPA1,RPS4X,RPL10A,RPL11,EIF2S2,RPS6,RPL34,RPL14,RPS8,LARP4,EIF2B4,EARS2,R…	2.48e-30	9.39e-28	Peptide metabolic process
195	Process	GO:0044267	278	3696	9606	9606.ENSP00000006777,9606.ENSP00000011619,9606.ENSP00000012049,9606.ENSP00000081029,9606.ENSP00000177742,9606.ENSP00000196061,9606.ENSP00000205402,9606.ENSP00000209873,9606.ENSP00000212015,9606.ENSP00000215829,9606.ENSP00000216044,9606.ENSP00000216190,9606.ENSP00000216455,9606.ENSP00000216554,9606.ENSP00000217244,9606.ENSP00000217964,9606.ENSP00000218348,9606.ENSP00000219548,9606.ENSP00000220849,…	RHBDD2,RANBP9,QPCTL,MRPS35,MRPS34,PLOD1,DLD,AAAS,SIRT1,SNRPD3,GTPBP1,EIF3D,PSMA3,EIF5,CSNK2A1,TBL1X,USP11,STUB1,EIF3E,PSMA2,FKTN,SEC61B,CCDC47,PRPF19,MOGS,LEPRE1,RPN2,NEK9,ZC3HAV1,MRPS7,EIF3K,RPS16,PPIL4,PTCD3,ILKAP,EIF2S1,CDK7,CDK4,HTRA2,MRPS9,IGF2BP3,MRPS18B,GTF2H4,PSMC1,PSMD11,PTPLAD1,FAF2,SMAD2,PSMB1,CSNK2A2,UFD1L,P4HA1,DNAJC10,HAT1,MUL1,COPS4,FAM188B,GET4,GTF2H1,GID8,UQCRC2,COPS3,GID4,AFG3L2…	3.26e-30	1.2e-27	Cellular protein metabolic process
196	Process	GO:0034622	113	816	9606	9606.ENSP00000011619,9606.ENSP00000184266,9606.ENSP00000215793,9606.ENSP00000215829,9606.ENSP00000216122,9606.ENSP00000216190,9606.ENSP00000216554,9606.ENSP00000220849,9606.ENSP00000227524,9606.ENSP00000228284,9606.ENSP00000236980,9606.ENSP00000244020,9606.ENSP00000244520,9606.ENSP00000245539,9606.ENSP00000248342,9606.ENSP00000249647,9606.ENSP00000256443,9606.ENSP00000258962,9606.ENSP00000259895,…	RANBP9,NDUFB4,SF3A1,SNRPD3,MCM5,EIF3D,EIF5,EIF3E,PRPF19,SART3,FASTKD2,SRSF6,SNRPC,MRPS7,EIF3K,SNAP23,CDK7,SRSF1,GTF2H4,PSMD11,SMAD2,NDUFS3,HAT1,MCM6,GTF2H1,PRPF6,DENR,ERCC3,VBP1,AIFM1,PWP2,AP2M1,CHCHD4,NPM1,CCT2,HSPA4,MCM7,SART1,DDX23,USP39,PRKDC,SNRNP200,TCP1,RUVBL1,PRPF31,EIF3C,SMAD3,HSP90AA1,SF3B1,BRIX1,PTK2,SNRPD2,DNAJB12,RPL3,RPSA,GPX4,COPS8,CGI-74,RAD23B,LONP1,EIF3B,TOMM20,DHX9,PSMD4,EIF3A,…	6.27e-30	2.24e-27	Cellular protein-containing complex assembly
197	Process	GO:0044271	160	1522	9606	9606.ENSP00000081029,9606.ENSP00000177742,9606.ENSP00000205194,9606.ENSP00000205402,9606.ENSP00000212015,9606.ENSP00000215567,9606.ENSP00000215829,9606.ENSP00000216044,9606.ENSP00000216190,9606.ENSP00000216484,9606.ENSP00000216554,9606.ENSP00000216605,9606.ENSP00000217971,9606.ENSP00000220849,9606.ENSP00000225792,9606.ENSP00000231509,9606.ENSP00000232607,9606.ENSP00000245539,9606.ENSP00000248342,…	MRPS35,MRPS34,NAT14,DLD,SIRT1,TECR,SNRPD3,GTPBP1,EIF3D,SPTLC2,EIF5,MTHFD1,PGRMC1,EIF3E,DDX5,NR3C1,UMPS,MRPS7,EIF3K,RPS16,PTCD3,EIF2S1,CDK7,AMPD2,CDK4,MRPS9,IGF2BP3,MRPS18B,GTF2H4,SNW1,SPTLC1,SAMHD1,UFD1L,ACAT1,GTF2H1,TP53,MRPS5,NHP2,CDKAL1,HSD17B12,DENR,ERCC3,EIF5B,FLAD1,COPS2,GCN1L1,RPS9,RPL13,RPL15,RPL4,PABPC1,HNRNPD,ABCF1,MRPS31,CYC1,MPI,RPS15A,UGDH,MRPS23,FARSA,RPLP2,TUFM,TRIM25,MRE11A,NPLOC4…	6.38e-30	2.24e-27	Cellular nitrogen compound biosynthetic process
198	Process	GO:0006613	45	100	9606	9606.ENSP00000223641,9606.ENSP00000243253,9606.ENSP00000244763,9606.ENSP00000251453,9606.ENSP00000265044,9606.ENSP00000267884,9606.ENSP00000302896,9606.ENSP00000307889,9606.ENSP00000309334,9606.ENSP00000311430,9606.ENSP00000318646,9606.ENSP00000322419,9606.ENSP00000328023,9606.ENSP00000339095,9606.ENSP00000339795,9606.ENSP00000341885,9606.ENSP00000346001,9606.ENSP00000346037,9606.ENSP00000346046,…	SEC61B,SEC61A1,SSR1,RPS16,SSR3,SRP14,RPS9,RPL13,RPL15,RPL4,RPS15A,RPLP2,SRPR,RPS7,RPL7,RPS2,RPL3,RPLP1,RPS17,RPS3A,RPSA,RPL22,RPL5,RPL7A,RPS4X,RPL10A,RPL11,RPS6,RPL34,RPL14,RPS8,RPL9,RPL6,RPL10,RPS24,RPL35A,RPS20,RPL18,RPLP0,RPL28,RPL36,RPL27,RPS15,RPS19,RPS10	1.95e-29	6.59e-27	Cotranslational protein targeting to membrane
199	Process	GO:0043933	160	1539	9606	9606.ENSP00000011619,9606.ENSP00000081029,9606.ENSP00000168216,9606.ENSP00000177742,9606.ENSP00000184266,9606.ENSP00000215793,9606.ENSP00000215829,9606.ENSP00000216122,9606.ENSP00000216190,9606.ENSP00000216554,9606.ENSP00000220325,9606.ENSP00000220849,9606.ENSP00000227524,9606.ENSP00000228284,9606.ENSP00000236980,9606.ENSP00000244020,9606.ENSP00000244520,9606.ENSP00000245539,9606.ENSP00000245932,…	RANBP9,MRPS35,HSD17B10,MRPS34,NDUFB4,SF3A1,SNRPD3,MCM5,EIF3D,EIF5,EHD4,EIF3E,PRPF19,SART3,FASTKD2,SRSF6,SNRPC,MRPS7,VASP,EIF3K,SNAP23,PTCD3,CDK7,MRPS9,SRSF1,PDCL,MRPS18B,GTF2H4,PREB,KPNA3,PSMD11,SMAD2,SAMHD1,NDUFS3,HAT1,MCM6,ADD2,GTF2H1,PRPF6,AFG3L2,TP53,MRPS5,DENR,CDC123,ERCC3,VBP1,CCT8,AIFM1,PWP2,AP2M1,CCT3,CHCHD4,NPM1,CCT2,HSPA4,SEC23A,MCM7,SART1,DDX23,USP39,PRKDC,MRPS31,SNRNP200,TCP1,RUVBL1,Y…	2.01e-29	6.63e-27	Protein-containing complex subunit organization
200	Process	GO:0009057	129	1058	9606	9606.ENSP00000006777,9606.ENSP00000212015,9606.ENSP00000216455,9606.ENSP00000217964,9606.ENSP00000218348,9606.ENSP00000219548,9606.ENSP00000220849,9606.ENSP00000223321,9606.ENSP00000223641,9606.ENSP00000225726,9606.ENSP00000225792,9606.ENSP00000227524,9606.ENSP00000249806,9606.ENSP00000251453,9606.ENSP00000258080,9606.ENSP00000261303,9606.ENSP00000261712,9606.ENSP00000261942,9606.ENSP00000262193,…	RHBDD2,SIRT1,PSMA3,TBL1X,USP11,STUB1,EIF3E,PSMA2,SEC61B,CCDC47,DDX5,PRPF19,CLN6,RPS16,HTRA2,PSMC1,PSMD11,FAF2,PSMB1,MTPAP,UFD1L,DNAJC10,GET4,GID8,COPS3,GID4,PSMB6,USP15,RMND5A,KPNB1,PSMB4,AP2M1,PSME3,MAEA,RPS9,RPL13,RPL15,PSMD1,RPL4,PABPC1,HNRNPD,USP9X,YME1L1,RPS15A,RPLP2,UBE2O,TRIM25,PPP2R1A,PPP2R2A,AP2A2,NPLOC4,HSP90AA1,RPS7,RPL7,HUWE1,RPS2,USP7,DNAJB12,RPL3,RPLP1,RPS17,RPS3A,RPSA,RPL22,THRAP3,…	2.34e-29	7.52e-27	Macromolecule catabolic process
201	Process	GO:0006614	44	96	9606	9606.ENSP00000223641,9606.ENSP00000243253,9606.ENSP00000251453,9606.ENSP00000265044,9606.ENSP00000267884,9606.ENSP00000302896,9606.ENSP00000307889,9606.ENSP00000309334,9606.ENSP00000311430,9606.ENSP00000318646,9606.ENSP00000322419,9606.ENSP00000328023,9606.ENSP00000339095,9606.ENSP00000339795,9606.ENSP00000341885,9606.ENSP00000346001,9606.ENSP00000346037,9606.ENSP00000346046,9606.ENSP00000346050,…	SEC61B,SEC61A1,RPS16,SSR3,SRP14,RPS9,RPL13,RPL15,RPL4,RPS15A,RPLP2,SRPR,RPS7,RPL7,RPS2,RPL3,RPLP1,RPS17,RPS3A,RPSA,RPL22,RPL5,RPL7A,RPS4X,RPL10A,RPL11,RPS6,RPL34,RPL14,RPS8,RPL9,RPL6,RPL10,RPS24,RPL35A,RPS20,RPL18,RPLP0,RPL28,RPL36,RPL27,RPS15,RPS19,RPS10	4.55e-29	1.42e-26	SRP-dependent cotranslational protein targeting to membrane
202	Process	GO:1901576	226	2734	9606	9606.ENSP00000081029,9606.ENSP00000177742,9606.ENSP00000205194,9606.ENSP00000205402,9606.ENSP00000212015,9606.ENSP00000215567,9606.ENSP00000215829,9606.ENSP00000216044,9606.ENSP00000216122,9606.ENSP00000216190,9606.ENSP00000216484,9606.ENSP00000216554,9606.ENSP00000216605,9606.ENSP00000217244,9606.ENSP00000217971,9606.ENSP00000219789,9606.ENSP00000220849,9606.ENSP00000223528,9606.ENSP00000225792,…	MRPS35,MRPS34,NAT14,DLD,SIRT1,TECR,SNRPD3,GTPBP1,MCM5,EIF3D,SPTLC2,EIF5,MTHFD1,CSNK2A1,PGRMC1,CDIPT,EIF3E,FKTN,DDX5,PRPF19,NR3C1,UMPS,MOGS,RPN2,CHPF,MRPS7,EIF3K,RPS16,CHSY1,PTCD3,PI4KA,EIF2S1,CDK7,AMPD2,CDK4,MRPS9,IGF2BP3,MRPS18B,GTF2H4,SNW1,PTPLAD1,DNAJA3,CSNK2A2,SPTLC1,SAMHD1,PLD2,UFD1L,MCM6,AGPS,NBN,ACAT1,GTF2H1,SLC27A2,TP53,MRPS5,NHP2,CDKAL1,GLUD1,HSD17B12,DENR,LPCAT1,DGKE,ERCC3,HMGCR,EIF5B,M…	7.02e-29	2.15e-26	Organic substance biosynthetic process
203	Process	GO:0065003	143	1293	9606	9606.ENSP00000011619,9606.ENSP00000168216,9606.ENSP00000184266,9606.ENSP00000215793,9606.ENSP00000215829,9606.ENSP00000216122,9606.ENSP00000216190,9606.ENSP00000216554,9606.ENSP00000220325,9606.ENSP00000220849,9606.ENSP00000227524,9606.ENSP00000228284,9606.ENSP00000236980,9606.ENSP00000244020,9606.ENSP00000244520,9606.ENSP00000245539,9606.ENSP00000245932,9606.ENSP00000248342,9606.ENSP00000249647,…	RANBP9,HSD17B10,NDUFB4,SF3A1,SNRPD3,MCM5,EIF3D,EIF5,EHD4,EIF3E,PRPF19,SART3,FASTKD2,SRSF6,SNRPC,MRPS7,VASP,EIF3K,SNAP23,CDK7,SRSF1,PDCL,GTF2H4,PREB,KPNA3,PSMD11,SMAD2,SAMHD1,NDUFS3,HAT1,MCM6,ADD2,GTF2H1,PRPF6,AFG3L2,TP53,DENR,CDC123,ERCC3,VBP1,CCT8,AIFM1,PWP2,AP2M1,CCT3,CHCHD4,NPM1,CCT2,HSPA4,SEC23A,MCM7,SART1,DDX23,USP39,PRKDC,SNRNP200,TCP1,RUVBL1,YME1L1,UGDH,FARSA,LLGL1,PRPF31,PPP2R1A,P4HB,EIF3…	1.26e-28	3.78e-26	Protein-containing complex assembly
204	Process	GO:0009058	228	2788	9606	9606.ENSP00000081029,9606.ENSP00000177742,9606.ENSP00000205194,9606.ENSP00000205402,9606.ENSP00000212015,9606.ENSP00000215567,9606.ENSP00000215829,9606.ENSP00000216044,9606.ENSP00000216122,9606.ENSP00000216190,9606.ENSP00000216484,9606.ENSP00000216554,9606.ENSP00000216605,9606.ENSP00000217244,9606.ENSP00000217971,9606.ENSP00000219789,9606.ENSP00000220849,9606.ENSP00000223528,9606.ENSP00000225792,…	MRPS35,MRPS34,NAT14,DLD,SIRT1,TECR,SNRPD3,GTPBP1,MCM5,EIF3D,SPTLC2,EIF5,MTHFD1,CSNK2A1,PGRMC1,CDIPT,EIF3E,FKTN,DDX5,PRPF19,NR3C1,UMPS,MOGS,RPN2,CHPF,MRPS7,EIF3K,RPS16,CHSY1,PTCD3,PI4KA,EIF2S1,CDK7,AMPD2,CDK4,MRPS9,IGF2BP3,MRPS18B,GTF2H4,CCBL2,SNW1,PTPLAD1,DNAJA3,CSNK2A2,SPTLC1,SAMHD1,PLD2,UFD1L,MCM6,AGPS,NBN,ACAT1,GTF2H1,SLC27A2,TP53,MRPS5,NHP2,CDKAL1,GLUD1,HSD17B12,DENR,LPCAT1,DGKE,ERCC3,HMGCR,E…	1.51e-28	4.42e-26	Biosynthetic process
205	Process	GO:0034645	160	1592	9606	9606.ENSP00000081029,9606.ENSP00000177742,9606.ENSP00000205194,9606.ENSP00000212015,9606.ENSP00000215829,9606.ENSP00000216044,9606.ENSP00000216122,9606.ENSP00000216190,9606.ENSP00000216554,9606.ENSP00000220849,9606.ENSP00000223528,9606.ENSP00000225792,9606.ENSP00000231509,9606.ENSP00000233616,9606.ENSP00000237530,9606.ENSP00000243776,9606.ENSP00000245539,9606.ENSP00000248342,9606.ENSP00000251453,…	MRPS35,MRPS34,NAT14,SIRT1,SNRPD3,GTPBP1,MCM5,EIF3D,EIF5,EIF3E,FKTN,DDX5,NR3C1,MOGS,RPN2,CHPF,MRPS7,EIF3K,RPS16,CHSY1,PTCD3,EIF2S1,CDK7,CDK4,MRPS9,IGF2BP3,MRPS18B,GTF2H4,SNW1,DNAJA3,SAMHD1,UFD1L,MCM6,NBN,GTF2H1,TP53,MRPS5,NHP2,CDKAL1,DENR,ERCC3,EIF5B,RPN1,COPS2,GCN1L1,RPS9,MCM7,RPL13,RPL15,RPL4,PABPC1,EXD2,HNRNPD,ABCF1,MRPS31,GYS1,MPI,RPS15A,UGDH,MRPS23,FARSA,RPLP2,TUFM,TRIM25,MRE11A,NPLOC4,EIF3C,…	6.45e-28	1.84e-25	Cellular macromolecule biosynthetic process
206	Process	GO:0033365	103	743	9606	9606.ENSP00000221418,9606.ENSP00000223641,9606.ENSP00000242067,9606.ENSP00000243253,9606.ENSP00000245157,9606.ENSP00000251453,9606.ENSP00000258739,9606.ENSP00000261636,9606.ENSP00000261667,9606.ENSP00000263246,9606.ENSP00000264167,9606.ENSP00000265044,9606.ENSP00000265857,9606.ENSP00000267842,9606.ENSP00000267884,9606.ENSP00000268057,9606.ENSP00000268379,9606.ENSP00000269305,9606.ENSP00000284320,…	ECH1,SEC61B,BBS9,SEC61A1,BBS2,RPS16,KDELR2,ARL1,KPNA3,PACSIN2,AGPS,SSR3,GET4,SLC27A2,SRP14,BBS4,UQCRC2,TP53,TOMM70A,AIFM1,KPNB1,CHCHD4,RPS9,HSPA4,MTCH2,TUB,RPL13,RPL15,RPL4,USP9X,BBS1,RPS15A,RPLP2,CARM1,SRPR,KDELR1,KPNA4,HSP90AA1,TNPO1,RPS7,RPL7,RPS2,VAPA,RPL3,RPLP1,RPS17,RPS3A,RPSA,RPL22,AP3D1,AGK,TOMM20,DISC1,GNPAT,DHX9,BUB3,RPL5,LRRC1,RPL7A,RPS4X,RPL10A,HMGCL,RPL11,RCC2,BAG6,DNAJA1,ECI2,RPS6,D…	2.72e-27	7.59e-25	Protein localization to organelle
207	Process	GO:0070972	48	140	9606	9606.ENSP00000223641,9606.ENSP00000243253,9606.ENSP00000251453,9606.ENSP00000258739,9606.ENSP00000265044,9606.ENSP00000267884,9606.ENSP00000302896,9606.ENSP00000307889,9606.ENSP00000309334,9606.ENSP00000311430,9606.ENSP00000318646,9606.ENSP00000322419,9606.ENSP00000328023,9606.ENSP00000329471,9606.ENSP00000339095,9606.ENSP00000339795,9606.ENSP00000341885,9606.ENSP00000345656,9606.ENSP00000346001,…	SEC61B,SEC61A1,RPS16,KDELR2,SSR3,SRP14,RPS9,RPL13,RPL15,RPL4,RPS15A,RPLP2,SRPR,KDELR1,RPS7,RPL7,RPS2,VAPA,RPL3,RPLP1,RPS17,RPS3A,RPSA,RPL22,RPL5,RPL7A,RPS4X,RPL10A,RPL11,RPS6,RPL34,RPL14,RPS8,UBAC2,RPL9,RPL6,RPL10,RPS24,RPL35A,RPS20,RPL18,RPLP0,RPL28,RPL36,RPL27,RPS15,RPS19,RPS10	4.6e-27	1.23e-24	Protein localization to endoplasmic reticulum
208	Process	GO:0010608	89	574	9606	9606.ENSP00000216044,9606.ENSP00000216190,9606.ENSP00000216455,9606.ENSP00000216554,9606.ENSP00000217372,9606.ENSP00000220849,9606.ENSP00000223321,9606.ENSP00000236980,9606.ENSP00000248342,9606.ENSP00000250113,9606.ENSP00000254630,9606.ENSP00000256383,9606.ENSP00000257829,9606.ENSP00000257904,9606.ENSP00000258729,9606.ENSP00000260665,9606.ENSP00000261303,9606.ENSP00000261712,9606.ENSP00000262160,…	GTPBP1,EIF3D,PSMA3,EIF5,CDK5RAP1,EIF3E,PSMA2,FASTKD2,EIF3K,FXR2,PTCD3,EIF2S1,NAT10,CDK4,IGF2BP3,LRPPRC,PSMC1,PSMD11,SMAD2,PSMB1,PSMB6,DENR,CDC123,EIF5B,IGF2BP1,PSMB4,PSME3,NPM1,GCN1L1,RPS9,PSMD1,PABPC1,HNRNPD,PRKDC,ABCF1,NCL,TUFM,HNRNPM,EIF3C,SMAD3,TNPO1,CAPRIN1,PLD1,RPLP1,NRDE2,THRAP3,HNRNPA2B1,PSMD12,PTBP1,COPS5,PASK,EIF3B,MATR3,QKI,PSMB5,DHX9,HBS1L,PSMD4,EIF3A,DKC1,SYNCRIP,RPL5,SERBP1,MCTS1,RP…	1.2e-26	3.13e-24	Posttranscriptional regulation of gene expression
209	Process	GO:0006457	56	213	9606	9606.ENSP00000217244,9606.ENSP00000233616,9606.ENSP00000236040,9606.ENSP00000247461,9606.ENSP00000254322,9606.ENSP00000255631,9606.ENSP00000258091,9606.ENSP00000259467,9606.ENSP00000261303,9606.ENSP00000261813,9606.ENSP00000262375,9606.ENSP00000262506,9606.ENSP00000264065,9606.ENSP00000275603,9606.ENSP00000280326,9606.ENSP00000286428,9606.ENSP00000286788,9606.ENSP00000295688,9606.ENSP00000295767,…	CSNK2A1,MOGS,LEPRE1,CANX,DNAJB1,HSPBP1,CCT7,PDCL,PSMC1,PFDN1,DNAJA3,CSNK2A2,DNAJC10,CCT6A,CCT5,VBP1,CCT8,CCT3,CHCHD4,HSPA4L,HSPA9,CCT2,PPIB,PPIC,GNB2,GNAI2,DNAJA2,TCP1,NUDC,PDIA5,CCT6B,P4HB,HSP90AA1,BAG5,DNAJB12,RAD23B,QSOX2,VCP,PFDN2,BAG2,DNAJB4,PFDN4,HSP90AB1,CSNK2B,DNAJC1,DNAJC2,DNAJA1,HSPD1,CCT4,PFDN6,PDIA6,DNAJC7,UNC45A,FKBP5,PFDN5,FKBP8	1.63e-26	4.03e-24	Protein folding
210	Process	GO:0019083	44	115	9606	9606.ENSP00000209873,9606.ENSP00000251453,9606.ENSP00000302896,9606.ENSP00000307889,9606.ENSP00000309334,9606.ENSP00000311430,9606.ENSP00000318646,9606.ENSP00000322419,9606.ENSP00000339095,9606.ENSP00000339795,9606.ENSP00000341885,9606.ENSP00000346001,9606.ENSP00000346037,9606.ENSP00000346046,9606.ENSP00000346050,9606.ENSP00000346067,9606.ENSP00000346088,9606.ENSP00000356520,9606.ENSP00000359345,…	AAAS,RPS16,RPS9,RPL13,RPL15,RPL4,RPS15A,RPLP2,RPS7,RPL7,RPS2,RPL3,RPLP1,RPS17,RPS3A,RPSA,RPL22,DHX9,RPL5,RPL7A,RPS4X,RPL10A,RPL11,RPS6,RPL34,RAE1,RPL14,RPS8,SEH1L,RPL9,RPL6,RPL10,RPS24,RPL35A,RPS20,RPL18,RPLP0,RPL28,RPL36,RPL27,RPS15,RPS19,NUP62,RPS10	1.74e-26	4.23e-24	Viral transcription
211	Process	GO:0006605	70	356	9606	9606.ENSP00000221418,9606.ENSP00000223641,9606.ENSP00000243253,9606.ENSP00000244763,9606.ENSP00000251453,9606.ENSP00000253861,9606.ENSP00000261842,9606.ENSP00000264167,9606.ENSP00000265044,9606.ENSP00000267842,9606.ENSP00000267884,9606.ENSP00000268379,9606.ENSP00000284320,9606.ENSP00000287295,9606.ENSP00000295767,9606.ENSP00000302896,9606.ENSP00000302961,9606.ENSP00000307889,9606.ENSP00000309334,…	ECH1,SEC61B,SEC61A1,SSR1,RPS16,EXOC4,AP4E1,AGPS,SSR3,SLC27A2,SRP14,UQCRC2,TOMM70A,AIFM1,CHCHD4,RPS9,HSPA4,RPL13,RPL15,RPL4,USP9X,RPS15A,RPLP2,SRPR,HSP90AA1,RPS7,RPL7,RPS2,ICMT,RPL3,RPLP1,RPS17,RPS3A,RPSA,RPL22,AP3D1,AGK,TOMM20,GNPAT,AP4B1,RPL5,RPL7A,RPS4X,RPL10A,HMGCL,RPL11,ECI2,RPS6,SLC25A6,HSPD1,RPL34,RPL14,RPS8,RPL9,RPL6,RPL10,RPS24,RPL35A,HSD17B4,NDUFA13,RPS20,TIMM50,RPL18,RPLP0,RPL28,RPL36,R…	2.55e-26	6.08e-24	Protein targeting
212	Process	GO:0046907	152	1520	9606	9606.ENSP00000209873,9606.ENSP00000215829,9606.ENSP00000220325,9606.ENSP00000221418,9606.ENSP00000223641,9606.ENSP00000243253,9606.ENSP00000244020,9606.ENSP00000244763,9606.ENSP00000251453,9606.ENSP00000253861,9606.ENSP00000258198,9606.ENSP00000258739,9606.ENSP00000258962,9606.ENSP00000260643,9606.ENSP00000260665,9606.ENSP00000261636,9606.ENSP00000261667,9606.ENSP00000261842,9606.ENSP00000261942,…	AAAS,SNRPD3,EHD4,ECH1,SEC61B,SEC61A1,SRSF6,SSR1,RPS16,EXOC4,DYNC1LI2,KDELR2,SRSF1,PREB,LRPPRC,ARL1,KPNA3,AP4E1,FAF2,UFD1L,WDR11,AGPS,BBS7,SSR3,CPT1A,SLC27A2,SRP14,BBS4,UQCRC2,TP53,DYNC1LI1,ANK3,TOMM70A,AIFM1,ACTR1B,KPNB1,AP2M1,BBS5,CHCHD4,NPM1,HSPA9,RPS9,HSPA4,TUB,SEC23A,RPL13,RPL15,SNX33,RPL4,USP9X,CYC1,SNX18,RPS15A,RHOT2,RPLP2,UBE2O,SRSF7,SRRM1,AP2A2,SRPR,KDELR1,NPLOC4,KPNA4,HSP90AA1,TNPO1,RPS7…	3.13e-26	7.31e-24	Intracellular transport
213	Process	GO:0044248	166	1758	9606	9606.ENSP00000006777,9606.ENSP00000168216,9606.ENSP00000205402,9606.ENSP00000212015,9606.ENSP00000216455,9606.ENSP00000217244,9606.ENSP00000217964,9606.ENSP00000218348,9606.ENSP00000219548,9606.ENSP00000220849,9606.ENSP00000221418,9606.ENSP00000223321,9606.ENSP00000223641,9606.ENSP00000225726,9606.ENSP00000225792,9606.ENSP00000227524,9606.ENSP00000249806,9606.ENSP00000251453,9606.ENSP00000258080,…	RHBDD2,HSD17B10,DLD,SIRT1,PSMA3,CSNK2A1,TBL1X,USP11,STUB1,EIF3E,ECH1,PSMA2,SEC61B,CCDC47,DDX5,PRPF19,CLN6,RPS16,HTRA2,PSMC1,PSMD11,FAF2,PSMB1,CSNK2A2,SAMHD1,MTPAP,PLD2,UFD1L,ILVBL,DNAJC10,ACAD11,VDAC1,CPT1A,ACAT1,GET4,GID8,SLC27A2,COPS3,GID4,TP53,PSMB6,GLUD1,USP15,RMND5A,TOMM70A,KPNB1,MCAT,PSMB4,AP2M1,PSME3,SLC27A4,MAEA,RPS9,RPL13,RPL15,PSMD1,RPL4,PABPC1,HNRNPD,USP9X,YME1L1,RPS15A,RPLP2,UBE2O,TRI…	3.24e-26	7.43e-24	Cellular catabolic process
214	Process	GO:0051641	231	2967	9606	9606.ENSP00000209873,9606.ENSP00000215829,9606.ENSP00000217971,9606.ENSP00000220325,9606.ENSP00000221418,9606.ENSP00000223321,9606.ENSP00000223641,9606.ENSP00000227524,9606.ENSP00000242067,9606.ENSP00000243253,9606.ENSP00000244020,9606.ENSP00000244763,9606.ENSP00000245157,9606.ENSP00000247461,9606.ENSP00000249647,9606.ENSP00000251453,9606.ENSP00000251527,9606.ENSP00000253861,9606.ENSP00000253925,…	AAAS,SNRPD3,PGRMC1,EHD4,ECH1,PSMA2,SEC61B,PRPF19,BBS9,SEC61A1,SRSF6,SSR1,BBS2,CANX,SNAP23,RPS16,ESYT2,EXOC4,PPFIA1,RAB11FIP5,DYNC1LI2,KDELR2,SRSF1,PREB,LRPPRC,ARL1,KPNA3,PSMD11,AP4E1,FAF2,PSMB1,DNAJA3,PLD2,UFD1L,PACSIN2,WDR11,AGPS,MUL1,BBS7,SSR3,CPT1A,GET4,SLC27A2,SRP14,BBS4,IQGAP1,UQCRC2,TP53,EXOC6B,DYNC1LI1,ANK3,LPCAT1,TOMM70A,CCT8,AIFM1,ACTR1B,KPNB1,AP2M1,BBS5,STK11IP,CHCHD4,NPM1,HSPA9,CCT2,TM…	4.07e-26	9.18e-24	Cellular localization
215	Process	GO:0000184	44	119	9606	9606.ENSP00000220849,9606.ENSP00000251453,9606.ENSP00000302896,9606.ENSP00000307889,9606.ENSP00000309334,9606.ENSP00000311430,9606.ENSP00000313007,9606.ENSP00000318646,9606.ENSP00000322419,9606.ENSP00000324804,9606.ENSP00000325074,9606.ENSP00000339095,9606.ENSP00000339795,9606.ENSP00000341885,9606.ENSP00000346001,9606.ENSP00000346037,9606.ENSP00000346046,9606.ENSP00000346050,9606.ENSP00000346067,…	EIF3E,RPS16,RPS9,RPL13,RPL15,RPL4,PABPC1,RPS15A,RPLP2,PPP2R1A,PPP2R2A,RPS7,RPL7,RPS2,RPL3,RPLP1,RPS17,RPS3A,RPSA,RPL22,RPL5,RPL7A,RPS4X,RPL10A,RPL11,RPS6,RPL34,RPL14,RPS8,PARN,RPL9,RPL6,RPL10,RPS24,RPL35A,RPS20,RPL18,RPLP0,RPL28,RPL36,RPL27,RPS15,RPS19,RPS10	5.42e-26	1.2e-23	Nuclear-transcribed mRNA catabolic process, nonsense-mediated decay
216	Process	GO:0051649	199	2375	9606	9606.ENSP00000209873,9606.ENSP00000215829,9606.ENSP00000217971,9606.ENSP00000220325,9606.ENSP00000221418,9606.ENSP00000223321,9606.ENSP00000223641,9606.ENSP00000243253,9606.ENSP00000244020,9606.ENSP00000244763,9606.ENSP00000245157,9606.ENSP00000247461,9606.ENSP00000249647,9606.ENSP00000251453,9606.ENSP00000253861,9606.ENSP00000253925,9606.ENSP00000258098,9606.ENSP00000258198,9606.ENSP00000258739,…	AAAS,SNRPD3,PGRMC1,EHD4,ECH1,PSMA2,SEC61B,SEC61A1,SRSF6,SSR1,BBS2,CANX,SNAP23,RPS16,EXOC4,PPFIA1,RAB11FIP5,DYNC1LI2,KDELR2,SRSF1,PREB,LRPPRC,ARL1,KPNA3,PSMD11,AP4E1,FAF2,PSMB1,PLD2,UFD1L,WDR11,AGPS,BBS7,SSR3,CPT1A,SLC27A2,SRP14,BBS4,IQGAP1,UQCRC2,TP53,DYNC1LI1,ANK3,LPCAT1,TOMM70A,CCT8,AIFM1,ACTR1B,KPNB1,AP2M1,BBS5,STK11IP,CHCHD4,NPM1,HSPA9,CCT2,TMX3,RPS9,HSPA4,TUB,SEC23A,RPL13,RPL15,PSMD1,SNX33,R…	1.12e-25	2.45e-23	Establishment of localization in cell
217	Process	GO:0022607	198	2359	9606	9606.ENSP00000005260,9606.ENSP00000011619,9606.ENSP00000168216,9606.ENSP00000184266,9606.ENSP00000200457,9606.ENSP00000209873,9606.ENSP00000212015,9606.ENSP00000215793,9606.ENSP00000215829,9606.ENSP00000216122,9606.ENSP00000216190,9606.ENSP00000216554,9606.ENSP00000220325,9606.ENSP00000220849,9606.ENSP00000227524,9606.ENSP00000228284,9606.ENSP00000236980,9606.ENSP00000242067,9606.ENSP00000244020,…	BAIAP2L1,RANBP9,HSD17B10,NDUFB4,TRIP6,AAAS,SIRT1,SF3A1,SNRPD3,MCM5,EIF3D,EIF5,EHD4,EIF3E,PRPF19,SART3,FASTKD2,BBS9,SRSF6,SNRPC,BBS2,MRPS7,VASP,EIF3K,SNAP23,EIF2S1,CDK7,SRSF1,PDCL,GTF2H4,PREB,KPNA3,PSMD11,SMAD2,SAMHD1,PACSIN2,WDR11,NDUFS3,STRN,HAT1,MCM6,ADD2,BBS7,ADD1,NBN,GTF2H1,PRPF6,BBS4,AFG3L2,TP53,DENR,ANK3,CDC123,ERCC3,VBP1,CCT8,AIFM1,KPNB1,PWP2,AP2M1,BBS5,CCT3,CHCHD4,NPM1,HSPA9,CCT2,HSPA4,HD…	1.28e-25	2.74e-23	Cellular component assembly
218	Process	GO:1901575	163	1750	9606	9606.ENSP00000006777,9606.ENSP00000168216,9606.ENSP00000205402,9606.ENSP00000212015,9606.ENSP00000216455,9606.ENSP00000217964,9606.ENSP00000218348,9606.ENSP00000219548,9606.ENSP00000220849,9606.ENSP00000221418,9606.ENSP00000223321,9606.ENSP00000223641,9606.ENSP00000225726,9606.ENSP00000225792,9606.ENSP00000227524,9606.ENSP00000249806,9606.ENSP00000251453,9606.ENSP00000258080,9606.ENSP00000261303,…	RHBDD2,HSD17B10,DLD,SIRT1,PSMA3,TBL1X,USP11,STUB1,EIF3E,ECH1,PSMA2,SEC61B,CCDC47,DDX5,PRPF19,CLN6,RPS16,HTRA2,PSMC1,PSMD11,FAF2,PSMB1,SAMHD1,MTPAP,PLD2,UFD1L,ILVBL,DNAJC10,ACAD11,CPT1A,ACAT1,GET4,GID8,SLC27A2,COPS3,GID4,PSMB6,GLUD1,USP15,PLBD2,RMND5A,KPNB1,MCAT,PSMB4,AP2M1,PSME3,SLC27A4,MAEA,RPS9,RPL13,RPL15,PSMD1,RPL4,PABPC1,HNRNPD,USP9X,YME1L1,RPS15A,RPLP2,UBE2O,TRIM25,PPP2R1A,PPP2R2A,HADHB,AP2…	4.08e-25	8.6e-23	Organic substance catabolic process
219	Process	GO:1901564	335	5244	9606	9606.ENSP00000006777,9606.ENSP00000011619,9606.ENSP00000012049,9606.ENSP00000081029,9606.ENSP00000168216,9606.ENSP00000177742,9606.ENSP00000196061,9606.ENSP00000205402,9606.ENSP00000209873,9606.ENSP00000212015,9606.ENSP00000215567,9606.ENSP00000215829,9606.ENSP00000216044,9606.ENSP00000216190,9606.ENSP00000216455,9606.ENSP00000216484,9606.ENSP00000216554,9606.ENSP00000216605,9606.ENSP00000217244,…	RHBDD2,RANBP9,QPCTL,MRPS35,HSD17B10,MRPS34,PLOD1,DLD,AAAS,SIRT1,TECR,SNRPD3,GTPBP1,EIF3D,PSMA3,SPTLC2,EIF5,MTHFD1,CSNK2A1,TBL1X,PGRMC1,USP11,STUB1,EIF3E,PSMA2,FKTN,SEC61B,CCDC47,PRPF19,UMPS,MOGS,LEPRE1,RPN2,NEK9,ZC3HAV1,CHPF,MRPS7,EIF3K,CLN6,RPS16,ESYT2,PPIL4,CHSY1,PTCD3,ILKAP,EIF2S1,CDK7,AMPD2,CDK4,HTRA2,MRPS9,IGF2BP3,MRPS18B,GTF2H4,CCBL2,PSMC1,PSMD11,PTPLAD1,FAF2,SMAD2,PSMB1,CSNK2A2,SPTLC1,SAMH…	5.14e-25	1.06e-22	Organonitrogen compound metabolic process
220	Process	GO:0042254	62	292	9606	9606.ENSP00000236980,9606.ENSP00000245539,9606.ENSP00000251453,9606.ENSP00000257829,9606.ENSP00000261708,9606.ENSP00000263239,9606.ENSP00000264279,9606.ENSP00000274606,9606.ENSP00000291576,9606.ENSP00000296930,9606.ENSP00000302896,9606.ENSP00000306080,9606.ENSP00000308179,9606.ENSP00000310448,9606.ENSP00000313420,9606.ENSP00000328251,9606.ENSP00000338862,9606.ENSP00000339095,9606.ENSP00000339795,…	FASTKD2,MRPS7,RPS16,NAT10,UTP6,DDX18,NOP58,NHP2,PWP2,NPM1,RPS9,RNMTL1,WDR3,SART1,PRKDC,MINA,BRIX1,RPS7,RPL7,RPS2,LYAR,RPL3,RPS17,RPSA,DDX21,WDR55,GTPBP4,DKC1,RPL5,RPL7A,RPL10A,RPL11,CUL4A,RPS6,NOP56,MYBBP1A,NOP2,ERCC2,XRCC5,RPL14,RPS8,DDX17,CUL4B,METTL15,EXOSC6,RPL6,DHX30,EBNA1BP2,RPL10,RPS24,NMD3,RPL35A,WDR36,RPL26L1,RPLP0,TBL3,RSL1D1,RPL27,RPS15,RPS19,RPS10,DDX27	6.14e-25	1.25e-22	Ribosome biogenesis
221	Process	GO:0072594	74	433	9606	9606.ENSP00000221418,9606.ENSP00000223641,9606.ENSP00000243253,9606.ENSP00000251453,9606.ENSP00000261667,9606.ENSP00000264167,9606.ENSP00000265044,9606.ENSP00000267842,9606.ENSP00000267884,9606.ENSP00000268379,9606.ENSP00000269305,9606.ENSP00000284320,9606.ENSP00000287295,9606.ENSP00000290158,9606.ENSP00000295767,9606.ENSP00000302896,9606.ENSP00000302961,9606.ENSP00000307889,9606.ENSP00000309334,…	ECH1,SEC61B,SEC61A1,RPS16,KPNA3,AGPS,SSR3,SLC27A2,SRP14,UQCRC2,TP53,TOMM70A,AIFM1,KPNB1,CHCHD4,RPS9,HSPA4,RPL13,RPL15,RPL4,USP9X,RPS15A,RPLP2,SRPR,KPNA4,HSP90AA1,TNPO1,RPS7,RPL7,RPS2,RPL3,RPLP1,RPS17,RPS3A,RPSA,RPL22,AP3D1,AGK,TOMM20,GNPAT,RPL5,LRRC1,RPL7A,RPS4X,RPL10A,HMGCL,RPL11,ECI2,RPS6,SLC25A6,HSPD1,RPL34,RPL14,RPS8,RPL9,RPL6,RPL10,RPS24,RPL35A,HSD17B4,NDUFA13,RPS20,KPNA2,TIMM50,RPL18,RPLP0,…	1.73e-24	3.47e-22	Establishment of protein localization to organelle
222	Process	GO:0019538	288	4251	9606	9606.ENSP00000006777,9606.ENSP00000011619,9606.ENSP00000012049,9606.ENSP00000081029,9606.ENSP00000177742,9606.ENSP00000196061,9606.ENSP00000205402,9606.ENSP00000209873,9606.ENSP00000212015,9606.ENSP00000215829,9606.ENSP00000216044,9606.ENSP00000216190,9606.ENSP00000216455,9606.ENSP00000216554,9606.ENSP00000217244,9606.ENSP00000217964,9606.ENSP00000218348,9606.ENSP00000219548,9606.ENSP00000220849,…	RHBDD2,RANBP9,QPCTL,MRPS35,MRPS34,PLOD1,DLD,AAAS,SIRT1,SNRPD3,GTPBP1,EIF3D,PSMA3,EIF5,CSNK2A1,TBL1X,USP11,STUB1,EIF3E,PSMA2,FKTN,SEC61B,CCDC47,PRPF19,MOGS,LEPRE1,RPN2,NEK9,ZC3HAV1,CHPF,MRPS7,EIF3K,CLN6,RPS16,PPIL4,CHSY1,PTCD3,ILKAP,EIF2S1,CDK7,CDK4,HTRA2,MRPS9,IGF2BP3,MRPS18B,GTF2H4,PSMC1,PSMD11,PTPLAD1,FAF2,SMAD2,PSMB1,CSNK2A2,UFD1L,P4HA1,DNAJC10,HAT1,MUL1,COPS4,ADD1,FAM188B,GET4,GTF2H1,GID8,UQC…	2.79e-24	5.52e-22	Protein metabolic process
223	Process	GO:0006886	115	999	9606	9606.ENSP00000209873,9606.ENSP00000221418,9606.ENSP00000223641,9606.ENSP00000243253,9606.ENSP00000244020,9606.ENSP00000244763,9606.ENSP00000251453,9606.ENSP00000253861,9606.ENSP00000258962,9606.ENSP00000260643,9606.ENSP00000261636,9606.ENSP00000261667,9606.ENSP00000261842,9606.ENSP00000261942,9606.ENSP00000263202,9606.ENSP00000263461,9606.ENSP00000264167,9606.ENSP00000265044,9606.ENSP00000267842,…	AAAS,ECH1,SEC61B,SEC61A1,SRSF6,SSR1,RPS16,EXOC4,SRSF1,PREB,ARL1,KPNA3,AP4E1,FAF2,UFD1L,WDR11,AGPS,SSR3,SLC27A2,SRP14,UQCRC2,TP53,TOMM70A,AIFM1,KPNB1,AP2M1,CHCHD4,NPM1,HSPA9,RPS9,HSPA4,TUB,SEC23A,RPL13,RPL15,SNX33,RPL4,USP9X,RPS15A,RPLP2,SRSF7,SRRM1,AP2A2,SRPR,NPLOC4,KPNA4,HSP90AA1,TNPO1,RPS7,RPL7,RPS2,SEC24C,ICMT,RPL3,RPLP1,RPS17,RPS3A,RPSA,RPL22,HNRNPA2B1,AP3D1,AGK,VCP,AP2A1,TOMM20,GNPAT,RAB13,A…	3.38e-24	6.59e-22	Intracellular protein transport
224	Process	GO:0034613	152	1610	9606	9606.ENSP00000209873,9606.ENSP00000220325,9606.ENSP00000221418,9606.ENSP00000223641,9606.ENSP00000227524,9606.ENSP00000242067,9606.ENSP00000243253,9606.ENSP00000244020,9606.ENSP00000244763,9606.ENSP00000245157,9606.ENSP00000251453,9606.ENSP00000253861,9606.ENSP00000258739,9606.ENSP00000258962,9606.ENSP00000260643,9606.ENSP00000261636,9606.ENSP00000261667,9606.ENSP00000261842,9606.ENSP00000261942,…	AAAS,EHD4,ECH1,SEC61B,PRPF19,BBS9,SEC61A1,SRSF6,SSR1,BBS2,RPS16,EXOC4,KDELR2,SRSF1,PREB,ARL1,KPNA3,AP4E1,FAF2,DNAJA3,UFD1L,PACSIN2,WDR11,AGPS,SSR3,GET4,SLC27A2,SRP14,BBS4,UQCRC2,TP53,ANK3,TOMM70A,AIFM1,KPNB1,AP2M1,CHCHD4,NPM1,HSPA9,RPS9,HSPA4,MTCH2,TUB,SEC23A,RPL13,RPL15,SNX33,RPL4,USP9X,BBS1,RPS15A,RPLP2,CARM1,SRSF7,SRRM1,AP2A2,SRPR,KDELR1,NPLOC4,KPNA4,HSP90AA1,TNPO1,RPS7,RPL7,RPS2,SEC24C,ICMT,V…	7.19e-24	1.38e-21	Cellular protein localization
225	Process	GO:0090150	58	267	9606	9606.ENSP00000223641,9606.ENSP00000243253,9606.ENSP00000244763,9606.ENSP00000245157,9606.ENSP00000251453,9606.ENSP00000253861,9606.ENSP00000265044,9606.ENSP00000265857,9606.ENSP00000267884,9606.ENSP00000280772,9606.ENSP00000302896,9606.ENSP00000302961,9606.ENSP00000307889,9606.ENSP00000309334,9606.ENSP00000311430,9606.ENSP00000317469,9606.ENSP00000318646,9606.ENSP00000322419,9606.ENSP00000328023,…	SEC61B,SEC61A1,SSR1,BBS2,RPS16,EXOC4,SSR3,GET4,SRP14,ANK3,RPS9,HSPA4,RPL13,RPL15,RPL4,BBS1,RPS15A,RPLP2,SRPR,HSP90AA1,RPS7,RPL7,RPS2,ICMT,RPL3,RPLP1,RPS17,RPS3A,RPSA,RPL22,AGK,RPL5,LRRC1,RPL7A,RPS4X,RPL10A,RPL11,BAG6,RPS6,MLLT4,RPL34,RPL14,RPS8,RPL9,RPL6,RPL10,RPS24,RPL35A,NDUFA13,RPS20,RPL18,RPLP0,RPL28,RPL36,RPL27,RPS15,RPS19,RPS10	8.1e-24	1.53e-21	Establishment of protein localization to membrane
226	Process	GO:0006612	47	165	9606	9606.ENSP00000223641,9606.ENSP00000243253,9606.ENSP00000244763,9606.ENSP00000251453,9606.ENSP00000253861,9606.ENSP00000265044,9606.ENSP00000267884,9606.ENSP00000302896,9606.ENSP00000307889,9606.ENSP00000309334,9606.ENSP00000311430,9606.ENSP00000318646,9606.ENSP00000322419,9606.ENSP00000328023,9606.ENSP00000339095,9606.ENSP00000339795,9606.ENSP00000341885,9606.ENSP00000343552,9606.ENSP00000346001,…	SEC61B,SEC61A1,SSR1,RPS16,EXOC4,SSR3,SRP14,RPS9,RPL13,RPL15,RPL4,RPS15A,RPLP2,SRPR,RPS7,RPL7,RPS2,ICMT,RPL3,RPLP1,RPS17,RPS3A,RPSA,RPL22,RPL5,RPL7A,RPS4X,RPL10A,RPL11,RPS6,RPL34,RPL14,RPS8,RPL9,RPL6,RPL10,RPS24,RPL35A,RPS20,RPL18,RPLP0,RPL28,RPL36,RPL27,RPS15,RPS19,RPS10	1.16e-23	2.13e-21	Protein targeting to membrane
227	Process	GO:0006397	75	468	9606	9606.ENSP00000215793,9606.ENSP00000215829,9606.ENSP00000221455,9606.ENSP00000225792,9606.ENSP00000227524,9606.ENSP00000228284,9606.ENSP00000244020,9606.ENSP00000244520,9606.ENSP00000256443,9606.ENSP00000257181,9606.ENSP00000258962,9606.ENSP00000259895,9606.ENSP00000261531,9606.ENSP00000261973,9606.ENSP00000263063,9606.ENSP00000263694,9606.ENSP00000265963,9606.ENSP00000266079,9606.ENSP00000267812,…	SF3A1,SNRPD3,CLASRP,DDX5,PRPF19,SART3,SRSF6,SNRPC,CDK7,PRPF38A,SRSF1,GTF2H4,SNW1,RBM25,MTPAP,SNRNP40,GTF2H1,PRPF6,MFAP1,ERCC3,TCERG1,PCBP1,SART1,DDX23,USP39,PABPC1,HNRNPD,SNRNP200,SF3B2,PRPF31,HNRNPM,SRSF7,SRRM1,SF3B1,DHX15,HNRNPA1,SNRPD2,THRAP3,HNRNPA2B1,CGI-74,PTBP1,HNRNPA1L2,PCBP2,CTNNBL1,QKI,DHX9,SYNCRIP,AHCYL1,RBMX,CDC5L,SRPK1,AAR2,PRPF4,HNRNPR,DHX16,DDX1,ERCC2,DDX17,SMU1,AKAP8L,KHSRP,TFIP11…	2.64e-23	4.77e-21	mRNA processing
228	Process	GO:0008380	69	396	9606	9606.ENSP00000215793,9606.ENSP00000215829,9606.ENSP00000221455,9606.ENSP00000225792,9606.ENSP00000227524,9606.ENSP00000228284,9606.ENSP00000244020,9606.ENSP00000244520,9606.ENSP00000257181,9606.ENSP00000258962,9606.ENSP00000261531,9606.ENSP00000261973,9606.ENSP00000263694,9606.ENSP00000266079,9606.ENSP00000267812,9606.ENSP00000296702,9606.ENSP00000305556,9606.ENSP00000310448,9606.ENSP00000310723,…	SF3A1,SNRPD3,CLASRP,DDX5,PRPF19,SART3,SRSF6,SNRPC,PRPF38A,SRSF1,SNW1,RBM25,SNRNP40,PRPF6,MFAP1,TCERG1,PCBP1,SART1,DDX23,USP39,PABPC1,HNRNPD,SNRNP200,SF3B2,PRPF31,PPP2R1A,HNRNPM,SRSF7,SRRM1,SF3B1,DHX15,HNRNPA1,SNRPD2,THRAP3,HNRNPA2B1,CGI-74,PTBP1,HNRNPA1L2,PCBP2,CTNNBL1,QKI,DHX9,SYNCRIP,RBMX,CDC5L,SRPK1,AAR2,PRPF4,HNRNPR,DHX16,DDX1,TRPT1,DDX17,SMU1,AKAP8L,KHSRP,TFIP11,EFTUD2,JMJD6,IK,HNRNPF,ECD,SN…	2.64e-23	4.77e-21	RNA splicing
229	Process	GO:0045184	148	1564	9606	9606.ENSP00000209873,9606.ENSP00000221418,9606.ENSP00000223641,9606.ENSP00000230449,9606.ENSP00000242067,9606.ENSP00000243253,9606.ENSP00000244020,9606.ENSP00000244763,9606.ENSP00000245157,9606.ENSP00000247461,9606.ENSP00000249647,9606.ENSP00000251453,9606.ENSP00000253861,9606.ENSP00000258098,9606.ENSP00000258739,9606.ENSP00000258962,9606.ENSP00000260643,9606.ENSP00000261636,9606.ENSP00000261667,…	AAAS,ECH1,SEC61B,EXOC2,BBS9,SEC61A1,SRSF6,SSR1,BBS2,CANX,SNAP23,RPS16,EXOC4,RAB11FIP5,KDELR2,SRSF1,PREB,ARL1,KPNA3,AP4E1,FAF2,SMAD2,UFD1L,WDR11,AGPS,BBS7,SSR3,GET4,SLC27A2,SRP14,BBS4,UQCRC2,TP53,EXOC6B,ANK3,TOMM70A,AIFM1,KPNB1,AP2M1,BBS5,CHCHD4,NPM1,HSPA9,RPS9,HSPA4,TUB,SEC23A,AGAP1,RPL13,RPL15,SNX33,RPL4,USP9X,SNX18,TCP1,BBS1,RPS15A,RPLP2,SRSF7,SRRM1,AP2A2,SRPR,KDELR1,RAB11FIP1,NPLOC4,EXOC7,KPNA…	2.65e-23	4.77e-21	Establishment of protein localization
230	Process	GO:0015031	143	1486	9606	9606.ENSP00000209873,9606.ENSP00000221418,9606.ENSP00000223641,9606.ENSP00000230449,9606.ENSP00000242067,9606.ENSP00000243253,9606.ENSP00000244020,9606.ENSP00000244763,9606.ENSP00000245157,9606.ENSP00000247461,9606.ENSP00000249647,9606.ENSP00000251453,9606.ENSP00000253861,9606.ENSP00000258098,9606.ENSP00000258739,9606.ENSP00000258962,9606.ENSP00000260643,9606.ENSP00000261636,9606.ENSP00000261667,…	AAAS,ECH1,SEC61B,EXOC2,BBS9,SEC61A1,SRSF6,SSR1,BBS2,CANX,SNAP23,RPS16,EXOC4,RAB11FIP5,KDELR2,SRSF1,PREB,ARL1,KPNA3,AP4E1,FAF2,SMAD2,UFD1L,WDR11,AGPS,BBS7,SSR3,SLC27A2,SRP14,BBS4,UQCRC2,TP53,EXOC6B,ANK3,TOMM70A,AIFM1,KPNB1,AP2M1,BBS5,CHCHD4,NPM1,HSPA9,RPS9,HSPA4,TUB,SEC23A,AGAP1,RPL13,RPL15,SNX33,RPL4,USP9X,SNX18,TCP1,BBS1,RPS15A,RPLP2,SRSF7,SRRM1,AP2A2,SRPR,KDELR1,RAB11FIP1,NPLOC4,EXOC7,KPNA4,HSP…	4.01e-23	6.96e-21	Protein transport
231	Process	GO:0000956	49	194	9606	9606.ENSP00000220849,9606.ENSP00000225792,9606.ENSP00000251453,9606.ENSP00000263063,9606.ENSP00000302896,9606.ENSP00000307889,9606.ENSP00000309334,9606.ENSP00000311430,9606.ENSP00000313007,9606.ENSP00000318646,9606.ENSP00000322419,9606.ENSP00000324804,9606.ENSP00000325074,9606.ENSP00000339095,9606.ENSP00000339795,9606.ENSP00000341885,9606.ENSP00000346001,9606.ENSP00000346037,9606.ENSP00000346046,…	EIF3E,DDX5,RPS16,MTPAP,RPS9,RPL13,RPL15,RPL4,PABPC1,RPS15A,RPLP2,PPP2R1A,PPP2R2A,RPS7,RPL7,RPS2,RPL3,RPLP1,RPS17,RPS3A,RPSA,RPL22,THRAP3,HBS1L,RPL5,RPL7A,RPS4X,RPL10A,RPL11,RPS6,RPL34,RPL14,RPS8,PARN,EXOSC6,RPL9,RPL6,RPL10,RPS24,RPL35A,RPS20,RPL18,RPLP0,RPL28,RPL36,RPL27,RPS15,RPS19,RPS10	1.09e-22	1.87e-20	Nuclear-transcribed mRNA catabolic process
232	Process	GO:0071705	161	1823	9606	9606.ENSP00000209873,9606.ENSP00000221418,9606.ENSP00000223641,9606.ENSP00000230449,9606.ENSP00000242067,9606.ENSP00000243253,9606.ENSP00000244020,9606.ENSP00000244763,9606.ENSP00000245157,9606.ENSP00000247461,9606.ENSP00000249647,9606.ENSP00000251453,9606.ENSP00000253861,9606.ENSP00000253925,9606.ENSP00000258098,9606.ENSP00000258729,9606.ENSP00000258739,9606.ENSP00000258962,9606.ENSP00000260643,…	AAAS,ECH1,SEC61B,EXOC2,BBS9,SEC61A1,SRSF6,SSR1,BBS2,CANX,SNAP23,RPS16,EXOC4,PPFIA1,RAB11FIP5,IGF2BP3,KDELR2,SRSF1,PREB,LRPPRC,SLC7A5,ARL1,KPNA3,AP4E1,FAF2,SMAD2,UFD1L,WDR11,AGPS,BBS7,SSR3,SLC27A2,SRP14,BBS4,UQCRC2,TP53,EXOC6B,ANK3,TOMM70A,AIFM1,KPNB1,IGF2BP1,AP2M1,BBS5,CHCHD4,NPM1,HSPA9,RPS9,HSPA4,TUB,SEC23A,AGAP1,RPL13,RPL15,SNX33,RPL4,USP9X,SNX18,TCP1,BBS1,RPS15A,SLC25A22,RPLP2,SRSF7,SRRM1,AP2A…	1.51e-22	2.56e-20	Nitrogen compound transport
233	Process	GO:0033036	196	2473	9606	9606.ENSP00000209873,9606.ENSP00000220325,9606.ENSP00000221418,9606.ENSP00000223641,9606.ENSP00000225737,9606.ENSP00000227524,9606.ENSP00000230449,9606.ENSP00000242067,9606.ENSP00000243253,9606.ENSP00000244020,9606.ENSP00000244763,9606.ENSP00000245157,9606.ENSP00000247461,9606.ENSP00000249647,9606.ENSP00000251453,9606.ENSP00000251527,9606.ENSP00000253861,9606.ENSP00000258098,9606.ENSP00000258729,…	AAAS,EHD4,ECH1,SEC61B,AKAP10,PRPF19,EXOC2,BBS9,SEC61A1,SRSF6,SSR1,BBS2,CANX,SNAP23,RPS16,ESYT2,EXOC4,RAB11FIP5,IGF2BP3,KDELR2,SRSF1,PREB,LRPPRC,ARL1,KPNA3,AP4E1,FAF2,SMAD2,DNAJA3,UFD1L,PACSIN2,WDR11,AGPS,NOP58,BBS7,SSR3,CPT1A,GET4,PRPF6,SLC27A2,SRP14,BBS4,UQCRC2,TP53,EXOC6B,ANK3,TOMM70A,ERCC3,AIFM1,KPNB1,IGF2BP1,AP2M1,BBS5,STK11IP,CHCHD4,NPM1,HSPA9,CCT2,SLC27A4,RPS9,HSPA4,MTCH2,TUB,SEC23A,AGAP1,R…	1.61e-22	2.69e-20	Macromolecule localization
234	Process	GO:0009056	173	2042	9606	9606.ENSP00000006777,9606.ENSP00000168216,9606.ENSP00000205402,9606.ENSP00000212015,9606.ENSP00000216455,9606.ENSP00000217244,9606.ENSP00000217964,9606.ENSP00000218348,9606.ENSP00000219548,9606.ENSP00000220849,9606.ENSP00000221418,9606.ENSP00000223321,9606.ENSP00000223641,9606.ENSP00000225726,9606.ENSP00000225792,9606.ENSP00000227524,9606.ENSP00000249806,9606.ENSP00000251453,9606.ENSP00000258080,…	RHBDD2,HSD17B10,DLD,SIRT1,PSMA3,CSNK2A1,TBL1X,USP11,STUB1,EIF3E,ECH1,PSMA2,SEC61B,CCDC47,DDX5,PRPF19,CLN6,RPS16,HTRA2,PSMC1,PSMD11,FAF2,PSMB1,CSNK2A2,SAMHD1,MTPAP,PLD2,UFD1L,ILVBL,DNAJC10,ACAD11,VDAC1,CPT1A,ACAT1,GET4,GID8,SLC27A2,COPS3,GID4,TP53,PSMB6,GLUD1,USP15,PLBD2,RMND5A,TOMM70A,KPNB1,MCAT,PSMB4,AP2M1,PSME3,SLC27A4,MAEA,RPS9,RPL13,RPL15,PSMD1,RPL4,PABPC1,HNRNPD,USP9X,YME1L1,RPS15A,RPLP2,UBE…	1.66e-22	2.73e-20	Catabolic process
235	Process	GO:1901566	133	1346	9606	9606.ENSP00000081029,9606.ENSP00000177742,9606.ENSP00000205402,9606.ENSP00000215567,9606.ENSP00000216044,9606.ENSP00000216190,9606.ENSP00000216484,9606.ENSP00000216554,9606.ENSP00000216605,9606.ENSP00000217244,9606.ENSP00000217971,9606.ENSP00000220849,9606.ENSP00000223528,9606.ENSP00000232607,9606.ENSP00000233616,9606.ENSP00000237530,9606.ENSP00000243776,9606.ENSP00000245539,9606.ENSP00000248342,…	MRPS35,MRPS34,DLD,TECR,GTPBP1,EIF3D,SPTLC2,EIF5,MTHFD1,CSNK2A1,PGRMC1,EIF3E,FKTN,UMPS,MOGS,RPN2,CHPF,MRPS7,EIF3K,RPS16,CHSY1,PTCD3,EIF2S1,AMPD2,MRPS9,IGF2BP3,MRPS18B,PTPLAD1,CSNK2A2,SPTLC1,ACAT1,MRPS5,CDKAL1,GLUD1,HSD17B12,DENR,LPCAT1,EIF5B,FLAD1,RPN1,GCN1L1,RPS9,RPL13,RPL15,RPL4,PABPC1,ABCF1,MRPS31,CYC1,MPI,RPS15A,UGDH,MRPS23,FARSA,RPLP2,TUFM,EIF3C,PRKD1,MRPL12,RPS7,RPL7,RPS2,VAPA,ALDH3A2,RPL3,R…	2.12e-22	3.45e-20	Organonitrogen compound biosynthetic process
236	Process	GO:0016043	335	5447	9606	9606.ENSP00000005260,9606.ENSP00000011619,9606.ENSP00000081029,9606.ENSP00000168216,9606.ENSP00000177742,9606.ENSP00000184266,9606.ENSP00000200457,9606.ENSP00000209873,9606.ENSP00000212015,9606.ENSP00000215793,9606.ENSP00000215829,9606.ENSP00000216122,9606.ENSP00000216190,9606.ENSP00000216554,9606.ENSP00000217964,9606.ENSP00000220325,9606.ENSP00000220849,9606.ENSP00000221418,9606.ENSP00000225726,…	BAIAP2L1,RANBP9,MRPS35,HSD17B10,MRPS34,NDUFB4,TRIP6,AAAS,SIRT1,SF3A1,SNRPD3,MCM5,EIF3D,EIF5,TBL1X,EHD4,EIF3E,ECH1,CCDC47,PRPF19,SART3,NR3C1,FASTKD2,NEK9,PFN2,BBS9,SEC61A1,SRSF6,SNRPC,BBS2,MRPS7,VASP,EIF3K,SNAP23,CLN6,ESYT2,EXOC4,PPFIA1,PTCD3,PI4KA,EIF2S1,CDK7,CDK4,HTRA2,DYNC1LI2,MRPS9,SRSF1,PDCL,MRPS18B,GTF2H4,PREB,ARL1,KPNA3,PSMD11,FAF2,SMAD2,DNAJA3,CHCHD3,SAMHD1,PLD2,CCDC6,PACSIN2,WDR11,P4HA1,N…	3.62e-22	5.74e-20	Cellular component organization
237	Process	GO:0006402	50	214	9606	9606.ENSP00000220849,9606.ENSP00000225792,9606.ENSP00000251453,9606.ENSP00000263063,9606.ENSP00000302896,9606.ENSP00000307889,9606.ENSP00000309334,9606.ENSP00000311430,9606.ENSP00000313007,9606.ENSP00000318646,9606.ENSP00000322419,9606.ENSP00000324804,9606.ENSP00000325074,9606.ENSP00000339095,9606.ENSP00000339795,9606.ENSP00000341885,9606.ENSP00000346001,9606.ENSP00000346037,9606.ENSP00000346046,…	EIF3E,DDX5,RPS16,MTPAP,RPS9,RPL13,RPL15,RPL4,PABPC1,RPS15A,RPLP2,PPP2R1A,PPP2R2A,RPS7,RPL7,RPS2,RPL3,RPLP1,RPS17,RPS3A,RPSA,RPL22,THRAP3,HBS1L,RPL5,RPL7A,RPS4X,RPL10A,RPL11,RPS6,RPL34,RPL14,RPS8,KHSRP,PARN,EXOSC6,RPL9,RPL6,RPL10,RPS24,RPL35A,RPS20,RPL18,RPLP0,RPL28,RPL36,RPL27,RPS15,RPS19,RPS10	7.36e-22	1.15e-19	mRNA catabolic process
238	Process	GO:0000375	58	297	9606	9606.ENSP00000215793,9606.ENSP00000215829,9606.ENSP00000225792,9606.ENSP00000227524,9606.ENSP00000228284,9606.ENSP00000244020,9606.ENSP00000244520,9606.ENSP00000257181,9606.ENSP00000258962,9606.ENSP00000261531,9606.ENSP00000263694,9606.ENSP00000266079,9606.ENSP00000267812,9606.ENSP00000305556,9606.ENSP00000310448,9606.ENSP00000310723,9606.ENSP00000312981,9606.ENSP00000313007,9606.ENSP00000313199,…	SF3A1,SNRPD3,DDX5,PRPF19,SART3,SRSF6,SNRPC,PRPF38A,SRSF1,SNW1,SNRNP40,PRPF6,MFAP1,PCBP1,SART1,DDX23,USP39,PABPC1,HNRNPD,SNRNP200,SF3B2,PRPF31,HNRNPM,SRSF7,SRRM1,SF3B1,DHX15,HNRNPA1,SNRPD2,HNRNPA2B1,CGI-74,PTBP1,PCBP2,CTNNBL1,DHX9,SYNCRIP,RBMX,CDC5L,SRPK1,AAR2,PRPF4,HNRNPR,DHX16,DDX1,DDX17,SMU1,KHSRP,TFIP11,EFTUD2,IK,HNRNPF,SNRPB,DDX41,CLNS1A,LUC7L2,PRPF8,SNRNP70,RSRC1	7.84e-22	1.21e-19	RNA splicing, via transesterification reactions
239	Process	GO:0000398	57	294	9606	9606.ENSP00000215793,9606.ENSP00000215829,9606.ENSP00000225792,9606.ENSP00000227524,9606.ENSP00000228284,9606.ENSP00000244020,9606.ENSP00000244520,9606.ENSP00000257181,9606.ENSP00000258962,9606.ENSP00000261531,9606.ENSP00000263694,9606.ENSP00000266079,9606.ENSP00000267812,9606.ENSP00000305556,9606.ENSP00000310448,9606.ENSP00000310723,9606.ENSP00000312981,9606.ENSP00000313007,9606.ENSP00000313199,…	SF3A1,SNRPD3,DDX5,PRPF19,SART3,SRSF6,SNRPC,PRPF38A,SRSF1,SNW1,SNRNP40,PRPF6,MFAP1,PCBP1,SART1,DDX23,USP39,PABPC1,HNRNPD,SNRNP200,SF3B2,PRPF31,HNRNPM,SRSF7,SRRM1,SF3B1,DHX15,HNRNPA1,SNRPD2,HNRNPA2B1,CGI-74,PTBP1,PCBP2,CTNNBL1,DHX9,SYNCRIP,RBMX,CDC5L,SRPK1,AAR2,PRPF4,HNRNPR,DHX16,DDX1,DDX17,SMU1,TFIP11,EFTUD2,IK,HNRNPF,SNRPB,DDX41,CLNS1A,LUC7L2,PRPF8,SNRNP70,RSRC1	2.43e-21	3.67e-19	mRNA splicing, via spliceosome
240	Process	GO:0008104	175	2139	9606	9606.ENSP00000209873,9606.ENSP00000220325,9606.ENSP00000221418,9606.ENSP00000223641,9606.ENSP00000225737,9606.ENSP00000227524,9606.ENSP00000230449,9606.ENSP00000242067,9606.ENSP00000243253,9606.ENSP00000244020,9606.ENSP00000244763,9606.ENSP00000245157,9606.ENSP00000247461,9606.ENSP00000249647,9606.ENSP00000251453,9606.ENSP00000253861,9606.ENSP00000258098,9606.ENSP00000258739,9606.ENSP00000258962,…	AAAS,EHD4,ECH1,SEC61B,AKAP10,PRPF19,EXOC2,BBS9,SEC61A1,SRSF6,SSR1,BBS2,CANX,SNAP23,RPS16,EXOC4,RAB11FIP5,KDELR2,SRSF1,PREB,ARL1,KPNA3,AP4E1,FAF2,SMAD2,DNAJA3,UFD1L,PACSIN2,WDR11,AGPS,BBS7,SSR3,GET4,SLC27A2,SRP14,BBS4,UQCRC2,TP53,EXOC6B,ANK3,TOMM70A,ERCC3,AIFM1,KPNB1,AP2M1,BBS5,STK11IP,CHCHD4,NPM1,HSPA9,RPS9,HSPA4,MTCH2,TUB,SEC23A,AGAP1,RPL13,RPL15,SNX33,RPL4,USP9X,SNX18,TCP1,BBS1,RPS15A,RPLP2,CAR…	2.93e-21	4.33e-19	Protein localization
241	Process	GO:0031329	100	875	9606	9606.ENSP00000212015,9606.ENSP00000216044,9606.ENSP00000216455,9606.ENSP00000216484,9606.ENSP00000217244,9606.ENSP00000219548,9606.ENSP00000223321,9606.ENSP00000236980,9606.ENSP00000242351,9606.ENSP00000250113,9606.ENSP00000253861,9606.ENSP00000255631,9606.ENSP00000258080,9606.ENSP00000258729,9606.ENSP00000260665,9606.ENSP00000261303,9606.ENSP00000261712,9606.ENSP00000262193,9606.ENSP00000262506,…	SIRT1,GTPBP1,PSMA3,SPTLC2,CSNK2A1,STUB1,PSMA2,FASTKD2,ZC3HAV1,FXR2,EXOC4,HSPBP1,HTRA2,IGF2BP3,LRPPRC,PSMC1,PSMD11,PSMB1,CSNK2A2,SPTLC1,MUL1,BBS7,VDAC1,CPT1A,TP53,PSMB6,AIFM1,IGF2BP1,PSMB4,PSME3,NPM1,PSMD1,FBXW8,SNX33,PABPC1,HNRNPD,HNRNPM,PRKD1,EXOC7,HSP90AA1,TNPO1,MTDH,BAG5,RPS7,HUWE1,PTK2,USP7,NRDE2,THRAP3,NRD1,PIP4K2C,PSMD12,ATP2B4,RAD23B,ARNT,VCP,DDA1,MSN,PSMB5,DISC1,EZR,DHX9,PSMD4,UFL1,DKC1,S…	7.69e-21	1.12e-18	Regulation of cellular catabolic process
242	Process	GO:1903311	60	338	9606	9606.ENSP00000216044,9606.ENSP00000216455,9606.ENSP00000223321,9606.ENSP00000225792,9606.ENSP00000227524,9606.ENSP00000228284,9606.ENSP00000236980,9606.ENSP00000242351,9606.ENSP00000244020,9606.ENSP00000250113,9606.ENSP00000258729,9606.ENSP00000258962,9606.ENSP00000261303,9606.ENSP00000261531,9606.ENSP00000261712,9606.ENSP00000261973,9606.ENSP00000262193,9606.ENSP00000270586,9606.ENSP00000290341,…	GTPBP1,PSMA3,PSMA2,DDX5,PRPF19,SART3,FASTKD2,ZC3HAV1,SRSF6,FXR2,IGF2BP3,SRSF1,PSMC1,SNW1,PSMD11,RBM25,PSMB1,PSMB6,IGF2BP1,PSMB4,PSME3,NPM1,PSMD1,PABPC1,HNRNPD,NCL,HNRNPM,SRSF7,TNPO1,HNRNPA1,THRAP3,HNRNPA2B1,PSMD12,PTBP1,QKI,PSMB5,DHX9,PSMD4,SYNCRIP,AHCYL1,RBMX,SERBP1,SRPK1,HNRNPR,IGF2BP2,DDX17,SMU1,KHSRP,PSMD14,PARN,PSMC2,JMJD6,IK,PSMD13,EXOSC6,PSMC6,ANP32A,SUPT5H,SNRNP70,PSMC3	9.82e-21	1.42e-18	Regulation of mRNA metabolic process
243	Process	GO:0009894	110	1038	9606	9606.ENSP00000209873,9606.ENSP00000212015,9606.ENSP00000216044,9606.ENSP00000216455,9606.ENSP00000216484,9606.ENSP00000217244,9606.ENSP00000219548,9606.ENSP00000223321,9606.ENSP00000236980,9606.ENSP00000242351,9606.ENSP00000250113,9606.ENSP00000253861,9606.ENSP00000255631,9606.ENSP00000257904,9606.ENSP00000258080,9606.ENSP00000258729,9606.ENSP00000260665,9606.ENSP00000261303,9606.ENSP00000261712,…	AAAS,SIRT1,GTPBP1,PSMA3,SPTLC2,CSNK2A1,STUB1,PSMA2,FASTKD2,ZC3HAV1,FXR2,EXOC4,HSPBP1,CDK4,HTRA2,IGF2BP3,LRPPRC,PSMC1,PSMD11,PSMB1,CSNK2A2,SPTLC1,MUL1,BBS7,VDAC1,CPT1A,TP53,PSMB6,LPCAT1,AIFM1,HMGCR,IGF2BP1,PSMB4,PSME3,NPM1,PSMD1,FBXW8,SNX33,PABPC1,HNRNPD,HNRNPM,SMAD3,PRKD1,EXOC7,HSP90AA1,TNPO1,MTDH,BAG5,RPS7,HUWE1,PTK2,USP7,NRDE2,THRAP3,NRD1,PIP4K2C,PSMD12,ATP2B4,RAD23B,ARNT,VCP,DDA1,MSN,PSMB5,DIS…	1.38e-20	1.97e-18	Regulation of catabolic process
244	Process	GO:0044419	160	1899	9606	9606.ENSP00000005260,9606.ENSP00000209873,9606.ENSP00000212015,9606.ENSP00000216190,9606.ENSP00000216455,9606.ENSP00000218348,9606.ENSP00000223321,9606.ENSP00000242351,9606.ENSP00000243253,9606.ENSP00000247461,9606.ENSP00000251453,9606.ENSP00000255882,9606.ENSP00000257904,9606.ENSP00000261531,9606.ENSP00000261667,9606.ENSP00000262193,9606.ENSP00000262375,9606.ENSP00000262878,9606.ENSP00000265333,…	BAIAP2L1,AAAS,SIRT1,EIF3D,PSMA3,USP11,PSMA2,ZC3HAV1,SEC61A1,CANX,RPS16,PI4KA,CDK4,SNW1,KPNA3,PSMB1,DNAJA3,SAMHD1,VDAC1,NBN,IQGAP1,TP53,PSMB6,DYNC1LI1,CCT5,USP15,DENR,ERCC3,KPNB1,PSMB4,AP2M1,PSME3,NPM1,PPIB,RPS9,COPS6,PCBP1,WDR48,RPL13,RPL15,RPL4,PRKDC,TCP1,RPS15A,SF3B2,RPLP2,TUFM,TRIM25,CARM1,MRE11A,AP2A2,SMAD3,PRKD1,KPNA4,HSP90AA1,TNPO1,MTDH,RPS7,RPL7,HNRNPA1,RPS2,USP7,DNAJB12,VAPA,LYAR,RPL3,RPL…	1.73e-20	2.44e-18	Interspecies interaction between organisms
245	Process	GO:0072657	72	495	9606	9606.ENSP00000220325,9606.ENSP00000223641,9606.ENSP00000243253,9606.ENSP00000244763,9606.ENSP00000245157,9606.ENSP00000251453,9606.ENSP00000253861,9606.ENSP00000262375,9606.ENSP00000265044,9606.ENSP00000265857,9606.ENSP00000267884,9606.ENSP00000280772,9606.ENSP00000302896,9606.ENSP00000302961,9606.ENSP00000305426,9606.ENSP00000306881,9606.ENSP00000307889,9606.ENSP00000309334,9606.ENSP00000311430,…	EHD4,SEC61B,SEC61A1,SSR1,BBS2,RPS16,EXOC4,DNAJA3,SSR3,GET4,SRP14,ANK3,RPS9,HSPA4,TUB,SEC23A,RPL13,RPL15,RPL4,BBS1,RPS15A,RPLP2,SRPR,HSP90AA1,RPS7,RPL7,RPS2,ICMT,RPL3,RPLP1,RPS17,RPS3A,RPSA,RPL22,AP3D1,AGK,EZR,RAB13,RAP1A,RPL5,LRRC1,RPL7A,RPS4X,RPL10A,RPL11,BAG6,RPS6,MLLT4,ARL13B,RPL34,RPL14,RPS8,RDX,RPL9,RPL6,RPL10,RPS24,RPL35A,CDK5,NDUFA13,RPS20,C2CD5,RPL18,RPLP0,RPL28,RPL36,RPL27,RPS15,RPS19,EH…	2.9e-20	4.05e-18	Protein localization to membrane
246	Process	GO:0006401	51	247	9606	9606.ENSP00000220849,9606.ENSP00000225792,9606.ENSP00000251453,9606.ENSP00000263063,9606.ENSP00000302896,9606.ENSP00000307889,9606.ENSP00000309334,9606.ENSP00000311430,9606.ENSP00000313007,9606.ENSP00000313199,9606.ENSP00000318646,9606.ENSP00000322419,9606.ENSP00000324804,9606.ENSP00000325074,9606.ENSP00000339095,9606.ENSP00000339795,9606.ENSP00000341885,9606.ENSP00000346001,9606.ENSP00000346037,…	EIF3E,DDX5,RPS16,MTPAP,RPS9,RPL13,RPL15,RPL4,PABPC1,HNRNPD,RPS15A,RPLP2,PPP2R1A,PPP2R2A,RPS7,RPL7,RPS2,RPL3,RPLP1,RPS17,RPS3A,RPSA,RPL22,THRAP3,HBS1L,RPL5,RPL7A,RPS4X,RPL10A,RPL11,RPS6,RPL34,RPL14,RPS8,KHSRP,PARN,EXOSC6,RPL9,RPL6,RPL10,RPS24,RPL35A,RPS20,RPL18,RPLP0,RPL28,RPL36,RPL27,RPS15,RPS19,RPS10	3.09e-20	4.27e-18	RNA catabolic process
247	Process	GO:0006996	235	3450	9606	9606.ENSP00000005260,9606.ENSP00000011619,9606.ENSP00000168216,9606.ENSP00000184266,9606.ENSP00000209873,9606.ENSP00000212015,9606.ENSP00000216122,9606.ENSP00000217964,9606.ENSP00000220325,9606.ENSP00000221418,9606.ENSP00000225726,9606.ENSP00000228284,9606.ENSP00000231509,9606.ENSP00000236980,9606.ENSP00000238616,9606.ENSP00000239940,9606.ENSP00000242067,9606.ENSP00000243253,9606.ENSP00000245157,…	BAIAP2L1,RANBP9,HSD17B10,NDUFB4,AAAS,SIRT1,MCM5,TBL1X,EHD4,ECH1,CCDC47,SART3,NR3C1,FASTKD2,NEK9,PFN2,BBS9,SEC61A1,BBS2,MRPS7,VASP,SNAP23,CLN6,ESYT2,EIF2S1,HTRA2,DYNC1LI2,GTF2H4,PREB,ARL1,FAF2,DNAJA3,CHCHD3,PLD2,CCDC6,PACSIN2,WDR11,NDUFS3,HAT1,MCM6,AGPS,MUL1,COPS4,ADD2,BBS7,ADD1,NBN,GET4,GTF2H1,SLC27A2,BBS4,UQCRC2,COPS3,AFG3L2,TP53,DYNC1LI1,ARHGAP26,NHP2,USP15,DENR,ANK3,TOMM70A,ERCC3,AIFM1,ACTR1B,…	3.08e-19	4.21e-17	Organelle organization
248	Process	GO:0006810	275	4353	9606	9606.ENSP00000209873,9606.ENSP00000215829,9606.ENSP00000216455,9606.ENSP00000217971,9606.ENSP00000220325,9606.ENSP00000221418,9606.ENSP00000223321,9606.ENSP00000223641,9606.ENSP00000228318,9606.ENSP00000230449,9606.ENSP00000232607,9606.ENSP00000242067,9606.ENSP00000243253,9606.ENSP00000244020,9606.ENSP00000244763,9606.ENSP00000245157,9606.ENSP00000247461,9606.ENSP00000249647,9606.ENSP00000251453,…	AAAS,SNRPD3,PSMA3,PGRMC1,EHD4,ECH1,PSMA2,SEC61B,SLC25A3,EXOC2,UMPS,BBS9,SEC61A1,SRSF6,SSR1,BBS2,CANX,SNAP23,RPS16,ESYT2,EXOC4,PPFIA1,EIF2S1,CCT7,RAB11FIP5,DYNC1LI2,IGF2BP3,KDELR2,SRSF1,PREB,LRPPRC,PSMC1,SLC7A5,ARL1,KPNA3,PSMD11,AP4E1,FAF2,SMAD2,PSMB1,PLD2,UFD1L,PACSIN2,WDR11,AGPS,MUL1,ADD2,BBS7,ADD1,SSR3,VDAC1,CPT1A,SLC27A2,SRP14,BBS4,IQGAP1,UQCRC2,AFG3L2,TP53,PSMB6,EXOC6B,DYNC1LI1,CCT5,ANK3,LPCA…	1.14e-18	1.55e-16	Transport
249	Process	GO:0051234	280	4479	9606	9606.ENSP00000209873,9606.ENSP00000215829,9606.ENSP00000216455,9606.ENSP00000217971,9606.ENSP00000220325,9606.ENSP00000221418,9606.ENSP00000223321,9606.ENSP00000223641,9606.ENSP00000228318,9606.ENSP00000230449,9606.ENSP00000232607,9606.ENSP00000242067,9606.ENSP00000243253,9606.ENSP00000244020,9606.ENSP00000244763,9606.ENSP00000245157,9606.ENSP00000247461,9606.ENSP00000249647,9606.ENSP00000251453,…	AAAS,SNRPD3,PSMA3,PGRMC1,EHD4,ECH1,PSMA2,SEC61B,SLC25A3,EXOC2,UMPS,BBS9,SEC61A1,SRSF6,SSR1,BBS2,CANX,SNAP23,RPS16,ESYT2,EXOC4,PPFIA1,EIF2S1,CCT7,RAB11FIP5,DYNC1LI2,IGF2BP3,KDELR2,SRSF1,PREB,LRPPRC,PSMC1,SLC7A5,ARL1,KPNA3,PSMD11,AP4E1,FAF2,SMAD2,PSMB1,PLD2,UFD1L,PACSIN2,WDR11,AGPS,MUL1,ADD2,BBS7,ADD1,SSR3,VDAC1,CPT1A,GET4,SLC27A2,SRP14,BBS4,IQGAP1,UQCRC2,AFG3L2,TP53,PSMB6,EXOC6B,DYNC1LI1,CCT5,ANK3…	1.81e-18	2.42e-16	Establishment of localization
250	Process	GO:0071702	169	2173	9606	9606.ENSP00000209873,9606.ENSP00000221418,9606.ENSP00000223641,9606.ENSP00000230449,9606.ENSP00000242067,9606.ENSP00000243253,9606.ENSP00000244020,9606.ENSP00000244763,9606.ENSP00000245157,9606.ENSP00000247461,9606.ENSP00000249647,9606.ENSP00000251453,9606.ENSP00000251527,9606.ENSP00000253861,9606.ENSP00000253925,9606.ENSP00000258098,9606.ENSP00000258729,9606.ENSP00000258739,9606.ENSP00000258962,…	AAAS,ECH1,SEC61B,EXOC2,BBS9,SEC61A1,SRSF6,SSR1,BBS2,CANX,SNAP23,RPS16,ESYT2,EXOC4,PPFIA1,RAB11FIP5,IGF2BP3,KDELR2,SRSF1,PREB,LRPPRC,SLC7A5,ARL1,KPNA3,AP4E1,FAF2,SMAD2,UFD1L,WDR11,AGPS,BBS7,SSR3,CPT1A,SLC27A2,SRP14,BBS4,UQCRC2,TP53,EXOC6B,ANK3,TOMM70A,AIFM1,KPNB1,IGF2BP1,AP2M1,BBS5,CHCHD4,NPM1,HSPA9,SLC27A4,RPS9,HSPA4,TUB,SEC23A,AGAP1,RPL13,RPL15,SPNS1,SNX33,RPL4,USP9X,SNX18,TCP1,BBS1,RPS15A,SLC25…	2.07e-18	2.75e-16	Organic substance transport
251	Process	GO:0034655	59	373	9606	9606.ENSP00000220849,9606.ENSP00000225792,9606.ENSP00000251453,9606.ENSP00000262878,9606.ENSP00000263063,9606.ENSP00000265838,9606.ENSP00000290158,9606.ENSP00000302896,9606.ENSP00000307889,9606.ENSP00000309334,9606.ENSP00000311430,9606.ENSP00000313007,9606.ENSP00000313199,9606.ENSP00000318646,9606.ENSP00000322419,9606.ENSP00000324804,9606.ENSP00000325074,9606.ENSP00000339095,9606.ENSP00000339795,…	EIF3E,DDX5,RPS16,SAMHD1,MTPAP,ACAT1,KPNB1,RPS9,RPL13,RPL15,RPL4,PABPC1,HNRNPD,RPS15A,RPLP2,PPP2R1A,PPP2R2A,RPS7,RPL7,RPS2,RPL3,RPLP1,RPS17,RPS3A,RPSA,RPL22,THRAP3,VCP,ENPP1,HBS1L,RPL5,RPL7A,RPS4X,RPL10A,RPL11,RPS6,CNP,RPL34,RPL14,RPS8,KHSRP,PARN,EXOSC6,RPL9,RPL6,GPX1,RPL10,RPS24,RPL35A,RPS20,DICER1,RPL18,RPLP0,RPL28,RPL36,RPL27,RPS15,RPS19,RPS10	2.76e-18	3.62e-16	Nucleobase-containing compound catabolic process
252	Process	GO:0006364	44	212	9606	9606.ENSP00000251453,9606.ENSP00000257829,9606.ENSP00000261708,9606.ENSP00000263239,9606.ENSP00000264279,9606.ENSP00000274606,9606.ENSP00000291576,9606.ENSP00000302896,9606.ENSP00000306080,9606.ENSP00000308179,9606.ENSP00000310448,9606.ENSP00000313420,9606.ENSP00000339095,9606.ENSP00000339795,9606.ENSP00000341885,9606.ENSP00000345917,9606.ENSP00000346046,9606.ENSP00000346120,9606.ENSP00000351100,…	RPS16,NAT10,UTP6,DDX18,NOP58,NHP2,PWP2,RPS9,RNMTL1,WDR3,SART1,PRKDC,RPS7,RPL7,RPS2,LYAR,RPS17,DDX21,WDR55,GTPBP4,DKC1,RPL5,RPL7A,RPL10A,RPL11,RPS6,NOP56,NOP2,ERCC2,RPL14,RPS8,DDX17,METTL15,EXOSC6,EBNA1BP2,RPS24,RPL35A,WDR36,TBL3,RSL1D1,RPL27,RPS15,RPS19,DDX27	1.08e-17	1.4e-15	rRNA processing
253	Process	GO:0006417	59	398	9606	9606.ENSP00000216044,9606.ENSP00000216190,9606.ENSP00000216554,9606.ENSP00000217372,9606.ENSP00000220849,9606.ENSP00000236980,9606.ENSP00000248342,9606.ENSP00000250113,9606.ENSP00000254630,9606.ENSP00000256383,9606.ENSP00000257829,9606.ENSP00000257904,9606.ENSP00000258729,9606.ENSP00000260665,9606.ENSP00000280557,9606.ENSP00000281141,9606.ENSP00000289371,9606.ENSP00000290341,9606.ENSP00000296930,…	GTPBP1,EIF3D,EIF5,CDK5RAP1,EIF3E,FASTKD2,EIF3K,FXR2,PTCD3,EIF2S1,NAT10,CDK4,IGF2BP3,LRPPRC,DENR,CDC123,EIF5B,IGF2BP1,NPM1,GCN1L1,RPS9,PABPC1,HNRNPD,PRKDC,ABCF1,NCL,TUFM,EIF3C,CAPRIN1,PLD1,RPLP1,PTBP1,COPS5,PASK,EIF3B,MATR3,QKI,DHX9,HBS1L,EIF3A,SYNCRIP,RPL5,MCTS1,RPS4X,HNRNPR,EIF2S2,DNAJC1,DDX1,IGF2BP2,KHSRP,LARP4,EIF2B4,ILF3,RPL10,MRPS27,EIF3H,EIF3F,EIF3M,EIF3L	4.08e-17	5.24e-15	Regulation of translation
254	Process	GO:0002181	27	72	9606	9606.ENSP00000216190,9606.ENSP00000216554,9606.ENSP00000220849,9606.ENSP00000248342,9606.ENSP00000280557,9606.ENSP00000309334,9606.ENSP00000332604,9606.ENSP00000346037,9606.ENSP00000346067,9606.ENSP00000346088,9606.ENSP00000354125,9606.ENSP00000358140,9606.ENSP00000360365,9606.ENSP00000363018,9606.ENSP00000363676,9606.ENSP00000364119,9606.ENSP00000400467,9606.ENSP00000403172,9606.ENSP00000419117,…	EIF3D,EIF5,EIF3E,EIF3K,DENR,RPL15,EIF3C,RPLP1,RPSA,RPL22,EIF3B,EIF3A,MCTS1,RPL10A,RPL11,EIF2S2,RPL9,RPL6,RPL35A,RPL26L1,EIF3H,EIF3F,EIF3M,RPL18,RPLP0,RPL36,EIF3L	1.43e-16	1.8e-14	Cytoplasmic translation
255	Process	GO:0034660	62	467	9606	9606.ENSP00000168216,9606.ENSP00000217372,9606.ENSP00000251453,9606.ENSP00000257829,9606.ENSP00000261708,9606.ENSP00000262160,9606.ENSP00000263239,9606.ENSP00000264279,9606.ENSP00000274606,9606.ENSP00000274695,9606.ENSP00000291576,9606.ENSP00000302896,9606.ENSP00000306080,9606.ENSP00000308179,9606.ENSP00000310448,9606.ENSP00000313420,9606.ENSP00000320309,9606.ENSP00000332973,9606.ENSP00000339095,…	HSD17B10,CDK5RAP1,RPS16,NAT10,UTP6,SMAD2,DDX18,NOP58,NHP2,CDKAL1,PWP2,RPS9,RNMTL1,WDR3,SART1,PRKDC,FARSA,SMAD3,RPS7,RPL7,RPS2,LYAR,RPS17,DDX21,HNRNPA2B1,LAGE3,WDR55,GTPBP4,TARS2,DKC1,RPL5,RPL7A,PPA1,RPL10A,RPL11,DTD1,RPS6,NOP56,DDX1,NOP2,ERCC2,TRPT1,RPL14,RPS8,DDX17,KHSRP,METTL15,PARN,EARS2,EXOSC6,EBNA1BP2,RPS24,RPL35A,WDR36,DICER1,TBL3,RSL1D1,RPL27,RPS15,RPS19,SARS2,DDX27	6.87e-16	8.41e-14	ncRNA metabolic process
256	Process	GO:0034470	55	381	9606	9606.ENSP00000168216,9606.ENSP00000217372,9606.ENSP00000251453,9606.ENSP00000257829,9606.ENSP00000261708,9606.ENSP00000262160,9606.ENSP00000263239,9606.ENSP00000264279,9606.ENSP00000274606,9606.ENSP00000274695,9606.ENSP00000291576,9606.ENSP00000302896,9606.ENSP00000306080,9606.ENSP00000308179,9606.ENSP00000310448,9606.ENSP00000313420,9606.ENSP00000332973,9606.ENSP00000339095,9606.ENSP00000339795,…	HSD17B10,CDK5RAP1,RPS16,NAT10,UTP6,SMAD2,DDX18,NOP58,NHP2,CDKAL1,PWP2,RPS9,RNMTL1,WDR3,SART1,PRKDC,SMAD3,RPS7,RPL7,RPS2,LYAR,RPS17,DDX21,HNRNPA2B1,LAGE3,WDR55,GTPBP4,DKC1,RPL5,RPL7A,RPL10A,RPL11,RPS6,NOP56,DDX1,NOP2,ERCC2,TRPT1,RPL14,RPS8,DDX17,METTL15,PARN,EXOSC6,EBNA1BP2,RPS24,RPL35A,WDR36,DICER1,TBL3,RSL1D1,RPL27,RPS15,RPS19,DDX27	1.37e-15	1.66e-13	ncRNA processing
257	Process	GO:0034248	60	456	9606	9606.ENSP00000216044,9606.ENSP00000216190,9606.ENSP00000216554,9606.ENSP00000217372,9606.ENSP00000220849,9606.ENSP00000236980,9606.ENSP00000248342,9606.ENSP00000250113,9606.ENSP00000254630,9606.ENSP00000256383,9606.ENSP00000257829,9606.ENSP00000257904,9606.ENSP00000258729,9606.ENSP00000260665,9606.ENSP00000269305,9606.ENSP00000280557,9606.ENSP00000281141,9606.ENSP00000289371,9606.ENSP00000290341,…	GTPBP1,EIF3D,EIF5,CDK5RAP1,EIF3E,FASTKD2,EIF3K,FXR2,PTCD3,EIF2S1,NAT10,CDK4,IGF2BP3,LRPPRC,TP53,DENR,CDC123,EIF5B,IGF2BP1,NPM1,GCN1L1,RPS9,PABPC1,HNRNPD,PRKDC,ABCF1,NCL,TUFM,EIF3C,CAPRIN1,PLD1,RPLP1,PTBP1,COPS5,PASK,EIF3B,MATR3,QKI,DHX9,HBS1L,EIF3A,SYNCRIP,RPL5,MCTS1,RPS4X,HNRNPR,EIF2S2,DNAJC1,DDX1,IGF2BP2,KHSRP,LARP4,EIF2B4,ILF3,RPL10,MRPS27,EIF3H,EIF3F,EIF3M,EIF3L	2.97e-15	3.54e-13	Regulation of cellular amide metabolic process
258	Process	GO:0033554	136	1725	9606	9606.ENSP00000006777,9606.ENSP00000081029,9606.ENSP00000162044,9606.ENSP00000212015,9606.ENSP00000216122,9606.ENSP00000216455,9606.ENSP00000219548,9606.ENSP00000223321,9606.ENSP00000223641,9606.ENSP00000225726,9606.ENSP00000227524,9606.ENSP00000244763,9606.ENSP00000247461,9606.ENSP00000254322,9606.ENSP00000256383,9606.ENSP00000256443,9606.ENSP00000258080,9606.ENSP00000258455,9606.ENSP00000258821,…	RHBDD2,MRPS35,TMEM161A,SIRT1,MCM5,PSMA3,STUB1,PSMA2,SEC61B,CCDC47,PRPF19,SSR1,CANX,DNAJB1,EIF2S1,CDK7,HTRA2,MRPS9,TTC5,GTF2H4,PREB,PSMC1,SNW1,PSMD11,PTPLAD1,FAF2,PSMB1,SAMHD1,UFD1L,DNAJC10,MCM6,MUL1,COPS4,ADD1,NBN,GET4,GTF2H1,COPS3,TP53,PSMB6,ERCC3,AIFM1,IGF2BP1,PSMB4,PSME3,NPM1,HSPA9,COPS2,GCN1L1,HDAC3,COPS6,MCM7,WDR48,PSMD1,EXD2,HNRNPD,PRKDC,RUVBL1,PDIA5,TRIM25,HNRNPM,CARM1,MRE11A,P4HB,SRPR,NPL…	3.81e-15	4.49e-13	Cellular response to stress
259	Process	GO:0019222	372	6948	9606	9606.ENSP00000011619,9606.ENSP00000162044,9606.ENSP00000205194,9606.ENSP00000209873,9606.ENSP00000212015,9606.ENSP00000216044,9606.ENSP00000216190,9606.ENSP00000216455,9606.ENSP00000216484,9606.ENSP00000216554,9606.ENSP00000217244,9606.ENSP00000217372,9606.ENSP00000217964,9606.ENSP00000219548,9606.ENSP00000220325,9606.ENSP00000220849,9606.ENSP00000223321,9606.ENSP00000223528,9606.ENSP00000225792,…	RANBP9,TMEM161A,NAT14,AAAS,SIRT1,GTPBP1,EIF3D,PSMA3,SPTLC2,EIF5,CSNK2A1,CDK5RAP1,TBL1X,STUB1,EHD4,EIF3E,PSMA2,FKTN,DDX5,PRPF19,SART3,NR3C1,LEPRE1,FASTKD2,PFN2,ZC3HAV1,SRSF6,BBS2,EIF3K,CLN6,FXR2,RPS16,PPIL4,EXOC4,DNAJB1,PTCD3,LANCL2,HSPBP1,EIF2S1,CDK7,NAT10,CDK4,HTRA2,CCT7,IGF2BP3,TTC5,SRSF1,GTF2H4,LRPPRC,PSMC1,SNW1,PSMD11,PTPLAD1,RBM25,SMAD2,PSMB1,DNAJA3,CSNK2A2,SPTLC1,CHCHD3,MTPAP,UFD1L,TCF25,DN…	5.27e-15	6.15e-13	Regulation of metabolic process
260	Process	GO:0019884	37	182	9606	9606.ENSP00000216455,9606.ENSP00000223321,9606.ENSP00000247461,9606.ENSP00000249647,9606.ENSP00000258198,9606.ENSP00000261303,9606.ENSP00000261712,9606.ENSP00000262193,9606.ENSP00000270586,9606.ENSP00000273130,9606.ENSP00000289228,9606.ENSP00000290541,9606.ENSP00000292807,9606.ENSP00000293362,9606.ENSP00000306881,9606.ENSP00000309474,9606.ENSP00000327694,9606.ENSP00000343405,9606.ENSP00000347416,…	PSMA3,PSMA2,CANX,SNAP23,DYNC1LI2,PSMC1,PSMD11,PSMB1,PSMB6,DYNC1LI1,ACTR1B,PSMB4,AP2M1,PSME3,SEC23A,PSMD1,AP2A2,SEC24C,AP3D1,PSMD12,DYNC1H1,AP2A1,PSMB5,PSMD4,ACTR1A,DYNLL1,HLA-A,KIF2A,PSMD14,PSMC2,PSMD13,HLA-B,PSMC6,DCTN2,DYNLL2,PSMC3,AP2B1	7.77e-15	8.99e-13	Antigen processing and presentation of exogenous antigen
261	Process	GO:0002478	36	174	9606	9606.ENSP00000216455,9606.ENSP00000223321,9606.ENSP00000247461,9606.ENSP00000249647,9606.ENSP00000258198,9606.ENSP00000261303,9606.ENSP00000261712,9606.ENSP00000262193,9606.ENSP00000270586,9606.ENSP00000273130,9606.ENSP00000289228,9606.ENSP00000290541,9606.ENSP00000292807,9606.ENSP00000293362,9606.ENSP00000306881,9606.ENSP00000309474,9606.ENSP00000327694,9606.ENSP00000343405,9606.ENSP00000348442,…	PSMA3,PSMA2,CANX,SNAP23,DYNC1LI2,PSMC1,PSMD11,PSMB1,PSMB6,DYNC1LI1,ACTR1B,PSMB4,AP2M1,PSME3,SEC23A,PSMD1,AP2A2,SEC24C,PSMD12,DYNC1H1,AP2A1,PSMB5,PSMD4,ACTR1A,DYNLL1,HLA-A,KIF2A,PSMD14,PSMC2,PSMD13,HLA-B,PSMC6,DCTN2,DYNLL2,PSMC3,AP2B1	1.13e-14	1.3e-12	Antigen processing and presentation of exogenous peptide antigen
262	Process	GO:0044257	71	633	9606	9606.ENSP00000006777,9606.ENSP00000212015,9606.ENSP00000216455,9606.ENSP00000217964,9606.ENSP00000218348,9606.ENSP00000219548,9606.ENSP00000223321,9606.ENSP00000223641,9606.ENSP00000225726,9606.ENSP00000227524,9606.ENSP00000258080,9606.ENSP00000261303,9606.ENSP00000261712,9606.ENSP00000261942,9606.ENSP00000262193,9606.ENSP00000263202,9606.ENSP00000264065,9606.ENSP00000265857,9606.ENSP00000266069,…	RHBDD2,SIRT1,PSMA3,TBL1X,USP11,STUB1,PSMA2,SEC61B,CCDC47,PRPF19,HTRA2,PSMC1,PSMD11,FAF2,PSMB1,UFD1L,DNAJC10,GET4,GID8,COPS3,GID4,PSMB6,USP15,RMND5A,PSMB4,AP2M1,PSME3,MAEA,PSMD1,USP9X,YME1L1,UBE2O,TRIM25,AP2A2,NPLOC4,HUWE1,USP7,DNAJB12,NRD1,PSMD12,RAD23B,VCP,AP2A1,PCBP2,LONP1,PSMB5,BUB3,PSMD4,OMA1,HECTD3,CUL4A,BAG6,AUP1,ARIH1,SQSTM1,AGAP3,CUL4B,PSMD14,CPVL,PSMC2,BIRC6,PSMD13,PSMC6,ARRB2,TBL1XR1,AR…	1.27e-14	1.45e-12	Cellular protein catabolic process
263	Process	GO:0060255	348	6407	9606	9606.ENSP00000011619,9606.ENSP00000162044,9606.ENSP00000205194,9606.ENSP00000209873,9606.ENSP00000212015,9606.ENSP00000216044,9606.ENSP00000216190,9606.ENSP00000216455,9606.ENSP00000216554,9606.ENSP00000217244,9606.ENSP00000217372,9606.ENSP00000217964,9606.ENSP00000219548,9606.ENSP00000220325,9606.ENSP00000220849,9606.ENSP00000223321,9606.ENSP00000223528,9606.ENSP00000225792,9606.ENSP00000227524,…	RANBP9,TMEM161A,NAT14,AAAS,SIRT1,GTPBP1,EIF3D,PSMA3,EIF5,CSNK2A1,CDK5RAP1,TBL1X,STUB1,EHD4,EIF3E,PSMA2,FKTN,DDX5,PRPF19,SART3,NR3C1,LEPRE1,FASTKD2,PFN2,ZC3HAV1,SRSF6,BBS2,EIF3K,CLN6,FXR2,RPS16,PPIL4,DNAJB1,PTCD3,LANCL2,HSPBP1,EIF2S1,CDK7,NAT10,CDK4,HTRA2,CCT7,IGF2BP3,TTC5,SRSF1,GTF2H4,LRPPRC,PSMC1,SNW1,PSMD11,PTPLAD1,RBM25,SMAD2,PSMB1,DNAJA3,CSNK2A2,CHCHD3,MTPAP,UFD1L,TCF25,DNAJC10,HAT1,MUL1,BBS7…	1.53e-14	1.72e-12	Regulation of macromolecule metabolic process
264	Process	GO:0043487	37	192	9606	9606.ENSP00000216455,9606.ENSP00000223321,9606.ENSP00000236980,9606.ENSP00000250113,9606.ENSP00000258729,9606.ENSP00000261303,9606.ENSP00000261712,9606.ENSP00000262193,9606.ENSP00000270586,9606.ENSP00000290341,9606.ENSP00000290541,9606.ENSP00000293362,9606.ENSP00000296930,9606.ENSP00000309474,9606.ENSP00000313007,9606.ENSP00000313199,9606.ENSP00000325376,9606.ENSP00000336712,9606.ENSP00000346634,…	PSMA3,PSMA2,FASTKD2,FXR2,IGF2BP3,PSMC1,PSMD11,PSMB1,PSMB6,IGF2BP1,PSMB4,PSME3,NPM1,PSMD1,PABPC1,HNRNPD,HNRNPM,TNPO1,THRAP3,PSMD12,PSMB5,DHX9,PSMD4,DKC1,SYNCRIP,SERBP1,HNRNPR,IGF2BP2,KHSRP,PSMD14,PARN,PSMC2,PSMD13,EXOSC6,PSMC6,ANP32A,PSMC3	3.32e-14	3.71e-12	Regulation of RNA stability
265	Process	GO:0030163	74	694	9606	9606.ENSP00000006777,9606.ENSP00000212015,9606.ENSP00000216455,9606.ENSP00000217964,9606.ENSP00000218348,9606.ENSP00000219548,9606.ENSP00000223321,9606.ENSP00000223641,9606.ENSP00000225726,9606.ENSP00000227524,9606.ENSP00000249806,9606.ENSP00000258080,9606.ENSP00000261303,9606.ENSP00000261712,9606.ENSP00000261942,9606.ENSP00000262193,9606.ENSP00000263202,9606.ENSP00000264065,9606.ENSP00000265857,…	RHBDD2,SIRT1,PSMA3,TBL1X,USP11,STUB1,PSMA2,SEC61B,CCDC47,PRPF19,CLN6,HTRA2,PSMC1,PSMD11,FAF2,PSMB1,UFD1L,DNAJC10,GET4,GID8,COPS3,GID4,PSMB6,USP15,RMND5A,PSMB4,AP2M1,PSME3,MAEA,PSMD1,USP9X,YME1L1,UBE2O,TRIM25,AP2A2,NPLOC4,HSP90AA1,HUWE1,USP7,DNAJB12,NRD1,PSMD12,RAD23B,VCP,AP2A1,PCBP2,LONP1,PSMB5,BUB3,PSMD4,OMA1,HECTD3,CUL4A,BAG6,ABHD12,AUP1,ARIH1,SQSTM1,AGAP3,CUL4B,PSMD14,CPVL,PSMC2,BIRC6,PSMD13,P…	3.61e-14	4e-12	Protein catabolic process
266	Process	GO:0043488	36	183	9606	9606.ENSP00000216455,9606.ENSP00000223321,9606.ENSP00000236980,9606.ENSP00000250113,9606.ENSP00000258729,9606.ENSP00000261303,9606.ENSP00000261712,9606.ENSP00000262193,9606.ENSP00000270586,9606.ENSP00000290341,9606.ENSP00000290541,9606.ENSP00000293362,9606.ENSP00000296930,9606.ENSP00000309474,9606.ENSP00000313007,9606.ENSP00000313199,9606.ENSP00000325376,9606.ENSP00000336712,9606.ENSP00000346634,…	PSMA3,PSMA2,FASTKD2,FXR2,IGF2BP3,PSMC1,PSMD11,PSMB1,PSMB6,IGF2BP1,PSMB4,PSME3,NPM1,PSMD1,PABPC1,HNRNPD,HNRNPM,TNPO1,THRAP3,PSMD12,PSMB5,DHX9,PSMD4,SYNCRIP,SERBP1,HNRNPR,IGF2BP2,KHSRP,PSMD14,PARN,PSMC2,PSMD13,EXOSC6,PSMC6,ANP32A,PSMC3	4.3e-14	4.68e-12	Regulation of mRNA stability
267	Process	GO:0061013	38	205	9606	9606.ENSP00000216044,9606.ENSP00000216455,9606.ENSP00000223321,9606.ENSP00000236980,9606.ENSP00000242351,9606.ENSP00000250113,9606.ENSP00000258729,9606.ENSP00000261303,9606.ENSP00000261712,9606.ENSP00000262193,9606.ENSP00000270586,9606.ENSP00000290341,9606.ENSP00000290541,9606.ENSP00000293362,9606.ENSP00000296930,9606.ENSP00000309474,9606.ENSP00000313007,9606.ENSP00000313199,9606.ENSP00000325376,…	GTPBP1,PSMA3,PSMA2,FASTKD2,ZC3HAV1,FXR2,IGF2BP3,PSMC1,PSMD11,PSMB1,PSMB6,IGF2BP1,PSMB4,PSME3,NPM1,PSMD1,PABPC1,HNRNPD,HNRNPM,TNPO1,THRAP3,PSMD12,PSMB5,DHX9,PSMD4,SYNCRIP,SERBP1,HNRNPR,IGF2BP2,KHSRP,PSMD14,PARN,PSMC2,PSMD13,EXOSC6,PSMC6,ANP32A,PSMC3	4.36e-14	4.71e-12	Regulation of mRNA catabolic process
268	Process	GO:0010498	49	345	9606	9606.ENSP00000006777,9606.ENSP00000212015,9606.ENSP00000216455,9606.ENSP00000217964,9606.ENSP00000219548,9606.ENSP00000223321,9606.ENSP00000223641,9606.ENSP00000225726,9606.ENSP00000227524,9606.ENSP00000261303,9606.ENSP00000261712,9606.ENSP00000261942,9606.ENSP00000262193,9606.ENSP00000263202,9606.ENSP00000264065,9606.ENSP00000265857,9606.ENSP00000266069,9606.ENSP00000268719,9606.ENSP00000270586,…	RHBDD2,SIRT1,PSMA3,TBL1X,STUB1,PSMA2,SEC61B,CCDC47,PRPF19,PSMC1,PSMD11,FAF2,PSMB1,UFD1L,DNAJC10,GET4,GID8,GID4,PSMB6,RMND5A,PSMB4,PSME3,MAEA,PSMD1,TRIM25,NPLOC4,DNAJB12,PSMD12,RAD23B,VCP,PCBP2,PSMB5,BUB3,PSMD4,HECTD3,CUL4A,BAG6,AUP1,AGAP3,CUL4B,PSMD14,PSMC2,PSMD13,PSMC6,ARRB2,TBL1XR1,ARRB1,ARMC8,PSMC3	8.88e-14	9.51e-12	Proteasomal protein catabolic process
269	Process	GO:0043161	47	323	9606	9606.ENSP00000006777,9606.ENSP00000212015,9606.ENSP00000216455,9606.ENSP00000217964,9606.ENSP00000219548,9606.ENSP00000223321,9606.ENSP00000223641,9606.ENSP00000225726,9606.ENSP00000261303,9606.ENSP00000261712,9606.ENSP00000261942,9606.ENSP00000262193,9606.ENSP00000263202,9606.ENSP00000264065,9606.ENSP00000266069,9606.ENSP00000268719,9606.ENSP00000270586,9606.ENSP00000283632,9606.ENSP00000290541,…	RHBDD2,SIRT1,PSMA3,TBL1X,STUB1,PSMA2,SEC61B,CCDC47,PSMC1,PSMD11,FAF2,PSMB1,UFD1L,DNAJC10,GID8,GID4,PSMB6,RMND5A,PSMB4,PSME3,MAEA,PSMD1,TRIM25,NPLOC4,DNAJB12,PSMD12,RAD23B,VCP,PCBP2,PSMB5,BUB3,PSMD4,HECTD3,CUL4A,BAG6,AUP1,AGAP3,CUL4B,PSMD14,PSMC2,PSMD13,PSMC6,ARRB2,TBL1XR1,ARRB1,ARMC8,PSMC3	1.32e-13	1.4e-11	Proteasome-mediated ubiquitin-dependent protein catabolic process
270	Process	GO:0070646	45	298	9606	9606.ENSP00000216455,9606.ENSP00000218348,9606.ENSP00000223321,9606.ENSP00000261303,9606.ENSP00000261712,9606.ENSP00000262160,9606.ENSP00000262193,9606.ENSP00000263202,9606.ENSP00000264389,9606.ENSP00000265299,9606.ENSP00000268717,9606.ENSP00000269305,9606.ENSP00000270586,9606.ENSP00000280377,9606.ENSP00000290541,9606.ENSP00000293362,9606.ENSP00000299259,9606.ENSP00000304102,9606.ENSP00000307491,…	PSMA3,USP11,PSMA2,PSMC1,PSMD11,SMAD2,PSMB1,UFD1L,COPS4,FAM188B,COPS3,TP53,PSMB6,USP15,PSMB4,PSME3,COPS2,COPS6,WDR48,PSMD1,USP39,USP9X,RUVBL1,SMAD3,USP7,COPS8,PSMD12,COPS5,RAD23B,RHOT1,VCP,PSMB5,TOMM20,PSMD4,COPS7B,GPS1,PSMD14,PSMC2,PSMD13,PSMC6,ARRB2,EIF3F,USP47,COPS7A,PSMC3	1.38e-13	1.45e-11	Protein modification by small protein removal
271	Process	GO:0051603	66	600	9606	9606.ENSP00000006777,9606.ENSP00000212015,9606.ENSP00000216455,9606.ENSP00000217964,9606.ENSP00000218348,9606.ENSP00000219548,9606.ENSP00000223321,9606.ENSP00000223641,9606.ENSP00000225726,9606.ENSP00000227524,9606.ENSP00000261303,9606.ENSP00000261712,9606.ENSP00000261942,9606.ENSP00000262193,9606.ENSP00000263202,9606.ENSP00000264065,9606.ENSP00000265857,9606.ENSP00000266069,9606.ENSP00000268717,…	RHBDD2,SIRT1,PSMA3,TBL1X,USP11,STUB1,PSMA2,SEC61B,CCDC47,PRPF19,PSMC1,PSMD11,FAF2,PSMB1,UFD1L,DNAJC10,GET4,GID8,COPS3,GID4,PSMB6,USP15,RMND5A,PSMB4,PSME3,MAEA,PSMD1,USP9X,YME1L1,UBE2O,TRIM25,NPLOC4,HUWE1,USP7,DNAJB12,NRD1,PSMD12,RAD23B,VCP,PCBP2,LONP1,PSMB5,BUB3,PSMD4,OMA1,HECTD3,CUL4A,BAG6,AUP1,ARIH1,SQSTM1,AGAP3,CUL4B,PSMD14,CPVL,PSMC2,BIRC6,PSMD13,PSMC6,ARRB2,TBL1XR1,ARRB1,ARMC8,USP47,CUL7,PSM…	2.63e-13	2.72e-11	Proteolysis involved in cellular protein catabolic process
272	Process	GO:0010468	275	4813	9606	9606.ENSP00000205194,9606.ENSP00000209873,9606.ENSP00000212015,9606.ENSP00000216044,9606.ENSP00000216190,9606.ENSP00000216455,9606.ENSP00000216554,9606.ENSP00000217372,9606.ENSP00000217964,9606.ENSP00000220849,9606.ENSP00000223321,9606.ENSP00000225792,9606.ENSP00000227524,9606.ENSP00000228284,9606.ENSP00000231509,9606.ENSP00000236980,9606.ENSP00000242351,9606.ENSP00000244020,9606.ENSP00000245157,…	NAT14,AAAS,SIRT1,GTPBP1,EIF3D,PSMA3,EIF5,CDK5RAP1,TBL1X,EIF3E,PSMA2,DDX5,PRPF19,SART3,NR3C1,FASTKD2,ZC3HAV1,SRSF6,BBS2,EIF3K,FXR2,RPS16,PPIL4,DNAJB1,PTCD3,LANCL2,EIF2S1,CDK7,NAT10,CDK4,IGF2BP3,TTC5,SRSF1,GTF2H4,LRPPRC,PSMC1,SNW1,PSMD11,RBM25,SMAD2,PSMB1,DNAJA3,CHCHD3,MTPAP,UFD1L,TCF25,HAT1,MUL1,BBS7,GTF2H1,PRPF6,TMPO,BBS4,IQGAP1,TP53,PSMB6,USP15,DENR,ANK3,CDC123,EIF5B,IGF2BP1,PSMB4,PSME3,ZFPL1,NA…	3.52e-13	3.62e-11	Regulation of gene expression
273	Process	GO:0051179	308	5591	9606	9606.ENSP00000209873,9606.ENSP00000215829,9606.ENSP00000216455,9606.ENSP00000217971,9606.ENSP00000220325,9606.ENSP00000221418,9606.ENSP00000223321,9606.ENSP00000223641,9606.ENSP00000225737,9606.ENSP00000227524,9606.ENSP00000228318,9606.ENSP00000230449,9606.ENSP00000232607,9606.ENSP00000242067,9606.ENSP00000243253,9606.ENSP00000244020,9606.ENSP00000244763,9606.ENSP00000245157,9606.ENSP00000247461,…	AAAS,SNRPD3,PSMA3,PGRMC1,EHD4,ECH1,PSMA2,SEC61B,AKAP10,PRPF19,SLC25A3,EXOC2,UMPS,BBS9,SEC61A1,SRSF6,SSR1,BBS2,CANX,AAMP,SNAP23,RPS16,ESYT2,EXOC4,PPFIA1,EIF2S1,CCT7,RAB11FIP5,DYNC1LI2,IGF2BP3,KDELR2,SRSF1,PREB,LRPPRC,PSMC1,SLC7A5,ARL1,KPNA3,PSMD11,AP4E1,FAF2,SMAD2,PSMB1,DNAJA3,PLD2,UFD1L,PACSIN2,WDR11,AGPS,MUL1,NOP58,ADD2,BBS7,ADD1,SSR3,VDAC1,CPT1A,GET4,PRPF6,SLC27A2,SRP14,BBS4,IQGAP1,UQCRC2,AFG3L…	4.11e-13	4.19e-11	Localization
274	Process	GO:0019941	60	541	9606	9606.ENSP00000006777,9606.ENSP00000212015,9606.ENSP00000216455,9606.ENSP00000217964,9606.ENSP00000218348,9606.ENSP00000219548,9606.ENSP00000223321,9606.ENSP00000223641,9606.ENSP00000225726,9606.ENSP00000261303,9606.ENSP00000261712,9606.ENSP00000261942,9606.ENSP00000262193,9606.ENSP00000263202,9606.ENSP00000264065,9606.ENSP00000266069,9606.ENSP00000268717,9606.ENSP00000268719,9606.ENSP00000270586,…	RHBDD2,SIRT1,PSMA3,TBL1X,USP11,STUB1,PSMA2,SEC61B,CCDC47,PSMC1,PSMD11,FAF2,PSMB1,UFD1L,DNAJC10,GID8,COPS3,GID4,PSMB6,USP15,RMND5A,PSMB4,PSME3,MAEA,PSMD1,USP9X,UBE2O,TRIM25,NPLOC4,HUWE1,USP7,DNAJB12,PSMD12,RAD23B,VCP,PCBP2,LONP1,PSMB5,BUB3,PSMD4,HECTD3,CUL4A,BAG6,AUP1,ARIH1,SQSTM1,AGAP3,CUL4B,PSMD14,PSMC2,BIRC6,PSMD13,PSMC6,ARRB2,TBL1XR1,ARRB1,ARMC8,USP47,CUL7,PSMC3	2.48e-12	2.49e-10	Modification-dependent protein catabolic process
275	Process	GO:0042273	22	72	9606	9606.ENSP00000236980,9606.ENSP00000263239,9606.ENSP00000274606,9606.ENSP00000296930,9606.ENSP00000338862,9606.ENSP00000339795,9606.ENSP00000346001,9606.ENSP00000354040,9606.ENSP00000359345,9606.ENSP00000361076,9606.ENSP00000363018,9606.ENSP00000363676,9606.ENSP00000371858,9606.ENSP00000379506,9606.ENSP00000403172,9606.ENSP00000405620,9606.ENSP00000407323,9606.ENSP00000413436,9606.ENSP00000419117,…	FASTKD2,DDX18,NHP2,NPM1,BRIX1,RPL7,RPL3,GTPBP4,RPL5,RPL7A,RPL10A,RPL11,NOP2,RPL14,RPL6,DHX30,EBNA1BP2,RPL10,RPL35A,RPL26L1,RPLP0,RSL1D1	2.79e-12	2.78e-10	Ribosomal large subunit biogenesis
276	Process	GO:0006511	59	535	9606	9606.ENSP00000006777,9606.ENSP00000212015,9606.ENSP00000216455,9606.ENSP00000217964,9606.ENSP00000218348,9606.ENSP00000219548,9606.ENSP00000223321,9606.ENSP00000223641,9606.ENSP00000225726,9606.ENSP00000261303,9606.ENSP00000261712,9606.ENSP00000261942,9606.ENSP00000262193,9606.ENSP00000263202,9606.ENSP00000264065,9606.ENSP00000266069,9606.ENSP00000268717,9606.ENSP00000268719,9606.ENSP00000270586,…	RHBDD2,SIRT1,PSMA3,TBL1X,USP11,STUB1,PSMA2,SEC61B,CCDC47,PSMC1,PSMD11,FAF2,PSMB1,UFD1L,DNAJC10,GID8,COPS3,GID4,PSMB6,USP15,RMND5A,PSMB4,PSME3,MAEA,PSMD1,USP9X,UBE2O,TRIM25,NPLOC4,HUWE1,USP7,DNAJB12,PSMD12,RAD23B,VCP,PCBP2,PSMB5,BUB3,PSMD4,HECTD3,CUL4A,BAG6,AUP1,ARIH1,SQSTM1,AGAP3,CUL4B,PSMD14,PSMC2,BIRC6,PSMD13,PSMC6,ARRB2,TBL1XR1,ARRB1,ARMC8,USP47,CUL7,PSMC3	4.71e-12	4.66e-10	Ubiquitin-dependent protein catabolic process
277	Process	GO:0050821	32	186	9606	9606.ENSP00000217964,9606.ENSP00000236040,9606.ENSP00000239940,9606.ENSP00000256443,9606.ENSP00000258091,9606.ENSP00000262375,9606.ENSP00000264198,9606.ENSP00000269305,9606.ENSP00000275603,9606.ENSP00000280326,9606.ENSP00000286788,9606.ENSP00000295688,9606.ENSP00000296543,9606.ENSP00000299300,9606.ENSP00000300026,9606.ENSP00000316357,9606.ENSP00000317334,9606.ENSP00000332973,9606.ENSP00000335153,…	TBL1X,LEPRE1,PFN2,CDK7,CCT7,DNAJA3,MUL1,TP53,CCT6A,CCT5,CCT8,CCT3,NAA15,CCT2,PPIB,USP9X,TCP1,SMAD3,HSP90AA1,BAG5,RPS7,USP7,GTPBP4,RPL5,BAG2,HSP90AB1,RPL11,BAG6,AK6,TAF9,HSPD1,CCT4	2.53e-11	2.46e-09	Protein stabilization
278	Process	GO:0032206	18	51	9606	9606.ENSP00000258091,9606.ENSP00000265433,9606.ENSP00000275603,9606.ENSP00000280326,9606.ENSP00000286788,9606.ENSP00000295688,9606.ENSP00000299300,9606.ENSP00000313199,9606.ENSP00000317334,9606.ENSP00000325863,9606.ENSP00000341826,9606.ENSP00000346694,9606.ENSP00000358563,9606.ENSP00000368100,9606.ENSP00000375978,9606.ENSP00000377958,9606.ENSP00000387911,9606.ENSP00000395772	CCT7,NBN,CCT6A,CCT5,CCT8,CCT3,CCT2,HNRNPD,TCP1,MRE11A,HNRNPA1,HNRNPA2B1,DKC1,RAD50,XRCC5,CCT4,PARN,GNL3	3.82e-11	3.69e-09	Positive regulation of telomere maintenance
279	Process	GO:0051246	177	2828	9606	9606.ENSP00000011619,9606.ENSP00000212015,9606.ENSP00000216044,9606.ENSP00000216190,9606.ENSP00000216455,9606.ENSP00000216554,9606.ENSP00000217244,9606.ENSP00000217372,9606.ENSP00000219548,9606.ENSP00000220325,9606.ENSP00000220849,9606.ENSP00000223528,9606.ENSP00000228284,9606.ENSP00000236040,9606.ENSP00000236980,9606.ENSP00000239940,9606.ENSP00000248342,9606.ENSP00000249806,9606.ENSP00000250113,…	RANBP9,SIRT1,GTPBP1,EIF3D,PSMA3,EIF5,CSNK2A1,CDK5RAP1,STUB1,EHD4,EIF3E,FKTN,SART3,LEPRE1,FASTKD2,PFN2,EIF3K,CLN6,FXR2,PPIL4,PTCD3,HSPBP1,EIF2S1,CDK7,NAT10,CDK4,HTRA2,IGF2BP3,LRPPRC,PSMC1,SNW1,PTPLAD1,DNAJA3,CSNK2A2,DNAJC10,MUL1,BBS7,NBN,GTF2H1,IQGAP1,TP53,DENR,CDC123,LPCAT1,AIFM1,HMGCR,EIF5B,IGF2BP1,PSME3,NPM1,GCN1L1,RPS9,HDAC3,WDR48,PSMD1,FBXW8,PPP2R1B,SNX33,GNAI2,PABPC1,HNRNPD,PRKDC,ABCF1,NCL,T…	4.89e-11	4.69e-09	Regulation of protein metabolic process
280	Process	GO:0002474	23	96	9606	9606.ENSP00000216455,9606.ENSP00000223321,9606.ENSP00000247461,9606.ENSP00000249647,9606.ENSP00000261303,9606.ENSP00000261712,9606.ENSP00000262193,9606.ENSP00000270586,9606.ENSP00000290541,9606.ENSP00000293362,9606.ENSP00000306881,9606.ENSP00000309474,9606.ENSP00000343405,9606.ENSP00000348442,9606.ENSP00000355325,9606.ENSP00000357879,9606.ENSP00000379873,9606.ENSP00000386541,9606.ENSP00000391211,…	PSMA3,PSMA2,CANX,SNAP23,PSMC1,PSMD11,PSMB1,PSMB6,PSMB4,PSME3,SEC23A,PSMD1,SEC24C,PSMD12,PSMB5,PSMD4,HLA-A,PSMD14,PSMC2,PSMD13,HLA-B,PSMC6,PSMC3	5.95e-11	5.67e-09	Antigen processing and presentation of peptide antigen via MHC class I
281	Process	GO:0060071	23	96	9606	9606.ENSP00000216455,9606.ENSP00000223321,9606.ENSP00000261303,9606.ENSP00000261712,9606.ENSP00000262193,9606.ENSP00000270586,9606.ENSP00000290541,9606.ENSP00000292807,9606.ENSP00000293362,9606.ENSP00000309474,9606.ENSP00000327694,9606.ENSP00000347672,9606.ENSP00000348442,9606.ENSP00000351926,9606.ENSP00000355325,9606.ENSP00000357879,9606.ENSP00000386541,9606.ENSP00000391211,9606.ENSP00000396937,…	PSMA3,PSMA2,PSMC1,PSMD11,PSMB1,PSMB6,PSMB4,AP2M1,PSME3,PSMD1,AP2A2,VANGL1,PSMD12,AP2A1,PSMB5,PSMD4,PSMD14,PSMC2,PSMD13,PSMC6,ARRB2,PSMC3,AP2B1	5.95e-11	5.67e-09	Wnt signaling pathway, planar cell polarity pathway
282	Process	GO:0042255	19	61	9606	9606.ENSP00000236980,9606.ENSP00000245539,9606.ENSP00000291576,9606.ENSP00000296930,9606.ENSP00000313420,9606.ENSP00000338862,9606.ENSP00000346001,9606.ENSP00000346067,9606.ENSP00000359345,9606.ENSP00000363676,9606.ENSP00000371858,9606.ENSP00000375978,9606.ENSP00000403172,9606.ENSP00000405620,9606.ENSP00000413436,9606.ENSP00000449328,9606.ENSP00000467466,9606.ENSP00000470972,9606.ENSP00000481646	FASTKD2,MRPS7,PWP2,NPM1,PRKDC,BRIX1,RPL3,RPSA,RPL5,RPL11,NOP2,XRCC5,RPL6,DHX30,RPL10,RPLP0,RPS15,RPS19,RPS10	6.53e-11	6.12e-09	Ribosome assembly
283	Process	GO:0042274	20	70	9606	9606.ENSP00000245539,9606.ENSP00000251453,9606.ENSP00000257829,9606.ENSP00000261708,9606.ENSP00000291576,9606.ENSP00000296930,9606.ENSP00000308179,9606.ENSP00000313420,9606.ENSP00000339095,9606.ENSP00000346046,9606.ENSP00000346067,9606.ENSP00000369757,9606.ENSP00000375809,9606.ENSP00000375978,9606.ENSP00000379888,9606.ENSP00000414321,9606.ENSP00000454836,9606.ENSP00000467466,9606.ENSP00000470972,…	MRPS7,RPS16,NAT10,UTP6,PWP2,NPM1,WDR3,PRKDC,RPS7,RPS17,RPSA,RPS6,ERCC2,XRCC5,RPS8,RPS24,TBL3,RPS15,RPS19,RPS10	7.53e-11	7.01e-09	Ribosomal small subunit biogenesis
284	Process	GO:0001732	12	16	9606	9606.ENSP00000216190,9606.ENSP00000216554,9606.ENSP00000220849,9606.ENSP00000248342,9606.ENSP00000332604,9606.ENSP00000354125,9606.ENSP00000358140,9606.ENSP00000364119,9606.ENSP00000429931,9606.ENSP00000431800,9606.ENSP00000436049,9606.ENSP00000485663	EIF3D,EIF5,EIF3E,EIF3K,EIF3C,EIF3B,EIF3A,EIF2S2,EIF3H,EIF3F,EIF3M,EIF3L	1.02e-10	9.45e-09	Formation of cytoplasmic translation initiation complex
285	Process	GO:0032268	169	2693	9606	9606.ENSP00000011619,9606.ENSP00000212015,9606.ENSP00000216044,9606.ENSP00000216190,9606.ENSP00000216554,9606.ENSP00000217244,9606.ENSP00000217372,9606.ENSP00000219548,9606.ENSP00000220325,9606.ENSP00000220849,9606.ENSP00000223528,9606.ENSP00000228284,9606.ENSP00000236040,9606.ENSP00000236980,9606.ENSP00000239940,9606.ENSP00000248342,9606.ENSP00000249806,9606.ENSP00000250113,9606.ENSP00000253329,…	RANBP9,SIRT1,GTPBP1,EIF3D,EIF5,CSNK2A1,CDK5RAP1,STUB1,EHD4,EIF3E,FKTN,SART3,LEPRE1,FASTKD2,PFN2,EIF3K,CLN6,FXR2,PPIL4,PTCD3,HSPBP1,EIF2S1,CDK7,NAT10,CDK4,HTRA2,IGF2BP3,LRPPRC,PSMC1,SNW1,PTPLAD1,DNAJA3,CSNK2A2,DNAJC10,MUL1,BBS7,NBN,GTF2H1,IQGAP1,TP53,DENR,CDC123,AIFM1,HMGCR,EIF5B,IGF2BP1,PSME3,NPM1,GCN1L1,RPS9,HDAC3,WDR48,FBXW8,PPP2R1B,SNX33,GNAI2,PABPC1,HNRNPD,PRKDC,ABCF1,NCL,TRAF7,TUFM,UBE2O,PPP…	1.3e-10	1.19e-08	Regulation of cellular protein metabolic process
286	Process	GO:0051054	32	200	9606	9606.ENSP00000162044,9606.ENSP00000212015,9606.ENSP00000258091,9606.ENSP00000265433,9606.ENSP00000275603,9606.ENSP00000280326,9606.ENSP00000286788,9606.ENSP00000295688,9606.ENSP00000299300,9606.ENSP00000313199,9606.ENSP00000313420,9606.ENSP00000316357,9606.ENSP00000317334,9606.ENSP00000325863,9606.ENSP00000335153,9606.ENSP00000341826,9606.ENSP00000343535,9606.ENSP00000346694,9606.ENSP00000356520,…	TMEM161A,SIRT1,CCT7,NBN,CCT6A,CCT5,CCT8,CCT3,CCT2,HNRNPD,PRKDC,USP9X,TCP1,MRE11A,HSP90AA1,HNRNPA1,USP7,HNRNPA2B1,DHX9,DKC1,HSP90AB1,RAD50,ERCC2,XRCC5,RFC4,CCT4,PARN,GNL3,EXOSC6,ARRB2,MMS19,TIMELESS	1.32e-10	1.21e-08	Positive regulation of DNA metabolic process
287	Process	GO:0006289	24	111	9606	9606.ENSP00000212015,9606.ENSP00000227524,9606.ENSP00000256443,9606.ENSP00000259895,9606.ENSP00000264389,9606.ENSP00000265963,9606.ENSP00000268717,9606.ENSP00000269305,9606.ENSP00000285398,9606.ENSP00000299259,9606.ENSP00000304102,9606.ENSP00000343535,9606.ENSP00000346340,9606.ENSP00000350512,9606.ENSP00000350708,9606.ENSP00000362710,9606.ENSP00000364589,9606.ENSP00000375809,9606.ENSP00000376167,…	SIRT1,PRPF19,CDK7,GTF2H4,COPS4,GTF2H1,COPS3,TP53,ERCC3,COPS2,COPS6,USP7,COPS8,COPS5,RAD23B,COPS7B,CUL4A,ERCC2,GPS1,RFC4,CUL4B,POLD1,MMS19,COPS7A	1.43e-10	1.29e-08	Nucleotide-excision repair
288	Process	GO:0002183	14	28	9606	9606.ENSP00000216190,9606.ENSP00000216554,9606.ENSP00000220849,9606.ENSP00000248342,9606.ENSP00000280557,9606.ENSP00000332604,9606.ENSP00000354125,9606.ENSP00000358140,9606.ENSP00000360365,9606.ENSP00000364119,9606.ENSP00000429931,9606.ENSP00000431800,9606.ENSP00000436049,9606.ENSP00000485663	EIF3D,EIF5,EIF3E,EIF3K,DENR,EIF3C,EIF3B,EIF3A,MCTS1,EIF2S2,EIF3H,EIF3F,EIF3M,EIF3L	1.54e-10	1.39e-08	Cytoplasmic translational initiation
289	Process	GO:1902036	20	74	9606	9606.ENSP00000216455,9606.ENSP00000223321,9606.ENSP00000261303,9606.ENSP00000261712,9606.ENSP00000262193,9606.ENSP00000270586,9606.ENSP00000290541,9606.ENSP00000293362,9606.ENSP00000297185,9606.ENSP00000309474,9606.ENSP00000313420,9606.ENSP00000348442,9606.ENSP00000355325,9606.ENSP00000357879,9606.ENSP00000386541,9606.ENSP00000391211,9606.ENSP00000392466,9606.ENSP00000396937,9606.ENSP00000401802,…	PSMA3,PSMA2,PSMC1,PSMD11,PSMB1,PSMB6,PSMB4,PSME3,HSPA9,PSMD1,PRKDC,PSMD12,PSMB5,PSMD4,PSMD14,PSMC2,LDB1,PSMD13,PSMC6,PSMC3	1.74e-10	1.55e-08	Regulation of hematopoietic stem cell differentiation
290	Process	GO:1902749	33	215	9606	9606.ENSP00000216455,9606.ENSP00000223321,9606.ENSP00000257904,9606.ENSP00000261303,9606.ENSP00000261712,9606.ENSP00000262193,9606.ENSP00000265433,9606.ENSP00000269305,9606.ENSP00000270586,9606.ENSP00000290541,9606.ENSP00000293362,9606.ENSP00000296930,9606.ENSP00000309474,9606.ENSP00000324804,9606.ENSP00000325863,9606.ENSP00000335153,9606.ENSP00000348442,9606.ENSP00000348965,9606.ENSP00000355325,…	PSMA3,PSMA2,CDK4,PSMC1,PSMD11,PSMB1,NBN,TP53,PSMB6,PSMB4,PSME3,NPM1,PSMD1,PPP2R1A,MRE11A,HSP90AA1,PSMD12,DYNC1H1,PSMB5,PSMD4,ACTR1A,RCC2,CEP78,DYNLL1,NDE1,PSMD14,PSMC2,CDC7,PSMD13,PSMC6,DCTN2,USP47,PSMC3	1.78e-10	1.58e-08	Regulation of cell cycle G2/M phase transition
291	Process	GO:0002479	20	75	9606	9606.ENSP00000216455,9606.ENSP00000223321,9606.ENSP00000249647,9606.ENSP00000261303,9606.ENSP00000261712,9606.ENSP00000262193,9606.ENSP00000270586,9606.ENSP00000290541,9606.ENSP00000293362,9606.ENSP00000309474,9606.ENSP00000348442,9606.ENSP00000355325,9606.ENSP00000357879,9606.ENSP00000379873,9606.ENSP00000386541,9606.ENSP00000391211,9606.ENSP00000396937,9606.ENSP00000399168,9606.ENSP00000401802,…	PSMA3,PSMA2,SNAP23,PSMC1,PSMD11,PSMB1,PSMB6,PSMB4,PSME3,PSMD1,PSMD12,PSMB5,PSMD4,HLA-A,PSMD14,PSMC2,PSMD13,HLA-B,PSMC6,PSMC3	2.13e-10	1.87e-08	Antigen processing and presentation of exogenous peptide antigen via MHC class I, TAP-dependent
292	Process	GO:0006283	20	75	9606	9606.ENSP00000227524,9606.ENSP00000256443,9606.ENSP00000259895,9606.ENSP00000264389,9606.ENSP00000265963,9606.ENSP00000268717,9606.ENSP00000285398,9606.ENSP00000299259,9606.ENSP00000304102,9606.ENSP00000343535,9606.ENSP00000346340,9606.ENSP00000350512,9606.ENSP00000362710,9606.ENSP00000364589,9606.ENSP00000375809,9606.ENSP00000376167,9606.ENSP00000376272,9606.ENSP00000384109,9606.ENSP00000406046,…	PRPF19,CDK7,GTF2H4,COPS4,GTF2H1,COPS3,ERCC3,COPS2,COPS6,USP7,COPS8,COPS5,COPS7B,CUL4A,ERCC2,GPS1,RFC4,CUL4B,POLD1,COPS7A	2.13e-10	1.87e-08	Transcription-coupled nucleotide-excision repair
293	Process	GO:1904872	12	18	9606	9606.ENSP00000258091,9606.ENSP00000274606,9606.ENSP00000275603,9606.ENSP00000280326,9606.ENSP00000286788,9606.ENSP00000295688,9606.ENSP00000299300,9606.ENSP00000317334,9606.ENSP00000318297,9606.ENSP00000358563,9606.ENSP00000377958,9606.ENSP00000387911	CCT7,NHP2,CCT6A,CCT5,CCT8,CCT3,CCT2,TCP1,RUVBL1,DKC1,CCT4,PARN	2.72e-10	2.36e-08	Regulation of telomerase RNA localization to Cajal body
294	Process	GO:1901532	21	87	9606	9606.ENSP00000216455,9606.ENSP00000223321,9606.ENSP00000261303,9606.ENSP00000261712,9606.ENSP00000262193,9606.ENSP00000270586,9606.ENSP00000290541,9606.ENSP00000293362,9606.ENSP00000297185,9606.ENSP00000309474,9606.ENSP00000313420,9606.ENSP00000348442,9606.ENSP00000355325,9606.ENSP00000357879,9606.ENSP00000386541,9606.ENSP00000391211,9606.ENSP00000392466,9606.ENSP00000396937,9606.ENSP00000401802,…	PSMA3,PSMA2,PSMC1,PSMD11,PSMB1,PSMB6,PSMB4,PSME3,HSPA9,PSMD1,PRKDC,PSMD12,PSMB5,PSMD4,PSMD14,PSMC2,LDB1,PSMD13,PSMC6,PDCD2,PSMC3	3.61e-10	3.11e-08	Regulation of hematopoietic progenitor cell differentiation
295	Process	GO:0009892	187	3124	9606	9606.ENSP00000011619,9606.ENSP00000212015,9606.ENSP00000217244,9606.ENSP00000217372,9606.ENSP00000217964,9606.ENSP00000220849,9606.ENSP00000223528,9606.ENSP00000225792,9606.ENSP00000231509,9606.ENSP00000236040,9606.ENSP00000244020,9606.ENSP00000245157,9606.ENSP00000250113,9606.ENSP00000251453,9606.ENSP00000254322,9606.ENSP00000254770,9606.ENSP00000256383,9606.ENSP00000257829,9606.ENSP00000258080,…	RANBP9,SIRT1,CSNK2A1,CDK5RAP1,TBL1X,EIF3E,FKTN,DDX5,NR3C1,LEPRE1,SRSF6,BBS2,FXR2,RPS16,DNAJB1,LANCL2,EIF2S1,NAT10,HTRA2,IGF2BP3,LRPPRC,SNW1,SMAD2,DNAJA3,CSNK2A2,CHCHD3,MTPAP,UFD1L,TCF25,DNAJC10,HAT1,MUL1,VDAC1,NBN,BBS4,IQGAP1,TP53,LPCAT1,HMGCR,IGF2BP1,TCERG1,NPM1,COPS2,SLC27A4,MAEA,RPS9,HDAC3,CCDC8,DRAP1,RPL13,RPL15,RPL4,GNAI2,PABPC1,HNRNPD,PRKDC,USP9X,NCL,RPS15A,RPLP2,UBE2O,TRIM25,PPP2R1A,PPP2R2…	3.99e-10	3.42e-08	Negative regulation of metabolic process
296	Process	GO:0010389	31	198	9606	9606.ENSP00000216455,9606.ENSP00000223321,9606.ENSP00000257904,9606.ENSP00000261303,9606.ENSP00000261712,9606.ENSP00000262193,9606.ENSP00000265433,9606.ENSP00000270586,9606.ENSP00000290541,9606.ENSP00000293362,9606.ENSP00000309474,9606.ENSP00000324804,9606.ENSP00000325863,9606.ENSP00000335153,9606.ENSP00000348442,9606.ENSP00000348965,9606.ENSP00000355325,9606.ENSP00000357879,9606.ENSP00000358921,…	PSMA3,PSMA2,CDK4,PSMC1,PSMD11,PSMB1,NBN,PSMB6,PSMB4,PSME3,PSMD1,PPP2R1A,MRE11A,HSP90AA1,PSMD12,DYNC1H1,PSMB5,PSMD4,ACTR1A,RCC2,CEP78,DYNLL1,NDE1,PSMD14,PSMC2,CDC7,PSMD13,PSMC6,DCTN2,USP47,PSMC3	4.14e-10	3.52e-08	Regulation of G2/M transition of mitotic cell cycle
297	Process	GO:0031647	38	293	9606	9606.ENSP00000212015,9606.ENSP00000217964,9606.ENSP00000219548,9606.ENSP00000236040,9606.ENSP00000239940,9606.ENSP00000256443,9606.ENSP00000258091,9606.ENSP00000262375,9606.ENSP00000264198,9606.ENSP00000265857,9606.ENSP00000269305,9606.ENSP00000275603,9606.ENSP00000280326,9606.ENSP00000286788,9606.ENSP00000295688,9606.ENSP00000296543,9606.ENSP00000299300,9606.ENSP00000300026,9606.ENSP00000302967,…	SIRT1,TBL1X,STUB1,LEPRE1,PFN2,CDK7,CCT7,DNAJA3,MUL1,GET4,TP53,CCT6A,CCT5,CCT8,CCT3,NAA15,CCT2,PPIB,HDAC3,PRKDC,USP9X,TCP1,SMAD3,PRKD1,HSP90AA1,BAG5,RPS7,USP7,GTPBP4,RPL5,BAG2,HSP90AB1,RPL11,BAG6,AK6,TAF9,HSPD1,CCT4	5.93e-10	4.98e-08	Regulation of protein stability
298	Process	GO:0010033	181	3011	9606	9606.ENSP00000006777,9606.ENSP00000162044,9606.ENSP00000212015,9606.ENSP00000216455,9606.ENSP00000219548,9606.ENSP00000220325,9606.ENSP00000223321,9606.ENSP00000223641,9606.ENSP00000225726,9606.ENSP00000225792,9606.ENSP00000231509,9606.ENSP00000243253,9606.ENSP00000244020,9606.ENSP00000244763,9606.ENSP00000245157,9606.ENSP00000247461,9606.ENSP00000254322,9606.ENSP00000256383,9606.ENSP00000256443,…	RHBDD2,TMEM161A,SIRT1,PSMA3,STUB1,EHD4,PSMA2,SEC61B,CCDC47,DDX5,NR3C1,SEC61A1,SRSF6,SSR1,BBS2,CANX,DNAJB1,EIF2S1,CDK7,CDK4,HTRA2,RAB11FIP5,DYNC1LI2,PREB,PSMC1,SNW1,PSMD11,FAF2,SMAD2,PSMB1,DNAJA3,SAMHD1,UFD1L,DDX18,DNAJC10,MUL1,ADD1,CPT1A,ACAT1,GET4,GTF2H1,BBS4,IQGAP1,TP53,PSMB6,USP15,AIFM1,HMGCR,PSMB4,PSME3,HSPA4L,NPM1,HSPA9,HSPA4,TUB,MCM7,PSMD1,GNAI2,HNRNPD,PRKDC,USP9X,CYC1,TCP1,NCL,TUFM,PDIA5,T…	6.25e-10	5.21e-08	Response to organic substance
299	Process	GO:0038061	20	81	9606	9606.ENSP00000216455,9606.ENSP00000223321,9606.ENSP00000261303,9606.ENSP00000261712,9606.ENSP00000262193,9606.ENSP00000270586,9606.ENSP00000290541,9606.ENSP00000293362,9606.ENSP00000309474,9606.ENSP00000346340,9606.ENSP00000348442,9606.ENSP00000355325,9606.ENSP00000357879,9606.ENSP00000358997,9606.ENSP00000386541,9606.ENSP00000391211,9606.ENSP00000396937,9606.ENSP00000401802,9606.ENSP00000437256,…	PSMA3,PSMA2,PSMC1,PSMD11,PSMB1,PSMB6,PSMB4,PSME3,PSMD1,COPS8,PSMD12,PSMB5,PSMD4,IRAK1,PSMD14,PSMC2,PSMD13,PSMC6,DICER1,PSMC3	6.74e-10	5.59e-08	NIK/NF-kappaB signaling
300	Process	GO:0016579	37	281	9606	9606.ENSP00000216455,9606.ENSP00000218348,9606.ENSP00000223321,9606.ENSP00000261303,9606.ENSP00000261712,9606.ENSP00000262160,9606.ENSP00000262193,9606.ENSP00000263202,9606.ENSP00000265299,9606.ENSP00000269305,9606.ENSP00000270586,9606.ENSP00000280377,9606.ENSP00000290541,9606.ENSP00000293362,9606.ENSP00000307491,9606.ENSP00000309474,9606.ENSP00000312981,9606.ENSP00000316357,9606.ENSP00000318297,…	PSMA3,USP11,PSMA2,PSMC1,PSMD11,SMAD2,PSMB1,UFD1L,FAM188B,TP53,PSMB6,USP15,PSMB4,PSME3,WDR48,PSMD1,USP39,USP9X,RUVBL1,SMAD3,USP7,PSMD12,COPS5,RAD23B,RHOT1,VCP,PSMB5,TOMM20,PSMD4,PSMD14,PSMC2,PSMD13,PSMC6,ARRB2,EIF3F,USP47,PSMC3	6.86e-10	5.65e-08	Protein deubiquitination
301	Process	GO:1904874	11	15	9606	9606.ENSP00000258091,9606.ENSP00000274606,9606.ENSP00000275603,9606.ENSP00000280326,9606.ENSP00000286788,9606.ENSP00000295688,9606.ENSP00000299300,9606.ENSP00000317334,9606.ENSP00000318297,9606.ENSP00000358563,9606.ENSP00000377958	CCT7,NHP2,CCT6A,CCT5,CCT8,CCT3,CCT2,TCP1,RUVBL1,DKC1,CCT4	7.41e-10	6.03e-08	Positive regulation of telomerase RNA localization to Cajal body
302	Process	GO:0034976	35	256	9606	9606.ENSP00000006777,9606.ENSP00000219548,9606.ENSP00000223641,9606.ENSP00000225726,9606.ENSP00000244763,9606.ENSP00000247461,9606.ENSP00000256383,9606.ENSP00000260643,9606.ENSP00000261942,9606.ENSP00000263202,9606.ENSP00000264065,9606.ENSP00000264758,9606.ENSP00000265857,9606.ENSP00000269305,9606.ENSP00000287295,9606.ENSP00000323313,9606.ENSP00000323889,9606.ENSP00000327801,9606.ENSP00000328023,…	RHBDD2,STUB1,SEC61B,CCDC47,SSR1,CANX,EIF2S1,PREB,FAF2,UFD1L,DNAJC10,ADD1,GET4,TP53,AIFM1,PDIA5,TRIM25,P4HB,SRPR,NPLOC4,DNAJB12,ATP2A1,VCP,UFL1,PTPN1,BAG6,AUP1,PDIA6,PSMC6,VAPB,SRPRB,TMEM33,CUL7,ATP2A2,TMCO1	8.17e-10	6.61e-08	Response to endoplasmic reticulum stress
303	Process	GO:0006521	18	64	9606	9606.ENSP00000216455,9606.ENSP00000223321,9606.ENSP00000261303,9606.ENSP00000261712,9606.ENSP00000262193,9606.ENSP00000270586,9606.ENSP00000290541,9606.ENSP00000293362,9606.ENSP00000309474,9606.ENSP00000348442,9606.ENSP00000350310,9606.ENSP00000355325,9606.ENSP00000357879,9606.ENSP00000386541,9606.ENSP00000391211,9606.ENSP00000396937,9606.ENSP00000401802,9606.ENSP00000481029	PSMA3,PSMA2,PSMC1,PSMD11,PSMB1,PSMB6,PSMB4,PSME3,PSMD1,PSMD12,ATP2B4,PSMB5,PSMD4,PSMD14,PSMC2,PSMD13,PSMC6,PSMC3	8.28e-10	6.65e-08	Regulation of cellular amino acid metabolic process
304	Process	GO:0032204	20	83	9606	9606.ENSP00000257829,9606.ENSP00000258091,9606.ENSP00000265433,9606.ENSP00000275603,9606.ENSP00000280326,9606.ENSP00000286788,9606.ENSP00000295688,9606.ENSP00000299300,9606.ENSP00000313199,9606.ENSP00000317334,9606.ENSP00000325863,9606.ENSP00000341826,9606.ENSP00000343535,9606.ENSP00000346694,9606.ENSP00000358563,9606.ENSP00000368100,9606.ENSP00000375978,9606.ENSP00000377958,9606.ENSP00000387911,…	NAT10,CCT7,NBN,CCT6A,CCT5,CCT8,CCT3,CCT2,HNRNPD,TCP1,MRE11A,HNRNPA1,USP7,HNRNPA2B1,DKC1,RAD50,XRCC5,CCT4,PARN,GNL3	9.71e-10	7.75e-08	Regulation of telomere maintenance
305	Process	GO:0031323	319	6239	9606	9606.ENSP00000011619,9606.ENSP00000162044,9606.ENSP00000205194,9606.ENSP00000209873,9606.ENSP00000212015,9606.ENSP00000216044,9606.ENSP00000216190,9606.ENSP00000216455,9606.ENSP00000216484,9606.ENSP00000216554,9606.ENSP00000217244,9606.ENSP00000217372,9606.ENSP00000217964,9606.ENSP00000219548,9606.ENSP00000220325,9606.ENSP00000220849,9606.ENSP00000223321,9606.ENSP00000223528,9606.ENSP00000225792,…	RANBP9,TMEM161A,NAT14,AAAS,SIRT1,GTPBP1,EIF3D,PSMA3,SPTLC2,EIF5,CSNK2A1,CDK5RAP1,TBL1X,STUB1,EHD4,EIF3E,PSMA2,FKTN,DDX5,PRPF19,SART3,NR3C1,LEPRE1,FASTKD2,PFN2,ZC3HAV1,SRSF6,EIF3K,CLN6,FXR2,PPIL4,EXOC4,DNAJB1,PTCD3,LANCL2,HSPBP1,EIF2S1,CDK7,NAT10,CDK4,HTRA2,CCT7,IGF2BP3,TTC5,SRSF1,GTF2H4,LRPPRC,PSMC1,SNW1,PSMD11,PTPLAD1,RBM25,SMAD2,PSMB1,DNAJA3,CSNK2A2,SPTLC1,CHCHD3,TCF25,DNAJC10,HAT1,MUL1,BBS7,VD…	1.11e-09	8.82e-08	Regulation of cellular metabolic process
306	Process	GO:0032392	23	114	9606	9606.ENSP00000216122,9606.ENSP00000259895,9606.ENSP00000264156,9606.ENSP00000265433,9606.ENSP00000265963,9606.ENSP00000269305,9606.ENSP00000285398,9606.ENSP00000307288,9606.ENSP00000318297,9606.ENSP00000325863,9606.ENSP00000346694,9606.ENSP00000349508,9606.ENSP00000350708,9606.ENSP00000352257,9606.ENSP00000356520,9606.ENSP00000364589,9606.ENSP00000368100,9606.ENSP00000370745,9606.ENSP00000375809,…	MCM5,GTF2H4,MCM6,NBN,GTF2H1,TP53,ERCC3,MCM7,RUVBL1,MRE11A,HNRNPA2B1,CHD4,RAD23B,XRCC6,DHX9,CUL4A,RAD50,DDX1,ERCC2,XRCC5,RFC4,CUL4B,SSBP1	1.12e-09	8.82e-08	DNA geometric change
307	Process	GO:0006259	66	750	9606	9606.ENSP00000212015,9606.ENSP00000216122,9606.ENSP00000219548,9606.ENSP00000227524,9606.ENSP00000256443,9606.ENSP00000258821,9606.ENSP00000259895,9606.ENSP00000262878,9606.ENSP00000263202,9606.ENSP00000264156,9606.ENSP00000264389,9606.ENSP00000265433,9606.ENSP00000265963,9606.ENSP00000268717,9606.ENSP00000269305,9606.ENSP00000274606,9606.ENSP00000285398,9606.ENSP00000290158,9606.ENSP00000296930,…	SIRT1,MCM5,STUB1,PRPF19,CDK7,TTC5,GTF2H4,SAMHD1,UFD1L,MCM6,COPS4,NBN,GTF2H1,COPS3,TP53,NHP2,ERCC3,KPNB1,NPM1,COPS2,COPS6,MCM7,WDR48,EXD2,PRKDC,RUVBL1,TRIM25,MRE11A,NPLOC4,HSP90AA1,HUWE1,USP7,COPS8,COPS5,RAD23B,VCP,XRCC6,DNMT1,LONP1,DKC1,CDC5L,HSP90AB1,COPS7B,CUL4A,RAD50,DDX1,HSPD1,ERCC2,XRCC5,GPS1,RFC4,CUL4B,TFIP11,PSMD14,CDC7,VPRBP,EXOSC6,POLD1,MMS19,UBR5,USP47,DICER1,COPS7A,KPNA2,ORC4,TIMELESS	1.81e-09	1.42e-07	DNA metabolic process
308	Process	GO:0061418	19	78	9606	9606.ENSP00000216455,9606.ENSP00000223321,9606.ENSP00000261303,9606.ENSP00000261712,9606.ENSP00000262193,9606.ENSP00000269305,9606.ENSP00000270586,9606.ENSP00000290541,9606.ENSP00000293362,9606.ENSP00000309474,9606.ENSP00000348442,9606.ENSP00000351407,9606.ENSP00000355325,9606.ENSP00000357879,9606.ENSP00000386541,9606.ENSP00000391211,9606.ENSP00000396937,9606.ENSP00000401802,9606.ENSP00000481029	PSMA3,PSMA2,PSMC1,PSMD11,PSMB1,TP53,PSMB6,PSMB4,PSME3,PSMD1,PSMD12,ARNT,PSMB5,PSMD4,PSMD14,PSMC2,PSMD13,PSMC6,PSMC3	2.18e-09	1.7e-07	Regulation of transcription from RNA polymerase II promoter in response to hypoxia
309	Process	GO:0000715	12	23	9606	9606.ENSP00000264389,9606.ENSP00000268717,9606.ENSP00000299259,9606.ENSP00000304102,9606.ENSP00000346340,9606.ENSP00000350512,9606.ENSP00000350708,9606.ENSP00000362710,9606.ENSP00000364589,9606.ENSP00000376167,9606.ENSP00000384109,9606.ENSP00000438115	COPS4,COPS3,COPS2,COPS6,COPS8,COPS5,RAD23B,COPS7B,CUL4A,GPS1,CUL4B,COPS7A	2.21e-09	1.71e-07	Nucleotide-excision repair, DNA damage recognition
310	Process	GO:0006281	52	522	9606	9606.ENSP00000212015,9606.ENSP00000216122,9606.ENSP00000219548,9606.ENSP00000227524,9606.ENSP00000256443,9606.ENSP00000258821,9606.ENSP00000259895,9606.ENSP00000262878,9606.ENSP00000263202,9606.ENSP00000264156,9606.ENSP00000264389,9606.ENSP00000265433,9606.ENSP00000265963,9606.ENSP00000268717,9606.ENSP00000269305,9606.ENSP00000285398,9606.ENSP00000296930,9606.ENSP00000299259,9606.ENSP00000304102,…	SIRT1,MCM5,STUB1,PRPF19,CDK7,TTC5,GTF2H4,SAMHD1,UFD1L,MCM6,COPS4,NBN,GTF2H1,COPS3,TP53,ERCC3,NPM1,COPS2,COPS6,MCM7,WDR48,EXD2,PRKDC,RUVBL1,TRIM25,MRE11A,NPLOC4,HUWE1,USP7,COPS8,COPS5,RAD23B,VCP,XRCC6,CDC5L,COPS7B,CUL4A,RAD50,DDX1,ERCC2,XRCC5,GPS1,RFC4,CUL4B,PSMD14,CDC7,POLD1,MMS19,UBR5,USP47,COPS7A,TIMELESS	2.4e-09	1.85e-07	DNA repair
311	Process	GO:0010605	172	2875	9606	9606.ENSP00000011619,9606.ENSP00000212015,9606.ENSP00000217244,9606.ENSP00000217372,9606.ENSP00000217964,9606.ENSP00000220849,9606.ENSP00000223528,9606.ENSP00000225792,9606.ENSP00000231509,9606.ENSP00000236040,9606.ENSP00000244020,9606.ENSP00000245157,9606.ENSP00000250113,9606.ENSP00000251453,9606.ENSP00000254322,9606.ENSP00000254770,9606.ENSP00000256383,9606.ENSP00000257829,9606.ENSP00000258729,…	RANBP9,SIRT1,CSNK2A1,CDK5RAP1,TBL1X,EIF3E,FKTN,DDX5,NR3C1,LEPRE1,SRSF6,BBS2,FXR2,RPS16,DNAJB1,LANCL2,EIF2S1,NAT10,IGF2BP3,LRPPRC,SNW1,SMAD2,DNAJA3,CSNK2A2,CHCHD3,MTPAP,UFD1L,TCF25,DNAJC10,HAT1,MUL1,NBN,BBS4,TP53,HMGCR,IGF2BP1,TCERG1,NPM1,COPS2,RPS9,HDAC3,DRAP1,RPL13,RPL15,RPL4,GNAI2,PABPC1,HNRNPD,PRKDC,USP9X,NCL,RPS15A,RPLP2,UBE2O,TRIM25,PPP2R1A,PPP2R2A,SRSF7,PAWR,MINA,PAXBP1,NPLOC4,SMAD3,MTDH,BA…	2.77e-09	2.12e-07	Negative regulation of macromolecule metabolic process
312	Process	GO:2000573	18	70	9606	9606.ENSP00000258091,9606.ENSP00000275603,9606.ENSP00000280326,9606.ENSP00000286788,9606.ENSP00000295688,9606.ENSP00000299300,9606.ENSP00000313199,9606.ENSP00000317334,9606.ENSP00000335153,9606.ENSP00000341826,9606.ENSP00000346694,9606.ENSP00000358563,9606.ENSP00000360609,9606.ENSP00000375978,9606.ENSP00000376272,9606.ENSP00000377958,9606.ENSP00000387911,9606.ENSP00000403701	CCT7,CCT6A,CCT5,CCT8,CCT3,CCT2,HNRNPD,TCP1,HSP90AA1,HNRNPA1,HNRNPA2B1,DKC1,HSP90AB1,XRCC5,RFC4,CCT4,PARN,ARRB2	2.78e-09	2.12e-07	Positive regulation of DNA biosynthetic process
313	Process	GO:0048024	22	110	9606	9606.ENSP00000225792,9606.ENSP00000227524,9606.ENSP00000228284,9606.ENSP00000244020,9606.ENSP00000250113,9606.ENSP00000258962,9606.ENSP00000261531,9606.ENSP00000261973,9606.ENSP00000318195,9606.ENSP00000325905,9606.ENSP00000341826,9606.ENSP00000346634,9606.ENSP00000346694,9606.ENSP00000349428,9606.ENSP00000355094,9606.ENSP00000359645,9606.ENSP00000362931,9606.ENSP00000380033,9606.ENSP00000380336,…	DDX5,PRPF19,SART3,SRSF6,FXR2,SRSF1,SNW1,RBM25,NCL,SRSF7,HNRNPA1,THRAP3,HNRNPA2B1,PTBP1,QKI,RBMX,SRPK1,DDX17,SMU1,JMJD6,IK,SNRNP70	2.95e-09	2.23e-07	Regulation of mRNA splicing, via spliceosome
314	Process	GO:1904816	10	13	9606	9606.ENSP00000258091,9606.ENSP00000275603,9606.ENSP00000280326,9606.ENSP00000286788,9606.ENSP00000295688,9606.ENSP00000299300,9606.ENSP00000317334,9606.ENSP00000358563,9606.ENSP00000377958,9606.ENSP00000395772	CCT7,CCT6A,CCT5,CCT8,CCT3,CCT2,TCP1,DKC1,CCT4,GNL3	3.24e-09	2.43e-07	Positive regulation of protein localization to chromosome, telomeric region
315	Process	GO:0043687	41	360	9606	9606.ENSP00000216455,9606.ENSP00000223321,9606.ENSP00000261303,9606.ENSP00000261712,9606.ENSP00000262193,9606.ENSP00000264389,9606.ENSP00000268717,9606.ENSP00000270586,9606.ENSP00000290541,9606.ENSP00000293362,9606.ENSP00000299259,9606.ENSP00000303158,9606.ENSP00000304102,9606.ENSP00000309474,9606.ENSP00000310686,9606.ENSP00000327801,9606.ENSP00000343552,9606.ENSP00000346340,9606.ENSP00000348442,…	PSMA3,PSMA2,PSMC1,PSMD11,PSMB1,COPS4,COPS3,PSMB6,PSMB4,PSME3,COPS2,CCDC8,COPS6,PSMD1,FBXW8,P4HB,ICMT,COPS8,PSMD12,COPS5,DDA1,PSMB5,RAB13,PSMD4,COPS7B,CUL4A,CKAP4,RBBP7,DCAF16,GPS1,CUL4B,PDIA6,OBSL1,PSMD14,PSMC2,PSMD13,PSMC6,COPS7A,CUL7,PSMC3,DCAF7	4.03e-09	3.01e-07	Post-translational protein modification
316	Process	GO:0051052	41	360	9606	9606.ENSP00000162044,9606.ENSP00000212015,9606.ENSP00000257829,9606.ENSP00000258091,9606.ENSP00000265433,9606.ENSP00000269305,9606.ENSP00000275603,9606.ENSP00000280326,9606.ENSP00000286788,9606.ENSP00000287295,9606.ENSP00000295688,9606.ENSP00000296930,9606.ENSP00000299300,9606.ENSP00000313199,9606.ENSP00000313420,9606.ENSP00000316357,9606.ENSP00000317334,9606.ENSP00000325863,9606.ENSP00000335153,…	TMEM161A,SIRT1,NAT10,CCT7,NBN,TP53,CCT6A,CCT5,CCT8,AIFM1,CCT3,NPM1,CCT2,HNRNPD,PRKDC,USP9X,TCP1,MRE11A,HSP90AA1,HNRNPA1,USP7,HNRNPA2B1,DHX9,DKC1,HSP90AB1,CUL4A,RAD50,DNAJC2,ERCC2,XRCC5,RFC4,CCT4,TFIP11,PARN,GNL3,EXOSC6,ARRB2,MMS19,UBR5,KPNA2,TIMELESS	4.03e-09	3.01e-07	Regulation of DNA metabolic process
317	Process	GO:0010972	20	92	9606	9606.ENSP00000216455,9606.ENSP00000223321,9606.ENSP00000261303,9606.ENSP00000261712,9606.ENSP00000262193,9606.ENSP00000265433,9606.ENSP00000270586,9606.ENSP00000290541,9606.ENSP00000293362,9606.ENSP00000309474,9606.ENSP00000325863,9606.ENSP00000348442,9606.ENSP00000355325,9606.ENSP00000357879,9606.ENSP00000386541,9606.ENSP00000391211,9606.ENSP00000396937,9606.ENSP00000401802,9606.ENSP00000433146,…	PSMA3,PSMA2,PSMC1,PSMD11,PSMB1,NBN,PSMB6,PSMB4,PSME3,PSMD1,MRE11A,PSMD12,PSMB5,PSMD4,PSMD14,PSMC2,PSMD13,PSMC6,USP47,PSMC3	4.49e-09	3.32e-07	Negative regulation of G2/M transition of mitotic cell cycle
318	Process	GO:2001252	28	184	9606	9606.ENSP00000212015,9606.ENSP00000228284,9606.ENSP00000258091,9606.ENSP00000261531,9606.ENSP00000265433,9606.ENSP00000269305,9606.ENSP00000275603,9606.ENSP00000280326,9606.ENSP00000286788,9606.ENSP00000295688,9606.ENSP00000299300,9606.ENSP00000313199,9606.ENSP00000317334,9606.ENSP00000325863,9606.ENSP00000328992,9606.ENSP00000333568,9606.ENSP00000341826,9606.ENSP00000346694,9606.ENSP00000352516,…	SIRT1,SART3,CCT7,SNW1,NBN,TP53,CCT6A,CCT5,CCT8,CCT3,CCT2,HNRNPD,TCP1,MRE11A,PAXBP1,PRKD1,HNRNPA1,HNRNPA2B1,DNMT1,DKC1,RAD50,XRCC5,CCT4,AKAP8L,PARN,GNL3,ARRB1,SSBP1	5.08e-09	3.73e-07	Positive regulation of chromosome organization
319	Process	GO:0090263	25	148	9606	9606.ENSP00000216455,9606.ENSP00000217964,9606.ENSP00000223321,9606.ENSP00000261303,9606.ENSP00000261712,9606.ENSP00000262193,9606.ENSP00000266069,9606.ENSP00000270586,9606.ENSP00000290541,9606.ENSP00000293362,9606.ENSP00000309474,9606.ENSP00000318297,9606.ENSP00000332973,9606.ENSP00000348442,9606.ENSP00000351777,9606.ENSP00000355325,9606.ENSP00000357879,9606.ENSP00000386541,9606.ENSP00000391211,…	PSMA3,TBL1X,PSMA2,PSMC1,PSMD11,PSMB1,GID8,PSMB6,PSMB4,PSME3,PSMD1,RUVBL1,SMAD3,PSMD12,VCP,PSMB5,PSMD4,PSMD14,PSMC2,PSMD13,PSMC6,TBL1XR1,UBR5,USP47,PSMC3	5.3e-09	3.87e-07	Positive regulation of canonical Wnt signaling pathway
320	Process	GO:0050684	25	149	9606	9606.ENSP00000225792,9606.ENSP00000227524,9606.ENSP00000228284,9606.ENSP00000244020,9606.ENSP00000250113,9606.ENSP00000258962,9606.ENSP00000261531,9606.ENSP00000261973,9606.ENSP00000318195,9606.ENSP00000325905,9606.ENSP00000341826,9606.ENSP00000346634,9606.ENSP00000346694,9606.ENSP00000349428,9606.ENSP00000355094,9606.ENSP00000356520,9606.ENSP00000358814,9606.ENSP00000359645,9606.ENSP00000362931,…	DDX5,PRPF19,SART3,SRSF6,FXR2,SRSF1,SNW1,RBM25,NCL,SRSF7,HNRNPA1,THRAP3,HNRNPA2B1,PTBP1,QKI,DHX9,AHCYL1,RBMX,SRPK1,DDX17,SMU1,JMJD6,IK,SUPT5H,SNRNP70	5.98e-09	4.34e-07	Regulation of mRNA processing
321	Process	GO:0048519	280	5389	9606	9606.ENSP00000011619,9606.ENSP00000162044,9606.ENSP00000212015,9606.ENSP00000216455,9606.ENSP00000217244,9606.ENSP00000217372,9606.ENSP00000217964,9606.ENSP00000219548,9606.ENSP00000220849,9606.ENSP00000223321,9606.ENSP00000223528,9606.ENSP00000225792,9606.ENSP00000227524,9606.ENSP00000231509,9606.ENSP00000236040,9606.ENSP00000239940,9606.ENSP00000242351,9606.ENSP00000244020,9606.ENSP00000245157,…	RANBP9,TMEM161A,SIRT1,PSMA3,CSNK2A1,CDK5RAP1,TBL1X,STUB1,EIF3E,PSMA2,FKTN,DDX5,PRPF19,NR3C1,LEPRE1,PFN2,ZC3HAV1,SRSF6,BBS2,FXR2,RPS16,PPFIA1,CHSY1,DNAJB1,LANCL2,EIF2S1,CDK7,NAT10,CDK4,HTRA2,RAB11FIP5,IGF2BP3,PDCL,LRPPRC,PSMC1,SNW1,PSMD11,SMAD2,PSMB1,DNAJA3,CSNK2A2,CHCHD3,SAMHD1,MTPAP,UFD1L,PACSIN2,TCF25,NDUFS3,STRN,DNAJC10,HAT1,MUL1,ADD2,ADD1,VDAC1,NBN,BBS4,IQGAP1,TP53,PSMB6,ANK3,CDC123,LPCAT1,RA…	6.19e-09	4.47e-07	Negative regulation of biological process
322	Process	GO:0006508	92	1256	9606	9606.ENSP00000006777,9606.ENSP00000205402,9606.ENSP00000212015,9606.ENSP00000216455,9606.ENSP00000217964,9606.ENSP00000218348,9606.ENSP00000219548,9606.ENSP00000223321,9606.ENSP00000223641,9606.ENSP00000225726,9606.ENSP00000227524,9606.ENSP00000258080,9606.ENSP00000261303,9606.ENSP00000261712,9606.ENSP00000261942,9606.ENSP00000262160,9606.ENSP00000262193,9606.ENSP00000263202,9606.ENSP00000264065,…	RHBDD2,DLD,SIRT1,PSMA3,TBL1X,USP11,STUB1,PSMA2,SEC61B,CCDC47,PRPF19,HTRA2,PSMC1,PSMD11,FAF2,SMAD2,PSMB1,UFD1L,DNAJC10,COPS4,FAM188B,GET4,GID8,UQCRC2,COPS3,GID4,AFG3L2,TP53,PSMB6,USP15,RMND5A,PSMB4,PSME3,COPS2,MAEA,COPS6,WDR48,PSMD1,USP39,USP9X,RUVBL1,YME1L1,UBE2O,TRIM25,METAP2,NPLOC4,SMAD3,HUWE1,USP7,DNAJB12,COPS8,NRD1,PSMD12,STOML2,COPS5,RAD23B,RHOT1,VCP,PCBP2,LONP1,PSMB5,TOMM20,BUB3,PSMD4,RBMX,…	6.62e-09	4.75e-07	Proteolysis
323	Process	GO:0035966	28	188	9606	9606.ENSP00000006777,9606.ENSP00000219548,9606.ENSP00000244763,9606.ENSP00000247461,9606.ENSP00000254322,9606.ENSP00000256383,9606.ENSP00000260643,9606.ENSP00000261942,9606.ENSP00000263202,9606.ENSP00000264758,9606.ENSP00000296464,9606.ENSP00000297185,9606.ENSP00000302961,9606.ENSP00000323313,9606.ENSP00000328023,9606.ENSP00000335153,9606.ENSP00000345575,9606.ENSP00000351777,9606.ENSP00000359799,…	RHBDD2,STUB1,SSR1,CANX,DNAJB1,EIF2S1,PREB,FAF2,UFD1L,ADD1,HSPA4L,HSPA9,HSPA4,PDIA5,SRPR,HSP90AA1,DNAJB12,VCP,DNAJB4,HSP90AB1,PTPN1,BAG6,DNAJA1,HSPD1,PDIA6,VAPB,SRPRB,CUL7	7.74e-09	5.52e-07	Response to topologically incorrect protein
324	Process	GO:0032508	21	106	9606	9606.ENSP00000216122,9606.ENSP00000259895,9606.ENSP00000264156,9606.ENSP00000265433,9606.ENSP00000265963,9606.ENSP00000285398,9606.ENSP00000307288,9606.ENSP00000318297,9606.ENSP00000325863,9606.ENSP00000349508,9606.ENSP00000350708,9606.ENSP00000352257,9606.ENSP00000356520,9606.ENSP00000364589,9606.ENSP00000368100,9606.ENSP00000370745,9606.ENSP00000375809,9606.ENSP00000375978,9606.ENSP00000376272,…	MCM5,GTF2H4,MCM6,NBN,GTF2H1,ERCC3,MCM7,RUVBL1,MRE11A,CHD4,RAD23B,XRCC6,DHX9,CUL4A,RAD50,DDX1,ERCC2,XRCC5,RFC4,CUL4B,SSBP1	7.8e-09	5.53e-07	DNA duplex unwinding
325	Process	GO:0042176	44	415	9606	9606.ENSP00000217244,9606.ENSP00000219548,9606.ENSP00000255631,9606.ENSP00000261303,9606.ENSP00000262506,9606.ENSP00000264499,9606.ENSP00000283415,9606.ENSP00000287936,9606.ENSP00000293362,9606.ENSP00000309474,9606.ENSP00000310686,9606.ENSP00000311427,9606.ENSP00000332973,9606.ENSP00000335153,9606.ENSP00000338814,9606.ENSP00000339095,9606.ENSP00000341189,9606.ENSP00000343535,9606.ENSP00000346890,…	CSNK2A1,STUB1,HSPBP1,PSMC1,CSNK2A2,BBS7,LPCAT1,HMGCR,PSME3,PSMD1,FBXW8,SNX33,SMAD3,HSP90AA1,BAG5,RPS7,PTK2,USP7,NRD1,RAD23B,VCP,DDA1,MSN,DISC1,EZR,UFL1,RPL5,BAG2,HSP90AB1,RPL11,BAG6,ARIH1,AK6,TAF9,SNX9,UBAC2,CUL4B,RDX,PSMD14,PSMC2,GPX1,NDUFA13,PACSIN3,SNRNP70	7.85e-09	5.54e-07	Regulation of protein catabolic process
326	Process	GO:0000338	9	10	9606	9606.ENSP00000264389,9606.ENSP00000268717,9606.ENSP00000299259,9606.ENSP00000304102,9606.ENSP00000346340,9606.ENSP00000350512,9606.ENSP00000362710,9606.ENSP00000376167,9606.ENSP00000438115	COPS4,COPS3,COPS2,COPS6,COPS8,COPS5,COPS7B,GPS1,COPS7A	7.96e-09	5.59e-07	Protein deneddylation
327	Process	GO:1904851	9	10	9606	9606.ENSP00000258091,9606.ENSP00000275603,9606.ENSP00000280326,9606.ENSP00000286788,9606.ENSP00000295688,9606.ENSP00000299300,9606.ENSP00000317334,9606.ENSP00000358563,9606.ENSP00000377958	CCT7,CCT6A,CCT5,CCT8,CCT3,CCT2,TCP1,DKC1,CCT4	7.96e-09	5.59e-07	Positive regulation of establishment of protein localization to telomere
328	Process	GO:1901990	44	416	9606	9606.ENSP00000216455,9606.ENSP00000223321,9606.ENSP00000257904,9606.ENSP00000261303,9606.ENSP00000261712,9606.ENSP00000262193,9606.ENSP00000265433,9606.ENSP00000269305,9606.ENSP00000270586,9606.ENSP00000273130,9606.ENSP00000285398,9606.ENSP00000290541,9606.ENSP00000293362,9606.ENSP00000309474,9606.ENSP00000313420,9606.ENSP00000324804,9606.ENSP00000325690,9606.ENSP00000325863,9606.ENSP00000335153,…	PSMA3,PSMA2,CDK4,PSMC1,PSMD11,PSMB1,NBN,TP53,PSMB6,DYNC1LI1,ERCC3,PSMB4,PSME3,PSMD1,PRKDC,PPP2R1A,CARM1,MRE11A,HSP90AA1,PSMD12,DYNC1H1,ANKRD17,PSMB5,BUB3,PSMD4,ACTR1A,RCC2,CUL4A,CEP78,ERCC2,DYNLL1,NDE1,CUL4B,RDX,PSMD14,PSMC2,CDC7,IK,PSMD13,ECD,PSMC6,DCTN2,USP47,PSMC3	8.38e-09	5.82e-07	Regulation of mitotic cell cycle phase transition
329	Process	GO:1901987	46	452	9606	9606.ENSP00000216455,9606.ENSP00000223321,9606.ENSP00000257904,9606.ENSP00000261303,9606.ENSP00000261712,9606.ENSP00000262193,9606.ENSP00000265433,9606.ENSP00000269305,9606.ENSP00000270586,9606.ENSP00000273130,9606.ENSP00000285398,9606.ENSP00000290541,9606.ENSP00000293362,9606.ENSP00000296930,9606.ENSP00000309474,9606.ENSP00000313420,9606.ENSP00000324804,9606.ENSP00000325690,9606.ENSP00000325863,…	PSMA3,PSMA2,CDK4,PSMC1,PSMD11,PSMB1,NBN,TP53,PSMB6,DYNC1LI1,ERCC3,PSMB4,PSME3,NPM1,PSMD1,PRKDC,PPP2R1A,CARM1,MRE11A,HSP90AA1,PSMD12,DYNC1H1,ATP2B4,ANKRD17,PSMB5,BUB3,PSMD4,ACTR1A,RCC2,CUL4A,CEP78,ERCC2,DYNLL1,NDE1,CUL4B,RDX,PSMD14,PSMC2,CDC7,IK,PSMD13,ECD,PSMC6,DCTN2,USP47,PSMC3	1.13e-08	7.74e-07	Regulation of cell cycle phase transition
330	Process	GO:0000245	16	60	9606	9606.ENSP00000215793,9606.ENSP00000227524,9606.ENSP00000244020,9606.ENSP00000244520,9606.ENSP00000258962,9606.ENSP00000266079,9606.ENSP00000310723,9606.ENSP00000312981,9606.ENSP00000317123,9606.ENSP00000335321,9606.ENSP00000342374,9606.ENSP00000347005,9606.ENSP00000359645,9606.ENSP00000362931,9606.ENSP00000370745,9606.ENSP00000440222	SF3A1,PRPF19,SRSF6,SNRPC,SRSF1,PRPF6,DDX23,USP39,SNRNP200,SF3B1,SNRPD2,CGI-74,RBMX,SRPK1,DDX1,LUC7L2	1.36e-08	9.28e-07	Spliceosomal complex assembly
331	Process	GO:1904871	9	11	9606	9606.ENSP00000258091,9606.ENSP00000275603,9606.ENSP00000280326,9606.ENSP00000286788,9606.ENSP00000295688,9606.ENSP00000299300,9606.ENSP00000317334,9606.ENSP00000358563,9606.ENSP00000377958	CCT7,CCT6A,CCT5,CCT8,CCT3,CCT2,TCP1,DKC1,CCT4	1.4e-08	9.46e-07	Positive regulation of protein localization to Cajal body
332	Process	GO:0030177	27	182	9606	9606.ENSP00000216455,9606.ENSP00000217244,9606.ENSP00000217964,9606.ENSP00000223321,9606.ENSP00000261303,9606.ENSP00000261712,9606.ENSP00000262193,9606.ENSP00000266069,9606.ENSP00000270586,9606.ENSP00000290541,9606.ENSP00000293362,9606.ENSP00000309474,9606.ENSP00000318297,9606.ENSP00000332973,9606.ENSP00000348442,9606.ENSP00000351777,9606.ENSP00000355325,9606.ENSP00000355593,9606.ENSP00000357879,…	PSMA3,CSNK2A1,TBL1X,PSMA2,PSMC1,PSMD11,PSMB1,GID8,PSMB6,PSMB4,PSME3,PSMD1,RUVBL1,SMAD3,PSMD12,VCP,PSMB5,DISC1,PSMD4,PSMD14,PSMC2,PSMD13,PSMC6,TBL1XR1,UBR5,USP47,PSMC3	1.54e-08	1.03e-06	Positive regulation of Wnt signaling pathway
333	Process	GO:1901565	81	1070	9606	9606.ENSP00000006777,9606.ENSP00000168216,9606.ENSP00000205402,9606.ENSP00000212015,9606.ENSP00000216455,9606.ENSP00000217964,9606.ENSP00000218348,9606.ENSP00000219548,9606.ENSP00000223321,9606.ENSP00000223641,9606.ENSP00000225726,9606.ENSP00000227524,9606.ENSP00000249806,9606.ENSP00000258080,9606.ENSP00000261303,9606.ENSP00000261712,9606.ENSP00000261942,9606.ENSP00000262193,9606.ENSP00000262878,…	RHBDD2,HSD17B10,DLD,SIRT1,PSMA3,TBL1X,USP11,STUB1,PSMA2,SEC61B,CCDC47,PRPF19,CLN6,HTRA2,PSMC1,PSMD11,FAF2,PSMB1,SAMHD1,UFD1L,DNAJC10,ACAT1,GET4,GID8,COPS3,GID4,PSMB6,GLUD1,USP15,RMND5A,PSMB4,AP2M1,PSME3,MAEA,PSMD1,USP9X,YME1L1,UBE2O,TRIM25,AP2A2,NPLOC4,HSP90AA1,HUWE1,USP7,DNAJB12,NRD1,PSMD12,RAD23B,VCP,AP2A1,PCBP2,LONP1,PSMB5,BUB3,PSMD4,OMA1,HECTD3,HMGCL,CUL4A,BAG6,ABHD12,AUP1,ARIH1,SQSTM1,AGAP3,…	1.54e-08	1.03e-06	Organonitrogen compound catabolic process
334	Process	GO:0031331	42	397	9606	9606.ENSP00000212015,9606.ENSP00000216044,9606.ENSP00000216484,9606.ENSP00000219548,9606.ENSP00000242351,9606.ENSP00000255631,9606.ENSP00000261303,9606.ENSP00000262554,9606.ENSP00000264198,9606.ENSP00000264499,9606.ENSP00000265641,9606.ENSP00000310686,9606.ENSP00000311427,9606.ENSP00000313007,9606.ENSP00000313199,9606.ENSP00000333568,9606.ENSP00000335153,9606.ENSP00000338235,9606.ENSP00000340648,…	SIRT1,GTPBP1,SPTLC2,STUB1,ZC3HAV1,HSPBP1,PSMC1,SPTLC1,MUL1,BBS7,CPT1A,FBXW8,SNX33,PABPC1,HNRNPD,PRKD1,HSP90AA1,MTDH,HUWE1,PTK2,NRD1,PIP4K2C,ARNT,VCP,DDA1,MSN,DISC1,EZR,BAG2,PTPN1,HNRNPR,BAG6,PIP4K2A,ARIH1,SNX9,KHSRP,RDX,PSMC2,PAFAH1B2,PACSIN3,SUPT5H,PIP4K2B	1.83e-08	1.2e-06	Positive regulation of cellular catabolic process
335	Process	GO:0043620	22	124	9606	9606.ENSP00000216455,9606.ENSP00000223321,9606.ENSP00000254322,9606.ENSP00000261303,9606.ENSP00000261712,9606.ENSP00000262193,9606.ENSP00000269305,9606.ENSP00000270586,9606.ENSP00000290541,9606.ENSP00000293362,9606.ENSP00000300648,9606.ENSP00000309474,9606.ENSP00000348442,9606.ENSP00000351407,9606.ENSP00000355325,9606.ENSP00000357879,9606.ENSP00000386541,9606.ENSP00000391211,9606.ENSP00000396937,…	PSMA3,PSMA2,DNAJB1,PSMC1,PSMD11,PSMB1,TP53,PSMB6,PSMB4,PSME3,GCN1L1,PSMD1,PSMD12,ARNT,PSMB5,PSMD4,PSMD14,PSMC2,PSMD13,PSMC6,BCLAF1,PSMC3	2.01e-08	1.32e-06	Regulation of DNA-templated transcription in response to stress
336	Process	GO:0070647	78	1021	9606	9606.ENSP00000209873,9606.ENSP00000212015,9606.ENSP00000216455,9606.ENSP00000218348,9606.ENSP00000219548,9606.ENSP00000223321,9606.ENSP00000227524,9606.ENSP00000261303,9606.ENSP00000261712,9606.ENSP00000262160,9606.ENSP00000262193,9606.ENSP00000263202,9606.ENSP00000264198,9606.ENSP00000264389,9606.ENSP00000265299,9606.ENSP00000268717,9606.ENSP00000268719,9606.ENSP00000269305,9606.ENSP00000270586,…	AAAS,SIRT1,PSMA3,USP11,STUB1,PSMA2,PRPF19,PSMC1,PSMD11,SMAD2,PSMB1,UFD1L,MUL1,COPS4,FAM188B,COPS3,GID4,TP53,PSMB6,USP15,RMND5A,PSMB4,PSME3,COPS2,COPS6,WDR48,PSMD1,FBXW8,USP39,PRKDC,USP9X,RUVBL1,TRAF7,UBE2O,TRIM25,SMAD3,HUWE1,USP7,COPS8,PSMD12,COPS5,RAD23B,RHOT1,VCP,DDA1,PSMB5,TOMM20,PSMD4,UFL1,HECTD3,COPS7B,CUL4A,ARIH1,DCAF16,GPS1,RAE1,HLA-A,SEH1L,CUL4B,PSMD14,CAND2,PSMC2,VPRBP,BIRC6,PSMD13,PSMC6…	2.03e-08	1.33e-06	Protein modification by small protein conjugation or removal
337	Process	GO:1904358	13	37	9606	9606.ENSP00000258091,9606.ENSP00000275603,9606.ENSP00000280326,9606.ENSP00000286788,9606.ENSP00000295688,9606.ENSP00000299300,9606.ENSP00000317334,9606.ENSP00000341826,9606.ENSP00000346694,9606.ENSP00000358563,9606.ENSP00000375978,9606.ENSP00000377958,9606.ENSP00000387911	CCT7,CCT6A,CCT5,CCT8,CCT3,CCT2,TCP1,HNRNPA1,HNRNPA2B1,DKC1,XRCC5,CCT4,PARN	2.11e-08	1.37e-06	Positive regulation of telomere maintenance via telomere lengthening
338	Process	GO:2000278	21	114	9606	9606.ENSP00000257829,9606.ENSP00000258091,9606.ENSP00000269305,9606.ENSP00000275603,9606.ENSP00000280326,9606.ENSP00000286788,9606.ENSP00000295688,9606.ENSP00000299300,9606.ENSP00000313199,9606.ENSP00000317334,9606.ENSP00000335153,9606.ENSP00000341826,9606.ENSP00000346694,9606.ENSP00000358563,9606.ENSP00000360609,9606.ENSP00000368565,9606.ENSP00000375978,9606.ENSP00000376272,9606.ENSP00000377958,…	NAT10,CCT7,TP53,CCT6A,CCT5,CCT8,CCT3,CCT2,HNRNPD,TCP1,HSP90AA1,HNRNPA1,HNRNPA2B1,DKC1,HSP90AB1,DNAJC2,XRCC5,RFC4,CCT4,PARN,ARRB2	2.38e-08	1.52e-06	Regulation of DNA biosynthetic process
339	Process	GO:0009896	46	465	9606	9606.ENSP00000212015,9606.ENSP00000216044,9606.ENSP00000216484,9606.ENSP00000217244,9606.ENSP00000219548,9606.ENSP00000242351,9606.ENSP00000255631,9606.ENSP00000261303,9606.ENSP00000262554,9606.ENSP00000264198,9606.ENSP00000264499,9606.ENSP00000265641,9606.ENSP00000283415,9606.ENSP00000310686,9606.ENSP00000311427,9606.ENSP00000313007,9606.ENSP00000313199,9606.ENSP00000333568,9606.ENSP00000335153,…	SIRT1,GTPBP1,SPTLC2,CSNK2A1,STUB1,ZC3HAV1,HSPBP1,PSMC1,SPTLC1,MUL1,BBS7,CPT1A,LPCAT1,FBXW8,SNX33,PABPC1,HNRNPD,PRKD1,HSP90AA1,MTDH,HUWE1,PTK2,NRD1,PIP4K2C,ARNT,VCP,DDA1,MSN,DISC1,EZR,BAG2,PTPN1,HNRNPR,BAG6,PIP4K2A,ARIH1,SNX9,KHSRP,CUL4B,RDX,PSMC2,NDUFA13,PAFAH1B2,PACSIN3,SUPT5H,PIP4K2B	2.49e-08	1.58e-06	Positive regulation of catabolic process
340	Process	GO:0031146	19	93	9606	9606.ENSP00000216455,9606.ENSP00000223321,9606.ENSP00000261303,9606.ENSP00000261712,9606.ENSP00000262193,9606.ENSP00000270586,9606.ENSP00000290541,9606.ENSP00000293362,9606.ENSP00000309474,9606.ENSP00000348442,9606.ENSP00000355325,9606.ENSP00000357879,9606.ENSP00000364589,9606.ENSP00000384109,9606.ENSP00000386541,9606.ENSP00000391211,9606.ENSP00000396937,9606.ENSP00000401802,9606.ENSP00000481029	PSMA3,PSMA2,PSMC1,PSMD11,PSMB1,PSMB6,PSMB4,PSME3,PSMD1,PSMD12,PSMB5,PSMD4,CUL4A,CUL4B,PSMD14,PSMC2,PSMD13,PSMC6,PSMC3	2.61e-08	1.65e-06	SCF-dependent proteasomal ubiquitin-dependent protein catabolic process
341	Process	GO:0031145	18	83	9606	9606.ENSP00000216455,9606.ENSP00000223321,9606.ENSP00000261303,9606.ENSP00000261712,9606.ENSP00000262193,9606.ENSP00000270586,9606.ENSP00000290541,9606.ENSP00000293362,9606.ENSP00000309474,9606.ENSP00000348442,9606.ENSP00000355325,9606.ENSP00000357858,9606.ENSP00000357879,9606.ENSP00000386541,9606.ENSP00000391211,9606.ENSP00000396937,9606.ENSP00000401802,9606.ENSP00000481029	PSMA3,PSMA2,PSMC1,PSMD11,PSMB1,PSMB6,PSMB4,PSME3,PSMD1,PSMD12,PSMB5,BUB3,PSMD4,PSMD14,PSMC2,PSMD13,PSMC6,PSMC3	2.74e-08	1.72e-06	Anaphase-promoting complex-dependent catabolic process
342	Process	GO:1903829	38	342	9606	9606.ENSP00000258080,9606.ENSP00000258091,9606.ENSP00000262506,9606.ENSP00000268182,9606.ENSP00000269305,9606.ENSP00000275603,9606.ENSP00000280326,9606.ENSP00000280772,9606.ENSP00000286788,9606.ENSP00000295688,9606.ENSP00000299300,9606.ENSP00000302967,9606.ENSP00000311427,9606.ENSP00000317334,9606.ENSP00000332973,9606.ENSP00000340648,9606.ENSP00000347839,9606.ENSP00000350012,9606.ENSP00000350310,…	HTRA2,CCT7,CSNK2A2,IQGAP1,TP53,CCT6A,CCT5,ANK3,CCT8,CCT3,CCT2,HDAC3,SNX33,TCP1,SMAD3,HUWE1,RAB11FIP2,ACSL3,ATP2B4,MSN,EZR,DKC1,HSP90AB1,SQSTM1,CCT4,RDX,GNL3,MAVS,FAM115C,NMD3,FAM115A,CDK5,UBR5,C2CD5,PDCD5,NMT1,NUP62,AP2B1	2.73e-08	1.72e-06	Positive regulation of cellular protein localization
343	Process	GO:0051171	295	5836	9606	9606.ENSP00000011619,9606.ENSP00000162044,9606.ENSP00000205194,9606.ENSP00000209873,9606.ENSP00000212015,9606.ENSP00000216044,9606.ENSP00000216190,9606.ENSP00000216455,9606.ENSP00000216554,9606.ENSP00000217244,9606.ENSP00000217372,9606.ENSP00000217964,9606.ENSP00000219548,9606.ENSP00000220325,9606.ENSP00000220849,9606.ENSP00000223321,9606.ENSP00000223528,9606.ENSP00000225792,9606.ENSP00000227524,…	RANBP9,TMEM161A,NAT14,AAAS,SIRT1,GTPBP1,EIF3D,PSMA3,EIF5,CSNK2A1,CDK5RAP1,TBL1X,STUB1,EHD4,EIF3E,PSMA2,FKTN,DDX5,PRPF19,SART3,NR3C1,LEPRE1,FASTKD2,PFN2,ZC3HAV1,SRSF6,EIF3K,CLN6,FXR2,PPIL4,DNAJB1,PTCD3,LANCL2,HSPBP1,EIF2S1,CDK7,NAT10,CDK4,HTRA2,CCT7,IGF2BP3,TTC5,SRSF1,GTF2H4,LRPPRC,PSMC1,SNW1,PSMD11,PTPLAD1,RBM25,SMAD2,PSMB1,DNAJA3,CSNK2A2,CHCHD3,TCF25,DNAJC10,HAT1,MUL1,BBS7,NBN,GTF2H1,PRPF6,TMPO,…	2.84e-08	1.76e-06	Regulation of nitrogen compound metabolic process
344	Process	GO:0080090	303	6032	9606	9606.ENSP00000011619,9606.ENSP00000162044,9606.ENSP00000205194,9606.ENSP00000209873,9606.ENSP00000212015,9606.ENSP00000216044,9606.ENSP00000216190,9606.ENSP00000216455,9606.ENSP00000216554,9606.ENSP00000217244,9606.ENSP00000217372,9606.ENSP00000217964,9606.ENSP00000219548,9606.ENSP00000220325,9606.ENSP00000220849,9606.ENSP00000223321,9606.ENSP00000223528,9606.ENSP00000225792,9606.ENSP00000227524,…	RANBP9,TMEM161A,NAT14,AAAS,SIRT1,GTPBP1,EIF3D,PSMA3,EIF5,CSNK2A1,CDK5RAP1,TBL1X,STUB1,EHD4,EIF3E,PSMA2,FKTN,DDX5,PRPF19,SART3,NR3C1,LEPRE1,FASTKD2,PFN2,ZC3HAV1,SRSF6,EIF3K,CLN6,FXR2,PPIL4,DNAJB1,PTCD3,LANCL2,HSPBP1,EIF2S1,CDK7,NAT10,CDK4,HTRA2,CCT7,IGF2BP3,TTC5,SRSF1,GTF2H4,LRPPRC,PSMC1,SNW1,PSMD11,PTPLAD1,RBM25,SMAD2,PSMB1,DNAJA3,CSNK2A2,CHCHD3,TCF25,DNAJC10,HAT1,MUL1,BBS7,NBN,CPT1A,GTF2H1,PRPF6…	2.9e-08	1.79e-06	Regulation of primary metabolic process
345	Process	GO:0048518	306	6112	9606	9606.ENSP00000005260,9606.ENSP00000162044,9606.ENSP00000200457,9606.ENSP00000205194,9606.ENSP00000212015,9606.ENSP00000216044,9606.ENSP00000216190,9606.ENSP00000216455,9606.ENSP00000216484,9606.ENSP00000217244,9606.ENSP00000217372,9606.ENSP00000217964,9606.ENSP00000219548,9606.ENSP00000220325,9606.ENSP00000220849,9606.ENSP00000223321,9606.ENSP00000225792,9606.ENSP00000227524,9606.ENSP00000228284,…	BAIAP2L1,TMEM161A,TRIP6,NAT14,SIRT1,GTPBP1,EIF3D,PSMA3,SPTLC2,CSNK2A1,CDK5RAP1,TBL1X,STUB1,EHD4,EIF3E,PSMA2,DDX5,PRPF19,SART3,NR3C1,LEPRE1,FASTKD2,PFN2,ZC3HAV1,SRSF6,SSR1,BBS2,VASP,AAMP,CLN6,FXR2,CHSY1,LANCL2,HSPBP1,EIF2S1,CDK7,NAT10,CDK4,HTRA2,CCT7,TTC5,PDCL,GTF2H4,PSMC1,SNW1,PSMD11,PTPLAD1,SMAD2,PSMB1,DNAJA3,CSNK2A2,SPTLC1,PLD2,MUL1,BBS7,ADD1,NBN,CPT1A,GTF2H1,GID8,PRPF6,BBS4,IQGAP1,TP53,PSMB6,D…	3.24e-08	1.99e-06	Positive regulation of biological process
346	Process	GO:0048522	284	5579	9606	9606.ENSP00000005260,9606.ENSP00000162044,9606.ENSP00000200457,9606.ENSP00000205194,9606.ENSP00000212015,9606.ENSP00000216044,9606.ENSP00000216190,9606.ENSP00000216455,9606.ENSP00000216484,9606.ENSP00000217244,9606.ENSP00000217372,9606.ENSP00000217964,9606.ENSP00000219548,9606.ENSP00000220325,9606.ENSP00000220849,9606.ENSP00000223321,9606.ENSP00000225792,9606.ENSP00000227524,9606.ENSP00000228284,…	BAIAP2L1,TMEM161A,TRIP6,NAT14,SIRT1,GTPBP1,EIF3D,PSMA3,SPTLC2,CSNK2A1,CDK5RAP1,TBL1X,STUB1,EHD4,EIF3E,PSMA2,DDX5,PRPF19,SART3,NR3C1,LEPRE1,FASTKD2,PFN2,ZC3HAV1,SRSF6,SSR1,VASP,AAMP,CLN6,FXR2,CHSY1,LANCL2,HSPBP1,EIF2S1,CDK7,NAT10,CDK4,HTRA2,CCT7,TTC5,PDCL,GTF2H4,PSMC1,SNW1,PSMD11,PTPLAD1,SMAD2,PSMB1,DNAJA3,CSNK2A2,SPTLC1,MUL1,BBS7,ADD1,NBN,CPT1A,GTF2H1,GID8,PRPF6,BBS4,IQGAP1,TP53,PSMB6,DYNC1LI1,CC…	3.34e-08	2.04e-06	Positive regulation of cellular process
347	Process	GO:0006986	25	166	9606	9606.ENSP00000006777,9606.ENSP00000219548,9606.ENSP00000244763,9606.ENSP00000247461,9606.ENSP00000254322,9606.ENSP00000256383,9606.ENSP00000260643,9606.ENSP00000261942,9606.ENSP00000264758,9606.ENSP00000296464,9606.ENSP00000297185,9606.ENSP00000302961,9606.ENSP00000323313,9606.ENSP00000328023,9606.ENSP00000335153,9606.ENSP00000351777,9606.ENSP00000359799,9606.ENSP00000360609,9606.ENSP00000360683,…	RHBDD2,STUB1,SSR1,CANX,DNAJB1,EIF2S1,PREB,FAF2,ADD1,HSPA4L,HSPA9,HSPA4,PDIA5,SRPR,HSP90AA1,VCP,DNAJB4,HSP90AB1,PTPN1,DNAJA1,HSPD1,PDIA6,VAPB,SRPRB,CUL7	4.03e-08	2.45e-06	Response to unfolded protein
348	Process	GO:0043618	21	118	9606	9606.ENSP00000216455,9606.ENSP00000223321,9606.ENSP00000254322,9606.ENSP00000261303,9606.ENSP00000261712,9606.ENSP00000262193,9606.ENSP00000269305,9606.ENSP00000270586,9606.ENSP00000290541,9606.ENSP00000293362,9606.ENSP00000300648,9606.ENSP00000309474,9606.ENSP00000348442,9606.ENSP00000351407,9606.ENSP00000355325,9606.ENSP00000357879,9606.ENSP00000386541,9606.ENSP00000391211,9606.ENSP00000396937,…	PSMA3,PSMA2,DNAJB1,PSMC1,PSMD11,PSMB1,TP53,PSMB6,PSMB4,PSME3,GCN1L1,PSMD1,PSMD12,ARNT,PSMB5,PSMD4,PSMD14,PSMC2,PSMD13,PSMC6,PSMC3	4.02e-08	2.45e-06	Regulation of transcription from RNA polymerase II promoter in response to stress
349	Process	GO:0070498	19	96	9606	9606.ENSP00000216455,9606.ENSP00000223321,9606.ENSP00000261303,9606.ENSP00000261712,9606.ENSP00000262193,9606.ENSP00000270586,9606.ENSP00000290541,9606.ENSP00000293362,9606.ENSP00000309474,9606.ENSP00000348442,9606.ENSP00000355325,9606.ENSP00000357879,9606.ENSP00000358997,9606.ENSP00000374455,9606.ENSP00000386541,9606.ENSP00000391211,9606.ENSP00000396937,9606.ENSP00000401802,9606.ENSP00000481029	PSMA3,PSMA2,PSMC1,PSMD11,PSMB1,PSMB6,PSMB4,PSME3,PSMD1,PSMD12,PSMB5,PSMD4,IRAK1,SQSTM1,PSMD14,PSMC2,PSMD13,PSMC6,PSMC3	4.07e-08	2.45e-06	interleukin-1-mediated signaling pathway
350	Process	GO:1903362	33	275	9606	9606.ENSP00000217244,9606.ENSP00000219548,9606.ENSP00000255631,9606.ENSP00000261303,9606.ENSP00000262506,9606.ENSP00000264499,9606.ENSP00000293362,9606.ENSP00000310686,9606.ENSP00000335153,9606.ENSP00000338814,9606.ENSP00000339095,9606.ENSP00000341189,9606.ENSP00000343535,9606.ENSP00000350708,9606.ENSP00000351777,9606.ENSP00000352928,9606.ENSP00000353408,9606.ENSP00000355593,9606.ENSP00000356042,…	CSNK2A1,STUB1,HSPBP1,PSMC1,CSNK2A2,BBS7,PSME3,FBXW8,HSP90AA1,BAG5,RPS7,PTK2,USP7,RAD23B,VCP,DDA1,MSN,DISC1,EZR,UFL1,RPL5,BAG2,HSP90AB1,RPL11,BAG6,ARIH1,AK6,TAF9,UBAC2,RDX,PSMD14,PSMC2,GPX1	4.39e-08	2.63e-06	Regulation of cellular protein catabolic process
351	Process	GO:0045727	22	131	9606	9606.ENSP00000216190,9606.ENSP00000217372,9606.ENSP00000220849,9606.ENSP00000236980,9606.ENSP00000250113,9606.ENSP00000257829,9606.ENSP00000257904,9606.ENSP00000281141,9606.ENSP00000296930,9606.ENSP00000302896,9606.ENSP00000313007,9606.ENSP00000313199,9606.ENSP00000313420,9606.ENSP00000313603,9606.ENSP00000332604,9606.ENSP00000342793,9606.ENSP00000351475,9606.ENSP00000356520,9606.ENSP00000359345,…	EIF3D,CDK5RAP1,EIF3E,FASTKD2,FXR2,NAT10,CDK4,CDC123,NPM1,RPS9,PABPC1,HNRNPD,PRKDC,ABCF1,EIF3C,PLD1,PASK,DHX9,RPL5,RPS4X,LARP4,MRPS27	4.79e-08	2.86e-06	Positive regulation of translation
352	Process	GO:0019081	9	14	9606	9606.ENSP00000216190,9606.ENSP00000280557,9606.ENSP00000349428,9606.ENSP00000352438,9606.ENSP00000354125,9606.ENSP00000358140,9606.ENSP00000360365,9606.ENSP00000431800,9606.ENSP00000485663	EIF3D,DENR,PTBP1,PCBP2,EIF3B,EIF3A,MCTS1,EIF3F,EIF3L	6.16e-08	3.67e-06	Viral translation
353	Process	GO:0010629	126	2014	9606	9606.ENSP00000212015,9606.ENSP00000217964,9606.ENSP00000220849,9606.ENSP00000225792,9606.ENSP00000231509,9606.ENSP00000244020,9606.ENSP00000245157,9606.ENSP00000250113,9606.ENSP00000251453,9606.ENSP00000254322,9606.ENSP00000254770,9606.ENSP00000256383,9606.ENSP00000258729,9606.ENSP00000261531,9606.ENSP00000262160,9606.ENSP00000262375,9606.ENSP00000262570,9606.ENSP00000263063,9606.ENSP00000263202,…	SIRT1,TBL1X,EIF3E,DDX5,NR3C1,SRSF6,BBS2,FXR2,RPS16,DNAJB1,LANCL2,EIF2S1,IGF2BP3,SNW1,SMAD2,DNAJA3,CHCHD3,MTPAP,UFD1L,TCF25,HAT1,MUL1,BBS4,TP53,IGF2BP1,TCERG1,COPS2,RPS9,HDAC3,DRAP1,RPL13,RPL15,RPL4,PABPC1,HNRNPD,USP9X,NCL,RPS15A,RPLP2,TRIM25,PPP2R1A,PPP2R2A,SRSF7,PAWR,PAXBP1,NPLOC4,SMAD3,MTDH,RPS7,RPL7,CAPRIN1,RPS2,LYAR,RPL3,RPLP1,RPS17,RPS3A,RPSA,RPL22,CRKL,NRDE2,THRAP3,HNRNPA2B1,PTBP1,ATP2B4,XR…	6.26e-08	3.71e-06	Negative regulation of gene expression
354	Process	GO:0006403	28	210	9606	9606.ENSP00000209873,9606.ENSP00000244020,9606.ENSP00000258729,9606.ENSP00000258962,9606.ENSP00000260665,9606.ENSP00000264279,9606.ENSP00000266079,9606.ENSP00000290341,9606.ENSP00000296930,9606.ENSP00000299300,9606.ENSP00000317334,9606.ENSP00000325905,9606.ENSP00000326261,9606.ENSP00000341826,9606.ENSP00000346694,9606.ENSP00000350090,9606.ENSP00000355094,9606.ENSP00000355566,9606.ENSP00000356520,…	AAAS,SRSF6,IGF2BP3,SRSF1,LRPPRC,NOP58,PRPF6,IGF2BP1,NPM1,CCT2,TCP1,SRSF7,SRRM1,HNRNPA1,HNRNPA2B1,HNRNPA1L2,QKI,TOMM20,DHX9,DKC1,IGF2BP2,CCT4,RAE1,KHSRP,SEH1L,NMD3,RPS15,NUP62	6.48e-08	3.82e-06	RNA localization
355	Process	GO:0010604	198	3600	9606	9606.ENSP00000162044,9606.ENSP00000205194,9606.ENSP00000212015,9606.ENSP00000216044,9606.ENSP00000216190,9606.ENSP00000217244,9606.ENSP00000217372,9606.ENSP00000217964,9606.ENSP00000219548,9606.ENSP00000220325,9606.ENSP00000220849,9606.ENSP00000225792,9606.ENSP00000227524,9606.ENSP00000228284,9606.ENSP00000231509,9606.ENSP00000236980,9606.ENSP00000239940,9606.ENSP00000242351,9606.ENSP00000249806,…	TMEM161A,NAT14,SIRT1,GTPBP1,EIF3D,CSNK2A1,CDK5RAP1,TBL1X,STUB1,EHD4,EIF3E,DDX5,PRPF19,SART3,NR3C1,FASTKD2,PFN2,ZC3HAV1,CLN6,FXR2,HSPBP1,CDK7,NAT10,CDK4,HTRA2,CCT7,TTC5,PSMC1,SNW1,PTPLAD1,SMAD2,DNAJA3,MUL1,BBS7,NBN,GTF2H1,PRPF6,IQGAP1,TP53,CCT6A,CCT5,USP15,ANK3,CDC123,LPCAT1,CCT8,AIFM1,HMGCR,IGF2BP1,PSME3,CCT3,NAA15,TCERG1,NPM1,CCT2,GCN1L1,RPS9,HDAC3,PCBP1,WDR48,FBXW8,SNX33,GNAI2,PABPC1,HNRNPD,PRK…	7.09e-08	4.16e-06	Positive regulation of macromolecule metabolic process
356	Process	GO:0032212	12	34	9606	9606.ENSP00000258091,9606.ENSP00000275603,9606.ENSP00000280326,9606.ENSP00000286788,9606.ENSP00000295688,9606.ENSP00000299300,9606.ENSP00000317334,9606.ENSP00000341826,9606.ENSP00000358563,9606.ENSP00000375978,9606.ENSP00000377958,9606.ENSP00000387911	CCT7,CCT6A,CCT5,CCT8,CCT3,CCT2,TCP1,HNRNPA1,DKC1,XRCC5,CCT4,PARN	7.1e-08	4.16e-06	Positive regulation of telomere maintenance via telomerase
357	Process	GO:0043312	46	484	9606	9606.ENSP00000217971,9606.ENSP00000223321,9606.ENSP00000249647,9606.ENSP00000261712,9606.ENSP00000261942,9606.ENSP00000262193,9606.ENSP00000267842,9606.ENSP00000267884,9606.ENSP00000268182,9606.ENSP00000273130,9606.ENSP00000283415,9606.ENSP00000286788,9606.ENSP00000289228,9606.ENSP00000290158,9606.ENSP00000295641,9606.ENSP00000299300,9606.ENSP00000309474,9606.ENSP00000311766,9606.ENSP00000327694,…	PGRMC1,PSMA2,SNAP23,PSMD11,FAF2,PSMB1,SLC27A2,SRP14,IQGAP1,DYNC1LI1,LPCAT1,CCT8,ACTR1B,KPNB1,STK11IP,CCT2,PSMD1,ATAD3B,AP2A2,HSP90AA1,HUWE1,GYG1,PLD1,VAPA,PSMD12,DYNC1H1,VCP,XRCC6,ILF2,RAP1A,HSP90AB1,CSNK2B,CKAP4,YPEL5,TXNDC5,XRCC5,DYNLL1,PSMD14,PSMC2,PSMD13,HLA-B,GPI,ARMC8,PAFAH1B2,RAB5C,PSMC3	7.43e-08	4.32e-06	Neutrophil degranulation
358	Process	GO:0075522	8	10	9606	9606.ENSP00000216190,9606.ENSP00000280557,9606.ENSP00000349428,9606.ENSP00000352438,9606.ENSP00000354125,9606.ENSP00000358140,9606.ENSP00000360365,9606.ENSP00000431800	EIF3D,DENR,PTBP1,PCBP2,EIF3B,EIF3A,MCTS1,EIF3F	1.04e-07	5.97e-06	IRES-dependent viral translational initiation
359	Process	GO:0051276	78	1066	9606	9606.ENSP00000212015,9606.ENSP00000216122,9606.ENSP00000217964,9606.ENSP00000228284,9606.ENSP00000231509,9606.ENSP00000259895,9606.ENSP00000264108,9606.ENSP00000264156,9606.ENSP00000264389,9606.ENSP00000265433,9606.ENSP00000265963,9606.ENSP00000268717,9606.ENSP00000269305,9606.ENSP00000274606,9606.ENSP00000280377,9606.ENSP00000285398,9606.ENSP00000287295,9606.ENSP00000290158,9606.ENSP00000296930,…	SIRT1,MCM5,TBL1X,SART3,NR3C1,GTF2H4,HAT1,MCM6,COPS4,NBN,GTF2H1,COPS3,TP53,NHP2,USP15,ERCC3,AIFM1,KPNB1,NPM1,COPS2,HDAC3,COPS6,MCM7,PRKDC,RUVBL1,PPP2R1A,CARM1,MRE11A,MINA,HSP90AA1,HUWE1,USP7,GPX4,NRDE2,COPS8,HNRNPA2B1,LEPREL4,CHD4,COPS5,RAD23B,XRCC6,DNMT1,DHX9,BUB3,DKC1,GTF2B,HSP90AB1,COPS7B,SRPK1,CUL4A,BAG6,RAD50,DNAJC2,RBBP7,AK6,TAF9,DDX1,ERCC2,XRCC5,GPS1,RFC4,RAE1,AKAP8L,SEH1L,CUL4B,TFIP11,LDB1…	1.09e-07	6.27e-06	Chromosome organization
360	Process	GO:0043462	17	82	9606	9606.ENSP00000212015,9606.ENSP00000239940,9606.ENSP00000254322,9606.ENSP00000259895,9606.ENSP00000264065,9606.ENSP00000269305,9606.ENSP00000314030,9606.ENSP00000348472,9606.ENSP00000356520,9606.ENSP00000359225,9606.ENSP00000359799,9606.ENSP00000366179,9606.ENSP00000369127,9606.ENSP00000376297,9606.ENSP00000419665,9606.ENSP00000472998,9606.ENSP00000477310	SIRT1,PFN2,DNAJB1,GTF2H4,DNAJC10,TP53,DNAJA2,PXK,DHX9,CNN3,DNAJB4,DNAJC1,DNAJA1,DYNLL1,SSBP1,SNRNP70,DYNLL2	1.17e-07	6.68e-06	Regulation of ATPase activity
361	Process	GO:0006887	63	789	9606	9606.ENSP00000217971,9606.ENSP00000223321,9606.ENSP00000230449,9606.ENSP00000249647,9606.ENSP00000253861,9606.ENSP00000258098,9606.ENSP00000261712,9606.ENSP00000261942,9606.ENSP00000262193,9606.ENSP00000267842,9606.ENSP00000267884,9606.ENSP00000268182,9606.ENSP00000272427,9606.ENSP00000273130,9606.ENSP00000283415,9606.ENSP00000286788,9606.ENSP00000289228,9606.ENSP00000290158,9606.ENSP00000295641,…	PGRMC1,PSMA2,EXOC2,SNAP23,EXOC4,RAB11FIP5,PSMD11,FAF2,PSMB1,SLC27A2,SRP14,IQGAP1,EXOC6B,DYNC1LI1,LPCAT1,CCT8,ACTR1B,KPNB1,STK11IP,CCT2,TMX3,PSMD1,ATAD3B,LLGL1,AP2A2,RAB11FIP1,EXOC7,HSP90AA1,HUWE1,GYG1,PLD1,VAPA,RAB11FIP2,PSMD12,DYNC1H1,COPS5,VCP,XRCC6,ILF2,SCCPDH,RAB13,RAP1A,HSP90AB1,CSNK2B,CKAP4,YPEL5,TXNDC5,EXOC1,XRCC5,DYNLL1,LLGL2,PSMD14,PSMC2,PSMD13,HLA-B,GPI,CDK5,ARMC8,EXOC3,PAFAH1B2,RAB5C,P…	1.21e-07	6.88e-06	Exocytosis
362	Process	GO:0043484	23	152	9606	9606.ENSP00000225792,9606.ENSP00000227524,9606.ENSP00000228284,9606.ENSP00000244020,9606.ENSP00000250113,9606.ENSP00000258962,9606.ENSP00000261531,9606.ENSP00000261973,9606.ENSP00000318195,9606.ENSP00000325905,9606.ENSP00000341826,9606.ENSP00000346634,9606.ENSP00000346694,9606.ENSP00000349428,9606.ENSP00000355094,9606.ENSP00000359645,9606.ENSP00000362931,9606.ENSP00000380033,9606.ENSP00000380336,…	DDX5,PRPF19,SART3,SRSF6,FXR2,SRSF1,SNW1,RBM25,NCL,SRSF7,HNRNPA1,THRAP3,HNRNPA2B1,PTBP1,QKI,RBMX,SRPK1,DDX17,SMU1,JMJD6,IK,HNRNPF,SNRNP70	1.3e-07	7.33e-06	Regulation of RNA splicing
363	Process	GO:0006974	63	793	9606	9606.ENSP00000081029,9606.ENSP00000212015,9606.ENSP00000216122,9606.ENSP00000219548,9606.ENSP00000227524,9606.ENSP00000256443,9606.ENSP00000258080,9606.ENSP00000258455,9606.ENSP00000258821,9606.ENSP00000259895,9606.ENSP00000261531,9606.ENSP00000262878,9606.ENSP00000263202,9606.ENSP00000264156,9606.ENSP00000264389,9606.ENSP00000265433,9606.ENSP00000265963,9606.ENSP00000268717,9606.ENSP00000269305,…	MRPS35,SIRT1,MCM5,STUB1,PRPF19,CDK7,HTRA2,MRPS9,TTC5,GTF2H4,SNW1,SAMHD1,UFD1L,MCM6,COPS4,NBN,GTF2H1,COPS3,TP53,ERCC3,NPM1,COPS2,COPS6,MCM7,WDR48,EXD2,PRKDC,RUVBL1,TRIM25,CARM1,MRE11A,NPLOC4,HUWE1,USP7,COPS8,COPS5,RAD23B,VCP,XRCC6,MCTS1,CDC5L,COPS7B,CUL4A,BAG6,GNL1,RAD50,AK6,TAF9,DDX1,ERCC2,XRCC5,GPS1,RFC4,CUL4B,TFIP11,PSMD14,CDC7,POLD1,MMS19,UBR5,USP47,COPS7A,TIMELESS	1.43e-07	8.03e-06	Cellular response to DNA damage stimulus
364	Process	GO:0009893	209	3893	9606	9606.ENSP00000162044,9606.ENSP00000205194,9606.ENSP00000212015,9606.ENSP00000216044,9606.ENSP00000216190,9606.ENSP00000216484,9606.ENSP00000217244,9606.ENSP00000217372,9606.ENSP00000217964,9606.ENSP00000219548,9606.ENSP00000220325,9606.ENSP00000220849,9606.ENSP00000225792,9606.ENSP00000227524,9606.ENSP00000228284,9606.ENSP00000231509,9606.ENSP00000236980,9606.ENSP00000239940,9606.ENSP00000242351,…	TMEM161A,NAT14,SIRT1,GTPBP1,EIF3D,SPTLC2,CSNK2A1,CDK5RAP1,TBL1X,STUB1,EHD4,EIF3E,DDX5,PRPF19,SART3,NR3C1,FASTKD2,PFN2,ZC3HAV1,CLN6,FXR2,HSPBP1,CDK7,NAT10,CDK4,HTRA2,CCT7,TTC5,PSMC1,SNW1,PTPLAD1,SMAD2,DNAJA3,SPTLC1,MUL1,BBS7,NBN,CPT1A,GTF2H1,PRPF6,IQGAP1,TP53,CCT6A,CCT5,USP15,ANK3,CDC123,LPCAT1,CCT8,AIFM1,HMGCR,IGF2BP1,PSME3,CCT3,NAA15,TCERG1,NPM1,CCT2,GCN1L1,RPS9,HDAC3,PCBP1,WDR48,FBXW8,SNX33,GNA…	1.57e-07	8.74e-06	Positive regulation of metabolic process
365	Process	GO:0002218	22	142	9606	9606.ENSP00000216455,9606.ENSP00000223321,9606.ENSP00000261303,9606.ENSP00000261712,9606.ENSP00000262193,9606.ENSP00000270586,9606.ENSP00000290541,9606.ENSP00000293362,9606.ENSP00000309474,9606.ENSP00000313420,9606.ENSP00000348442,9606.ENSP00000352257,9606.ENSP00000354346,9606.ENSP00000355325,9606.ENSP00000357879,9606.ENSP00000375978,9606.ENSP00000386541,9606.ENSP00000391211,9606.ENSP00000396937,…	PSMA3,PSMA2,PSMC1,PSMD11,PSMB1,PSMB6,PSMB4,PSME3,PSMD1,PRKDC,PSMD12,XRCC6,MATR3,PSMB5,PSMD4,XRCC5,PSMD14,PSMC2,PSMD13,PSMC6,MAVS,PSMC3	1.68e-07	9.32e-06	Activation of innate immune response
366	Process	GO:1903827	50	568	9606	9606.ENSP00000253925,9606.ENSP00000258080,9606.ENSP00000258091,9606.ENSP00000258098,9606.ENSP00000262506,9606.ENSP00000268182,9606.ENSP00000269305,9606.ENSP00000275603,9606.ENSP00000280326,9606.ENSP00000280772,9606.ENSP00000286788,9606.ENSP00000292807,9606.ENSP00000295688,9606.ENSP00000299300,9606.ENSP00000302967,9606.ENSP00000311427,9606.ENSP00000317334,9606.ENSP00000332973,9606.ENSP00000335153,…	PPFIA1,HTRA2,CCT7,RAB11FIP5,CSNK2A2,IQGAP1,TP53,CCT6A,CCT5,ANK3,CCT8,AP2M1,CCT3,CCT2,HDAC3,SNX33,TCP1,SMAD3,HSP90AA1,ATAD1,HUWE1,CRKL,RAB11FIP2,ACSL3,ATP2B4,MSN,EZR,DKC1,RAP1A,HSP90AB1,PTPN1,MAGED1,DNAJA1,SQSTM1,CCT4,AKAP8L,UBAC2,RDX,GNL3,MAVS,FAM115C,NMD3,FAM115A,CDK5,UBR5,C2CD5,PDCD5,NMT1,NUP62,AP2B1	1.8e-07	9.91e-06	Regulation of cellular protein localization
367	Process	GO:0002831	40	406	9606	9606.ENSP00000216455,9606.ENSP00000223321,9606.ENSP00000242351,9606.ENSP00000261303,9606.ENSP00000261712,9606.ENSP00000262193,9606.ENSP00000262375,9606.ENSP00000262878,9606.ENSP00000263202,9606.ENSP00000264198,9606.ENSP00000270586,9606.ENSP00000280377,9606.ENSP00000290541,9606.ENSP00000293362,9606.ENSP00000309474,9606.ENSP00000313420,9606.ENSP00000331487,9606.ENSP00000348442,9606.ENSP00000351416,…	PSMA3,PSMA2,ZC3HAV1,PSMC1,PSMD11,PSMB1,DNAJA3,SAMHD1,UFD1L,MUL1,PSMB6,USP15,PSMB4,PSME3,PSMD1,PRKDC,NPLOC4,PSMD12,ANKRD17,XRCC6,PCBP2,MATR3,PSMB5,DHX9,PSMD4,HSP90AB1,PTPN1,NFKBIL1,HSPD1,XRCC5,HLA-A,PSMD14,PSMC2,PSMD13,HLA-B,PSMC6,MAVS,ARRB2,RPS19,PSMC3	2.27e-07	1.23e-05	Regulation of response to biotic stimulus
368	Process	GO:0006796	128	2107	9606	9606.ENSP00000011619,9606.ENSP00000184266,9606.ENSP00000205402,9606.ENSP00000215567,9606.ENSP00000216044,9606.ENSP00000216455,9606.ENSP00000216484,9606.ENSP00000216605,9606.ENSP00000217244,9606.ENSP00000219789,9606.ENSP00000223321,9606.ENSP00000232607,9606.ENSP00000238616,9606.ENSP00000254654,9606.ENSP00000255882,9606.ENSP00000256383,9606.ENSP00000256443,9606.ENSP00000256578,9606.ENSP00000257904,…	RANBP9,NDUFB4,DLD,TECR,GTPBP1,PSMA3,SPTLC2,MTHFD1,CSNK2A1,CDIPT,PSMA2,UMPS,NEK9,ILKAP,PI4KA,EIF2S1,CDK7,AMPD2,CDK4,GTF2H4,PSMC1,PSMD11,PTPLAD1,SMAD2,PSMB1,CSNK2A2,SPTLC1,SAMHD1,PLD2,NDUFS3,MUL1,SDHA,ACAT1,GTF2H1,UQCRC2,PSMB6,HSD17B12,USP15,LPCAT1,DGKE,ERCC3,RASA2,HMGCR,PSMB4,FLAD1,PSME3,COPS2,PSMD1,PPP2R1B,PRKDC,CYC1,PPP2R1A,PPP2R2A,HADHB,PTPMT1,PRKD1,PTK2,PPM1G,PLD1,GPX4,CRKL,COPS8,FAR1,PIP4K2C,…	2.29e-07	1.24e-05	Phosphate-containing compound metabolic process
369	Process	GO:0000387	12	39	9606	9606.ENSP00000215829,9606.ENSP00000227524,9606.ENSP00000228284,9606.ENSP00000244520,9606.ENSP00000266079,9606.ENSP00000310448,9606.ENSP00000324122,9606.ENSP00000342374,9606.ENSP00000363043,9606.ENSP00000412566,9606.ENSP00000433919,9606.ENSP00000460348	SNRPD3,PRPF19,SART3,SNRPC,PRPF6,SART1,PRPF31,SNRPD2,AAR2,SNRPB,CLNS1A,PRPF8	2.45e-07	1.31e-05	Spliceosomal snRNP assembly
370	Process	GO:1903050	29	240	9606	9606.ENSP00000217244,9606.ENSP00000219548,9606.ENSP00000255631,9606.ENSP00000261303,9606.ENSP00000262506,9606.ENSP00000264499,9606.ENSP00000293362,9606.ENSP00000310686,9606.ENSP00000338814,9606.ENSP00000339095,9606.ENSP00000341189,9606.ENSP00000343535,9606.ENSP00000350708,9606.ENSP00000351777,9606.ENSP00000352928,9606.ENSP00000355593,9606.ENSP00000358283,9606.ENSP00000359345,9606.ENSP00000359727,…	CSNK2A1,STUB1,HSPBP1,PSMC1,CSNK2A2,BBS7,PSME3,FBXW8,BAG5,RPS7,PTK2,USP7,RAD23B,VCP,DDA1,DISC1,UFL1,RPL5,BAG2,HSP90AB1,RPL11,BAG6,ARIH1,AK6,TAF9,UBAC2,PSMD14,PSMC2,GPX1	2.52e-07	1.35e-05	Regulation of proteolysis involved in cellular protein catabolic process
371	Process	GO:0006793	129	2134	9606	9606.ENSP00000011619,9606.ENSP00000184266,9606.ENSP00000205402,9606.ENSP00000215567,9606.ENSP00000216044,9606.ENSP00000216455,9606.ENSP00000216484,9606.ENSP00000216605,9606.ENSP00000217244,9606.ENSP00000219789,9606.ENSP00000223321,9606.ENSP00000232607,9606.ENSP00000238616,9606.ENSP00000254654,9606.ENSP00000255882,9606.ENSP00000256383,9606.ENSP00000256443,9606.ENSP00000256578,9606.ENSP00000257904,…	RANBP9,NDUFB4,DLD,TECR,GTPBP1,PSMA3,SPTLC2,MTHFD1,CSNK2A1,CDIPT,PSMA2,UMPS,NEK9,ILKAP,PI4KA,EIF2S1,CDK7,AMPD2,CDK4,GTF2H4,PSMC1,PSMD11,PTPLAD1,SMAD2,PSMB1,CSNK2A2,SPTLC1,SAMHD1,PLD2,NDUFS3,MUL1,SDHA,ACAT1,GTF2H1,UQCRC2,PSMB6,HSD17B12,USP15,LPCAT1,DGKE,ERCC3,RASA2,HMGCR,PSMB4,FLAD1,PSME3,COPS2,PSMD1,PPP2R1B,PRKDC,CYC1,UGDH,PPP2R1A,PPP2R2A,HADHB,PTPMT1,PRKD1,PTK2,PPM1G,PLD1,GPX4,CRKL,COPS8,FAR1,PIP…	2.63e-07	1.4e-05	Phosphorus metabolic process
372	Process	GO:0010564	60	760	9606	9606.ENSP00000216455,9606.ENSP00000217244,9606.ENSP00000223321,9606.ENSP00000257904,9606.ENSP00000261303,9606.ENSP00000261712,9606.ENSP00000262193,9606.ENSP00000262506,9606.ENSP00000265433,9606.ENSP00000268057,9606.ENSP00000269305,9606.ENSP00000270586,9606.ENSP00000273130,9606.ENSP00000285398,9606.ENSP00000290541,9606.ENSP00000293362,9606.ENSP00000296930,9606.ENSP00000303158,9606.ENSP00000309474,…	PSMA3,CSNK2A1,PSMA2,CDK4,PSMC1,PSMD11,PSMB1,CSNK2A2,NBN,BBS4,TP53,PSMB6,DYNC1LI1,ERCC3,PSMB4,PSME3,NPM1,CCDC8,PSMD1,PRKDC,PPP2R1A,CARM1,MRE11A,HSP90AA1,PSMD12,DYNC1H1,ATP2B4,ANKRD17,PSMB5,BUB3,PSMD4,ACTR1A,PKN2,HSP90AB1,RCC2,CUL4A,CEP78,RBBP7,MYBBP1A,ERCC2,DYNLL1,RAE1,NDE1,CUL4B,RDX,OBSL1,PSMD14,PSMC2,CDC7,BIRC6,IK,PSMD13,ECD,PSMC6,DCTN2,CDK5,USP47,CUL7,NUP62,PSMC3	3.5e-07	1.86e-05	Regulation of cell cycle process
373	Process	GO:0065007	532	12171	9606	9606.ENSP00000005260,9606.ENSP00000006777,9606.ENSP00000011619,9606.ENSP00000162044,9606.ENSP00000200457,9606.ENSP00000205194,9606.ENSP00000205402,9606.ENSP00000209873,9606.ENSP00000212015,9606.ENSP00000216044,9606.ENSP00000216190,9606.ENSP00000216455,9606.ENSP00000216484,9606.ENSP00000216554,9606.ENSP00000217244,9606.ENSP00000217372,9606.ENSP00000217964,9606.ENSP00000219548,9606.ENSP00000220325,…	BAIAP2L1,RHBDD2,RANBP9,TMEM161A,TRIP6,NAT14,DLD,AAAS,SIRT1,GTPBP1,EIF3D,PSMA3,SPTLC2,EIF5,CSNK2A1,CDK5RAP1,TBL1X,STUB1,EHD4,EIF3E,PSMA2,FKTN,SEC61B,CCDC47,AKAP10,DDX5,PRPF19,SART3,EXOC2,NR3C1,UMPS,LEPRE1,FASTKD2,PFN2,ZC3HAV1,SRSF6,SSR1,BBS2,VASP,CANX,EIF3K,AAMP,SNAP23,CLN6,FXR2,RPS16,PPIL4,EXOC4,PPFIA1,CHSY1,DNAJB1,PTCD3,LANCL2,HSPBP1,PI4KA,EIF2S1,CDK7,AMPD2,NAT10,CDK4,HTRA2,CCT7,RAB11FIP5,IGF2BP…	3.91e-07	2.07e-05	Biological regulation
374	Process	GO:1905330	24	180	9606	9606.ENSP00000216455,9606.ENSP00000223321,9606.ENSP00000261303,9606.ENSP00000261712,9606.ENSP00000262193,9606.ENSP00000270586,9606.ENSP00000290541,9606.ENSP00000292807,9606.ENSP00000293362,9606.ENSP00000309474,9606.ENSP00000327694,9606.ENSP00000347672,9606.ENSP00000348442,9606.ENSP00000351926,9606.ENSP00000355325,9606.ENSP00000357879,9606.ENSP00000364847,9606.ENSP00000386541,9606.ENSP00000391211,…	PSMA3,PSMA2,PSMC1,PSMD11,PSMB1,PSMB6,PSMB4,AP2M1,PSME3,PSMD1,AP2A2,VANGL1,PSMD12,AP2A1,PSMB5,PSMD4,MAGED1,PSMD14,PSMC2,PSMD13,PSMC6,ARRB2,PSMC3,AP2B1	5.59e-07	2.92e-05	Regulation of morphogenesis of an epithelium
375	Process	GO:0043412	179	3277	9606	9606.ENSP00000011619,9606.ENSP00000012049,9606.ENSP00000168216,9606.ENSP00000196061,9606.ENSP00000205402,9606.ENSP00000209873,9606.ENSP00000212015,9606.ENSP00000215829,9606.ENSP00000216455,9606.ENSP00000217244,9606.ENSP00000217372,9606.ENSP00000217964,9606.ENSP00000218348,9606.ENSP00000219548,9606.ENSP00000223321,9606.ENSP00000223528,9606.ENSP00000227524,9606.ENSP00000233616,9606.ENSP00000236040,…	RANBP9,QPCTL,HSD17B10,PLOD1,DLD,AAAS,SIRT1,SNRPD3,PSMA3,CSNK2A1,CDK5RAP1,TBL1X,USP11,STUB1,PSMA2,FKTN,PRPF19,MOGS,LEPRE1,RPN2,NEK9,ZC3HAV1,PPIL4,ILKAP,EIF2S1,CDK7,NAT10,CDK4,GTF2H4,PSMC1,PSMD11,PTPLAD1,SMAD2,PSMB1,CSNK2A2,UFD1L,P4HA1,HAT1,MUL1,COPS4,FAM188B,GTF2H1,COPS3,GID4,TP53,PSMB6,NHP2,CDKAL1,USP15,RMND5A,ERCC3,RASA2,PSMB4,PSME3,CHCHD4,RPN1,NAA15,COPS2,TMX3,PPIB,HDAC3,PPIC,CCDC8,COPS6,RNMTL1…	6.12e-07	3.18e-05	Macromolecule modification
376	Process	GO:2000112	205	3878	9606	9606.ENSP00000205194,9606.ENSP00000212015,9606.ENSP00000216044,9606.ENSP00000216190,9606.ENSP00000216455,9606.ENSP00000216554,9606.ENSP00000217372,9606.ENSP00000217964,9606.ENSP00000220849,9606.ENSP00000223321,9606.ENSP00000223528,9606.ENSP00000225792,9606.ENSP00000231509,9606.ENSP00000236980,9606.ENSP00000248342,9606.ENSP00000250113,9606.ENSP00000253329,9606.ENSP00000254322,9606.ENSP00000254630,…	NAT14,SIRT1,GTPBP1,EIF3D,PSMA3,EIF5,CDK5RAP1,TBL1X,EIF3E,PSMA2,FKTN,DDX5,NR3C1,FASTKD2,EIF3K,FXR2,PPIL4,DNAJB1,PTCD3,LANCL2,EIF2S1,CDK7,NAT10,CDK4,CCT7,IGF2BP3,TTC5,GTF2H4,LRPPRC,PSMC1,SNW1,PSMD11,SMAD2,PSMB1,DNAJA3,CHCHD3,TCF25,HAT1,BBS7,NBN,GTF2H1,PRPF6,TMPO,TP53,PSMB6,CCT6A,CCT5,DENR,CDC123,CCT8,EIF5B,IGF2BP1,PSMB4,PSME3,ZFPL1,CCT3,NAA15,TCERG1,NPM1,COPS2,CCT2,GCN1L1,RPS9,HDAC3,PCBP1,DRAP1,PSM…	6.58e-07	3.41e-05	Regulation of cellular macromolecule biosynthetic process
377	Process	GO:0018130	75	1061	9606	9606.ENSP00000205194,9606.ENSP00000205402,9606.ENSP00000212015,9606.ENSP00000215567,9606.ENSP00000215829,9606.ENSP00000216605,9606.ENSP00000217971,9606.ENSP00000225792,9606.ENSP00000231509,9606.ENSP00000232607,9606.ENSP00000256443,9606.ENSP00000256578,9606.ENSP00000257904,9606.ENSP00000259895,9606.ENSP00000261531,9606.ENSP00000262878,9606.ENSP00000263202,9606.ENSP00000265838,9606.ENSP00000265963,…	NAT14,DLD,SIRT1,TECR,SNRPD3,MTHFD1,PGRMC1,DDX5,NR3C1,UMPS,CDK7,AMPD2,CDK4,GTF2H4,SNW1,SAMHD1,UFD1L,ACAT1,GTF2H1,TP53,NHP2,HSD17B12,ERCC3,FLAD1,COPS2,HNRNPD,CYC1,MPI,UGDH,TRIM25,MRE11A,NPLOC4,MRPL12,HSP90AA1,DDX21,STOML2,ACSL3,VCP,ENPP1,ILF2,IBA57,DHX9,DKC1,GTF2B,RBMX,ALDH18A1,HSP90AB1,POLR1C,NFS1,POLR1E,RAD50,PDHA1,AK6,TAF9,GART,FECH,ERCC2,RFC4,CNP,LDB1,TCEB3,TAF6,ARRB2,POLD1,GPX1,ARRB1,SNRPB,MMS…	6.81e-07	3.51e-05	Heterocycle biosynthetic process
378	Process	GO:0000381	15	73	9606	9606.ENSP00000225792,9606.ENSP00000228284,9606.ENSP00000244020,9606.ENSP00000250113,9606.ENSP00000258962,9606.ENSP00000261973,9606.ENSP00000325905,9606.ENSP00000341826,9606.ENSP00000346634,9606.ENSP00000349428,9606.ENSP00000355094,9606.ENSP00000359645,9606.ENSP00000380033,9606.ENSP00000380336,9606.ENSP00000396301	DDX5,SART3,SRSF6,FXR2,SRSF1,RBM25,SRSF7,HNRNPA1,THRAP3,PTBP1,QKI,RBMX,DDX17,SMU1,IK	7.13e-07	3.67e-05	Regulation of alternative mRNA splicing, via spliceosome
379	Process	GO:0006414	19	119	9606	9606.ENSP00000081029,9606.ENSP00000177742,9606.ENSP00000216044,9606.ENSP00000245539,9606.ENSP00000254630,9606.ENSP00000258455,9606.ENSP00000259873,9606.ENSP00000272418,9606.ENSP00000315397,9606.ENSP00000320184,9606.ENSP00000322419,9606.ENSP00000322439,9606.ENSP00000333837,9606.ENSP00000346037,9606.ENSP00000354086,9606.ENSP00000356811,9606.ENSP00000357320,9606.ENSP00000418008,9606.ENSP00000426941	MRPS35,MRPS34,GTPBP1,MRPS7,PTCD3,MRPS9,MRPS18B,MRPS5,MRPS31,MRPS23,RPLP2,TUFM,MRPL12,RPLP1,MRPL37,HBS1L,DAP3,MRPS22,MRPS27	7.73e-07	3.96e-05	Translational elongation
380	Process	GO:0000027	10	28	9606	9606.ENSP00000236980,9606.ENSP00000338862,9606.ENSP00000346001,9606.ENSP00000359345,9606.ENSP00000363676,9606.ENSP00000371858,9606.ENSP00000403172,9606.ENSP00000405620,9606.ENSP00000413436,9606.ENSP00000449328	FASTKD2,BRIX1,RPL3,RPL5,RPL11,NOP2,RPL6,DHX30,RPL10,RPLP0	8.1e-07	4.13e-05	Ribosomal large subunit assembly
381	Process	GO:0045088	32	301	9606	9606.ENSP00000216455,9606.ENSP00000223321,9606.ENSP00000261303,9606.ENSP00000261712,9606.ENSP00000262193,9606.ENSP00000262375,9606.ENSP00000262878,9606.ENSP00000264198,9606.ENSP00000270586,9606.ENSP00000290541,9606.ENSP00000293362,9606.ENSP00000309474,9606.ENSP00000313420,9606.ENSP00000348442,9606.ENSP00000352257,9606.ENSP00000354346,9606.ENSP00000355325,9606.ENSP00000356520,9606.ENSP00000357879,…	PSMA3,PSMA2,PSMC1,PSMD11,PSMB1,DNAJA3,SAMHD1,MUL1,PSMB6,PSMB4,PSME3,PSMD1,PRKDC,PSMD12,XRCC6,MATR3,PSMB5,DHX9,PSMD4,HSP90AB1,PTPN1,XRCC5,HLA-A,PSMD14,PSMC2,PSMD13,HLA-B,PSMC6,MAVS,ARRB2,RPS19,PSMC3	8.28e-07	4.2e-05	Regulation of innate immune response
382	Process	GO:1904356	14	64	9606	9606.ENSP00000257829,9606.ENSP00000258091,9606.ENSP00000275603,9606.ENSP00000280326,9606.ENSP00000286788,9606.ENSP00000295688,9606.ENSP00000299300,9606.ENSP00000317334,9606.ENSP00000341826,9606.ENSP00000346694,9606.ENSP00000358563,9606.ENSP00000375978,9606.ENSP00000377958,9606.ENSP00000387911	NAT10,CCT7,CCT6A,CCT5,CCT8,CCT3,CCT2,TCP1,HNRNPA1,HNRNPA2B1,DKC1,XRCC5,CCT4,PARN	8.72e-07	4.41e-05	Regulation of telomere maintenance via telomere lengthening
383	Process	GO:0031325	184	3413	9606	9606.ENSP00000162044,9606.ENSP00000205194,9606.ENSP00000212015,9606.ENSP00000216044,9606.ENSP00000216190,9606.ENSP00000216484,9606.ENSP00000217372,9606.ENSP00000217964,9606.ENSP00000219548,9606.ENSP00000220325,9606.ENSP00000220849,9606.ENSP00000225792,9606.ENSP00000227524,9606.ENSP00000228284,9606.ENSP00000231509,9606.ENSP00000236980,9606.ENSP00000239940,9606.ENSP00000242351,9606.ENSP00000249806,…	TMEM161A,NAT14,SIRT1,GTPBP1,EIF3D,SPTLC2,CDK5RAP1,TBL1X,STUB1,EHD4,EIF3E,DDX5,PRPF19,SART3,NR3C1,FASTKD2,PFN2,ZC3HAV1,CLN6,FXR2,HSPBP1,CDK7,NAT10,CDK4,HTRA2,CCT7,TTC5,PSMC1,SNW1,PTPLAD1,SMAD2,DNAJA3,SPTLC1,MUL1,BBS7,NBN,CPT1A,GTF2H1,PRPF6,IQGAP1,TP53,CCT6A,CCT5,CDC123,CCT8,AIFM1,HMGCR,PSME3,CCT3,NAA15,TCERG1,NPM1,CCT2,GCN1L1,RPS9,HDAC3,PCBP1,WDR48,FBXW8,SNX33,GNAI2,PABPC1,HNRNPD,PRKDC,ABCF1,USP9X…	9.31e-07	4.69e-05	Positive regulation of cellular metabolic process
384	Process	GO:0016192	111	1805	9606	9606.ENSP00000217971,9606.ENSP00000220325,9606.ENSP00000223321,9606.ENSP00000230449,9606.ENSP00000245157,9606.ENSP00000247461,9606.ENSP00000249647,9606.ENSP00000251527,9606.ENSP00000253861,9606.ENSP00000258098,9606.ENSP00000258198,9606.ENSP00000258739,9606.ENSP00000260643,9606.ENSP00000261636,9606.ENSP00000261712,9606.ENSP00000261842,9606.ENSP00000261942,9606.ENSP00000262193,9606.ENSP00000263088,…	PGRMC1,EHD4,PSMA2,EXOC2,BBS2,CANX,SNAP23,ESYT2,EXOC4,RAB11FIP5,DYNC1LI2,KDELR2,PREB,ARL1,PSMD11,AP4E1,FAF2,PSMB1,PLD2,PACSIN2,WDR11,SLC27A2,SRP14,IQGAP1,EXOC6B,DYNC1LI1,ANK3,LPCAT1,CCT8,ACTR1B,KPNB1,AP2M1,ZFPL1,STK11IP,CCT2,TMX3,TUB,SEC23A,PSMD1,SNX33,ATAD3B,SNX18,BBS1,LLGL1,UBE2O,AP2A2,KDELR1,RAB11FIP1,PRKD1,EXOC7,HSP90AA1,HUWE1,GYG1,PTK2,PLD1,SEC24C,VAPA,AP3D1,RAB11FIP2,PDLIM7,PSMD12,DYNC1H1,CO…	9.77e-07	4.9e-05	Vesicle-mediated transport
385	Process	GO:0006950	187	3485	9606	9606.ENSP00000006777,9606.ENSP00000081029,9606.ENSP00000162044,9606.ENSP00000184266,9606.ENSP00000196061,9606.ENSP00000212015,9606.ENSP00000216122,9606.ENSP00000216455,9606.ENSP00000219548,9606.ENSP00000223321,9606.ENSP00000223641,9606.ENSP00000225726,9606.ENSP00000225737,9606.ENSP00000227524,9606.ENSP00000242351,9606.ENSP00000243253,9606.ENSP00000244763,9606.ENSP00000247461,9606.ENSP00000249647,…	RHBDD2,MRPS35,TMEM161A,NDUFB4,PLOD1,SIRT1,MCM5,PSMA3,STUB1,PSMA2,SEC61B,CCDC47,AKAP10,PRPF19,ZC3HAV1,SEC61A1,SSR1,CANX,SNAP23,DNAJB1,EIF2S1,CDK7,CDK4,HTRA2,MRPS9,TTC5,GTF2H4,PREB,PSMC1,SNW1,PSMD11,PTPLAD1,FAF2,SMAD2,PSMB1,DNAJA3,SAMHD1,UFD1L,DNAJC10,MCM6,MUL1,COPS4,ADD1,VDAC1,NBN,ACAT1,GET4,GTF2H1,COPS3,TP53,PSMB6,DGKE,ERCC3,AIFM1,IGF2BP1,PSMB4,PSME3,HSPA4L,NPM1,HSPA9,COPS2,GCN1L1,HSPA4,HDAC3,COP…	9.9e-07	4.93e-05	Response to stress
386	Process	GO:0007346	54	676	9606	9606.ENSP00000212015,9606.ENSP00000216455,9606.ENSP00000223321,9606.ENSP00000257904,9606.ENSP00000261303,9606.ENSP00000261712,9606.ENSP00000262193,9606.ENSP00000265433,9606.ENSP00000268182,9606.ENSP00000269305,9606.ENSP00000270586,9606.ENSP00000273130,9606.ENSP00000285398,9606.ENSP00000290541,9606.ENSP00000293362,9606.ENSP00000302830,9606.ENSP00000303158,9606.ENSP00000309474,9606.ENSP00000313420,…	SIRT1,PSMA3,PSMA2,CDK4,PSMC1,PSMD11,PSMB1,NBN,IQGAP1,TP53,PSMB6,DYNC1LI1,ERCC3,PSMB4,PSME3,MAEA,CCDC8,PSMD1,PRKDC,PPP2R1A,CARM1,MRE11A,SMAD3,HSP90AA1,PSMD12,DYNC1H1,ANKRD17,PSMB5,BUB3,PSMD4,ACTR1A,PKN2,RCC2,CUL4A,CEP78,ERCC2,DYNLL1,RAE1,NDE1,CUL4B,RDX,OBSL1,PSMD14,PSMC2,CDC7,IK,PSMD13,ECD,PSMC6,DCTN2,USP47,CUL7,NUP62,PSMC3	9.87e-07	4.93e-05	Regulation of mitotic cell cycle
387	Process	GO:0032210	13	55	9606	9606.ENSP00000257829,9606.ENSP00000258091,9606.ENSP00000275603,9606.ENSP00000280326,9606.ENSP00000286788,9606.ENSP00000295688,9606.ENSP00000299300,9606.ENSP00000317334,9606.ENSP00000341826,9606.ENSP00000358563,9606.ENSP00000375978,9606.ENSP00000377958,9606.ENSP00000387911	NAT10,CCT7,CCT6A,CCT5,CCT8,CCT3,CCT2,TCP1,HNRNPA1,DKC1,XRCC5,CCT4,PARN	1.01e-06	5.02e-05	Regulation of telomere maintenance via telomerase
388	Process	GO:0002443	52	641	9606	9606.ENSP00000217971,9606.ENSP00000223321,9606.ENSP00000249647,9606.ENSP00000261712,9606.ENSP00000261942,9606.ENSP00000262193,9606.ENSP00000265433,9606.ENSP00000267842,9606.ENSP00000267884,9606.ENSP00000268182,9606.ENSP00000273130,9606.ENSP00000283415,9606.ENSP00000286788,9606.ENSP00000289228,9606.ENSP00000290158,9606.ENSP00000295641,9606.ENSP00000299300,9606.ENSP00000309474,9606.ENSP00000311766,…	PGRMC1,PSMA2,SNAP23,PSMD11,FAF2,PSMB1,NBN,SLC27A2,SRP14,IQGAP1,DYNC1LI1,LPCAT1,CCT8,ACTR1B,KPNB1,STK11IP,CCT2,PSMD1,ATAD3B,AP2A2,KDELR1,HSP90AA1,HUWE1,GYG1,PLD1,VAPA,PSMD12,DYNC1H1,VCP,XRCC6,ILF2,RAP1A,HSP90AB1,CSNK2B,GNL1,CKAP4,YPEL5,TXNDC5,HSPD1,XRCC5,DYNLL1,HLA-A,PSMD14,PSMC2,PSMD13,EXOSC6,HLA-B,GPI,ARMC8,PAFAH1B2,RAB5C,PSMC3	1.03e-06	5.09e-05	Leukocyte mediated immunity
389	Process	GO:0009889	218	4210	9606	9606.ENSP00000205194,9606.ENSP00000212015,9606.ENSP00000216044,9606.ENSP00000216190,9606.ENSP00000216455,9606.ENSP00000216554,9606.ENSP00000217372,9606.ENSP00000217964,9606.ENSP00000220849,9606.ENSP00000223321,9606.ENSP00000223528,9606.ENSP00000225792,9606.ENSP00000231509,9606.ENSP00000236980,9606.ENSP00000248342,9606.ENSP00000250113,9606.ENSP00000253329,9606.ENSP00000254322,9606.ENSP00000254630,…	NAT14,SIRT1,GTPBP1,EIF3D,PSMA3,EIF5,CDK5RAP1,TBL1X,EIF3E,PSMA2,FKTN,DDX5,NR3C1,FASTKD2,EIF3K,FXR2,PPIL4,DNAJB1,PTCD3,LANCL2,EIF2S1,CDK7,NAT10,CDK4,CCT7,IGF2BP3,TTC5,GTF2H4,LRPPRC,PSMC1,SNW1,PSMD11,SMAD2,PSMB1,DNAJA3,CHCHD3,TCF25,HAT1,BBS7,NBN,GTF2H1,PRPF6,TMPO,TP53,PSMB6,CCT6A,CCT5,DENR,CDC123,LPCAT1,CCT8,HMGCR,EIF5B,KPNB1,IGF2BP1,PSMB4,PSME3,ZFPL1,CCT3,NAA15,TCERG1,NPM1,COPS2,CCT2,GCN1L1,MAEA,RP…	1.08e-06	5.33e-05	Regulation of biosynthetic process
390	Process	GO:0010556	208	3976	9606	9606.ENSP00000205194,9606.ENSP00000212015,9606.ENSP00000216044,9606.ENSP00000216190,9606.ENSP00000216455,9606.ENSP00000216554,9606.ENSP00000217372,9606.ENSP00000217964,9606.ENSP00000220849,9606.ENSP00000223321,9606.ENSP00000223528,9606.ENSP00000225792,9606.ENSP00000231509,9606.ENSP00000236980,9606.ENSP00000248342,9606.ENSP00000250113,9606.ENSP00000253329,9606.ENSP00000254322,9606.ENSP00000254630,…	NAT14,SIRT1,GTPBP1,EIF3D,PSMA3,EIF5,CDK5RAP1,TBL1X,EIF3E,PSMA2,FKTN,DDX5,NR3C1,FASTKD2,EIF3K,FXR2,PPIL4,DNAJB1,PTCD3,LANCL2,EIF2S1,CDK7,NAT10,CDK4,CCT7,IGF2BP3,TTC5,GTF2H4,LRPPRC,PSMC1,SNW1,PSMD11,SMAD2,PSMB1,DNAJA3,CHCHD3,TCF25,HAT1,BBS7,NBN,GTF2H1,PRPF6,TMPO,TP53,PSMB6,CCT6A,CCT5,DENR,CDC123,CCT8,EIF5B,IGF2BP1,PSMB4,PSME3,ZFPL1,CCT3,NAA15,TCERG1,NPM1,COPS2,CCT2,GCN1L1,RPS9,HDAC3,PCBP1,DRAP1,PSM…	1.09e-06	5.33e-05	Regulation of macromolecule biosynthetic process
391	Process	GO:0051173	176	3239	9606	9606.ENSP00000162044,9606.ENSP00000205194,9606.ENSP00000212015,9606.ENSP00000216044,9606.ENSP00000216190,9606.ENSP00000217244,9606.ENSP00000217372,9606.ENSP00000217964,9606.ENSP00000219548,9606.ENSP00000220325,9606.ENSP00000220849,9606.ENSP00000225792,9606.ENSP00000227524,9606.ENSP00000228284,9606.ENSP00000231509,9606.ENSP00000236980,9606.ENSP00000239940,9606.ENSP00000242351,9606.ENSP00000249806,…	TMEM161A,NAT14,SIRT1,GTPBP1,EIF3D,CSNK2A1,CDK5RAP1,TBL1X,STUB1,EHD4,EIF3E,DDX5,PRPF19,SART3,NR3C1,FASTKD2,PFN2,ZC3HAV1,CLN6,FXR2,HSPBP1,CDK7,NAT10,CDK4,HTRA2,CCT7,TTC5,PSMC1,SNW1,PTPLAD1,SMAD2,DNAJA3,MUL1,BBS7,NBN,GTF2H1,PRPF6,IQGAP1,TP53,CCT6A,CCT5,CDC123,LPCAT1,CCT8,AIFM1,HMGCR,PSME3,CCT3,NAA15,TCERG1,NPM1,CCT2,GCN1L1,RPS9,HDAC3,PCBP1,WDR48,FBXW8,SNX33,GNAI2,PABPC1,HNRNPD,PRKDC,ABCF1,USP9X,TCP1…	1.09e-06	5.34e-05	Positive regulation of nitrogen compound metabolic process
392	Process	GO:0007005	41	452	9606	9606.ENSP00000168216,9606.ENSP00000184266,9606.ENSP00000258080,9606.ENSP00000262375,9606.ENSP00000262570,9606.ENSP00000263774,9606.ENSP00000264198,9606.ENSP00000268379,9606.ENSP00000269143,9606.ENSP00000269305,9606.ENSP00000284320,9606.ENSP00000287295,9606.ENSP00000295767,9606.ENSP00000297185,9606.ENSP00000302961,9606.ENSP00000311766,9606.ENSP00000318480,9606.ENSP00000321971,9606.ENSP00000335153,…	HSD17B10,NDUFB4,HTRA2,DNAJA3,CHCHD3,NDUFS3,MUL1,UQCRC2,AFG3L2,TP53,TOMM70A,AIFM1,CHCHD4,HSPA9,HSPA4,ATAD3B,YME1L1,RHOT2,HSP90AA1,AGK,STOML2,ATP2A1,RHOT1,LONP1,TOMM20,OMA1,HMGCL,DNAJC11,ATAD3A,SLC25A6,HSPD1,SQSTM1,WDR45B,CNP,IMMT,NDUFS1,SSBP1,CDK5,NDUFA13,TIMM50,NMT1	1.16e-06	5.64e-05	Mitochondrion organization
393	Process	GO:0002833	28	247	9606	9606.ENSP00000216455,9606.ENSP00000223321,9606.ENSP00000242351,9606.ENSP00000261303,9606.ENSP00000261712,9606.ENSP00000262193,9606.ENSP00000270586,9606.ENSP00000280377,9606.ENSP00000290541,9606.ENSP00000293362,9606.ENSP00000309474,9606.ENSP00000313420,9606.ENSP00000348442,9606.ENSP00000351416,9606.ENSP00000352257,9606.ENSP00000354346,9606.ENSP00000355325,9606.ENSP00000356520,9606.ENSP00000357879,…	PSMA3,PSMA2,ZC3HAV1,PSMC1,PSMD11,PSMB1,PSMB6,USP15,PSMB4,PSME3,PSMD1,PRKDC,PSMD12,ANKRD17,XRCC6,MATR3,PSMB5,DHX9,PSMD4,HSPD1,XRCC5,PSMD14,PSMC2,PSMD13,PSMC6,MAVS,RPS19,PSMC3	1.28e-06	6.21e-05	Positive regulation of response to biotic stimulus
394	Process	GO:1901991	26	219	9606	9606.ENSP00000216455,9606.ENSP00000223321,9606.ENSP00000257904,9606.ENSP00000261303,9606.ENSP00000261712,9606.ENSP00000262193,9606.ENSP00000265433,9606.ENSP00000269305,9606.ENSP00000270586,9606.ENSP00000290541,9606.ENSP00000293362,9606.ENSP00000309474,9606.ENSP00000313420,9606.ENSP00000325690,9606.ENSP00000325863,9606.ENSP00000348442,9606.ENSP00000355325,9606.ENSP00000357858,9606.ENSP00000357879,…	PSMA3,PSMA2,CDK4,PSMC1,PSMD11,PSMB1,NBN,TP53,PSMB6,PSMB4,PSME3,PSMD1,PRKDC,CARM1,MRE11A,PSMD12,PSMB5,BUB3,PSMD4,PSMD14,PSMC2,IK,PSMD13,PSMC6,USP47,PSMC3	1.41e-06	6.78e-05	Negative regulation of mitotic cell cycle phase transition
395	Process	GO:0032543	18	114	9606	9606.ENSP00000081029,9606.ENSP00000177742,9606.ENSP00000245539,9606.ENSP00000254630,9606.ENSP00000258455,9606.ENSP00000259873,9606.ENSP00000272418,9606.ENSP00000315397,9606.ENSP00000320184,9606.ENSP00000322439,9606.ENSP00000333837,9606.ENSP00000354086,9606.ENSP00000357320,9606.ENSP00000358060,9606.ENSP00000395196,9606.ENSP00000418008,9606.ENSP00000426941,9606.ENSP00000472847	MRPS35,MRPS34,MRPS7,PTCD3,MRPS9,MRPS18B,MRPS5,MRPS31,MRPS23,TUFM,MRPL12,MRPL37,DAP3,TARS2,EARS2,MRPS22,MRPS27,SARS2	1.73e-06	8.3e-05	Mitochondrial translation
396	Process	GO:0006464	167	3063	9606	9606.ENSP00000011619,9606.ENSP00000012049,9606.ENSP00000196061,9606.ENSP00000205402,9606.ENSP00000209873,9606.ENSP00000212015,9606.ENSP00000215829,9606.ENSP00000216455,9606.ENSP00000217244,9606.ENSP00000217964,9606.ENSP00000218348,9606.ENSP00000219548,9606.ENSP00000223321,9606.ENSP00000223528,9606.ENSP00000227524,9606.ENSP00000233616,9606.ENSP00000236040,9606.ENSP00000237530,9606.ENSP00000238616,…	RANBP9,QPCTL,PLOD1,DLD,AAAS,SIRT1,SNRPD3,PSMA3,CSNK2A1,TBL1X,USP11,STUB1,PSMA2,FKTN,PRPF19,MOGS,LEPRE1,RPN2,NEK9,ZC3HAV1,PPIL4,ILKAP,EIF2S1,CDK7,CDK4,GTF2H4,PSMC1,PSMD11,PTPLAD1,SMAD2,PSMB1,CSNK2A2,UFD1L,P4HA1,HAT1,MUL1,COPS4,FAM188B,GTF2H1,COPS3,GID4,TP53,PSMB6,USP15,RMND5A,ERCC3,RASA2,PSMB4,PSME3,CHCHD4,RPN1,NAA15,COPS2,TMX3,PPIB,HDAC3,PPIC,CCDC8,COPS6,WDR48,PSMD1,FBXW8,PPP2R1B,USP39,PRKDC,USP9…	1.87e-06	8.95e-05	Cellular protein modification process
397	Process	GO:0031326	213	4125	9606	9606.ENSP00000205194,9606.ENSP00000212015,9606.ENSP00000216044,9606.ENSP00000216190,9606.ENSP00000216455,9606.ENSP00000216554,9606.ENSP00000217372,9606.ENSP00000217964,9606.ENSP00000220849,9606.ENSP00000223321,9606.ENSP00000223528,9606.ENSP00000225792,9606.ENSP00000231509,9606.ENSP00000236980,9606.ENSP00000248342,9606.ENSP00000250113,9606.ENSP00000253329,9606.ENSP00000254322,9606.ENSP00000254630,…	NAT14,SIRT1,GTPBP1,EIF3D,PSMA3,EIF5,CDK5RAP1,TBL1X,EIF3E,PSMA2,FKTN,DDX5,NR3C1,FASTKD2,EIF3K,FXR2,PPIL4,DNAJB1,PTCD3,LANCL2,EIF2S1,CDK7,NAT10,CDK4,CCT7,IGF2BP3,TTC5,GTF2H4,LRPPRC,PSMC1,SNW1,PSMD11,SMAD2,PSMB1,DNAJA3,CHCHD3,TCF25,HAT1,BBS7,NBN,GTF2H1,PRPF6,TMPO,TP53,PSMB6,CCT6A,CCT5,DENR,CDC123,LPCAT1,CCT8,EIF5B,IGF2BP1,PSMB4,PSME3,ZFPL1,CCT3,NAA15,TCERG1,NPM1,COPS2,CCT2,GCN1L1,MAEA,RPS9,HDAC3,PCB…	1.88e-06	8.95e-05	Regulation of cellular biosynthetic process
398	Process	GO:0002274	48	585	9606	9606.ENSP00000217971,9606.ENSP00000223321,9606.ENSP00000249647,9606.ENSP00000261712,9606.ENSP00000261942,9606.ENSP00000262193,9606.ENSP00000267842,9606.ENSP00000267884,9606.ENSP00000268182,9606.ENSP00000273130,9606.ENSP00000283415,9606.ENSP00000286788,9606.ENSP00000289228,9606.ENSP00000290158,9606.ENSP00000295641,9606.ENSP00000299300,9606.ENSP00000309474,9606.ENSP00000311766,9606.ENSP00000327694,…	PGRMC1,PSMA2,SNAP23,PSMD11,FAF2,PSMB1,SLC27A2,SRP14,IQGAP1,DYNC1LI1,LPCAT1,CCT8,ACTR1B,KPNB1,STK11IP,CCT2,PSMD1,ATAD3B,AP2A2,HSP90AA1,HUWE1,GYG1,PLD1,DHRS2,VAPA,PSMD12,DYNC1H1,VCP,XRCC6,ILF2,RAP1A,HSP90AB1,CSNK2B,CKAP4,YPEL5,TXNDC5,XRCC5,DYNLL1,PSMD14,PSMC2,JMJD6,PSMD13,HLA-B,GPI,ARMC8,PAFAH1B2,RAB5C,PSMC3	2.02e-06	9.54e-05	Myeloid leukocyte activation
399	Process	GO:0050789	502	11475	9606	9606.ENSP00000005260,9606.ENSP00000006777,9606.ENSP00000011619,9606.ENSP00000162044,9606.ENSP00000200457,9606.ENSP00000205194,9606.ENSP00000205402,9606.ENSP00000209873,9606.ENSP00000212015,9606.ENSP00000216044,9606.ENSP00000216190,9606.ENSP00000216455,9606.ENSP00000216484,9606.ENSP00000216554,9606.ENSP00000217244,9606.ENSP00000217372,9606.ENSP00000217964,9606.ENSP00000219548,9606.ENSP00000220325,…	BAIAP2L1,RHBDD2,RANBP9,TMEM161A,TRIP6,NAT14,DLD,AAAS,SIRT1,GTPBP1,EIF3D,PSMA3,SPTLC2,EIF5,CSNK2A1,CDK5RAP1,TBL1X,STUB1,EHD4,EIF3E,PSMA2,FKTN,CCDC47,AKAP10,DDX5,PRPF19,SART3,EXOC2,NR3C1,LEPRE1,FASTKD2,PFN2,ZC3HAV1,SRSF6,SSR1,BBS2,VASP,CANX,EIF3K,AAMP,CLN6,FXR2,RPS16,PPIL4,EXOC4,PPFIA1,CHSY1,DNAJB1,PTCD3,LANCL2,HSPBP1,PI4KA,EIF2S1,CDK7,NAT10,CDK4,HTRA2,CCT7,RAB11FIP5,IGF2BP3,TTC5,SRSF1,PDCL,GTF2H4,…	2.25e-06	0.00011	Regulation of biological process
400	Process	GO:0002366	50	626	9606	9606.ENSP00000217971,9606.ENSP00000223321,9606.ENSP00000249647,9606.ENSP00000261712,9606.ENSP00000261942,9606.ENSP00000262193,9606.ENSP00000265433,9606.ENSP00000267842,9606.ENSP00000267884,9606.ENSP00000268182,9606.ENSP00000269305,9606.ENSP00000273130,9606.ENSP00000283415,9606.ENSP00000286788,9606.ENSP00000289228,9606.ENSP00000290158,9606.ENSP00000295641,9606.ENSP00000299300,9606.ENSP00000309474,…	PGRMC1,PSMA2,SNAP23,PSMD11,FAF2,PSMB1,NBN,SLC27A2,SRP14,IQGAP1,TP53,DYNC1LI1,LPCAT1,CCT8,ACTR1B,KPNB1,STK11IP,CCT2,PSMD1,ATAD3B,AP2A2,HSP90AA1,HUWE1,GYG1,PLD1,VAPA,PSMD12,DYNC1H1,VCP,XRCC6,ILF2,RAP1A,HSP90AB1,CSNK2B,CKAP4,YPEL5,TXNDC5,HSPD1,XRCC5,DYNLL1,PSMD14,PSMC2,PSMD13,EXOSC6,HLA-B,GPI,ARMC8,PAFAH1B2,RAB5C,PSMC3	2.51e-06	0.00012	Leukocyte activation involved in immune response
401	Process	GO:0140053	20	143	9606	9606.ENSP00000081029,9606.ENSP00000168216,9606.ENSP00000177742,9606.ENSP00000217372,9606.ENSP00000245539,9606.ENSP00000254630,9606.ENSP00000258455,9606.ENSP00000259873,9606.ENSP00000272418,9606.ENSP00000315397,9606.ENSP00000320184,9606.ENSP00000322439,9606.ENSP00000333837,9606.ENSP00000354086,9606.ENSP00000357320,9606.ENSP00000358060,9606.ENSP00000395196,9606.ENSP00000418008,9606.ENSP00000426941,…	MRPS35,HSD17B10,MRPS34,CDK5RAP1,MRPS7,PTCD3,MRPS9,MRPS18B,MRPS5,MRPS31,MRPS23,TUFM,MRPL12,MRPL37,DAP3,TARS2,EARS2,MRPS22,MRPS27,SARS2	2.52e-06	0.00012	Mitochondrial gene expression
402	Process	GO:1900182	15	82	9606	9606.ENSP00000258091,9606.ENSP00000275603,9606.ENSP00000280326,9606.ENSP00000286788,9606.ENSP00000295688,9606.ENSP00000299300,9606.ENSP00000302967,9606.ENSP00000317334,9606.ENSP00000332973,9606.ENSP00000358563,9606.ENSP00000360609,9606.ENSP00000377958,9606.ENSP00000401980,9606.ENSP00000419004,9606.ENSP00000429084	CCT7,CCT6A,CCT5,CCT8,CCT3,CCT2,HDAC3,TCP1,SMAD3,DKC1,HSP90AB1,CCT4,MAVS,NMD3,UBR5	2.56e-06	0.00012	Positive regulation of protein localization to nucleus
403	Process	GO:1903320	27	242	9606	9606.ENSP00000219548,9606.ENSP00000228284,9606.ENSP00000255631,9606.ENSP00000262375,9606.ENSP00000264198,9606.ENSP00000302967,9606.ENSP00000307491,9606.ENSP00000335153,9606.ENSP00000338814,9606.ENSP00000339095,9606.ENSP00000340648,9606.ENSP00000341885,9606.ENSP00000351407,9606.ENSP00000351777,9606.ENSP00000354040,9606.ENSP00000358283,9606.ENSP00000359345,9606.ENSP00000359727,9606.ENSP00000360609,…	STUB1,SART3,HSPBP1,DNAJA3,MUL1,HDAC3,WDR48,HSP90AA1,BAG5,RPS7,HUWE1,RPS2,ARNT,VCP,GTPBP4,UFL1,RPL5,BAG2,HSP90AB1,RPL11,DNAJA1,SQSTM1,GNL3,ARRB2,ARRB1,CDK5,UBR5	2.6e-06	0.00012	Regulation of protein modification by small protein conjugation or removal
404	Process	GO:0000028	8	18	9606	9606.ENSP00000245539,9606.ENSP00000291576,9606.ENSP00000313420,9606.ENSP00000346067,9606.ENSP00000375978,9606.ENSP00000467466,9606.ENSP00000470972,9606.ENSP00000481646	MRPS7,PWP2,PRKDC,RPSA,XRCC5,RPS15,RPS19,RPS10	2.85e-06	0.00013	Ribosomal small subunit assembly
405	Process	GO:0031330	28	258	9606	9606.ENSP00000217244,9606.ENSP00000258080,9606.ENSP00000260665,9606.ENSP00000262506,9606.ENSP00000269305,9606.ENSP00000290341,9606.ENSP00000313007,9606.ENSP00000313199,9606.ENSP00000338814,9606.ENSP00000339095,9606.ENSP00000341189,9606.ENSP00000343535,9606.ENSP00000346335,9606.ENSP00000346634,9606.ENSP00000350310,9606.ENSP00000356520,9606.ENSP00000358563,9606.ENSP00000358635,9606.ENSP00000359345,…	CSNK2A1,HTRA2,LRPPRC,CSNK2A2,TP53,IGF2BP1,PABPC1,HNRNPD,BAG5,RPS7,PTK2,USP7,NRDE2,THRAP3,ATP2B4,DHX9,DKC1,SYNCRIP,RPL5,HSP90AB1,RPL11,BAG6,AK6,TAF9,WDR6,UBAC2,PARN,SNRNP70	2.78e-06	0.00013	Negative regulation of cellular catabolic process
406	Process	GO:0036294	24	199	9606	9606.ENSP00000212015,9606.ENSP00000216455,9606.ENSP00000219548,9606.ENSP00000223321,9606.ENSP00000261303,9606.ENSP00000261712,9606.ENSP00000262193,9606.ENSP00000269305,9606.ENSP00000270586,9606.ENSP00000287295,9606.ENSP00000290541,9606.ENSP00000293362,9606.ENSP00000309474,9606.ENSP00000327801,9606.ENSP00000348442,9606.ENSP00000351407,9606.ENSP00000355325,9606.ENSP00000357879,9606.ENSP00000358997,…	SIRT1,PSMA3,STUB1,PSMA2,PSMC1,PSMD11,PSMB1,TP53,PSMB6,AIFM1,PSMB4,PSME3,PSMD1,P4HB,PSMD12,ARNT,PSMB5,PSMD4,IRAK1,PSMD14,PSMC2,PSMD13,PSMC6,PSMC3	2.78e-06	0.00013	Cellular response to decreased oxygen levels
407	Process	GO:0019438	73	1070	9606	9606.ENSP00000205194,9606.ENSP00000205402,9606.ENSP00000212015,9606.ENSP00000215567,9606.ENSP00000215829,9606.ENSP00000216605,9606.ENSP00000217971,9606.ENSP00000225792,9606.ENSP00000231509,9606.ENSP00000232607,9606.ENSP00000256443,9606.ENSP00000256578,9606.ENSP00000257904,9606.ENSP00000259895,9606.ENSP00000261531,9606.ENSP00000262878,9606.ENSP00000263202,9606.ENSP00000265838,9606.ENSP00000265963,…	NAT14,DLD,SIRT1,TECR,SNRPD3,MTHFD1,PGRMC1,DDX5,NR3C1,UMPS,CDK7,AMPD2,CDK4,GTF2H4,SNW1,SAMHD1,UFD1L,ACAT1,GTF2H1,TP53,NHP2,HSD17B12,ERCC3,FLAD1,COPS2,HNRNPD,CYC1,MPI,UGDH,TRIM25,MRE11A,NPLOC4,MRPL12,HSP90AA1,DDX21,STOML2,ACSL3,VCP,ENPP1,ILF2,IBA57,DHX9,DKC1,GTF2B,RBMX,HSP90AB1,POLR1C,POLR1E,RAD50,PDHA1,AK6,TAF9,GART,FECH,ERCC2,RFC4,CNP,LDB1,TCEB3,TAF6,ARRB2,POLD1,GPX1,ARRB1,SNRPB,MMS19,GMPS,PRPS1L…	3.23e-06	0.00015	Aromatic compound biosynthetic process
408	Process	GO:0030433	14	73	9606	9606.ENSP00000006777,9606.ENSP00000219548,9606.ENSP00000223641,9606.ENSP00000225726,9606.ENSP00000261942,9606.ENSP00000263202,9606.ENSP00000264065,9606.ENSP00000323889,9606.ENSP00000331487,9606.ENSP00000345575,9606.ENSP00000351777,9606.ENSP00000365131,9606.ENSP00000366748,9606.ENSP00000401802	RHBDD2,STUB1,SEC61B,CCDC47,FAF2,UFD1L,DNAJC10,TRIM25,NPLOC4,DNAJB12,VCP,BAG6,AUP1,PSMC6	3.39e-06	0.00015	Ubiquitin-dependent ERAD pathway
409	Process	GO:0032880	66	934	9606	9606.ENSP00000236040,9606.ENSP00000253925,9606.ENSP00000258080,9606.ENSP00000258091,9606.ENSP00000258098,9606.ENSP00000262506,9606.ENSP00000265641,9606.ENSP00000268182,9606.ENSP00000269305,9606.ENSP00000275603,9606.ENSP00000277865,9606.ENSP00000280326,9606.ENSP00000280772,9606.ENSP00000286788,9606.ENSP00000287936,9606.ENSP00000292807,9606.ENSP00000295688,9606.ENSP00000299300,9606.ENSP00000302967,…	LEPRE1,PPFIA1,HTRA2,CCT7,RAB11FIP5,CSNK2A2,CPT1A,IQGAP1,TP53,CCT6A,GLUD1,CCT5,ANK3,CCT8,HMGCR,AP2M1,CCT3,CCT2,HDAC3,SNX33,TCP1,LLGL1,RAB11FIP1,SMAD3,HSP90AA1,ATAD1,HUWE1,CRKL,RAB11FIP2,ACSL3,ATP2B4,MSN,EZR,UFL1,DKC1,RAP1A,HSP90AB1,PTPN1,MAGED1,DNAJC1,DNAJA1,EXOC1,SLC25A6,SQSTM1,MLLT4,LLGL2,CCT4,AKAP8L,UBAC2,RDX,GNL3,MAVS,GPI,ARRB1,FAM115C,NMD3,FAM115A,CDK5,UBR5,SLC16A1,C2CD5,RSL1D1,PDCD5,NMT1,NUP…	3.34e-06	0.00015	Regulation of protein localization
410	Process	GO:0019886	16	96	9606	9606.ENSP00000247461,9606.ENSP00000258198,9606.ENSP00000273130,9606.ENSP00000289228,9606.ENSP00000292807,9606.ENSP00000306881,9606.ENSP00000327694,9606.ENSP00000343405,9606.ENSP00000348965,9606.ENSP00000351926,9606.ENSP00000358921,9606.ENSP00000376297,9606.ENSP00000385000,9606.ENSP00000408910,9606.ENSP00000477310,9606.ENSP00000482835	CANX,DYNC1LI2,DYNC1LI1,ACTR1B,AP2M1,SEC23A,AP2A2,SEC24C,DYNC1H1,AP2A1,ACTR1A,DYNLL1,KIF2A,DCTN2,DYNLL2,AP2B1	3.49e-06	0.00016	Antigen processing and presentation of exogenous peptide antigen via MHC class II
411	Process	GO:0034654	69	995	9606	9606.ENSP00000205194,9606.ENSP00000205402,9606.ENSP00000212015,9606.ENSP00000215567,9606.ENSP00000215829,9606.ENSP00000216605,9606.ENSP00000225792,9606.ENSP00000231509,9606.ENSP00000232607,9606.ENSP00000256443,9606.ENSP00000256578,9606.ENSP00000257904,9606.ENSP00000259895,9606.ENSP00000261531,9606.ENSP00000262878,9606.ENSP00000263202,9606.ENSP00000265838,9606.ENSP00000265963,9606.ENSP00000269305,…	NAT14,DLD,SIRT1,TECR,SNRPD3,MTHFD1,DDX5,NR3C1,UMPS,CDK7,AMPD2,CDK4,GTF2H4,SNW1,SAMHD1,UFD1L,ACAT1,GTF2H1,TP53,NHP2,HSD17B12,ERCC3,FLAD1,COPS2,HNRNPD,CYC1,MPI,UGDH,TRIM25,MRE11A,NPLOC4,MRPL12,HSP90AA1,DDX21,STOML2,ACSL3,VCP,ENPP1,ILF2,DHX9,DKC1,GTF2B,RBMX,HSP90AB1,POLR1C,POLR1E,RAD50,PDHA1,AK6,TAF9,GART,ERCC2,RFC4,CNP,LDB1,TCEB3,TAF6,ARRB2,POLD1,GPX1,ARRB1,SNRPB,MMS19,GMPS,PRPS1L1,POLR1B,GTF2I,SUP…	3.63e-06	0.00016	Nucleobase-containing compound biosynthetic process
412	Process	GO:2000058	22	174	9606	9606.ENSP00000217244,9606.ENSP00000219548,9606.ENSP00000255631,9606.ENSP00000262506,9606.ENSP00000264499,9606.ENSP00000310686,9606.ENSP00000338814,9606.ENSP00000339095,9606.ENSP00000341189,9606.ENSP00000343535,9606.ENSP00000350708,9606.ENSP00000351777,9606.ENSP00000352928,9606.ENSP00000355593,9606.ENSP00000358283,9606.ENSP00000359345,9606.ENSP00000360609,9606.ENSP00000363676,9606.ENSP00000365131,…	CSNK2A1,STUB1,HSPBP1,CSNK2A2,BBS7,FBXW8,BAG5,RPS7,PTK2,USP7,RAD23B,VCP,DDA1,DISC1,UFL1,RPL5,HSP90AB1,RPL11,BAG6,ARIH1,AK6,TAF9	3.6e-06	0.00016	Regulation of ubiquitin-dependent protein catabolic process
413	Process	GO:0030162	56	747	9606	9606.ENSP00000212015,9606.ENSP00000216455,9606.ENSP00000217244,9606.ENSP00000219548,9606.ENSP00000228284,9606.ENSP00000249806,9606.ENSP00000255631,9606.ENSP00000258080,9606.ENSP00000261303,9606.ENSP00000262375,9606.ENSP00000262506,9606.ENSP00000264198,9606.ENSP00000264499,9606.ENSP00000269305,9606.ENSP00000287295,9606.ENSP00000293362,9606.ENSP00000307491,9606.ENSP00000310686,9606.ENSP00000311427,…	SIRT1,PSMA3,CSNK2A1,STUB1,SART3,CLN6,HSPBP1,HTRA2,PSMC1,DNAJA3,CSNK2A2,MUL1,BBS7,TP53,AIFM1,PSME3,WDR48,FBXW8,SNX33,UBE2O,SMAD3,BAG5,RPS7,PTK2,USP7,NRD1,RAD23B,VCP,DDA1,DISC1,UFL1,RPL5,BAG2,HSP90AB1,RPL11,BAG6,DNAJC1,ARIH1,AK6,TAF9,HSPD1,SNX9,SERPINB7,UBAC2,PSMD14,PSMC2,BIRC6,ARRB2,GPX1,ARRB1,CDK5,NDUFA13,USP47,PDCD2,PACSIN3,PDCD5	3.81e-06	0.00017	Regulation of proteolysis
414	Process	GO:0071456	23	189	9606	9606.ENSP00000212015,9606.ENSP00000216455,9606.ENSP00000219548,9606.ENSP00000223321,9606.ENSP00000261303,9606.ENSP00000261712,9606.ENSP00000262193,9606.ENSP00000269305,9606.ENSP00000270586,9606.ENSP00000290541,9606.ENSP00000293362,9606.ENSP00000309474,9606.ENSP00000327801,9606.ENSP00000348442,9606.ENSP00000351407,9606.ENSP00000355325,9606.ENSP00000357879,9606.ENSP00000358997,9606.ENSP00000386541,…	SIRT1,PSMA3,STUB1,PSMA2,PSMC1,PSMD11,PSMB1,TP53,PSMB6,PSMB4,PSME3,PSMD1,P4HB,PSMD12,ARNT,PSMB5,PSMD4,IRAK1,PSMD14,PSMC2,PSMD13,PSMC6,PSMC3	3.89e-06	0.00017	Cellular response to hypoxia
415	Process	GO:0032940	68	979	9606	9606.ENSP00000217971,9606.ENSP00000223321,9606.ENSP00000230449,9606.ENSP00000247461,9606.ENSP00000249647,9606.ENSP00000253861,9606.ENSP00000253925,9606.ENSP00000258098,9606.ENSP00000260643,9606.ENSP00000261712,9606.ENSP00000261942,9606.ENSP00000262160,9606.ENSP00000262193,9606.ENSP00000267842,9606.ENSP00000267884,9606.ENSP00000268182,9606.ENSP00000272427,9606.ENSP00000273130,9606.ENSP00000283415,…	PGRMC1,PSMA2,EXOC2,CANX,SNAP23,EXOC4,PPFIA1,RAB11FIP5,PREB,PSMD11,FAF2,SMAD2,PSMB1,SLC27A2,SRP14,IQGAP1,EXOC6B,DYNC1LI1,LPCAT1,CCT8,ACTR1B,KPNB1,STK11IP,CCT2,TMX3,PSMD1,ATAD3B,LLGL1,AP2A2,RAB11FIP1,EXOC7,HSP90AA1,HUWE1,GYG1,PLD1,VAPA,RAB11FIP2,PSMD12,DYNC1H1,COPS5,VCP,XRCC6,ILF2,SCCPDH,RAB13,RAP1A,HSP90AB1,CSNK2B,CKAP4,YPEL5,TXNDC5,EXOC1,XRCC5,DYNLL1,LLGL2,PSMD14,PSMC2,PSMD13,HLA-B,GPI,CDK5,ARMC8…	4.08e-06	0.00018	Secretion by cell
416	Process	GO:0033044	34	359	9606	9606.ENSP00000212015,9606.ENSP00000228284,9606.ENSP00000257829,9606.ENSP00000258091,9606.ENSP00000261531,9606.ENSP00000265433,9606.ENSP00000269305,9606.ENSP00000273130,9606.ENSP00000275603,9606.ENSP00000280326,9606.ENSP00000286788,9606.ENSP00000295688,9606.ENSP00000299300,9606.ENSP00000313199,9606.ENSP00000317334,9606.ENSP00000325863,9606.ENSP00000328992,9606.ENSP00000333568,9606.ENSP00000341826,…	SIRT1,SART3,NAT10,CCT7,SNW1,NBN,TP53,DYNC1LI1,CCT6A,CCT5,CCT8,CCT3,CCT2,HNRNPD,TCP1,MRE11A,PAXBP1,PRKD1,HNRNPA1,USP7,HNRNPA2B1,DNMT1,BUB3,DKC1,RAD50,XRCC5,CCT4,AKAP8L,PARN,GNL3,IK,ARRB1,SSBP1,UBR5	4.04e-06	0.00018	Regulation of chromosome organization
417	Process	GO:0035967	20	148	9606	9606.ENSP00000006777,9606.ENSP00000219548,9606.ENSP00000244763,9606.ENSP00000247461,9606.ENSP00000256383,9606.ENSP00000260643,9606.ENSP00000263202,9606.ENSP00000264758,9606.ENSP00000297185,9606.ENSP00000323313,9606.ENSP00000328023,9606.ENSP00000345575,9606.ENSP00000351777,9606.ENSP00000360683,9606.ENSP00000365131,9606.ENSP00000373620,9606.ENSP00000385385,9606.ENSP00000417175,9606.ENSP00000418401,…	RHBDD2,STUB1,SSR1,CANX,EIF2S1,PREB,UFD1L,ADD1,HSPA9,PDIA5,SRPR,DNAJB12,VCP,PTPN1,BAG6,HSPD1,PDIA6,VAPB,SRPRB,CUL7	4.03e-06	0.00018	Cellular response to topologically incorrect protein
418	Process	GO:0071103	32	328	9606	9606.ENSP00000212015,9606.ENSP00000216122,9606.ENSP00000228284,9606.ENSP00000259895,9606.ENSP00000264108,9606.ENSP00000264156,9606.ENSP00000265433,9606.ENSP00000265963,9606.ENSP00000269305,9606.ENSP00000285398,9606.ENSP00000287295,9606.ENSP00000296930,9606.ENSP00000307288,9606.ENSP00000318297,9606.ENSP00000325863,9606.ENSP00000346335,9606.ENSP00000346694,9606.ENSP00000349508,9606.ENSP00000350708,…	SIRT1,MCM5,SART3,GTF2H4,HAT1,MCM6,NBN,GTF2H1,TP53,ERCC3,AIFM1,NPM1,MCM7,RUVBL1,MRE11A,NRDE2,HNRNPA2B1,CHD4,RAD23B,XRCC6,DHX9,SRPK1,CUL4A,RAD50,RBBP7,DDX1,ERCC2,XRCC5,RFC4,AKAP8L,CUL4B,SSBP1	4.41e-06	0.00019	DNA conformation change
419	Process	GO:0002223	17	111	9606	9606.ENSP00000216455,9606.ENSP00000223321,9606.ENSP00000261303,9606.ENSP00000261712,9606.ENSP00000262193,9606.ENSP00000270586,9606.ENSP00000290541,9606.ENSP00000293362,9606.ENSP00000309474,9606.ENSP00000348442,9606.ENSP00000355325,9606.ENSP00000357879,9606.ENSP00000386541,9606.ENSP00000391211,9606.ENSP00000396937,9606.ENSP00000401802,9606.ENSP00000481029	PSMA3,PSMA2,PSMC1,PSMD11,PSMB1,PSMB6,PSMB4,PSME3,PSMD1,PSMD12,PSMB5,PSMD4,PSMD14,PSMC2,PSMD13,PSMC6,PSMC3	4.81e-06	0.00021	Stimulatory C-type lectin receptor signaling pathway
420	Process	GO:0051973	10	36	9606	9606.ENSP00000299300,9606.ENSP00000313199,9606.ENSP00000317334,9606.ENSP00000335153,9606.ENSP00000346694,9606.ENSP00000358563,9606.ENSP00000360609,9606.ENSP00000375978,9606.ENSP00000377958,9606.ENSP00000387911	CCT2,HNRNPD,TCP1,HSP90AA1,HNRNPA2B1,DKC1,HSP90AB1,XRCC5,CCT4,PARN	5.35e-06	0.00023	Positive regulation of telomerase activity
421	Process	GO:0033209	18	125	9606	9606.ENSP00000216455,9606.ENSP00000223321,9606.ENSP00000261303,9606.ENSP00000261712,9606.ENSP00000262193,9606.ENSP00000269305,9606.ENSP00000270586,9606.ENSP00000290541,9606.ENSP00000293362,9606.ENSP00000309474,9606.ENSP00000348442,9606.ENSP00000355325,9606.ENSP00000357879,9606.ENSP00000386541,9606.ENSP00000391211,9606.ENSP00000396937,9606.ENSP00000401802,9606.ENSP00000481029	PSMA3,PSMA2,PSMC1,PSMD11,PSMB1,TP53,PSMB6,PSMB4,PSME3,PSMD1,PSMD12,PSMB5,PSMD4,PSMD14,PSMC2,PSMD13,PSMC6,PSMC3	5.52e-06	0.00024	Tumor necrosis factor-mediated signaling pathway
422	Process	GO:0036503	15	88	9606	9606.ENSP00000006777,9606.ENSP00000219548,9606.ENSP00000223641,9606.ENSP00000225726,9606.ENSP00000261942,9606.ENSP00000263202,9606.ENSP00000264065,9606.ENSP00000265857,9606.ENSP00000323889,9606.ENSP00000331487,9606.ENSP00000345575,9606.ENSP00000351777,9606.ENSP00000365131,9606.ENSP00000366748,9606.ENSP00000401802	RHBDD2,STUB1,SEC61B,CCDC47,FAF2,UFD1L,DNAJC10,GET4,TRIM25,NPLOC4,DNAJB12,VCP,BAG6,AUP1,PSMC6	5.5e-06	0.00024	ERAD pathway
423	Process	GO:0045089	24	208	9606	9606.ENSP00000216455,9606.ENSP00000223321,9606.ENSP00000261303,9606.ENSP00000261712,9606.ENSP00000262193,9606.ENSP00000270586,9606.ENSP00000290541,9606.ENSP00000293362,9606.ENSP00000309474,9606.ENSP00000313420,9606.ENSP00000348442,9606.ENSP00000352257,9606.ENSP00000354346,9606.ENSP00000355325,9606.ENSP00000356520,9606.ENSP00000357879,9606.ENSP00000375978,9606.ENSP00000386541,9606.ENSP00000391211,…	PSMA3,PSMA2,PSMC1,PSMD11,PSMB1,PSMB6,PSMB4,PSME3,PSMD1,PRKDC,PSMD12,XRCC6,MATR3,PSMB5,DHX9,PSMD4,XRCC5,PSMD14,PSMC2,PSMD13,PSMC6,MAVS,RPS19,PSMC3	5.53e-06	0.00024	Positive regulation of innate immune response
424	Process	GO:1901362	79	1211	9606	9606.ENSP00000205194,9606.ENSP00000205402,9606.ENSP00000212015,9606.ENSP00000215567,9606.ENSP00000215829,9606.ENSP00000216605,9606.ENSP00000217971,9606.ENSP00000225792,9606.ENSP00000231509,9606.ENSP00000232607,9606.ENSP00000256443,9606.ENSP00000256578,9606.ENSP00000257904,9606.ENSP00000259895,9606.ENSP00000261531,9606.ENSP00000262878,9606.ENSP00000263202,9606.ENSP00000265838,9606.ENSP00000265963,…	NAT14,DLD,SIRT1,TECR,SNRPD3,MTHFD1,PGRMC1,DDX5,NR3C1,UMPS,CDK7,AMPD2,CDK4,GTF2H4,SNW1,SAMHD1,UFD1L,ACAT1,GTF2H1,SLC27A2,TP53,NHP2,HSD17B12,ERCC3,HMGCR,FLAD1,COPS2,HNRNPD,CYC1,MPI,UGDH,TRIM25,MRE11A,NPLOC4,MRPL12,HSP90AA1,DDX21,STOML2,ACSL3,VCP,ENPP1,ILF2,IBA57,DHX9,DKC1,GTF2B,RBMX,ALDH18A1,HSP90AB1,POLR1C,NFS1,POLR1E,RAD50,PDHA1,AK6,TAF9,GART,FECH,ERCC2,RFC4,CNP,LDB1,TCEB3,TAF6,ARRB2,POLD1,GPX1,A…	5.99e-06	0.00025	Organic cyclic compound biosynthetic process
425	Process	GO:0006626	12	56	9606	9606.ENSP00000268379,9606.ENSP00000284320,9606.ENSP00000287295,9606.ENSP00000295767,9606.ENSP00000302961,9606.ENSP00000335153,9606.ENSP00000347581,9606.ENSP00000355566,9606.ENSP00000370808,9606.ENSP00000373620,9606.ENSP00000423673,9606.ENSP00000445806	UQCRC2,TOMM70A,AIFM1,CHCHD4,HSPA4,HSP90AA1,AGK,TOMM20,SLC25A6,HSPD1,NDUFA13,TIMM50	6.32e-06	0.00027	Protein targeting to mitochondrion
426	Process	GO:0006839	25	225	9606	9606.ENSP00000264198,9606.ENSP00000265641,9606.ENSP00000268379,9606.ENSP00000269143,9606.ENSP00000269305,9606.ENSP00000284320,9606.ENSP00000287295,9606.ENSP00000295767,9606.ENSP00000302961,9606.ENSP00000317159,9606.ENSP00000321971,9606.ENSP00000322020,9606.ENSP00000335153,9606.ENSP00000347581,9606.ENSP00000347924,9606.ENSP00000348886,9606.ENSP00000351132,9606.ENSP00000355566,9606.ENSP00000370808,…	MUL1,CPT1A,UQCRC2,AFG3L2,TP53,TOMM70A,AIFM1,CHCHD4,HSPA4,CYC1,RHOT2,SLC25A22,HSP90AA1,AGK,SFXN4,STOML2,RHOT1,TOMM20,SLC25A6,MICU2,HSPD1,CNP,NDUFA13,TIMM50,NMT1	6.48e-06	0.00027	Mitochondrial transport
427	Process	GO:0050852	21	167	9606	9606.ENSP00000216455,9606.ENSP00000223321,9606.ENSP00000261303,9606.ENSP00000261712,9606.ENSP00000262193,9606.ENSP00000270586,9606.ENSP00000290541,9606.ENSP00000293362,9606.ENSP00000309474,9606.ENSP00000346300,9606.ENSP00000348442,9606.ENSP00000348886,9606.ENSP00000355325,9606.ENSP00000357879,9606.ENSP00000379873,9606.ENSP00000386541,9606.ENSP00000391211,9606.ENSP00000394869,9606.ENSP00000396937,…	PSMA3,PSMA2,PSMC1,PSMD11,PSMB1,PSMB6,PSMB4,PSME3,PSMD1,CRKL,PSMD12,STOML2,PSMB5,PSMD4,HLA-A,PSMD14,PSMC2,EIF2B4,PSMD13,PSMC6,PSMC3	6.43e-06	0.00027	T cell receptor signaling pathway
428	Process	GO:0051247	103	1715	9606	9606.ENSP00000212015,9606.ENSP00000216190,9606.ENSP00000217244,9606.ENSP00000217372,9606.ENSP00000219548,9606.ENSP00000220325,9606.ENSP00000220849,9606.ENSP00000228284,9606.ENSP00000236980,9606.ENSP00000239940,9606.ENSP00000249806,9606.ENSP00000250113,9606.ENSP00000255631,9606.ENSP00000257829,9606.ENSP00000257904,9606.ENSP00000258080,9606.ENSP00000261303,9606.ENSP00000261531,9606.ENSP00000261875,…	SIRT1,EIF3D,CSNK2A1,CDK5RAP1,STUB1,EHD4,EIF3E,SART3,FASTKD2,PFN2,CLN6,FXR2,HSPBP1,NAT10,CDK4,HTRA2,PSMC1,SNW1,PTPLAD1,DNAJA3,MUL1,BBS7,NBN,IQGAP1,TP53,CDC123,LPCAT1,AIFM1,HMGCR,PSME3,NPM1,RPS9,HDAC3,WDR48,FBXW8,SNX33,GNAI2,PABPC1,HNRNPD,PRKDC,ABCF1,TRAF7,MRE11A,PAWR,PAXBP1,EIF3C,SMAD3,PRKD1,HSP90AA1,HUWE1,PTK2,RPS2,PLD1,RPLP1,CRKL,COPS8,NRD1,PTBP1,ATP2B4,ARNT,PASK,VCP,XRCC6,DNMT1,DDA1,MSN,DISC1,E…	6.77e-06	0.00028	Positive regulation of protein metabolic process
429	Process	GO:0010638	49	633	9606	9606.ENSP00000005260,9606.ENSP00000212015,9606.ENSP00000228284,9606.ENSP00000239940,9606.ENSP00000245932,9606.ENSP00000258080,9606.ENSP00000258091,9606.ENSP00000261531,9606.ENSP00000262506,9606.ENSP00000264198,9606.ENSP00000265433,9606.ENSP00000268057,9606.ENSP00000269305,9606.ENSP00000275603,9606.ENSP00000280326,9606.ENSP00000286788,9606.ENSP00000295688,9606.ENSP00000299300,9606.ENSP00000313199,…	BAIAP2L1,SIRT1,SART3,PFN2,VASP,HTRA2,CCT7,SNW1,CSNK2A2,MUL1,NBN,BBS4,TP53,CCT6A,CCT5,CCT8,CCT3,CCT2,HNRNPD,TCP1,MRE11A,PAXBP1,SMAD3,PRKD1,HUWE1,HNRNPA1,HNRNPA2B1,PIP4K2C,DYNC1H1,DNMT1,MSN,PFDN2,DKC1,PIP4K2A,RAD50,XRCC5,SNX9,CCT4,AKAP8L,PARN,GNL3,ARRB1,SSBP1,CDK5,C2CD5,PDCD5,NMT1,NUP62,PIP4K2B	7.01e-06	0.00029	Positive regulation of organelle organization
430	Process	GO:0070125	15	90	9606	9606.ENSP00000081029,9606.ENSP00000177742,9606.ENSP00000245539,9606.ENSP00000254630,9606.ENSP00000258455,9606.ENSP00000259873,9606.ENSP00000272418,9606.ENSP00000315397,9606.ENSP00000320184,9606.ENSP00000322439,9606.ENSP00000333837,9606.ENSP00000354086,9606.ENSP00000357320,9606.ENSP00000418008,9606.ENSP00000426941	MRPS35,MRPS34,MRPS7,PTCD3,MRPS9,MRPS18B,MRPS5,MRPS31,MRPS23,TUFM,MRPL12,MRPL37,DAP3,MRPS22,MRPS27	7e-06	0.00029	Mitochondrial translational elongation
431	Process	GO:0038095	17	115	9606	9606.ENSP00000216455,9606.ENSP00000223321,9606.ENSP00000261303,9606.ENSP00000261712,9606.ENSP00000262193,9606.ENSP00000270586,9606.ENSP00000290541,9606.ENSP00000293362,9606.ENSP00000309474,9606.ENSP00000348442,9606.ENSP00000355325,9606.ENSP00000357879,9606.ENSP00000386541,9606.ENSP00000391211,9606.ENSP00000396937,9606.ENSP00000401802,9606.ENSP00000481029	PSMA3,PSMA2,PSMC1,PSMD11,PSMB1,PSMB6,PSMB4,PSME3,PSMD1,PSMD12,PSMB5,PSMD4,PSMD14,PSMC2,PSMD13,PSMC6,PSMC3	7.33e-06	0.0003	Fc-epsilon receptor signaling pathway
432	Process	GO:0055114	65	939	9606	9606.ENSP00000168216,9606.ENSP00000184266,9606.ENSP00000196061,9606.ENSP00000205402,9606.ENSP00000215567,9606.ENSP00000216605,9606.ENSP00000221418,9606.ENSP00000236040,9606.ENSP00000263383,9606.ENSP00000263556,9606.ENSP00000263774,9606.ENSP00000264065,9606.ENSP00000264167,9606.ENSP00000264932,9606.ENSP00000264990,9606.ENSP00000265641,9606.ENSP00000265838,9606.ENSP00000267842,9606.ENSP00000268379,…	HSD17B10,NDUFB4,PLOD1,DLD,TECR,MTHFD1,ECH1,LEPRE1,ILVBL,P4HA1,NDUFS3,DNAJC10,AGPS,SDHA,ACAD11,CPT1A,ACAT1,SLC27A2,UQCRC2,GLUD1,HSD17B12,AIFM1,HMGCR,MCAT,CHCHD4,TMX3,CYB5B,CYC1,GYS1,UGDH,SLC25A22,PDIA5,HADHB,P4HB,MINA,GYG1,DHRS2,ALDH3A2,GPX4,FAR1,QSOX2,SEPN1,SCCPDH,PHGDH,ABCD3,ALDH18A1,PDHA1,ECI2,HADHA,PFKP,MYBBP1A,BDH1,MTHFD2,DHRS7B,HSDL2,P4HA2,PDIA6,NDUFS1,JMJD6,GPI,GPX1,HSD17B4,NDUFA13,GPX8,MTH…	7.44e-06	0.00031	Oxidation-reduction process
433	Process	GO:0032781	12	58	9606	9606.ENSP00000239940,9606.ENSP00000254322,9606.ENSP00000259895,9606.ENSP00000264065,9606.ENSP00000314030,9606.ENSP00000356520,9606.ENSP00000359799,9606.ENSP00000366179,9606.ENSP00000369127,9606.ENSP00000376297,9606.ENSP00000419665,9606.ENSP00000477310	PFN2,DNAJB1,GTF2H4,DNAJC10,DNAJA2,DHX9,DNAJB4,DNAJC1,DNAJA1,DYNLL1,SSBP1,DYNLL2	8.63e-06	0.00035	Positive regulation of ATPase activity
434	Process	GO:0045055	52	697	9606	9606.ENSP00000217971,9606.ENSP00000223321,9606.ENSP00000249647,9606.ENSP00000258098,9606.ENSP00000261712,9606.ENSP00000261942,9606.ENSP00000262193,9606.ENSP00000267842,9606.ENSP00000267884,9606.ENSP00000268182,9606.ENSP00000273130,9606.ENSP00000283415,9606.ENSP00000286788,9606.ENSP00000289228,9606.ENSP00000290158,9606.ENSP00000295641,9606.ENSP00000299300,9606.ENSP00000299608,9606.ENSP00000309474,…	PGRMC1,PSMA2,SNAP23,RAB11FIP5,PSMD11,FAF2,PSMB1,SLC27A2,SRP14,IQGAP1,DYNC1LI1,LPCAT1,CCT8,ACTR1B,KPNB1,STK11IP,CCT2,TMX3,PSMD1,ATAD3B,AP2A2,RAB11FIP1,HSP90AA1,HUWE1,GYG1,PLD1,VAPA,RAB11FIP2,PSMD12,DYNC1H1,VCP,XRCC6,ILF2,SCCPDH,RAP1A,HSP90AB1,CSNK2B,CKAP4,YPEL5,TXNDC5,XRCC5,DYNLL1,PSMD14,PSMC2,PSMD13,HLA-B,GPI,CDK5,ARMC8,PAFAH1B2,RAB5C,PSMC3	9.62e-06	0.00039	Regulated exocytosis
435	Process	GO:0009062	15	93	9606	9606.ENSP00000221418,9606.ENSP00000263383,9606.ENSP00000264990,9606.ENSP00000265641,9606.ENSP00000265838,9606.ENSP00000267842,9606.ENSP00000290429,9606.ENSP00000300456,9606.ENSP00000325136,9606.ENSP00000345774,9606.ENSP00000359233,9606.ENSP00000365462,9606.ENSP00000369461,9606.ENSP00000370023,9606.ENSP00000420914	ECH1,ILVBL,ACAD11,CPT1A,ACAT1,SLC27A2,MCAT,SLC27A4,HADHB,ALDH3A2,ABCD3,PCCA,ECI2,HADHA,HSD17B4	9.94e-06	0.0004	Fatty acid catabolic process
436	Process	GO:0048193	33	359	9606	9606.ENSP00000230449,9606.ENSP00000245157,9606.ENSP00000249647,9606.ENSP00000253861,9606.ENSP00000258198,9606.ENSP00000258739,9606.ENSP00000260643,9606.ENSP00000261636,9606.ENSP00000272427,9606.ENSP00000273130,9606.ENSP00000280772,9606.ENSP00000306881,9606.ENSP00000317469,9606.ENSP00000321537,9606.ENSP00000329471,9606.ENSP00000333568,9606.ENSP00000343405,9606.ENSP00000345656,9606.ENSP00000347416,…	EXOC2,BBS2,SNAP23,EXOC4,DYNC1LI2,KDELR2,PREB,ARL1,EXOC6B,DYNC1LI1,ANK3,SEC23A,BBS1,LLGL1,KDELR1,PRKD1,SEC24C,VAPA,AP3D1,DYNC1H1,VCP,AP2A1,RAB13,ACTR1A,EXOC1,DYNLL1,KIF16B,KIF2A,DCTN2,VAPB,CNIH4,DYNLL2,EXOC5	9.9e-06	0.0004	Golgi vesicle transport
437	Process	GO:0070585	14	81	9606	9606.ENSP00000268379,9606.ENSP00000284320,9606.ENSP00000287295,9606.ENSP00000295767,9606.ENSP00000302961,9606.ENSP00000303222,9606.ENSP00000335153,9606.ENSP00000347581,9606.ENSP00000355566,9606.ENSP00000369127,9606.ENSP00000370808,9606.ENSP00000373620,9606.ENSP00000423673,9606.ENSP00000445806	UQCRC2,TOMM70A,AIFM1,CHCHD4,HSPA4,MTCH2,HSP90AA1,AGK,TOMM20,DNAJA1,SLC25A6,HSPD1,NDUFA13,TIMM50	9.77e-06	0.0004	Protein localization to mitochondrion
438	Process	GO:0002252	66	969	9606	9606.ENSP00000217971,9606.ENSP00000223321,9606.ENSP00000242351,9606.ENSP00000249647,9606.ENSP00000261712,9606.ENSP00000261942,9606.ENSP00000262193,9606.ENSP00000262878,9606.ENSP00000263088,9606.ENSP00000265433,9606.ENSP00000267842,9606.ENSP00000267884,9606.ENSP00000268182,9606.ENSP00000269305,9606.ENSP00000273130,9606.ENSP00000283415,9606.ENSP00000286788,9606.ENSP00000289228,9606.ENSP00000290158,…	PGRMC1,PSMA2,ZC3HAV1,SNAP23,PSMD11,FAF2,PSMB1,SAMHD1,PLD2,NBN,SLC27A2,SRP14,IQGAP1,TP53,DYNC1LI1,LPCAT1,CCT8,ACTR1B,KPNB1,STK11IP,CCT2,PSMD1,ATAD3B,TRIM25,AP2A2,KDELR1,HSP90AA1,HUWE1,GYG1,PTK2,PLD1,VAPA,DDX21,PSMD12,DYNC1H1,VCP,XRCC6,PCBP2,ILF2,RAP1A,HSP90AB1,CSNK2B,GNL1,CKAP4,YPEL5,TXNDC5,EXOC1,DDX1,HSPD1,XRCC5,DYNLL1,HLA-A,DDX17,PSMD14,PSMC2,PSMD13,EXOSC6,HLA-B,MAVS,ILF3,GPI,ARMC8,DDX41,PAFAH1B…	1.03e-05	0.00041	Immune effector process
439	Process	GO:0140352	69	1028	9606	9606.ENSP00000217971,9606.ENSP00000223321,9606.ENSP00000230449,9606.ENSP00000247461,9606.ENSP00000249647,9606.ENSP00000253861,9606.ENSP00000253925,9606.ENSP00000258098,9606.ENSP00000260643,9606.ENSP00000261712,9606.ENSP00000261942,9606.ENSP00000262160,9606.ENSP00000262193,9606.ENSP00000267842,9606.ENSP00000267884,9606.ENSP00000268182,9606.ENSP00000272427,9606.ENSP00000273130,9606.ENSP00000283415,…	PGRMC1,PSMA2,EXOC2,CANX,SNAP23,EXOC4,PPFIA1,RAB11FIP5,PREB,PSMD11,FAF2,SMAD2,PSMB1,SLC27A2,SRP14,IQGAP1,EXOC6B,DYNC1LI1,LPCAT1,CCT8,ACTR1B,KPNB1,STK11IP,CCT2,TMX3,PSMD1,ATAD3B,LLGL1,AP2A2,RAB11FIP1,EXOC7,HSP90AA1,HUWE1,GYG1,PLD1,VAPA,RAB11FIP2,PSMD12,DYNC1H1,COPS5,VCP,XRCC6,ILF2,SCCPDH,RAB13,RAP1A,HSP90AB1,CSNK2B,CKAP4,YPEL5,TXNDC5,EXOC1,XRCC5,DYNLL1,LLGL2,PSMD14,PSMC2,PSMD13,HLA-B,GPI,CDK5,ARMC8…	1.01e-05	0.00041	Export from cell
440	Process	GO:0006913	27	263	9606	9606.ENSP00000209873,9606.ENSP00000215829,9606.ENSP00000244020,9606.ENSP00000258962,9606.ENSP00000261667,9606.ENSP00000269305,9606.ENSP00000290158,9606.ENSP00000296930,9606.ENSP00000297185,9606.ENSP00000325905,9606.ENSP00000326261,9606.ENSP00000334373,9606.ENSP00000336712,9606.ENSP00000341826,9606.ENSP00000342374,9606.ENSP00000346694,9606.ENSP00000358814,9606.ENSP00000379182,9606.ENSP00000382779,…	AAAS,SNRPD3,SRSF6,SRSF1,KPNA3,TP53,KPNB1,NPM1,HSPA9,SRSF7,SRRM1,KPNA4,TNPO1,HNRNPA1,SNRPD2,HNRNPA2B1,AHCYL1,RAE1,SEH1L,SNRPB,ANP32A,NMD3,CDK5,KPNA2,RPS15,NUP62,RSRC1	1.06e-05	0.00042	Nucleocytoplasmic transport
441	Process	GO:0071310	132	2369	9606	9606.ENSP00000006777,9606.ENSP00000212015,9606.ENSP00000216455,9606.ENSP00000219548,9606.ENSP00000220325,9606.ENSP00000223321,9606.ENSP00000225792,9606.ENSP00000231509,9606.ENSP00000244763,9606.ENSP00000245157,9606.ENSP00000247461,9606.ENSP00000256383,9606.ENSP00000256443,9606.ENSP00000257904,9606.ENSP00000258080,9606.ENSP00000258098,9606.ENSP00000258198,9606.ENSP00000260643,9606.ENSP00000261303,…	RHBDD2,SIRT1,PSMA3,STUB1,EHD4,PSMA2,DDX5,NR3C1,SSR1,BBS2,CANX,EIF2S1,CDK7,CDK4,HTRA2,RAB11FIP5,DYNC1LI2,PREB,PSMC1,SNW1,PSMD11,SMAD2,PSMB1,SAMHD1,UFD1L,DDX18,MUL1,ADD1,CPT1A,GTF2H1,BBS4,IQGAP1,TP53,PSMB6,USP15,AIFM1,PSMB4,PSME3,NPM1,HSPA9,MCM7,PSMD1,HNRNPD,PRKDC,USP9X,TCP1,NCL,PDIA5,TRIM25,HNRNPM,CARM1,SRSF7,P4HB,SRPR,SMAD3,PRKD1,HSP90AA1,MTDH,PTK2,HNRNPA1,FIBP,DNAJB12,RPL3,CRKL,HNRNPA2B1,RAB11FI…	1.1e-05	0.00044	Cellular response to organic substance
442	Process	GO:0050658	22	189	9606	9606.ENSP00000209873,9606.ENSP00000244020,9606.ENSP00000258729,9606.ENSP00000258962,9606.ENSP00000260665,9606.ENSP00000290341,9606.ENSP00000296930,9606.ENSP00000325905,9606.ENSP00000326261,9606.ENSP00000341826,9606.ENSP00000346694,9606.ENSP00000350090,9606.ENSP00000355094,9606.ENSP00000355566,9606.ENSP00000356520,9606.ENSP00000371634,9606.ENSP00000379182,9606.ENSP00000381216,9606.ENSP00000382779,…	AAAS,SRSF6,IGF2BP3,SRSF1,LRPPRC,IGF2BP1,NPM1,SRSF7,SRRM1,HNRNPA1,HNRNPA2B1,HNRNPA1L2,QKI,TOMM20,DHX9,IGF2BP2,RAE1,KHSRP,SEH1L,NMD3,RPS15,NUP62	1.19e-05	0.00047	RNA transport
443	Process	GO:0032270	98	1635	9606	9606.ENSP00000212015,9606.ENSP00000216190,9606.ENSP00000217372,9606.ENSP00000219548,9606.ENSP00000220325,9606.ENSP00000220849,9606.ENSP00000228284,9606.ENSP00000236980,9606.ENSP00000239940,9606.ENSP00000249806,9606.ENSP00000250113,9606.ENSP00000255631,9606.ENSP00000257829,9606.ENSP00000257904,9606.ENSP00000258080,9606.ENSP00000261303,9606.ENSP00000261531,9606.ENSP00000261875,9606.ENSP00000262375,…	SIRT1,EIF3D,CDK5RAP1,STUB1,EHD4,EIF3E,SART3,FASTKD2,PFN2,CLN6,FXR2,HSPBP1,NAT10,CDK4,HTRA2,PSMC1,SNW1,PTPLAD1,DNAJA3,MUL1,BBS7,NBN,IQGAP1,TP53,CDC123,AIFM1,HMGCR,PSME3,NPM1,RPS9,HDAC3,WDR48,FBXW8,SNX33,GNAI2,PABPC1,HNRNPD,PRKDC,ABCF1,TRAF7,MRE11A,PAXBP1,EIF3C,SMAD3,PRKD1,HSP90AA1,HUWE1,PTK2,RPS2,PLD1,RPLP1,CRKL,COPS8,NRD1,PTBP1,ATP2B4,ARNT,PASK,VCP,XRCC6,DNMT1,DDA1,MSN,DISC1,EZR,DHX9,RAP1A,IRAK1,…	1.26e-05	0.0005	Positive regulation of cellular protein metabolic process
444	Process	GO:0009895	30	316	9606	9606.ENSP00000217244,9606.ENSP00000258080,9606.ENSP00000260665,9606.ENSP00000262506,9606.ENSP00000269305,9606.ENSP00000287936,9606.ENSP00000290341,9606.ENSP00000313007,9606.ENSP00000313199,9606.ENSP00000332973,9606.ENSP00000338814,9606.ENSP00000339095,9606.ENSP00000341189,9606.ENSP00000343535,9606.ENSP00000346335,9606.ENSP00000346634,9606.ENSP00000350310,9606.ENSP00000356520,9606.ENSP00000358563,…	CSNK2A1,HTRA2,LRPPRC,CSNK2A2,TP53,HMGCR,IGF2BP1,PABPC1,HNRNPD,SMAD3,BAG5,RPS7,PTK2,USP7,NRDE2,THRAP3,ATP2B4,DHX9,DKC1,SYNCRIP,RPL5,HSP90AB1,RPL11,BAG6,AK6,TAF9,WDR6,UBAC2,PARN,SNRNP70	1.41e-05	0.00055	Negative regulation of catabolic process
445	Process	GO:0038093	21	177	9606	9606.ENSP00000216455,9606.ENSP00000223321,9606.ENSP00000261303,9606.ENSP00000261712,9606.ENSP00000262193,9606.ENSP00000263088,9606.ENSP00000270586,9606.ENSP00000290541,9606.ENSP00000293362,9606.ENSP00000309474,9606.ENSP00000335153,9606.ENSP00000341189,9606.ENSP00000348442,9606.ENSP00000355325,9606.ENSP00000357879,9606.ENSP00000360609,9606.ENSP00000386541,9606.ENSP00000391211,9606.ENSP00000396937,…	PSMA3,PSMA2,PSMC1,PSMD11,PSMB1,PLD2,PSMB6,PSMB4,PSME3,PSMD1,HSP90AA1,PTK2,PSMD12,PSMB5,PSMD4,HSP90AB1,PSMD14,PSMC2,PSMD13,PSMC6,PSMC3	1.44e-05	0.00056	Fc receptor signaling pathway
446	Process	GO:0051972	11	51	9606	9606.ENSP00000269305,9606.ENSP00000299300,9606.ENSP00000313199,9606.ENSP00000317334,9606.ENSP00000335153,9606.ENSP00000346694,9606.ENSP00000358563,9606.ENSP00000360609,9606.ENSP00000375978,9606.ENSP00000377958,9606.ENSP00000387911	TP53,CCT2,HNRNPD,TCP1,HSP90AA1,HNRNPA2B1,DKC1,HSP90AB1,XRCC5,CCT4,PARN	1.45e-05	0.00057	Regulation of telomerase activity
447	Process	GO:2000059	11	51	9606	9606.ENSP00000217244,9606.ENSP00000262506,9606.ENSP00000338814,9606.ENSP00000339095,9606.ENSP00000343535,9606.ENSP00000359345,9606.ENSP00000360609,9606.ENSP00000363676,9606.ENSP00000365131,9606.ENSP00000370193,9606.ENSP00000370201	CSNK2A1,CSNK2A2,BAG5,RPS7,USP7,RPL5,HSP90AB1,RPL11,BAG6,AK6,TAF9	1.45e-05	0.00057	Negative regulation of ubiquitin-dependent protein catabolic process
448	Process	GO:0061136	23	207	9606	9606.ENSP00000219548,9606.ENSP00000255631,9606.ENSP00000261303,9606.ENSP00000264499,9606.ENSP00000293362,9606.ENSP00000310686,9606.ENSP00000338814,9606.ENSP00000343535,9606.ENSP00000350708,9606.ENSP00000351777,9606.ENSP00000352928,9606.ENSP00000358283,9606.ENSP00000359727,9606.ENSP00000360609,9606.ENSP00000363676,9606.ENSP00000365131,9606.ENSP00000369217,9606.ENSP00000370193,9606.ENSP00000370201,…	STUB1,HSPBP1,PSMC1,BBS7,PSME3,FBXW8,BAG5,USP7,RAD23B,VCP,DDA1,UFL1,BAG2,HSP90AB1,RPL11,BAG6,ARIH1,AK6,TAF9,UBAC2,PSMD14,PSMC2,GPX1	1.5e-05	0.00058	Regulation of proteasomal protein catabolic process
449	Process	GO:0016055	32	351	9606	9606.ENSP00000216455,9606.ENSP00000217244,9606.ENSP00000223321,9606.ENSP00000261303,9606.ENSP00000261712,9606.ENSP00000262193,9606.ENSP00000262506,9606.ENSP00000263918,9606.ENSP00000266069,9606.ENSP00000270586,9606.ENSP00000290541,9606.ENSP00000292807,9606.ENSP00000293362,9606.ENSP00000309474,9606.ENSP00000327694,9606.ENSP00000347672,9606.ENSP00000348442,9606.ENSP00000351926,9606.ENSP00000355325,…	PSMA3,CSNK2A1,PSMA2,PSMC1,PSMD11,PSMB1,CSNK2A2,STRN,GID8,PSMB6,PSMB4,AP2M1,PSME3,PSMD1,AP2A2,VANGL1,PSMD12,AP2A1,PSMB5,DISC1,PSMD4,CSNK2B,UBAC2,PSMD14,PSMC2,PSMD13,PSMC6,ARRB2,GRK6,C12orf43,PSMC3,AP2B1	1.57e-05	0.0006	Wnt signaling pathway
450	Process	GO:0032388	24	223	9606	9606.ENSP00000258080,9606.ENSP00000262506,9606.ENSP00000269305,9606.ENSP00000280772,9606.ENSP00000302967,9606.ENSP00000332973,9606.ENSP00000340648,9606.ENSP00000346335,9606.ENSP00000348965,9606.ENSP00000349595,9606.ENSP00000353408,9606.ENSP00000356042,9606.ENSP00000356520,9606.ENSP00000360609,9606.ENSP00000384136,9606.ENSP00000401980,9606.ENSP00000412724,9606.ENSP00000419235,9606.ENSP00000419782,…	HTRA2,CSNK2A2,TP53,ANK3,HDAC3,SMAD3,HUWE1,NRDE2,DYNC1H1,ATP2A1,MSN,EZR,DHX9,HSP90AB1,RDX,MAVS,FAM115C,FAM115A,CDK5,UBR5,C2CD5,PDCD5,NMT1,EHD1	1.6e-05	0.00061	Positive regulation of intracellular transport
451	Process	GO:2001242	20	164	9606	9606.ENSP00000162044,9606.ENSP00000212015,9606.ENSP00000258080,9606.ENSP00000263774,9606.ENSP00000269305,9606.ENSP00000325958,9606.ENSP00000327801,9606.ENSP00000338814,9606.ENSP00000339095,9606.ENSP00000360683,9606.ENSP00000361635,9606.ENSP00000363676,9606.ENSP00000369127,9606.ENSP00000370193,9606.ENSP00000370201,9606.ENSP00000399982,9606.ENSP00000407375,9606.ENSP00000423673,9606.ENSP00000433146,…	TMEM161A,SIRT1,HTRA2,NDUFS3,TP53,PTPMT1,P4HB,BAG5,RPS7,PTPN1,VDAC2,RPL11,DNAJA1,AK6,TAF9,TAF6,GPX1,NDUFA13,USP47,BCLAF1	1.59e-05	0.00061	Regulation of intrinsic apoptotic signaling pathway
452	Process	GO:0007006	18	137	9606	9606.ENSP00000262570,9606.ENSP00000264198,9606.ENSP00000269143,9606.ENSP00000269305,9606.ENSP00000297185,9606.ENSP00000302961,9606.ENSP00000321971,9606.ENSP00000335153,9606.ENSP00000347581,9606.ENSP00000351132,9606.ENSP00000355566,9606.ENSP00000360270,9606.ENSP00000366800,9606.ENSP00000377470,9606.ENSP00000387262,9606.ENSP00000423673,9606.ENSP00000445806,9606.ENSP00000468424	CHCHD3,MUL1,AFG3L2,TP53,HSPA9,HSPA4,RHOT2,HSP90AA1,AGK,RHOT1,TOMM20,OMA1,DNAJC11,CNP,IMMT,NDUFA13,TIMM50,NMT1	1.71e-05	0.00065	Mitochondrial membrane organization
453	Process	GO:0045732	25	240	9606	9606.ENSP00000217244,9606.ENSP00000219548,9606.ENSP00000255631,9606.ENSP00000261303,9606.ENSP00000264499,9606.ENSP00000283415,9606.ENSP00000310686,9606.ENSP00000311427,9606.ENSP00000335153,9606.ENSP00000341189,9606.ENSP00000346890,9606.ENSP00000351777,9606.ENSP00000352928,9606.ENSP00000353408,9606.ENSP00000355593,9606.ENSP00000356042,9606.ENSP00000359727,9606.ENSP00000365131,9606.ENSP00000369217,…	CSNK2A1,STUB1,HSPBP1,PSMC1,BBS7,LPCAT1,FBXW8,SNX33,HSP90AA1,PTK2,NRD1,VCP,DDA1,MSN,DISC1,EZR,BAG2,BAG6,ARIH1,SNX9,CUL4B,RDX,PSMC2,NDUFA13,PACSIN3	1.78e-05	0.00067	Positive regulation of protein catabolic process
454	Process	GO:0051726	78	1230	9606	9606.ENSP00000212015,9606.ENSP00000216455,9606.ENSP00000217244,9606.ENSP00000217372,9606.ENSP00000223321,9606.ENSP00000227524,9606.ENSP00000256443,9606.ENSP00000257904,9606.ENSP00000258080,9606.ENSP00000261303,9606.ENSP00000261712,9606.ENSP00000262193,9606.ENSP00000262506,9606.ENSP00000265433,9606.ENSP00000265963,9606.ENSP00000268057,9606.ENSP00000268182,9606.ENSP00000269305,9606.ENSP00000270586,…	SIRT1,PSMA3,CSNK2A1,CDK5RAP1,PSMA2,PRPF19,CDK7,CDK4,HTRA2,PSMC1,PSMD11,PSMB1,CSNK2A2,NBN,GTF2H1,BBS4,IQGAP1,TP53,PSMB6,DYNC1LI1,CDC123,ERCC3,PSMB4,PSME3,NPM1,MAEA,CCDC8,PSMD1,PRKDC,RPS15A,PPP2R1A,CARM1,MRE11A,SMAD3,HSP90AA1,PPM1G,PSMD12,DYNC1H1,ATP2B4,COPS5,ANKRD17,GTPBP4,PSMB5,BUB3,PSMD4,ACTR1A,PKN2,CDC5L,HSP90AB1,RCC2,CUL4A,CEP78,RBBP7,MYBBP1A,ERCC2,DYNLL1,WDR6,RAE1,NDE1,CUL4B,RDX,OBSL1,PSMD14,…	1.77e-05	0.00067	Regulation of cell cycle
455	Process	GO:2000027	26	257	9606	9606.ENSP00000216455,9606.ENSP00000223321,9606.ENSP00000244020,9606.ENSP00000261303,9606.ENSP00000261712,9606.ENSP00000262193,9606.ENSP00000270586,9606.ENSP00000290541,9606.ENSP00000292807,9606.ENSP00000293362,9606.ENSP00000309474,9606.ENSP00000325690,9606.ENSP00000327694,9606.ENSP00000347672,9606.ENSP00000348442,9606.ENSP00000351926,9606.ENSP00000355325,9606.ENSP00000357879,9606.ENSP00000364847,…	PSMA3,PSMA2,SRSF6,PSMC1,PSMD11,PSMB1,PSMB6,PSMB4,AP2M1,PSME3,PSMD1,CARM1,AP2A2,VANGL1,PSMD12,AP2A1,PSMB5,PSMD4,MAGED1,PSMD14,PSMC2,PSMD13,PSMC6,ARRB2,PSMC3,AP2B1	1.93e-05	0.00073	Regulation of animal organ morphogenesis
456	Process	GO:0070201	48	642	9606	9606.ENSP00000236040,9606.ENSP00000258080,9606.ENSP00000258091,9606.ENSP00000258098,9606.ENSP00000262506,9606.ENSP00000265641,9606.ENSP00000269305,9606.ENSP00000275603,9606.ENSP00000277865,9606.ENSP00000280326,9606.ENSP00000280772,9606.ENSP00000286788,9606.ENSP00000287936,9606.ENSP00000295688,9606.ENSP00000299300,9606.ENSP00000302967,9606.ENSP00000317334,9606.ENSP00000321537,9606.ENSP00000331342,…	LEPRE1,HTRA2,CCT7,RAB11FIP5,CSNK2A2,CPT1A,TP53,CCT6A,GLUD1,CCT5,ANK3,CCT8,HMGCR,CCT3,CCT2,HDAC3,TCP1,LLGL1,RAB11FIP1,SMAD3,ATAD1,HUWE1,ACSL3,EZR,DKC1,RAP1A,HSP90AB1,PTPN1,DNAJC1,DNAJA1,EXOC1,SLC25A6,LLGL2,CCT4,AKAP8L,UBAC2,MAVS,GPI,ARRB1,FAM115C,FAM115A,CDK5,UBR5,SLC16A1,C2CD5,PDCD5,NMT1,NUP62	2.02e-05	0.00076	Regulation of establishment of protein localization
457	Process	GO:1901796	21	182	9606	9606.ENSP00000212015,9606.ENSP00000217244,9606.ENSP00000225792,9606.ENSP00000258821,9606.ENSP00000262506,9606.ENSP00000265433,9606.ENSP00000269305,9606.ENSP00000325863,9606.ENSP00000339095,9606.ENSP00000349508,9606.ENSP00000359345,9606.ENSP00000363676,9606.ENSP00000365042,9606.ENSP00000368100,9606.ENSP00000369424,9606.ENSP00000370193,9606.ENSP00000370201,9606.ENSP00000371858,9606.ENSP00000376272,…	SIRT1,CSNK2A1,DDX5,TTC5,CSNK2A2,NBN,TP53,MRE11A,RPS7,CHD4,RPL5,RPL11,CSNK2B,RAD50,RBBP7,AK6,TAF9,NOP2,RFC4,TAF6,CDK5	2.1e-05	0.00079	Regulation of signal transduction by p53 class mediator
458	Process	GO:0065008	203	4042	9606	9606.ENSP00000005260,9606.ENSP00000205402,9606.ENSP00000212015,9606.ENSP00000216455,9606.ENSP00000217372,9606.ENSP00000217964,9606.ENSP00000219548,9606.ENSP00000223321,9606.ENSP00000225726,9606.ENSP00000225737,9606.ENSP00000228284,9606.ENSP00000232607,9606.ENSP00000236040,9606.ENSP00000236980,9606.ENSP00000239940,9606.ENSP00000245157,9606.ENSP00000245932,9606.ENSP00000249647,9606.ENSP00000249806,…	BAIAP2L1,DLD,SIRT1,PSMA3,CDK5RAP1,TBL1X,STUB1,PSMA2,CCDC47,AKAP10,SART3,UMPS,LEPRE1,FASTKD2,PFN2,BBS2,VASP,SNAP23,CLN6,FXR2,PPFIA1,CDK7,AMPD2,NAT10,CDK4,CCT7,RAB11FIP5,IGF2BP3,KDELR2,PSMC1,PSMD11,PTPLAD1,SMAD2,PSMB1,DNAJA3,DNAJC10,MUL1,ADD2,ADD1,NBN,CPT1A,GET4,BBS4,AFG3L2,TP53,PSMB6,NHP2,CCT6A,GLUD1,HSD17B12,CCT5,ANK3,LPCAT1,DGKE,CCT8,HMGCR,IGF2BP1,PSMB4,AP2M1,PSME3,CCT3,NAA15,NPM1,HSPA9,CCT2,TMX…	2.14e-05	0.0008	Regulation of biological quality
459	Process	GO:0031397	13	76	9606	9606.ENSP00000338814,9606.ENSP00000339095,9606.ENSP00000354040,9606.ENSP00000358283,9606.ENSP00000359345,9606.ENSP00000359727,9606.ENSP00000363676,9606.ENSP00000369127,9606.ENSP00000374455,9606.ENSP00000403701,9606.ENSP00000409581,9606.ENSP00000419782,9606.ENSP00000429084	BAG5,RPS7,GTPBP4,UFL1,RPL5,BAG2,RPL11,DNAJA1,SQSTM1,ARRB2,ARRB1,CDK5,UBR5	2.22e-05	0.00083	Negative regulation of protein ubiquitination
460	Process	GO:0009408	15	101	9606	9606.ENSP00000219548,9606.ENSP00000256383,9606.ENSP00000258080,9606.ENSP00000262375,9606.ENSP00000314030,9606.ENSP00000335153,9606.ENSP00000351777,9606.ENSP00000358997,9606.ENSP00000359799,9606.ENSP00000360609,9606.ENSP00000369127,9606.ENSP00000369424,9606.ENSP00000373620,9606.ENSP00000394869,9606.ENSP00000440045	STUB1,EIF2S1,HTRA2,DNAJA3,DNAJA2,HSP90AA1,VCP,IRAK1,DNAJB4,HSP90AB1,DNAJA1,RBBP7,HSPD1,EIF2B4,ATP2A2	2.38e-05	0.00089	Response to heat
461	Process	GO:0000380	7	18	9606	9606.ENSP00000225792,9606.ENSP00000244020,9606.ENSP00000258962,9606.ENSP00000325376,9606.ENSP00000356520,9606.ENSP00000380033,9606.ENSP00000481697	DDX5,SRSF6,SRSF1,HNRNPM,DHX9,DDX17,RSRC1	2.42e-05	0.0009	Alternative mRNA splicing, via spliceosome
462	Process	GO:0032386	32	360	9606	9606.ENSP00000209873,9606.ENSP00000258080,9606.ENSP00000260643,9606.ENSP00000262506,9606.ENSP00000269305,9606.ENSP00000280772,9606.ENSP00000302967,9606.ENSP00000332973,9606.ENSP00000340648,9606.ENSP00000346335,9606.ENSP00000348965,9606.ENSP00000349595,9606.ENSP00000351132,9606.ENSP00000353408,9606.ENSP00000356042,9606.ENSP00000356520,9606.ENSP00000360609,9606.ENSP00000360683,9606.ENSP00000380557,…	AAAS,HTRA2,PREB,CSNK2A2,TP53,ANK3,HDAC3,SMAD3,HUWE1,NRDE2,DYNC1H1,ATP2A1,RHOT1,MSN,EZR,DHX9,HSP90AB1,PTPN1,AKAP8L,UBAC2,RDX,PPP1R12A,MAVS,FAM115C,FAM115A,CDK5,UBR5,C2CD5,PDCD5,NMT1,NUP62,EHD1	2.48e-05	0.00091	Regulation of intracellular transport
463	Process	GO:0045862	33	377	9606	9606.ENSP00000212015,9606.ENSP00000219548,9606.ENSP00000228284,9606.ENSP00000249806,9606.ENSP00000255631,9606.ENSP00000258080,9606.ENSP00000261303,9606.ENSP00000262375,9606.ENSP00000264198,9606.ENSP00000264499,9606.ENSP00000287295,9606.ENSP00000293362,9606.ENSP00000307491,9606.ENSP00000310686,9606.ENSP00000311427,9606.ENSP00000332973,9606.ENSP00000341189,9606.ENSP00000346890,9606.ENSP00000351777,…	SIRT1,STUB1,SART3,CLN6,HSPBP1,HTRA2,PSMC1,DNAJA3,MUL1,BBS7,AIFM1,PSME3,WDR48,FBXW8,SNX33,SMAD3,PTK2,NRD1,VCP,DDA1,DISC1,BAG2,BAG6,ARIH1,HSPD1,SNX9,PSMD14,PSMC2,ARRB1,NDUFA13,PDCD2,PACSIN3,PDCD5	2.48e-05	0.00091	Positive regulation of proteolysis
464	Process	GO:0070555	22	199	9606	9606.ENSP00000216455,9606.ENSP00000223321,9606.ENSP00000261303,9606.ENSP00000261712,9606.ENSP00000262193,9606.ENSP00000270586,9606.ENSP00000290541,9606.ENSP00000293362,9606.ENSP00000309474,9606.ENSP00000348442,9606.ENSP00000355325,9606.ENSP00000357879,9606.ENSP00000358997,9606.ENSP00000359645,9606.ENSP00000370193,9606.ENSP00000370201,9606.ENSP00000374455,9606.ENSP00000386541,9606.ENSP00000391211,…	PSMA3,PSMA2,PSMC1,PSMD11,PSMB1,PSMB6,PSMB4,PSME3,PSMD1,PSMD12,PSMB5,PSMD4,IRAK1,RBMX,AK6,TAF9,SQSTM1,PSMD14,PSMC2,PSMD13,PSMC6,PSMC3	2.46e-05	0.00091	Response to interleukin-1
465	Process	GO:0010557	109	1906	9606	9606.ENSP00000205194,9606.ENSP00000212015,9606.ENSP00000216190,9606.ENSP00000217372,9606.ENSP00000217964,9606.ENSP00000220849,9606.ENSP00000231509,9606.ENSP00000236980,9606.ENSP00000250113,9606.ENSP00000256443,9606.ENSP00000257829,9606.ENSP00000257904,9606.ENSP00000258091,9606.ENSP00000258821,9606.ENSP00000261531,9606.ENSP00000262160,9606.ENSP00000265963,9606.ENSP00000266079,9606.ENSP00000269305,…	NAT14,SIRT1,EIF3D,CDK5RAP1,TBL1X,EIF3E,NR3C1,FASTKD2,FXR2,CDK7,NAT10,CDK4,CCT7,TTC5,SNW1,SMAD2,GTF2H1,PRPF6,TP53,CCT6A,CCT5,CDC123,CCT8,CCT3,NAA15,TCERG1,NPM1,CCT2,GCN1L1,RPS9,HDAC3,PCBP1,PABPC1,HNRNPD,PRKDC,ABCF1,TCP1,NCL,RUVBL1,CARM1,PAWR,PAXBP1,EIF3C,SMAD3,PRKD1,MRPL12,HSP90AA1,MTDH,HNRNPA1,PLD1,THRAP3,HNRNPA2B1,STOML2,LAGE3,COPS5,HNRNPAB,ARNT,PASK,XRCC6,ILF2,DHX9,CACYBP,DKC1,RPL5,GTF2B,RBMX,S…	2.67e-05	0.00098	Positive regulation of macromolecule biosynthetic process
466	Process	GO:0061077	11	55	9606	9606.ENSP00000217244,9606.ENSP00000236040,9606.ENSP00000254322,9606.ENSP00000297185,9606.ENSP00000299300,9606.ENSP00000300026,9606.ENSP00000345575,9606.ENSP00000359799,9606.ENSP00000406463,9606.ENSP00000407487,9606.ENSP00000444810	CSNK2A1,LEPRE1,DNAJB1,HSPA9,CCT2,PPIB,DNAJB12,DNAJB4,DNAJC7,UNC45A,FKBP5	2.68e-05	0.00098	Chaperone-mediated protein folding
467	Process	GO:0010948	30	328	9606	9606.ENSP00000216455,9606.ENSP00000223321,9606.ENSP00000257904,9606.ENSP00000261303,9606.ENSP00000261712,9606.ENSP00000262193,9606.ENSP00000265433,9606.ENSP00000269305,9606.ENSP00000270586,9606.ENSP00000290541,9606.ENSP00000293362,9606.ENSP00000296930,9606.ENSP00000309474,9606.ENSP00000313420,9606.ENSP00000325690,9606.ENSP00000325863,9606.ENSP00000348442,9606.ENSP00000355325,9606.ENSP00000357858,…	PSMA3,PSMA2,CDK4,PSMC1,PSMD11,PSMB1,NBN,TP53,PSMB6,PSMB4,PSME3,NPM1,PSMD1,PRKDC,CARM1,MRE11A,PSMD12,PSMB5,BUB3,PSMD4,HSP90AB1,RBBP7,PSMD14,PSMC2,CDC7,IK,PSMD13,PSMC6,USP47,PSMC3	2.71e-05	0.00099	Negative regulation of cell cycle process
468	Process	GO:0034620	17	129	9606	9606.ENSP00000006777,9606.ENSP00000219548,9606.ENSP00000244763,9606.ENSP00000247461,9606.ENSP00000256383,9606.ENSP00000260643,9606.ENSP00000264758,9606.ENSP00000297185,9606.ENSP00000323313,9606.ENSP00000328023,9606.ENSP00000351777,9606.ENSP00000360683,9606.ENSP00000373620,9606.ENSP00000385385,9606.ENSP00000417175,9606.ENSP00000418401,9606.ENSP00000438788	RHBDD2,STUB1,SSR1,CANX,EIF2S1,PREB,ADD1,HSPA9,PDIA5,SRPR,VCP,PTPN1,HSPD1,PDIA6,VAPB,SRPRB,CUL7	2.8e-05	0.001	Cellular response to unfolded protein
469	Process	GO:0080134	87	1437	9606	9606.ENSP00000162044,9606.ENSP00000209873,9606.ENSP00000212015,9606.ENSP00000216455,9606.ENSP00000223321,9606.ENSP00000223528,9606.ENSP00000225792,9606.ENSP00000242351,9606.ENSP00000244020,9606.ENSP00000250113,9606.ENSP00000254322,9606.ENSP00000258080,9606.ENSP00000261303,9606.ENSP00000261712,9606.ENSP00000261875,9606.ENSP00000262193,9606.ENSP00000262375,9606.ENSP00000262878,9606.ENSP00000263202,…	TMEM161A,AAAS,SIRT1,PSMA3,PSMA2,FKTN,DDX5,ZC3HAV1,SRSF6,FXR2,DNAJB1,HTRA2,PSMC1,PSMD11,PTPLAD1,PSMB1,DNAJA3,SAMHD1,UFD1L,MUL1,TP53,PSMB6,USP15,HMGCR,PSMB4,PSME3,NPM1,HDAC3,PSMD1,PRKDC,P4HB,PAWR,NPLOC4,SMAD3,HSP90AA1,BAG5,PTK2,GPX4,PSMD12,ATP2B4,COPS5,ANKRD17,XRCC6,PCBP2,MATR3,SEPN1,PSMB5,EZR,DHX9,PSMD4,BAG2,HSP90AB1,PTPN1,CUL4A,BAG6,ABHD12,DNAJC2,DNAJA1,AK6,TAF9,HSPD1,XRCC5,RAE1,HLA-A,SEH1L,UBAC2…	2.89e-05	0.001	Regulation of response to stress
470	Process	GO:0006635	11	56	9606	9606.ENSP00000221418,9606.ENSP00000264990,9606.ENSP00000265641,9606.ENSP00000265838,9606.ENSP00000267842,9606.ENSP00000290429,9606.ENSP00000325136,9606.ENSP00000359233,9606.ENSP00000369461,9606.ENSP00000370023,9606.ENSP00000420914	ECH1,ACAD11,CPT1A,ACAT1,SLC27A2,MCAT,HADHB,ABCD3,ECI2,HADHA,HSD17B4	3.11e-05	0.0011	Fatty acid beta-oxidation
471	Process	GO:0051130	76	1209	9606	9606.ENSP00000005260,9606.ENSP00000212015,9606.ENSP00000219548,9606.ENSP00000228284,9606.ENSP00000236040,9606.ENSP00000239940,9606.ENSP00000245932,9606.ENSP00000258080,9606.ENSP00000258091,9606.ENSP00000259895,9606.ENSP00000261531,9606.ENSP00000262506,9606.ENSP00000264198,9606.ENSP00000264758,9606.ENSP00000265433,9606.ENSP00000265963,9606.ENSP00000268057,9606.ENSP00000268182,9606.ENSP00000269305,…	BAIAP2L1,SIRT1,STUB1,SART3,LEPRE1,PFN2,VASP,HTRA2,CCT7,GTF2H4,SNW1,CSNK2A2,MUL1,ADD1,NBN,GTF2H1,BBS4,IQGAP1,TP53,CCT6A,CCT5,ERCC3,CCT8,CCT3,CCT2,FBXW8,HNRNPD,TCP1,MRE11A,PAXBP1,SMAD3,PRKD1,HSP90AA1,ATAD1,CAPRIN1,HUWE1,HNRNPA1,HNRNPA2B1,PIP4K2C,DYNC1H1,VCP,AP2A1,DNMT1,MSN,DISC1,PFDN2,DKC1,RAP1A,CUL4A,PIP4K2A,RAD50,ERCC2,XRCC5,SNX9,CCT4,AKAP8L,CUL4B,OBSL1,PARN,PSMC2,GNL3,PSMC6,ARRB2,GPX1,ARRB1,SSBP…	3.01e-05	0.0011	Positive regulation of cellular component organization
472	Process	GO:0060341	67	1027	9606	9606.ENSP00000209873,9606.ENSP00000239940,9606.ENSP00000253925,9606.ENSP00000258080,9606.ENSP00000258091,9606.ENSP00000258098,9606.ENSP00000260643,9606.ENSP00000262506,9606.ENSP00000268182,9606.ENSP00000269305,9606.ENSP00000275603,9606.ENSP00000280326,9606.ENSP00000280772,9606.ENSP00000286788,9606.ENSP00000287936,9606.ENSP00000292807,9606.ENSP00000295688,9606.ENSP00000299300,9606.ENSP00000302967,…	AAAS,PFN2,PPFIA1,HTRA2,CCT7,RAB11FIP5,PREB,CSNK2A2,IQGAP1,TP53,CCT6A,CCT5,ANK3,CCT8,HMGCR,AP2M1,CCT3,CCT2,HDAC3,SNX33,TCP1,SMAD3,HSP90AA1,ATAD1,HUWE1,PLD1,JPH1,CRKL,NRDE2,AP3D1,RAB11FIP2,DYNC1H1,ATP2A1,ACSL3,ATP2B4,RHOT1,MSN,SEPN1,EZR,DHX9,DKC1,RAP1A,HSP90AB1,PTPN1,MAGED1,DNAJA1,SQSTM1,CCT4,AKAP8L,UBAC2,RDX,PPP1R12A,GNL3,MAVS,ARRB1,FAM115C,NMD3,FAM115A,CDK5,UBR5,ATP2A2,C2CD5,PDCD5,NMT1,NUP62,EHD1…	3.17e-05	0.0011	Regulation of cellular localization
473	Process	GO:0070126	14	91	9606	9606.ENSP00000081029,9606.ENSP00000177742,9606.ENSP00000245539,9606.ENSP00000254630,9606.ENSP00000258455,9606.ENSP00000259873,9606.ENSP00000272418,9606.ENSP00000315397,9606.ENSP00000320184,9606.ENSP00000333837,9606.ENSP00000354086,9606.ENSP00000357320,9606.ENSP00000418008,9606.ENSP00000426941	MRPS35,MRPS34,MRPS7,PTCD3,MRPS9,MRPS18B,MRPS5,MRPS31,MRPS23,MRPL12,MRPL37,DAP3,MRPS22,MRPS27	3.12e-05	0.0011	Mitochondrial translational termination
474	Process	GO:0016310	79	1275	9606	9606.ENSP00000011619,9606.ENSP00000184266,9606.ENSP00000205402,9606.ENSP00000216455,9606.ENSP00000217244,9606.ENSP00000223321,9606.ENSP00000238616,9606.ENSP00000255882,9606.ENSP00000256383,9606.ENSP00000256443,9606.ENSP00000257904,9606.ENSP00000259895,9606.ENSP00000261303,9606.ENSP00000261712,9606.ENSP00000261875,9606.ENSP00000262160,9606.ENSP00000262193,9606.ENSP00000262506,9606.ENSP00000263774,…	RANBP9,NDUFB4,DLD,PSMA3,CSNK2A1,PSMA2,NEK9,PI4KA,EIF2S1,CDK7,CDK4,GTF2H4,PSMC1,PSMD11,PTPLAD1,SMAD2,PSMB1,CSNK2A2,NDUFS3,MUL1,SDHA,GTF2H1,UQCRC2,PSMB6,USP15,DGKE,ERCC3,RASA2,PSMB4,PSME3,COPS2,PSMD1,PRKDC,CYC1,PRKD1,PTK2,CRKL,COPS8,PIP4K2C,AGK,PSMD12,PXK,STOML2,PASK,PSMB5,PSMD4,IRAK1,PKN2,ALDH18A1,PTPN1,SRPK1,CSNK2B,PIP4K2A,RAD50,AK6,TAF9,PFKP,SQSTM1,ERCC2,GPS1,PSMD14,PSMC2,NDUFS1,CDC7,VPRBP,BIRC6…	3.32e-05	0.0012	Phosphorylation
475	Process	GO:0019637	59	870	9606	9606.ENSP00000205402,9606.ENSP00000215567,9606.ENSP00000216044,9606.ENSP00000216484,9606.ENSP00000216605,9606.ENSP00000217244,9606.ENSP00000219789,9606.ENSP00000232607,9606.ENSP00000255882,9606.ENSP00000256578,9606.ENSP00000262506,9606.ENSP00000262554,9606.ENSP00000262878,9606.ENSP00000263088,9606.ENSP00000265838,9606.ENSP00000278353,9606.ENSP00000283415,9606.ENSP00000284061,9606.ENSP00000287936,…	DLD,TECR,GTPBP1,SPTLC2,MTHFD1,CSNK2A1,CDIPT,UMPS,PI4KA,AMPD2,CSNK2A2,SPTLC1,SAMHD1,PLD2,ACAT1,HSD17B12,LPCAT1,DGKE,HMGCR,FLAD1,CYC1,HADHB,PTPMT1,PLD1,GPX4,FAR1,PIP4K2C,AGK,STOML2,ACSL3,VCP,ENPP1,GNPAT,OCRL,DPM1,NFS1,HMGCL,CSNK2B,ABHD12,PIP4K2A,RAD50,ACOT9,PDHA1,HADHA,AK6,TAF9,PFKP,GART,SACM1L,CNP,GPI,GPX1,PNPLA6,GMPS,HSD17B4,PRPS1L1,MVK,GALK1,PIP4K2B	3.45e-05	0.0012	Organophosphate metabolic process
476	Process	GO:0071347	20	174	9606	9606.ENSP00000216455,9606.ENSP00000223321,9606.ENSP00000261303,9606.ENSP00000261712,9606.ENSP00000262193,9606.ENSP00000270586,9606.ENSP00000290541,9606.ENSP00000293362,9606.ENSP00000309474,9606.ENSP00000348442,9606.ENSP00000355325,9606.ENSP00000357879,9606.ENSP00000358997,9606.ENSP00000359645,9606.ENSP00000374455,9606.ENSP00000386541,9606.ENSP00000391211,9606.ENSP00000396937,9606.ENSP00000401802,…	PSMA3,PSMA2,PSMC1,PSMD11,PSMB1,PSMB6,PSMB4,PSME3,PSMD1,PSMD12,PSMB5,PSMD4,IRAK1,RBMX,SQSTM1,PSMD14,PSMC2,PSMD13,PSMC6,PSMC3	3.45e-05	0.0012	Cellular response to interleukin-1
477	Process	GO:1900180	17	131	9606	9606.ENSP00000258091,9606.ENSP00000275603,9606.ENSP00000280326,9606.ENSP00000286788,9606.ENSP00000295688,9606.ENSP00000299300,9606.ENSP00000302967,9606.ENSP00000317334,9606.ENSP00000332973,9606.ENSP00000358563,9606.ENSP00000360609,9606.ENSP00000364847,9606.ENSP00000377958,9606.ENSP00000401980,9606.ENSP00000419004,9606.ENSP00000429084,9606.ENSP00000471191	CCT7,CCT6A,CCT5,CCT8,CCT3,CCT2,HDAC3,TCP1,SMAD3,DKC1,HSP90AB1,MAGED1,CCT4,MAVS,NMD3,UBR5,NUP62	3.35e-05	0.0012	Regulation of protein localization to nucleus
478	Process	GO:0019395	13	80	9606	9606.ENSP00000221418,9606.ENSP00000263383,9606.ENSP00000264990,9606.ENSP00000265641,9606.ENSP00000265838,9606.ENSP00000267842,9606.ENSP00000290429,9606.ENSP00000325136,9606.ENSP00000345774,9606.ENSP00000359233,9606.ENSP00000369461,9606.ENSP00000370023,9606.ENSP00000420914	ECH1,ILVBL,ACAD11,CPT1A,ACAT1,SLC27A2,MCAT,HADHB,ALDH3A2,ABCD3,ECI2,HADHA,HSD17B4	3.59e-05	0.0013	Fatty acid oxidation
479	Process	GO:0070925	52	735	9606	9606.ENSP00000209873,9606.ENSP00000220325,9606.ENSP00000236980,9606.ENSP00000242067,9606.ENSP00000245157,9606.ENSP00000245539,9606.ENSP00000256383,9606.ENSP00000263461,9606.ENSP00000264499,9606.ENSP00000268057,9606.ENSP00000290158,9606.ENSP00000291576,9606.ENSP00000295240,9606.ENSP00000296930,9606.ENSP00000302967,9606.ENSP00000313420,9606.ENSP00000317469,9606.ENSP00000324804,9606.ENSP00000335153,…	AAAS,EHD4,FASTKD2,BBS9,BBS2,MRPS7,EIF2S1,WDR11,BBS7,BBS4,KPNB1,PWP2,BBS5,NPM1,HDAC3,PRKDC,BBS1,PPP2R1A,HSP90AA1,TNPO1,BRIX1,RPL3,RPSA,DYNC1H1,DISC1,EZR,ACTR1A,RPL5,OCRL,RPL11,CEP78,NOP2,XRCC5,WDR45B,DYNLL1,ARL13B,NDE1,KIF2A,OBSL1,TMEM237,RPL6,DHX30,DCTN2,RPL10,RPLP0,RPS15,RPS19,NUP62,DYNLL2,EHD1,RPS10,EXOC5	3.65e-05	0.0013	Organelle assembly
480	Process	GO:0000470	8	28	9606	9606.ENSP00000263239,9606.ENSP00000274606,9606.ENSP00000339795,9606.ENSP00000354040,9606.ENSP00000361076,9606.ENSP00000363018,9606.ENSP00000371858,9606.ENSP00000460871	DDX18,NHP2,RPL7,GTPBP4,RPL7A,RPL10A,NOP2,RSL1D1	3.98e-05	0.0014	Maturation of LSU-rRNA
481	Process	GO:0030111	32	370	9606	9606.ENSP00000216455,9606.ENSP00000217244,9606.ENSP00000217964,9606.ENSP00000223321,9606.ENSP00000261303,9606.ENSP00000261712,9606.ENSP00000262193,9606.ENSP00000266069,9606.ENSP00000270586,9606.ENSP00000290541,9606.ENSP00000293362,9606.ENSP00000309474,9606.ENSP00000318297,9606.ENSP00000324804,9606.ENSP00000332973,9606.ENSP00000348442,9606.ENSP00000351777,9606.ENSP00000355325,9606.ENSP00000355593,…	PSMA3,CSNK2A1,TBL1X,PSMA2,PSMC1,PSMD11,PSMB1,GID8,PSMB6,PSMB4,PSME3,PSMD1,RUVBL1,PPP2R1A,SMAD3,PSMD12,VCP,PSMB5,DISC1,PSMD4,UBAC2,TMEM237,PSMD14,PSMC2,PSMD13,PSMC6,TBL1XR1,UBR5,USP47,C12orf43,PFDN5,PSMC3	4.06e-05	0.0014	Regulation of Wnt signaling pathway
482	Process	GO:0030968	15	106	9606	9606.ENSP00000006777,9606.ENSP00000219548,9606.ENSP00000244763,9606.ENSP00000247461,9606.ENSP00000256383,9606.ENSP00000260643,9606.ENSP00000264758,9606.ENSP00000323313,9606.ENSP00000328023,9606.ENSP00000351777,9606.ENSP00000360683,9606.ENSP00000385385,9606.ENSP00000417175,9606.ENSP00000418401,9606.ENSP00000438788	RHBDD2,STUB1,SSR1,CANX,EIF2S1,PREB,ADD1,PDIA5,SRPR,VCP,PTPN1,PDIA6,VAPB,SRPRB,CUL7	3.94e-05	0.0014	Endoplasmic reticulum unfolded protein response
483	Process	GO:0000244	6	13	9606	9606.ENSP00000227524,9606.ENSP00000228284,9606.ENSP00000266079,9606.ENSP00000324122,9606.ENSP00000363043,9606.ENSP00000460348	PRPF19,SART3,PRPF6,PRPF31,AAR2,PRPF8	4.42e-05	0.0015	Spliceosomal tri-snRNP complex assembly
484	Process	GO:0051028	18	148	9606	9606.ENSP00000209873,9606.ENSP00000244020,9606.ENSP00000258729,9606.ENSP00000258962,9606.ENSP00000260665,9606.ENSP00000290341,9606.ENSP00000325905,9606.ENSP00000326261,9606.ENSP00000341826,9606.ENSP00000346694,9606.ENSP00000350090,9606.ENSP00000355094,9606.ENSP00000356520,9606.ENSP00000371634,9606.ENSP00000379182,9606.ENSP00000381216,9606.ENSP00000382779,9606.ENSP00000471191	AAAS,SRSF6,IGF2BP3,SRSF1,LRPPRC,IGF2BP1,SRSF7,SRRM1,HNRNPA1,HNRNPA2B1,HNRNPA1L2,QKI,DHX9,IGF2BP2,RAE1,KHSRP,SEH1L,NUP62	4.31e-05	0.0015	mRNA transport
485	Process	GO:0006458	9	38	9606	9606.ENSP00000254322,9606.ENSP00000295767,9606.ENSP00000297185,9606.ENSP00000299300,9606.ENSP00000345575,9606.ENSP00000359799,9606.ENSP00000368565,9606.ENSP00000373620,9606.ENSP00000406463	DNAJB1,CHCHD4,HSPA9,CCT2,DNAJB12,DNAJB4,DNAJC2,HSPD1,DNAJC7	4.65e-05	0.0016	De novo protein folding
486	Process	GO:0006294	8	29	9606	9606.ENSP00000256443,9606.ENSP00000259895,9606.ENSP00000265963,9606.ENSP00000285398,9606.ENSP00000350708,9606.ENSP00000364589,9606.ENSP00000375809,9606.ENSP00000384109	CDK7,GTF2H4,GTF2H1,ERCC3,RAD23B,CUL4A,ERCC2,CUL4B	4.91e-05	0.0017	Nucleotide-excision repair, preincision complex assembly
487	Process	GO:2001233	34	409	9606	9606.ENSP00000162044,9606.ENSP00000212015,9606.ENSP00000217244,9606.ENSP00000258080,9606.ENSP00000262506,9606.ENSP00000263774,9606.ENSP00000264198,9606.ENSP00000269305,9606.ENSP00000293362,9606.ENSP00000311344,9606.ENSP00000312999,9606.ENSP00000318944,9606.ENSP00000324804,9606.ENSP00000325958,9606.ENSP00000327801,9606.ENSP00000332973,9606.ENSP00000338814,9606.ENSP00000339095,9606.ENSP00000360683,…	TMEM161A,SIRT1,CSNK2A1,HTRA2,CSNK2A2,NDUFS3,MUL1,TP53,PSME3,PPP2R1B,GNAI2,TRAF7,PPP2R1A,PTPMT1,P4HB,SMAD3,BAG5,RPS7,PTPN1,VDAC2,RPL11,MAGED1,DNAJA1,AK6,TAF9,BIRC6,TAF6,ARRB2,GPX1,NDUFA13,USP47,BCLAF1,PDCD5,NMT1	4.92e-05	0.0017	Regulation of apoptotic signaling pathway
488	Process	GO:0019219	198	3982	9606	9606.ENSP00000162044,9606.ENSP00000205194,9606.ENSP00000209873,9606.ENSP00000212015,9606.ENSP00000216044,9606.ENSP00000216455,9606.ENSP00000217964,9606.ENSP00000223321,9606.ENSP00000225792,9606.ENSP00000227524,9606.ENSP00000228284,9606.ENSP00000231509,9606.ENSP00000236980,9606.ENSP00000242351,9606.ENSP00000244020,9606.ENSP00000250113,9606.ENSP00000253329,9606.ENSP00000254322,9606.ENSP00000254770,…	TMEM161A,NAT14,AAAS,SIRT1,GTPBP1,PSMA3,TBL1X,PSMA2,DDX5,PRPF19,SART3,NR3C1,FASTKD2,ZC3HAV1,SRSF6,FXR2,PPIL4,DNAJB1,LANCL2,CDK7,NAT10,CCT7,IGF2BP3,TTC5,SRSF1,GTF2H4,LRPPRC,PSMC1,SNW1,PSMD11,RBM25,SMAD2,PSMB1,DNAJA3,CHCHD3,TCF25,HAT1,BBS7,NBN,GTF2H1,PRPF6,TMPO,TP53,PSMB6,CCT6A,CCT5,CCT8,AIFM1,IGF2BP1,PSMB4,PSME3,ZFPL1,CCT3,NAA15,TCERG1,NPM1,COPS2,CCT2,GCN1L1,HDAC3,PCBP1,DRAP1,PSMD1,PABPC1,HNRNPD,PR…	5.1e-05	0.0018	Regulation of nucleobase-containing compound metabolic process
489	Process	GO:0051131	7	21	9606	9606.ENSP00000299300,9606.ENSP00000302961,9606.ENSP00000335153,9606.ENSP00000353826,9606.ENSP00000360609,9606.ENSP00000373620,9606.ENSP00000378563	CCT2,HSPA4,HSP90AA1,LONP1,HSP90AB1,HSPD1,PFDN6	5.41e-05	0.0019	Chaperone-mediated protein complex assembly
490	Process	GO:0060828	27	291	9606	9606.ENSP00000216455,9606.ENSP00000217964,9606.ENSP00000223321,9606.ENSP00000261303,9606.ENSP00000261712,9606.ENSP00000262193,9606.ENSP00000266069,9606.ENSP00000270586,9606.ENSP00000290541,9606.ENSP00000293362,9606.ENSP00000309474,9606.ENSP00000318297,9606.ENSP00000332973,9606.ENSP00000348442,9606.ENSP00000351777,9606.ENSP00000355325,9606.ENSP00000357879,9606.ENSP00000383911,9606.ENSP00000386541,…	PSMA3,TBL1X,PSMA2,PSMC1,PSMD11,PSMB1,GID8,PSMB6,PSMB4,PSME3,PSMD1,RUVBL1,SMAD3,PSMD12,VCP,PSMB5,PSMD4,UBAC2,PSMD14,PSMC2,PSMD13,PSMC6,TBL1XR1,UBR5,USP47,PFDN5,PSMC3	5.39e-05	0.0019	Regulation of canonical Wnt signaling pathway
491	Process	GO:0090407	41	539	9606	9606.ENSP00000205402,9606.ENSP00000215567,9606.ENSP00000216484,9606.ENSP00000216605,9606.ENSP00000217244,9606.ENSP00000219789,9606.ENSP00000232607,9606.ENSP00000255882,9606.ENSP00000256578,9606.ENSP00000262506,9606.ENSP00000262554,9606.ENSP00000263088,9606.ENSP00000265838,9606.ENSP00000278353,9606.ENSP00000283415,9606.ENSP00000284061,9606.ENSP00000292180,9606.ENSP00000317159,9606.ENSP00000325958,…	DLD,TECR,SPTLC2,MTHFD1,CSNK2A1,CDIPT,UMPS,PI4KA,AMPD2,CSNK2A2,SPTLC1,PLD2,ACAT1,HSD17B12,LPCAT1,DGKE,FLAD1,CYC1,PTPMT1,PLD1,FAR1,PIP4K2C,AGK,STOML2,ACSL3,GNPAT,OCRL,DPM1,NFS1,CSNK2B,PIP4K2A,RAD50,PDHA1,AK6,TAF9,GART,SACM1L,GMPS,PRPS1L1,MVK,PIP4K2B	5.65e-05	0.0019	Organophosphate biosynthetic process
492	Process	GO:0031396	22	212	9606	9606.ENSP00000219548,9606.ENSP00000255631,9606.ENSP00000262375,9606.ENSP00000302967,9606.ENSP00000307491,9606.ENSP00000335153,9606.ENSP00000338814,9606.ENSP00000339095,9606.ENSP00000340648,9606.ENSP00000341885,9606.ENSP00000354040,9606.ENSP00000358283,9606.ENSP00000359345,9606.ENSP00000359727,9606.ENSP00000360609,9606.ENSP00000363676,9606.ENSP00000369127,9606.ENSP00000374455,9606.ENSP00000403701,…	STUB1,HSPBP1,DNAJA3,HDAC3,WDR48,HSP90AA1,BAG5,RPS7,HUWE1,RPS2,GTPBP4,UFL1,RPL5,BAG2,HSP90AB1,RPL11,DNAJA1,SQSTM1,ARRB2,ARRB1,CDK5,UBR5	5.87e-05	0.002	Regulation of protein ubiquitination
493	Process	GO:0062012	36	449	9606	9606.ENSP00000209873,9606.ENSP00000212015,9606.ENSP00000216455,9606.ENSP00000223321,9606.ENSP00000261303,9606.ENSP00000261712,9606.ENSP00000262193,9606.ENSP00000265641,9606.ENSP00000269305,9606.ENSP00000270586,9606.ENSP00000287936,9606.ENSP00000290158,9606.ENSP00000290541,9606.ENSP00000293362,9606.ENSP00000300456,9606.ENSP00000302830,9606.ENSP00000309474,9606.ENSP00000343535,9606.ENSP00000348442,…	AAAS,SIRT1,PSMA3,PSMA2,PSMC1,PSMD11,PSMB1,CPT1A,TP53,PSMB6,HMGCR,KPNB1,PSMB4,PSME3,SLC27A4,MAEA,PSMD1,USP7,PSMD12,ATP2B4,ARNT,PASK,VCP,AP2A1,ENPP1,PSMB5,PSMD4,RAE1,SEH1L,PSMD14,PSMC2,PSMD13,PSMC6,MVK,NUP62,PSMC3	5.95e-05	0.002	Regulation of small molecule metabolic process
494	Process	GO:0045321	61	929	9606	9606.ENSP00000217971,9606.ENSP00000223321,9606.ENSP00000249647,9606.ENSP00000261712,9606.ENSP00000261942,9606.ENSP00000262193,9606.ENSP00000262375,9606.ENSP00000265433,9606.ENSP00000267842,9606.ENSP00000267884,9606.ENSP00000268182,9606.ENSP00000269305,9606.ENSP00000273130,9606.ENSP00000283415,9606.ENSP00000286788,9606.ENSP00000289228,9606.ENSP00000290158,9606.ENSP00000295641,9606.ENSP00000299300,…	PGRMC1,PSMA2,SNAP23,PSMD11,FAF2,PSMB1,DNAJA3,NBN,SLC27A2,SRP14,IQGAP1,TP53,DYNC1LI1,LPCAT1,CCT8,ACTR1B,KPNB1,STK11IP,CCT2,PSMD1,ATAD3B,PRKDC,AP2A2,KDELR1,SMAD3,HSP90AA1,HUWE1,GYG1,PLD1,DHRS2,VAPA,PSMD12,STOML2,DYNC1H1,VCP,XRCC6,MSN,ILF2,RAP1A,HSP90AB1,CSNK2B,BAG6,CKAP4,YPEL5,TXNDC5,HSPD1,XRCC5,DYNLL1,HLA-A,PSMD14,PSMC2,VPRBP,JMJD6,PSMD13,EXOSC6,HLA-B,GPI,ARMC8,PAFAH1B2,RAB5C,PSMC3	6.08e-05	0.0021	Leukocyte activation
495	Process	GO:0000717	7	22	9606	9606.ENSP00000259895,9606.ENSP00000265963,9606.ENSP00000285398,9606.ENSP00000350708,9606.ENSP00000364589,9606.ENSP00000375809,9606.ENSP00000384109	GTF2H4,GTF2H1,ERCC3,RAD23B,CUL4A,ERCC2,CUL4B	6.91e-05	0.0023	Nucleotide-excision repair, DNA duplex unwinding
496	Process	GO:0046903	69	1097	9606	9606.ENSP00000217971,9606.ENSP00000223321,9606.ENSP00000230449,9606.ENSP00000232607,9606.ENSP00000247461,9606.ENSP00000249647,9606.ENSP00000253861,9606.ENSP00000253925,9606.ENSP00000258098,9606.ENSP00000260643,9606.ENSP00000261712,9606.ENSP00000261942,9606.ENSP00000262160,9606.ENSP00000262193,9606.ENSP00000267842,9606.ENSP00000267884,9606.ENSP00000268182,9606.ENSP00000272427,9606.ENSP00000273130,…	PGRMC1,PSMA2,EXOC2,UMPS,CANX,SNAP23,EXOC4,PPFIA1,RAB11FIP5,PREB,PSMD11,FAF2,SMAD2,PSMB1,SLC27A2,SRP14,IQGAP1,EXOC6B,DYNC1LI1,LPCAT1,CCT8,ACTR1B,KPNB1,STK11IP,CCT2,TMX3,PSMD1,ATAD3B,LLGL1,AP2A2,RAB11FIP1,EXOC7,HSP90AA1,HUWE1,GYG1,PLD1,VAPA,RAB11FIP2,PSMD12,DYNC1H1,COPS5,VCP,XRCC6,ILF2,SCCPDH,RAB13,RAP1A,HSP90AB1,CSNK2B,CKAP4,YPEL5,TXNDC5,EXOC1,XRCC5,DYNLL1,LLGL2,PSMD14,PSMC2,PSMD13,HLA-B,GPI,CDK5,…	6.98e-05	0.0023	Secretion
497	Process	GO:0006362	8	31	9606	9606.ENSP00000256443,9606.ENSP00000259895,9606.ENSP00000265963,9606.ENSP00000285398,9606.ENSP00000361465,9606.ENSP00000367029,9606.ENSP00000375809,9606.ENSP00000444136	CDK7,GTF2H4,GTF2H1,ERCC3,POLR1C,POLR1E,ERCC2,POLR1B	7.34e-05	0.0024	Transcription elongation from RNA polymerase I promoter
498	Process	GO:0006363	8	31	9606	9606.ENSP00000256443,9606.ENSP00000259895,9606.ENSP00000265963,9606.ENSP00000285398,9606.ENSP00000361465,9606.ENSP00000367029,9606.ENSP00000375809,9606.ENSP00000444136	CDK7,GTF2H4,GTF2H1,ERCC3,POLR1C,POLR1E,ERCC2,POLR1B	7.34e-05	0.0024	Termination of RNA polymerase I transcription
499	Process	GO:0033043	79	1306	9606	9606.ENSP00000005260,9606.ENSP00000212015,9606.ENSP00000228284,9606.ENSP00000239940,9606.ENSP00000245932,9606.ENSP00000253925,9606.ENSP00000257829,9606.ENSP00000258080,9606.ENSP00000258091,9606.ENSP00000260643,9606.ENSP00000261531,9606.ENSP00000262506,9606.ENSP00000264198,9606.ENSP00000264436,9606.ENSP00000264758,9606.ENSP00000265333,9606.ENSP00000265433,9606.ENSP00000268057,9606.ENSP00000268182,…	BAIAP2L1,SIRT1,SART3,PFN2,VASP,PPFIA1,NAT10,HTRA2,CCT7,PREB,SNW1,CSNK2A2,MUL1,ADD2,ADD1,VDAC1,NBN,BBS4,IQGAP1,TP53,DYNC1LI1,CCT6A,CCT5,CCT8,CCT3,NPM1,CCT2,CCDC8,HNRNPD,TCP1,RHOT2,MRE11A,PAXBP1,SMAD3,PRKD1,HUWE1,PTK2,HNRNPA1,USP7,HNRNPA2B1,PIP4K2C,ADD3,DYNC1H1,RHOT1,DNMT1,MSN,EZR,PFDN2,BUB3,DKC1,OMA1,PIP4K2A,RAD50,SQSTM1,XRCC5,SNX9,CCT4,RAE1,AKAP8L,RDX,OBSL1,PARN,GNL3,IK,MAVS,ARRB2,GPX1,ARRB1,SSBP…	7.08e-05	0.0024	Regulation of organelle organization
500	Process	GO:0015931	24	249	9606	9606.ENSP00000209873,9606.ENSP00000244020,9606.ENSP00000258729,9606.ENSP00000258962,9606.ENSP00000260665,9606.ENSP00000290341,9606.ENSP00000296930,9606.ENSP00000322020,9606.ENSP00000325905,9606.ENSP00000326261,9606.ENSP00000341826,9606.ENSP00000346694,9606.ENSP00000350090,9606.ENSP00000355094,9606.ENSP00000355566,9606.ENSP00000356520,9606.ENSP00000370808,9606.ENSP00000371634,9606.ENSP00000379182,…	AAAS,SRSF6,IGF2BP3,SRSF1,LRPPRC,IGF2BP1,NPM1,SLC25A22,SRSF7,SRRM1,HNRNPA1,HNRNPA2B1,HNRNPA1L2,QKI,TOMM20,DHX9,SLC25A6,IGF2BP2,RAE1,KHSRP,SEH1L,NMD3,RPS15,NUP62	8.04e-05	0.0026	Nucleobase-containing compound transport
501	Process	GO:0031328	111	2005	9606	9606.ENSP00000205194,9606.ENSP00000212015,9606.ENSP00000216190,9606.ENSP00000217372,9606.ENSP00000217964,9606.ENSP00000220849,9606.ENSP00000231509,9606.ENSP00000236980,9606.ENSP00000250113,9606.ENSP00000256443,9606.ENSP00000257829,9606.ENSP00000257904,9606.ENSP00000258091,9606.ENSP00000258821,9606.ENSP00000261531,9606.ENSP00000262160,9606.ENSP00000265963,9606.ENSP00000266079,9606.ENSP00000269305,…	NAT14,SIRT1,EIF3D,CDK5RAP1,TBL1X,EIF3E,NR3C1,FASTKD2,FXR2,CDK7,NAT10,CDK4,CCT7,TTC5,SNW1,SMAD2,GTF2H1,PRPF6,TP53,CCT6A,CCT5,CDC123,CCT8,CCT3,NAA15,TCERG1,NPM1,CCT2,GCN1L1,RPS9,HDAC3,PCBP1,PABPC1,HNRNPD,PRKDC,ABCF1,TCP1,NCL,RUVBL1,CARM1,PAWR,PAXBP1,EIF3C,SMAD3,PRKD1,MRPL12,HSP90AA1,MTDH,HNRNPA1,PLD1,THRAP3,HNRNPA2B1,STOML2,LAGE3,ACSL3,COPS5,HNRNPAB,ARNT,PASK,VCP,XRCC6,ILF2,DHX9,CACYBP,DKC1,RPL5,GT…	8.02e-05	0.0026	Positive regulation of cellular biosynthetic process
502	Process	GO:1904951	31	368	9606	9606.ENSP00000258080,9606.ENSP00000258091,9606.ENSP00000262506,9606.ENSP00000269305,9606.ENSP00000275603,9606.ENSP00000277865,9606.ENSP00000280326,9606.ENSP00000280772,9606.ENSP00000286788,9606.ENSP00000295688,9606.ENSP00000299300,9606.ENSP00000302967,9606.ENSP00000317334,9606.ENSP00000332973,9606.ENSP00000340648,9606.ENSP00000350012,9606.ENSP00000356042,9606.ENSP00000358563,9606.ENSP00000360609,…	HTRA2,CCT7,CSNK2A2,TP53,CCT6A,GLUD1,CCT5,ANK3,CCT8,CCT3,CCT2,HDAC3,TCP1,SMAD3,HUWE1,ACSL3,EZR,DKC1,HSP90AB1,EXOC1,CCT4,MAVS,GPI,ARRB1,FAM115C,FAM115A,CDK5,UBR5,C2CD5,PDCD5,NMT1	8.36e-05	0.0027	Positive regulation of establishment of protein localization
503	Process	GO:0032269	66	1043	9606	9606.ENSP00000011619,9606.ENSP00000212015,9606.ENSP00000217244,9606.ENSP00000217372,9606.ENSP00000220849,9606.ENSP00000223528,9606.ENSP00000236040,9606.ENSP00000250113,9606.ENSP00000256383,9606.ENSP00000258729,9606.ENSP00000262375,9606.ENSP00000262506,9606.ENSP00000264065,9606.ENSP00000269305,9606.ENSP00000287936,9606.ENSP00000290341,9606.ENSP00000296930,9606.ENSP00000302967,9606.ENSP00000312999,…	RANBP9,SIRT1,CSNK2A1,CDK5RAP1,EIF3E,FKTN,LEPRE1,FXR2,EIF2S1,IGF2BP3,DNAJA3,CSNK2A2,DNAJC10,TP53,HMGCR,IGF2BP1,NPM1,HDAC3,GNAI2,HNRNPD,PRKDC,NCL,UBE2O,PPP2R1A,BAG5,RPS7,CAPRIN1,USP7,CRKL,ATP2B4,DNMT1,GTPBP4,ENPP1,EZR,EIF3A,UFL1,SYNCRIP,RPL5,BAG2,HSP90AB1,PTPN1,RPL11,HNRNPR,BAG6,DNAJC1,DNAJA1,AK6,TAF9,IGF2BP2,SQSTM1,GPS1,SERPINB7,KHSRP,UBAC2,BIRC6,ARRB2,ILF3,GPX1,ARRB1,CDK5,UBR5,USP47,C3orf33,NUP62…	8.54e-05	0.0028	Negative regulation of cellular protein metabolic process
504	Process	GO:0045786	42	571	9606	9606.ENSP00000216455,9606.ENSP00000217372,9606.ENSP00000223321,9606.ENSP00000227524,9606.ENSP00000256443,9606.ENSP00000257904,9606.ENSP00000258080,9606.ENSP00000261303,9606.ENSP00000261712,9606.ENSP00000262193,9606.ENSP00000265433,9606.ENSP00000269305,9606.ENSP00000270586,9606.ENSP00000281141,9606.ENSP00000290541,9606.ENSP00000293362,9606.ENSP00000296930,9606.ENSP00000309474,9606.ENSP00000313420,…	PSMA3,CDK5RAP1,PSMA2,PRPF19,CDK7,CDK4,HTRA2,PSMC1,PSMD11,PSMB1,NBN,TP53,PSMB6,CDC123,PSMB4,PSME3,NPM1,PSMD1,PRKDC,CARM1,MRE11A,SMAD3,PPM1G,PSMD12,PSMB5,BUB3,PSMD4,CDC5L,HSP90AB1,RBBP7,WDR6,PSMD14,PSMC2,CDC7,IK,PSMD13,TAF6,PSMC6,CDK5,USP47,TIMELESS,PSMC3	9.26e-05	0.003	Negative regulation of cell cycle
505	Process	GO:1903051	12	76	9606	9606.ENSP00000217244,9606.ENSP00000262506,9606.ENSP00000338814,9606.ENSP00000339095,9606.ENSP00000343535,9606.ENSP00000359345,9606.ENSP00000360609,9606.ENSP00000363676,9606.ENSP00000365131,9606.ENSP00000370193,9606.ENSP00000370201,9606.ENSP00000383911	CSNK2A1,CSNK2A2,BAG5,RPS7,USP7,RPL5,HSP90AB1,RPL11,BAG6,AK6,TAF9,UBAC2	9.09e-05	0.003	Negative regulation of proteolysis involved in cellular protein catabolic process
506	Process	GO:0036293	30	354	9606	9606.ENSP00000196061,9606.ENSP00000212015,9606.ENSP00000216455,9606.ENSP00000219548,9606.ENSP00000223321,9606.ENSP00000261303,9606.ENSP00000261712,9606.ENSP00000262193,9606.ENSP00000269305,9606.ENSP00000270586,9606.ENSP00000285398,9606.ENSP00000287295,9606.ENSP00000290541,9606.ENSP00000293362,9606.ENSP00000309474,9606.ENSP00000327801,9606.ENSP00000332973,9606.ENSP00000348442,9606.ENSP00000351407,…	PLOD1,SIRT1,PSMA3,STUB1,PSMA2,PSMC1,PSMD11,PSMB1,TP53,PSMB6,ERCC3,AIFM1,PSMB4,PSME3,PSMD1,P4HB,SMAD3,PSMD12,ARNT,LONP1,PSMB5,PSMD4,IRAK1,HSPD1,ERCC2,PSMD14,PSMC2,PSMD13,PSMC6,PSMC3	9.8e-05	0.0032	Response to decreased oxygen levels
507	Process	GO:0009891	112	2040	9606	9606.ENSP00000205194,9606.ENSP00000212015,9606.ENSP00000216190,9606.ENSP00000217372,9606.ENSP00000217964,9606.ENSP00000220849,9606.ENSP00000231509,9606.ENSP00000236980,9606.ENSP00000250113,9606.ENSP00000256443,9606.ENSP00000257829,9606.ENSP00000257904,9606.ENSP00000258091,9606.ENSP00000258821,9606.ENSP00000261531,9606.ENSP00000262160,9606.ENSP00000265963,9606.ENSP00000266079,9606.ENSP00000269305,…	NAT14,SIRT1,EIF3D,CDK5RAP1,TBL1X,EIF3E,NR3C1,FASTKD2,FXR2,CDK7,NAT10,CDK4,CCT7,TTC5,SNW1,SMAD2,GTF2H1,PRPF6,TP53,CCT6A,CCT5,CDC123,CCT8,CCT3,NAA15,TCERG1,NPM1,CCT2,GCN1L1,RPS9,HDAC3,PCBP1,PABPC1,HNRNPD,PRKDC,ABCF1,TCP1,NCL,RUVBL1,CARM1,PAWR,PAXBP1,EIF3C,SMAD3,PRKD1,MRPL12,HSP90AA1,MTDH,HNRNPA1,PLD1,THRAP3,HNRNPA2B1,STOML2,LAGE3,ACSL3,COPS5,HNRNPAB,ARNT,PASK,VCP,XRCC6,ILF2,DHX9,CACYBP,DKC1,RPL5,GT…	0.0001	0.0033	Positive regulation of biosynthetic process
508	Process	GO:0010565	20	190	9606	9606.ENSP00000212015,9606.ENSP00000216455,9606.ENSP00000223321,9606.ENSP00000261303,9606.ENSP00000261712,9606.ENSP00000262193,9606.ENSP00000265641,9606.ENSP00000270586,9606.ENSP00000290541,9606.ENSP00000293362,9606.ENSP00000309474,9606.ENSP00000348442,9606.ENSP00000350310,9606.ENSP00000355325,9606.ENSP00000357879,9606.ENSP00000386541,9606.ENSP00000391211,9606.ENSP00000396937,9606.ENSP00000401802,…	SIRT1,PSMA3,PSMA2,PSMC1,PSMD11,PSMB1,CPT1A,PSMB6,PSMB4,PSME3,PSMD1,PSMD12,ATP2B4,PSMB5,PSMD4,PSMD14,PSMC2,PSMD13,PSMC6,PSMC3	0.00011	0.0034	Regulation of cellular ketone metabolic process
509	Process	GO:0032446	54	808	9606	9606.ENSP00000209873,9606.ENSP00000212015,9606.ENSP00000216455,9606.ENSP00000219548,9606.ENSP00000223321,9606.ENSP00000227524,9606.ENSP00000261303,9606.ENSP00000261712,9606.ENSP00000262193,9606.ENSP00000264198,9606.ENSP00000268719,9606.ENSP00000270586,9606.ENSP00000283632,9606.ENSP00000290541,9606.ENSP00000293362,9606.ENSP00000309474,9606.ENSP00000310686,9606.ENSP00000313420,9606.ENSP00000316357,…	AAAS,SIRT1,PSMA3,STUB1,PSMA2,PRPF19,PSMC1,PSMD11,PSMB1,MUL1,GID4,PSMB6,RMND5A,PSMB4,PSME3,PSMD1,FBXW8,PRKDC,USP9X,TRAF7,UBE2O,TRIM25,HUWE1,USP7,PSMD12,VCP,DDA1,PSMB5,PSMD4,UFL1,HECTD3,CUL4A,ARIH1,DCAF16,RAE1,HLA-A,SEH1L,CUL4B,PSMD14,CAND2,PSMC2,VPRBP,BIRC6,PSMD13,PSMC6,ARRB2,ARRB1,TRIM26,UBR5,CUL7,NOSIP,NUP62,PSMC3,DCAF7	0.00011	0.0034	Protein modification by small protein conjugation
510	Process	GO:0051248	68	1096	9606	9606.ENSP00000011619,9606.ENSP00000212015,9606.ENSP00000217244,9606.ENSP00000217372,9606.ENSP00000220849,9606.ENSP00000223528,9606.ENSP00000236040,9606.ENSP00000250113,9606.ENSP00000256383,9606.ENSP00000258729,9606.ENSP00000262375,9606.ENSP00000262506,9606.ENSP00000264065,9606.ENSP00000269305,9606.ENSP00000287936,9606.ENSP00000290341,9606.ENSP00000296930,9606.ENSP00000302967,9606.ENSP00000312999,…	RANBP9,SIRT1,CSNK2A1,CDK5RAP1,EIF3E,FKTN,LEPRE1,FXR2,EIF2S1,IGF2BP3,DNAJA3,CSNK2A2,DNAJC10,TP53,HMGCR,IGF2BP1,NPM1,HDAC3,GNAI2,HNRNPD,PRKDC,NCL,UBE2O,PPP2R1A,SMAD3,BAG5,RPS7,CAPRIN1,USP7,CRKL,ATP2B4,DNMT1,GTPBP4,ENPP1,EZR,EIF3A,UFL1,SYNCRIP,RPL5,BAG2,HSP90AB1,PTPN1,RPL11,HNRNPR,BAG6,DNAJC1,DNAJA1,AK6,TAF9,IGF2BP2,SQSTM1,GPS1,SERPINB7,KHSRP,UBAC2,BIRC6,ARRB2,ILF3,GPX1,ARRB1,CDK5,UBR5,USP47,C3orf33…	0.00012	0.0037	Negative regulation of protein metabolic process
511	Process	GO:0001666	29	342	9606	9606.ENSP00000196061,9606.ENSP00000212015,9606.ENSP00000216455,9606.ENSP00000219548,9606.ENSP00000223321,9606.ENSP00000261303,9606.ENSP00000261712,9606.ENSP00000262193,9606.ENSP00000269305,9606.ENSP00000270586,9606.ENSP00000285398,9606.ENSP00000290541,9606.ENSP00000293362,9606.ENSP00000309474,9606.ENSP00000327801,9606.ENSP00000332973,9606.ENSP00000348442,9606.ENSP00000351407,9606.ENSP00000353826,…	PLOD1,SIRT1,PSMA3,STUB1,PSMA2,PSMC1,PSMD11,PSMB1,TP53,PSMB6,ERCC3,PSMB4,PSME3,PSMD1,P4HB,SMAD3,PSMD12,ARNT,LONP1,PSMB5,PSMD4,IRAK1,HSPD1,ERCC2,PSMD14,PSMC2,PSMD13,PSMC6,PSMC3	0.00013	0.004	Response to hypoxia
512	Process	GO:0036498	10	55	9606	9606.ENSP00000244763,9606.ENSP00000260643,9606.ENSP00000264758,9606.ENSP00000323313,9606.ENSP00000328023,9606.ENSP00000360683,9606.ENSP00000385385,9606.ENSP00000417175,9606.ENSP00000418401,9606.ENSP00000438788	SSR1,PREB,ADD1,PDIA5,SRPR,PTPN1,PDIA6,VAPB,SRPRB,CUL7	0.00012	0.004	IRE1-mediated unfolded protein response
513	Process	GO:1900034	12	79	9606	9606.ENSP00000209873,9606.ENSP00000212015,9606.ENSP00000254322,9606.ENSP00000335153,9606.ENSP00000338814,9606.ENSP00000359727,9606.ENSP00000360609,9606.ENSP00000368565,9606.ENSP00000379182,9606.ENSP00000382779,9606.ENSP00000406463,9606.ENSP00000471191	AAAS,SIRT1,DNAJB1,HSP90AA1,BAG5,BAG2,HSP90AB1,DNAJC2,RAE1,SEH1L,DNAJC7,NUP62	0.00013	0.004	Regulation of cellular response to heat
514	Process	GO:0045930	27	308	9606	9606.ENSP00000216455,9606.ENSP00000223321,9606.ENSP00000257904,9606.ENSP00000261303,9606.ENSP00000261712,9606.ENSP00000262193,9606.ENSP00000265433,9606.ENSP00000269305,9606.ENSP00000270586,9606.ENSP00000290541,9606.ENSP00000293362,9606.ENSP00000309474,9606.ENSP00000313420,9606.ENSP00000325690,9606.ENSP00000325863,9606.ENSP00000332973,9606.ENSP00000348442,9606.ENSP00000355325,9606.ENSP00000357858,…	PSMA3,PSMA2,CDK4,PSMC1,PSMD11,PSMB1,NBN,TP53,PSMB6,PSMB4,PSME3,PSMD1,PRKDC,CARM1,MRE11A,SMAD3,PSMD12,PSMB5,BUB3,PSMD4,PSMD14,PSMC2,IK,PSMD13,PSMC6,USP47,PSMC3	0.00013	0.0041	Negative regulation of mitotic cell cycle
515	Process	GO:0050896	359	8046	9606	9606.ENSP00000005260,9606.ENSP00000006777,9606.ENSP00000011619,9606.ENSP00000081029,9606.ENSP00000162044,9606.ENSP00000184266,9606.ENSP00000196061,9606.ENSP00000200457,9606.ENSP00000212015,9606.ENSP00000216044,9606.ENSP00000216122,9606.ENSP00000216455,9606.ENSP00000217244,9606.ENSP00000217971,9606.ENSP00000219548,9606.ENSP00000220325,9606.ENSP00000223321,9606.ENSP00000223641,9606.ENSP00000225726,…	BAIAP2L1,RHBDD2,RANBP9,MRPS35,TMEM161A,NDUFB4,PLOD1,TRIP6,SIRT1,GTPBP1,MCM5,PSMA3,CSNK2A1,PGRMC1,STUB1,EHD4,PSMA2,SEC61B,CCDC47,AKAP10,DDX5,PRPF19,NR3C1,UMPS,RPN2,BBS9,ZC3HAV1,SEC61A1,SRSF6,SSR1,BBS2,VASP,CANX,SNAP23,PPFIA1,CHSY1,DNAJB1,PI4KA,EIF2S1,CDK7,CDK4,HTRA2,RAB11FIP5,DYNC1LI2,MRPS9,TTC5,PDCL,GTF2H4,PREB,PSMC1,SNW1,PSMD11,PTPLAD1,FAF2,SMAD2,PSMB1,DNAJA3,CSNK2A2,SAMHD1,PLD2,UFD1L,DDX18,STRN…	0.00013	0.0041	Response to stimulus
516	Process	GO:0061024	53	796	9606	9606.ENSP00000005260,9606.ENSP00000238616,9606.ENSP00000249647,9606.ENSP00000255882,9606.ENSP00000260643,9606.ENSP00000262375,9606.ENSP00000262570,9606.ENSP00000263246,9606.ENSP00000264198,9606.ENSP00000265857,9606.ENSP00000269143,9606.ENSP00000269305,9606.ENSP00000280772,9606.ENSP00000292807,9606.ENSP00000297185,9606.ENSP00000302961,9606.ENSP00000303992,9606.ENSP00000306881,9606.ENSP00000311427,…	BAIAP2L1,NEK9,SNAP23,PI4KA,PREB,DNAJA3,CHCHD3,PACSIN2,MUL1,GET4,AFG3L2,TP53,ANK3,AP2M1,HSPA9,HSPA4,TMEM43,SEC23A,SNX33,SNX18,RHOT2,PPP2R1A,PPP2R2A,AP2A2,HSP90AA1,SEC24C,VAPA,AP3D1,AGK,RHOT1,AP2A1,TOMM20,GNPAT,RAB13,OCRL,OMA1,BAG6,DNAJC11,SNX9,CNP,AKAP8L,IMMT,ARRB2,ARRB1,VAPB,TMEM33,NDUFA13,ATP2A2,PACSIN3,C2CD5,TIMM50,NMT1,AP2B1	0.00013	0.0042	Membrane organization
517	Process	GO:0070482	31	379	9606	9606.ENSP00000196061,9606.ENSP00000212015,9606.ENSP00000216455,9606.ENSP00000219548,9606.ENSP00000223321,9606.ENSP00000257904,9606.ENSP00000261303,9606.ENSP00000261712,9606.ENSP00000262193,9606.ENSP00000269305,9606.ENSP00000270586,9606.ENSP00000285398,9606.ENSP00000287295,9606.ENSP00000290541,9606.ENSP00000293362,9606.ENSP00000309474,9606.ENSP00000327801,9606.ENSP00000332973,9606.ENSP00000348442,…	PLOD1,SIRT1,PSMA3,STUB1,PSMA2,CDK4,PSMC1,PSMD11,PSMB1,TP53,PSMB6,ERCC3,AIFM1,PSMB4,PSME3,PSMD1,P4HB,SMAD3,PSMD12,ARNT,LONP1,PSMB5,PSMD4,IRAK1,HSPD1,ERCC2,PSMD14,PSMC2,PSMD13,PSMC6,PSMC3	0.00014	0.0043	Response to oxygen levels
518	Process	GO:1903313	12	81	9606	9606.ENSP00000216044,9606.ENSP00000227524,9606.ENSP00000242351,9606.ENSP00000261531,9606.ENSP00000313007,9606.ENSP00000313199,9606.ENSP00000318195,9606.ENSP00000346634,9606.ENSP00000359645,9606.ENSP00000363745,9606.ENSP00000381216,9606.ENSP00000472998	GTPBP1,PRPF19,ZC3HAV1,SNW1,PABPC1,HNRNPD,NCL,THRAP3,RBMX,HNRNPR,KHSRP,SNRNP70	0.00016	0.0049	Positive regulation of mRNA metabolic process
519	Process	GO:0032527	7	26	9606	9606.ENSP00000223641,9606.ENSP00000260643,9606.ENSP00000261942,9606.ENSP00000263202,9606.ENSP00000331487,9606.ENSP00000351777,9606.ENSP00000366748	SEC61B,PREB,FAF2,UFD1L,NPLOC4,VCP,AUP1	0.00017	0.0052	Protein exit from endoplasmic reticulum
520	Process	GO:0070911	7	26	9606	9606.ENSP00000259895,9606.ENSP00000265963,9606.ENSP00000285398,9606.ENSP00000350708,9606.ENSP00000364589,9606.ENSP00000375809,9606.ENSP00000384109	GTF2H4,GTF2H1,ERCC3,RAD23B,CUL4A,ERCC2,CUL4B	0.00017	0.0052	Global genome nucleotide-excision repair
521	Process	GO:0043903	22	230	9606	9606.ENSP00000225792,9606.ENSP00000230449,9606.ENSP00000242351,9606.ENSP00000261531,9606.ENSP00000261875,9606.ENSP00000300026,9606.ENSP00000313007,9606.ENSP00000323889,9606.ENSP00000327801,9606.ENSP00000334100,9606.ENSP00000345656,9606.ENSP00000356520,9606.ENSP00000359531,9606.ENSP00000359552,9606.ENSP00000362931,9606.ENSP00000401980,9606.ENSP00000404121,9606.ENSP00000410446,9606.ENSP00000417175,…	DDX5,EXOC2,ZC3HAV1,SNW1,PTPLAD1,PPIB,PABPC1,TRIM25,P4HB,EXOC7,VAPA,DHX9,GTF2B,PKN2,SRPK1,MAVS,ILF3,TRIM26,VAPB,KPNA2,SUPT5H,PSMC3	0.00017	0.0054	Regulation of symbiotic process
522	Process	GO:0002253	31	385	9606	9606.ENSP00000216455,9606.ENSP00000223321,9606.ENSP00000261303,9606.ENSP00000261712,9606.ENSP00000262193,9606.ENSP00000263088,9606.ENSP00000270586,9606.ENSP00000290541,9606.ENSP00000293362,9606.ENSP00000309474,9606.ENSP00000313420,9606.ENSP00000335153,9606.ENSP00000341189,9606.ENSP00000346300,9606.ENSP00000348442,9606.ENSP00000348886,9606.ENSP00000352257,9606.ENSP00000354346,9606.ENSP00000355325,…	PSMA3,PSMA2,PSMC1,PSMD11,PSMB1,PLD2,PSMB6,PSMB4,PSME3,PSMD1,PRKDC,HSP90AA1,PTK2,CRKL,PSMD12,STOML2,XRCC6,MATR3,PSMB5,PSMD4,HSP90AB1,BAG6,XRCC5,HLA-A,PSMD14,PSMC2,EIF2B4,PSMD13,PSMC6,MAVS,PSMC3	0.00018	0.0055	Activation of immune response
523	Process	GO:0009117	33	422	9606	9606.ENSP00000205402,9606.ENSP00000215567,9606.ENSP00000216044,9606.ENSP00000216605,9606.ENSP00000232607,9606.ENSP00000256578,9606.ENSP00000262878,9606.ENSP00000265838,9606.ENSP00000278353,9606.ENSP00000287936,9606.ENSP00000292180,9606.ENSP00000317159,9606.ENSP00000346874,9606.ENSP00000348886,9606.ENSP00000350012,9606.ENSP00000351777,9606.ENSP00000354238,9606.ENSP00000363614,9606.ENSP00000368100,…	DLD,TECR,GTPBP1,MTHFD1,UMPS,AMPD2,SAMHD1,ACAT1,HSD17B12,HMGCR,FLAD1,CYC1,FAR1,STOML2,ACSL3,VCP,ENPP1,HMGCL,RAD50,ACOT9,PDHA1,AK6,TAF9,PFKP,GART,CNP,GPI,GPX1,GMPS,HSD17B4,PRPS1L1,MVK,GALK1	0.00018	0.0057	Nucleotide metabolic process
524	Process	GO:0051336	76	1284	9606	9606.ENSP00000212015,9606.ENSP00000216455,9606.ENSP00000216554,9606.ENSP00000217244,9606.ENSP00000239940,9606.ENSP00000254322,9606.ENSP00000258080,9606.ENSP00000259895,9606.ENSP00000260643,9606.ENSP00000261636,9606.ENSP00000261875,9606.ENSP00000262375,9606.ENSP00000264065,9606.ENSP00000264198,9606.ENSP00000268057,9606.ENSP00000268182,9606.ENSP00000269305,9606.ENSP00000274498,9606.ENSP00000286364,…	SIRT1,PSMA3,EIF5,CSNK2A1,PFN2,DNAJB1,HTRA2,GTF2H4,PREB,ARL1,PTPLAD1,DNAJA3,DNAJC10,MUL1,BBS4,IQGAP1,TP53,ARHGAP26,RASA2,AIFM1,PSME3,NPM1,SLC27A4,CCDC8,SEC23A,AGAP1,PPP2R1B,GNAI2,DNAJA2,SNX18,LLGL1,UBE2O,PPP2R1A,PPP2R2A,SMAD3,PRKD1,ARHGAP10,PTK2,CRKL,NRD1,RAB11FIP2,PXK,VCP,DHX9,RAP1A,CNN3,DNAJB4,OCRL,HSP90AB1,RCC2,DNAJC1,DNAJA1,HSPD1,MLLT4,SNX9,GPS1,DYNLL1,LLGL2,NDE1,AGAP3,SERPINB7,RDX,PSMD14,PPP1…	0.00019	0.0057	Regulation of hydrolase activity
525	Process	GO:0090090	19	183	9606	9606.ENSP00000216455,9606.ENSP00000223321,9606.ENSP00000261303,9606.ENSP00000261712,9606.ENSP00000262193,9606.ENSP00000270586,9606.ENSP00000290541,9606.ENSP00000293362,9606.ENSP00000309474,9606.ENSP00000348442,9606.ENSP00000355325,9606.ENSP00000357879,9606.ENSP00000383911,9606.ENSP00000386541,9606.ENSP00000391211,9606.ENSP00000396937,9606.ENSP00000401802,9606.ENSP00000447942,9606.ENSP00000481029	PSMA3,PSMA2,PSMC1,PSMD11,PSMB1,PSMB6,PSMB4,PSME3,PSMD1,PSMD12,PSMB5,PSMD4,UBAC2,PSMD14,PSMC2,PSMD13,PSMC6,PFDN5,PSMC3	0.00018	0.0057	Negative regulation of canonical Wnt signaling pathway
526	Process	GO:0030970	6	18	9606	9606.ENSP00000223641,9606.ENSP00000261942,9606.ENSP00000263202,9606.ENSP00000331487,9606.ENSP00000351777,9606.ENSP00000366748	SEC61B,FAF2,UFD1L,NPLOC4,VCP,AUP1	0.00019	0.0058	Retrograde protein transport, ER to cytosol
527	Process	GO:0070887	149	2919	9606	9606.ENSP00000006777,9606.ENSP00000162044,9606.ENSP00000212015,9606.ENSP00000216455,9606.ENSP00000219548,9606.ENSP00000220325,9606.ENSP00000223321,9606.ENSP00000225792,9606.ENSP00000231509,9606.ENSP00000232607,9606.ENSP00000244763,9606.ENSP00000245157,9606.ENSP00000247461,9606.ENSP00000256383,9606.ENSP00000256443,9606.ENSP00000257904,9606.ENSP00000258080,9606.ENSP00000258098,9606.ENSP00000258198,…	RHBDD2,TMEM161A,SIRT1,PSMA3,STUB1,EHD4,PSMA2,DDX5,NR3C1,UMPS,SSR1,BBS2,CANX,EIF2S1,CDK7,CDK4,HTRA2,RAB11FIP5,DYNC1LI2,PREB,PSMC1,SNW1,PSMD11,SMAD2,PSMB1,SAMHD1,UFD1L,DDX18,MUL1,ADD1,CPT1A,GTF2H1,BBS4,IQGAP1,TP53,PSMB6,USP15,ANK3,AIFM1,PSMB4,PSME3,NPM1,HSPA9,MCM7,CYB5B,PSMD1,GNAI2,HNRNPD,PRKDC,USP9X,TCP1,NCL,PDIA5,TRIM25,HNRNPM,CARM1,SRSF7,P4HB,SRPR,SMAD3,PRKD1,HSP90AA1,MTDH,PTK2,HNRNPA1,FIBP,DHRS…	0.00019	0.0058	Cellular response to chemical stimulus
528	Process	GO:0016567	49	729	9606	9606.ENSP00000212015,9606.ENSP00000216455,9606.ENSP00000219548,9606.ENSP00000223321,9606.ENSP00000227524,9606.ENSP00000261303,9606.ENSP00000261712,9606.ENSP00000262193,9606.ENSP00000264198,9606.ENSP00000268719,9606.ENSP00000270586,9606.ENSP00000283632,9606.ENSP00000290541,9606.ENSP00000293362,9606.ENSP00000309474,9606.ENSP00000310686,9606.ENSP00000313420,9606.ENSP00000316357,9606.ENSP00000318944,…	SIRT1,PSMA3,STUB1,PSMA2,PRPF19,PSMC1,PSMD11,PSMB1,MUL1,GID4,PSMB6,RMND5A,PSMB4,PSME3,PSMD1,FBXW8,PRKDC,USP9X,TRAF7,UBE2O,TRIM25,HUWE1,USP7,PSMD12,VCP,DDA1,PSMB5,PSMD4,HECTD3,CUL4A,ARIH1,DCAF16,HLA-A,CUL4B,PSMD14,CAND2,PSMC2,VPRBP,BIRC6,PSMD13,PSMC6,ARRB2,ARRB1,TRIM26,UBR5,CUL7,NOSIP,PSMC3,DCAF7	0.00019	0.0059	Protein ubiquitination
529	Process	GO:0018126	7	27	9606	9606.ENSP00000196061,9606.ENSP00000236040,9606.ENSP00000263556,9606.ENSP00000327801,9606.ENSP00000347649,9606.ENSP00000384999,9606.ENSP00000394085	PLOD1,LEPRE1,P4HA1,P4HB,LEPREL4,P4HA2,JMJD6	0.0002	0.0061	Protein hydroxylation
530	Process	GO:0075525	4	5	9606	9606.ENSP00000216190,9606.ENSP00000354125,9606.ENSP00000358140,9606.ENSP00000485663	EIF3D,EIF3B,EIF3A,EIF3L	0.0002	0.0061	Viral translational termination-reinitiation
531	Process	GO:0090666	4	5	9606	9606.ENSP00000299300,9606.ENSP00000317334,9606.ENSP00000358563,9606.ENSP00000377958	CCT2,TCP1,DKC1,CCT4	0.0002	0.0061	scaRNA localization to Cajal body
532	Process	GO:0006892	13	97	9606	9606.ENSP00000230449,9606.ENSP00000245157,9606.ENSP00000249647,9606.ENSP00000253861,9606.ENSP00000272427,9606.ENSP00000280772,9606.ENSP00000317469,9606.ENSP00000321537,9606.ENSP00000347416,9606.ENSP00000351926,9606.ENSP00000370695,9606.ENSP00000384164,9606.ENSP00000484855	EXOC2,BBS2,SNAP23,EXOC4,EXOC6B,ANK3,BBS1,LLGL1,AP3D1,AP2A1,EXOC1,KIF16B,EXOC5	0.00021	0.0062	post-Golgi vesicle-mediated transport
533	Process	GO:0006296	8	37	9606	9606.ENSP00000259895,9606.ENSP00000265963,9606.ENSP00000285398,9606.ENSP00000364589,9606.ENSP00000375809,9606.ENSP00000376272,9606.ENSP00000384109,9606.ENSP00000406046	GTF2H4,GTF2H1,ERCC3,CUL4A,ERCC2,RFC4,CUL4B,POLD1	0.00021	0.0063	Nucleotide-excision repair, DNA incision, 5-to lesion
534	Process	GO:0006361	8	37	9606	9606.ENSP00000256443,9606.ENSP00000259895,9606.ENSP00000265963,9606.ENSP00000285398,9606.ENSP00000361465,9606.ENSP00000367029,9606.ENSP00000375809,9606.ENSP00000444136	CDK7,GTF2H4,GTF2H1,ERCC3,POLR1C,POLR1E,ERCC2,POLR1B	0.00021	0.0063	Transcription initiation from RNA polymerase I promoter
535	Process	GO:0007339	8	37	9606	9606.ENSP00000258091,9606.ENSP00000280326,9606.ENSP00000286788,9606.ENSP00000295688,9606.ENSP00000299300,9606.ENSP00000317334,9606.ENSP00000361635,9606.ENSP00000377958	CCT7,CCT5,CCT8,CCT3,CCT2,TCP1,VDAC2,CCT4	0.00021	0.0063	Binding of sperm to zona pellucida
536	Process	GO:0034982	5	11	9606	9606.ENSP00000268379,9606.ENSP00000269143,9606.ENSP00000318480,9606.ENSP00000348886,9606.ENSP00000360270	UQCRC2,AFG3L2,YME1L1,STOML2,OMA1	0.00021	0.0063	Mitochondrial protein processing
537	Process	GO:0051345	51	772	9606	9606.ENSP00000212015,9606.ENSP00000216554,9606.ENSP00000239940,9606.ENSP00000254322,9606.ENSP00000258080,9606.ENSP00000259895,9606.ENSP00000260643,9606.ENSP00000261636,9606.ENSP00000261875,9606.ENSP00000262375,9606.ENSP00000264065,9606.ENSP00000264198,9606.ENSP00000268182,9606.ENSP00000274498,9606.ENSP00000286364,9606.ENSP00000287295,9606.ENSP00000293362,9606.ENSP00000306881,9606.ENSP00000307634,…	SIRT1,EIF5,PFN2,DNAJB1,HTRA2,GTF2H4,PREB,ARL1,PTPLAD1,DNAJA3,DNAJC10,MUL1,IQGAP1,ARHGAP26,RASA2,AIFM1,PSME3,SEC23A,AGAP1,DNAJA2,SNX18,LLGL1,SMAD3,PRKD1,ARHGAP10,CRKL,RAB11FIP2,VCP,DHX9,RAP1A,DNAJB4,OCRL,HSP90AB1,RCC2,DNAJC1,DNAJA1,HSPD1,MLLT4,SNX9,DYNLL1,LLGL2,AGAP3,PSMD14,PPP1R12A,ARRB1,SSBP1,NDUFA13,PDCD2,PDCD5,MYO9B,DYNLL2	0.00021	0.0064	Positive regulation of hydrolase activity
538	Process	GO:0007049	77	1313	9606	9606.ENSP00000209873,9606.ENSP00000216122,9606.ENSP00000217244,9606.ENSP00000231509,9606.ENSP00000238616,9606.ENSP00000256443,9606.ENSP00000257904,9606.ENSP00000262506,9606.ENSP00000264156,9606.ENSP00000265433,9606.ENSP00000268057,9606.ENSP00000269305,9606.ENSP00000273130,9606.ENSP00000280772,9606.ENSP00000281141,9606.ENSP00000289228,9606.ENSP00000290158,9606.ENSP00000293362,9606.ENSP00000296930,…	AAAS,MCM5,CSNK2A1,NR3C1,NEK9,CDK7,CDK4,CSNK2A2,MCM6,NBN,BBS4,TP53,DYNC1LI1,ANK3,CDC123,ACTR1B,KPNB1,PSME3,NPM1,MAEA,HDAC3,MCM7,SNX33,USP39,GNAI2,PRKDC,USP9X,SNX18,RUVBL1,NUDC,LLGL1,PPP2R1A,PPP2R2A,CARM1,MRE11A,SMAD3,HSP90AA1,PPM1G,LEPREL4,DYNC1H1,VCP,EZR,BUB3,PHGDH,ACTR1A,PKN2,MCTS1,CDC5L,RCC2,CUL4A,BAG6,CEP78,RAD50,SNX9,RFC4,DYNLL1,LLGL2,WDR6,RAE1,NDE1,AKAP8L,SEH1L,CUL4B,KIF2A,PPP1R12A,CDC7,BIRC…	0.00022	0.0065	Cell cycle
539	Process	GO:0051128	126	2402	9606	9606.ENSP00000005260,9606.ENSP00000212015,9606.ENSP00000217244,9606.ENSP00000219548,9606.ENSP00000220325,9606.ENSP00000228284,9606.ENSP00000236040,9606.ENSP00000239940,9606.ENSP00000245932,9606.ENSP00000250113,9606.ENSP00000253925,9606.ENSP00000254322,9606.ENSP00000257829,9606.ENSP00000258080,9606.ENSP00000258091,9606.ENSP00000259895,9606.ENSP00000260643,9606.ENSP00000261531,9606.ENSP00000262506,…	BAIAP2L1,SIRT1,CSNK2A1,STUB1,EHD4,SART3,LEPRE1,PFN2,VASP,FXR2,PPFIA1,DNAJB1,NAT10,HTRA2,CCT7,GTF2H4,PREB,SNW1,CSNK2A2,PACSIN2,NDUFS3,MUL1,ADD2,ADD1,VDAC1,NBN,GTF2H1,BBS4,IQGAP1,TP53,DYNC1LI1,CCT6A,CCT5,ERCC3,CCT8,AIFM1,CCT3,NPM1,CCT2,CCDC8,FBXW8,SNX33,HNRNPD,TCP1,RHOT2,MKLN1,PPP2R1A,CARM1,MRE11A,PAXBP1,SMAD3,PRKD1,HSP90AA1,BAG5,ATAD1,CAPRIN1,HUWE1,PTK2,HNRNPA1,PLD1,USP7,CRKL,HNRNPA2B1,PIP4K2C,ADD…	0.00023	0.0068	Regulation of cellular component organization
540	Process	GO:0034605	10	60	9606	9606.ENSP00000219548,9606.ENSP00000256383,9606.ENSP00000258080,9606.ENSP00000335153,9606.ENSP00000351777,9606.ENSP00000358997,9606.ENSP00000360609,9606.ENSP00000369424,9606.ENSP00000373620,9606.ENSP00000440045	STUB1,EIF2S1,HTRA2,HSP90AA1,VCP,IRAK1,HSP90AB1,RBBP7,HSPD1,ATP2A2	0.00023	0.0069	Cellular response to heat
541	Process	GO:1903312	12	85	9606	9606.ENSP00000244020,9606.ENSP00000290341,9606.ENSP00000313007,9606.ENSP00000313199,9606.ENSP00000325905,9606.ENSP00000346634,9606.ENSP00000346694,9606.ENSP00000349428,9606.ENSP00000356520,9606.ENSP00000358635,9606.ENSP00000359645,9606.ENSP00000470252	SRSF6,IGF2BP1,PABPC1,HNRNPD,SRSF7,THRAP3,HNRNPA2B1,PTBP1,DHX9,SYNCRIP,RBMX,SUPT5H	0.00023	0.0069	Negative regulation of mRNA metabolic process
542	Process	GO:0044255	59	939	9606	9606.ENSP00000205402,9606.ENSP00000212015,9606.ENSP00000215567,9606.ENSP00000216484,9606.ENSP00000217244,9606.ENSP00000219789,9606.ENSP00000221418,9606.ENSP00000249806,9606.ENSP00000251527,9606.ENSP00000255882,9606.ENSP00000258080,9606.ENSP00000261875,9606.ENSP00000262506,9606.ENSP00000262554,9606.ENSP00000263088,9606.ENSP00000263383,9606.ENSP00000264167,9606.ENSP00000264990,9606.ENSP00000265641,…	DLD,SIRT1,TECR,SPTLC2,CSNK2A1,CDIPT,ECH1,CLN6,ESYT2,PI4KA,HTRA2,PTPLAD1,CSNK2A2,SPTLC1,PLD2,ILVBL,AGPS,ACAD11,CPT1A,ACAT1,SLC27A2,HSD17B12,LPCAT1,DGKE,HMGCR,MCAT,SLC27A4,PPP2R1A,HADHB,PTPMT1,PRKD1,PLD1,VAPA,ALDH3A2,GPX4,FAR1,PIP4K2C,AGK,ACSL3,QKI,SCCPDH,GNPAT,ABCD3,OCRL,DPM1,CSNK2B,PCCA,ABHD12,PIP4K2A,ECI2,HADHA,SACM1L,DHRS7B,GPX1,PNPLA6,VAPB,HSD17B4,MVK,PIP4K2B	0.00024	0.0071	Cellular lipid metabolic process
543	Process	GO:0006515	7	28	9606	9606.ENSP00000219548,9606.ENSP00000263202,9606.ENSP00000318480,9606.ENSP00000351777,9606.ENSP00000353826,9606.ENSP00000360270,9606.ENSP00000365131	STUB1,UFD1L,YME1L1,VCP,LONP1,OMA1,BAG6	0.00025	0.0072	Protein quality control for misfolded or incompletely synthesized proteins
544	Process	GO:0030258	21	220	9606	9606.ENSP00000221418,9606.ENSP00000255882,9606.ENSP00000263383,9606.ENSP00000264990,9606.ENSP00000265641,9606.ENSP00000265838,9606.ENSP00000267842,9606.ENSP00000284061,9606.ENSP00000290429,9606.ENSP00000325136,9606.ENSP00000345774,9606.ENSP00000347032,9606.ENSP00000347581,9606.ENSP00000359233,9606.ENSP00000360154,9606.ENSP00000365757,9606.ENSP00000369461,9606.ENSP00000370023,9606.ENSP00000373713,…	ECH1,PI4KA,ILVBL,ACAD11,CPT1A,ACAT1,SLC27A2,DGKE,MCAT,HADHB,ALDH3A2,PIP4K2C,AGK,ABCD3,OCRL,PIP4K2A,ECI2,HADHA,SACM1L,HSD17B4,PIP4K2B	0.00025	0.0072	Lipid modification
545	Process	GO:2001243	13	99	9606	9606.ENSP00000162044,9606.ENSP00000212015,9606.ENSP00000258080,9606.ENSP00000263774,9606.ENSP00000338814,9606.ENSP00000360683,9606.ENSP00000361635,9606.ENSP00000369127,9606.ENSP00000370193,9606.ENSP00000370201,9606.ENSP00000407375,9606.ENSP00000423673,9606.ENSP00000433146	TMEM161A,SIRT1,HTRA2,NDUFS3,BAG5,PTPN1,VDAC2,DNAJA1,AK6,TAF9,GPX1,NDUFA13,USP47	0.00025	0.0072	Negative regulation of intrinsic apoptotic signaling pathway
546	Process	GO:0030490	9	49	9606	9606.ENSP00000251453,9606.ENSP00000257829,9606.ENSP00000261708,9606.ENSP00000291576,9606.ENSP00000308179,9606.ENSP00000375809,9606.ENSP00000379888,9606.ENSP00000454836,9606.ENSP00000470972	RPS16,NAT10,UTP6,PWP2,WDR3,ERCC2,RPS8,TBL3,RPS19	0.00025	0.0074	Maturation of SSU-rRNA
547	Process	GO:0050790	125	2386	9606	9606.ENSP00000212015,9606.ENSP00000216455,9606.ENSP00000216554,9606.ENSP00000217244,9606.ENSP00000217372,9606.ENSP00000219548,9606.ENSP00000239940,9606.ENSP00000254322,9606.ENSP00000255631,9606.ENSP00000256443,9606.ENSP00000257904,9606.ENSP00000258080,9606.ENSP00000259895,9606.ENSP00000260643,9606.ENSP00000261636,9606.ENSP00000261875,9606.ENSP00000261942,9606.ENSP00000262375,9606.ENSP00000264065,…	SIRT1,PSMA3,EIF5,CSNK2A1,CDK5RAP1,STUB1,PFN2,DNAJB1,HSPBP1,CDK7,CDK4,HTRA2,GTF2H4,PREB,ARL1,PTPLAD1,FAF2,DNAJA3,DNAJC10,MUL1,NBN,GTF2H1,BBS4,IQGAP1,TP53,ARHGAP26,RASA2,AIFM1,HMGCR,PSME3,NPM1,CCT2,SLC27A4,GCN1L1,CCDC8,SEC23A,AGAP1,CYB5B,PSMD1,PPP2R1B,GNAI2,HNRNPD,DNAJA2,SNX18,TCP1,TRAF7,LLGL1,UBE2O,PPP2R1A,PPP2R2A,MRE11A,SMAD3,PRKD1,HSP90AA1,ARHGAP10,BAG5,RPS7,PTK2,RPS2,RPLP1,CRKL,COPS8,HNRNPA2B1,…	0.00026	0.0075	Regulation of catalytic activity
548	Process	GO:0002376	129	2481	9606	9606.ENSP00000212015,9606.ENSP00000216044,9606.ENSP00000216455,9606.ENSP00000217971,9606.ENSP00000223321,9606.ENSP00000228284,9606.ENSP00000242351,9606.ENSP00000243253,9606.ENSP00000247461,9606.ENSP00000249647,9606.ENSP00000258198,9606.ENSP00000261303,9606.ENSP00000261622,9606.ENSP00000261712,9606.ENSP00000261942,9606.ENSP00000262193,9606.ENSP00000262375,9606.ENSP00000262878,9606.ENSP00000263088,…	SIRT1,GTPBP1,PSMA3,PGRMC1,PSMA2,SART3,ZC3HAV1,SEC61A1,CANX,SNAP23,DYNC1LI2,PSMC1,SLC7A5,PSMD11,FAF2,PSMB1,DNAJA3,SAMHD1,PLD2,ADD2,ADD1,NBN,SLC27A2,SRP14,IQGAP1,TP53,PSMB6,DYNC1LI1,LPCAT1,CCT8,ACTR1B,KPNB1,PSMB4,AP2M1,PSME3,STK11IP,HSPA9,CCT2,MAEA,SEC23A,PSMD1,ATAD3B,PRKDC,TRIM25,AP2A2,KDELR1,SMAD3,PRKD1,HSP90AA1,HUWE1,GYG1,PTK2,PLD1,SEC24C,DHRS2,VAPA,LYAR,RPS17,DDX21,CRKL,AP3D1,PSMD12,STOML2,DYNC…	0.00027	0.0079	Immune system process
549	Process	GO:0006353	11	74	9606	9606.ENSP00000215829,9606.ENSP00000256443,9606.ENSP00000259895,9606.ENSP00000265963,9606.ENSP00000285398,9606.ENSP00000356520,9606.ENSP00000361465,9606.ENSP00000367029,9606.ENSP00000375809,9606.ENSP00000412566,9606.ENSP00000444136	SNRPD3,CDK7,GTF2H4,GTF2H1,ERCC3,DHX9,POLR1C,POLR1E,ERCC2,SNRPB,POLR1B	0.00028	0.0082	DNA-templated transcription, termination
550	Process	GO:0008610	41	585	9606	9606.ENSP00000215567,9606.ENSP00000216484,9606.ENSP00000217244,9606.ENSP00000219789,9606.ENSP00000227524,9606.ENSP00000255882,9606.ENSP00000261875,9606.ENSP00000262506,9606.ENSP00000262554,9606.ENSP00000263088,9606.ENSP00000264167,9606.ENSP00000267842,9606.ENSP00000278353,9606.ENSP00000283415,9606.ENSP00000284061,9606.ENSP00000287936,9606.ENSP00000290429,9606.ENSP00000325958,9606.ENSP00000333568,…	TECR,SPTLC2,CSNK2A1,CDIPT,PRPF19,PI4KA,PTPLAD1,CSNK2A2,SPTLC1,PLD2,AGPS,SLC27A2,HSD17B12,LPCAT1,DGKE,HMGCR,MCAT,PTPMT1,PRKD1,PLD1,VAPA,ALDH3A2,GPX4,FAR1,PIP4K2C,AGK,ACSL3,QKI,SCCPDH,GNPAT,ABCD3,OCRL,DPM1,CSNK2B,PIP4K2A,SACM1L,DHRS7B,VAPB,HSD17B4,MVK,PIP4K2B	0.00029	0.0083	Lipid biosynthetic process
551	Process	GO:0071897	13	101	9606	9606.ENSP00000212015,9606.ENSP00000263202,9606.ENSP00000274606,9606.ENSP00000323889,9606.ENSP00000325863,9606.ENSP00000331487,9606.ENSP00000335153,9606.ENSP00000351777,9606.ENSP00000358563,9606.ENSP00000360609,9606.ENSP00000368100,9606.ENSP00000376272,9606.ENSP00000406046	SIRT1,UFD1L,NHP2,TRIM25,MRE11A,NPLOC4,HSP90AA1,VCP,DKC1,HSP90AB1,RAD50,RFC4,POLD1	0.0003	0.0085	DNA biosynthetic process
552	Process	GO:0031503	23	257	9606	9606.ENSP00000209873,9606.ENSP00000244020,9606.ENSP00000258962,9606.ENSP00000296930,9606.ENSP00000305426,9606.ENSP00000325905,9606.ENSP00000326261,9606.ENSP00000336712,9606.ENSP00000346694,9606.ENSP00000347416,9606.ENSP00000356042,9606.ENSP00000359925,9606.ENSP00000364585,9606.ENSP00000370695,9606.ENSP00000376297,9606.ENSP00000379182,9606.ENSP00000382779,9606.ENSP00000419004,9606.ENSP00000425587,…	AAAS,SRSF6,SRSF1,NPM1,TUB,SRSF7,SRRM1,TNPO1,HNRNPA2B1,AP3D1,EZR,LRRC1,RCC2,EXOC1,DYNLL1,RAE1,SEH1L,NMD3,EXOC3,RPS15,NUP62,DYNLL2,AP2B1	0.0003	0.0087	Protein-containing complex localization
553	Process	GO:0032479	15	130	9606	9606.ENSP00000242351,9606.ENSP00000263202,9606.ENSP00000313420,9606.ENSP00000323889,9606.ENSP00000325863,9606.ENSP00000331487,9606.ENSP00000352257,9606.ENSP00000352438,9606.ENSP00000356520,9606.ENSP00000358997,9606.ENSP00000361465,9606.ENSP00000373620,9606.ENSP00000375978,9606.ENSP00000401980,9606.ENSP00000422753	ZC3HAV1,UFD1L,PRKDC,TRIM25,MRE11A,NPLOC4,XRCC6,PCBP2,DHX9,IRAK1,POLR1C,HSPD1,XRCC5,MAVS,DDX41	0.00031	0.0088	Regulation of type I interferon production
554	Process	GO:0032434	16	145	9606	9606.ENSP00000219548,9606.ENSP00000255631,9606.ENSP00000264499,9606.ENSP00000310686,9606.ENSP00000338814,9606.ENSP00000343535,9606.ENSP00000350708,9606.ENSP00000351777,9606.ENSP00000352928,9606.ENSP00000358283,9606.ENSP00000360609,9606.ENSP00000363676,9606.ENSP00000365131,9606.ENSP00000369217,9606.ENSP00000370193,9606.ENSP00000370201	STUB1,HSPBP1,BBS7,FBXW8,BAG5,USP7,RAD23B,VCP,DDA1,UFL1,HSP90AB1,RPL11,BAG6,ARIH1,AK6,TAF9	0.00031	0.0089	Regulation of proteasomal ubiquitin-dependent protein catabolic process
555	Process	GO:0001775	65	1075	9606	9606.ENSP00000217971,9606.ENSP00000223321,9606.ENSP00000249647,9606.ENSP00000261712,9606.ENSP00000261942,9606.ENSP00000262193,9606.ENSP00000262375,9606.ENSP00000265433,9606.ENSP00000267842,9606.ENSP00000267884,9606.ENSP00000268182,9606.ENSP00000269305,9606.ENSP00000273130,9606.ENSP00000283415,9606.ENSP00000284061,9606.ENSP00000286788,9606.ENSP00000289228,9606.ENSP00000290158,9606.ENSP00000295641,…	PGRMC1,PSMA2,SNAP23,PSMD11,FAF2,PSMB1,DNAJA3,NBN,SLC27A2,SRP14,IQGAP1,TP53,DYNC1LI1,LPCAT1,DGKE,CCT8,ACTR1B,KPNB1,STK11IP,CCT2,PSMD1,ATAD3B,PRKDC,AP2A2,KDELR1,SMAD3,HSP90AA1,HUWE1,GYG1,PLD1,FIBP,DHRS2,VAPA,PSMD12,STOML2,DYNC1H1,VCP,XRCC6,MSN,ILF2,RAP1A,HSP90AB1,CSNK2B,BAG6,CKAP4,YPEL5,TXNDC5,HSPD1,XRCC5,DYNLL1,HLA-A,PSMD14,PSMC2,VPRBP,JMJD6,PSMD13,EXOSC6,HLA-B,ARRB2,GPI,ARRB1,ARMC8,PAFAH1B2,RAB5C…	0.00032	0.0091	Cell activation
556	Process	GO:1903333	4	6	9606	9606.ENSP00000259467,9606.ENSP00000338814,9606.ENSP00000466214,9606.ENSP00000472998	PDCL,BAG5,PDCD5,SNRNP70	0.00032	0.0092	Negative regulation of protein folding
557	Process	GO:0071345	62	1013	9606	9606.ENSP00000212015,9606.ENSP00000216455,9606.ENSP00000223321,9606.ENSP00000245157,9606.ENSP00000247461,9606.ENSP00000257904,9606.ENSP00000258080,9606.ENSP00000261303,9606.ENSP00000261712,9606.ENSP00000262193,9606.ENSP00000262878,9606.ENSP00000268057,9606.ENSP00000269305,9606.ENSP00000270586,9606.ENSP00000290541,9606.ENSP00000293362,9606.ENSP00000297185,9606.ENSP00000309474,9606.ENSP00000317334,…	SIRT1,PSMA3,PSMA2,BBS2,CANX,CDK4,HTRA2,PSMC1,PSMD11,PSMB1,SAMHD1,BBS4,TP53,PSMB6,PSMB4,PSME3,HSPA9,PSMD1,TCP1,NCL,TRIM25,SRSF7,P4HB,SMAD3,HSP90AA1,RPL3,CRKL,HNRNPA2B1,PSMD12,RAD23B,STIP1,MSN,PSMB5,DHX9,CACYBP,PSMD4,SYNCRIP,IRAK1,RBMX,CDC5L,HSP90AB1,CSNK2B,PFKP,HSPD1,SQSTM1,XRCC5,HLA-A,KHSRP,KIF16B,PSMD14,PSMC2,PSMD13,HLA-B,HNRNPF,PSMC6,TRIM26,DDX41,NDUFA13,BCLAF1,RPLP0,PRPF8,PSMC3	0.00033	0.0093	Cellular response to cytokine stimulus
558	Process	GO:1903364	17	161	9606	9606.ENSP00000219548,9606.ENSP00000255631,9606.ENSP00000261303,9606.ENSP00000264499,9606.ENSP00000310686,9606.ENSP00000335153,9606.ENSP00000341189,9606.ENSP00000351777,9606.ENSP00000352928,9606.ENSP00000353408,9606.ENSP00000355593,9606.ENSP00000356042,9606.ENSP00000359727,9606.ENSP00000365131,9606.ENSP00000369217,9606.ENSP00000384136,9606.ENSP00000391211	STUB1,HSPBP1,PSMC1,BBS7,FBXW8,HSP90AA1,PTK2,VCP,DDA1,MSN,DISC1,EZR,BAG2,BAG6,ARIH1,RDX,PSMC2	0.00033	0.0093	Positive regulation of cellular protein catabolic process
559	Process	GO:0002429	26	311	9606	9606.ENSP00000216455,9606.ENSP00000223321,9606.ENSP00000261303,9606.ENSP00000261712,9606.ENSP00000262193,9606.ENSP00000263088,9606.ENSP00000270586,9606.ENSP00000290541,9606.ENSP00000293362,9606.ENSP00000309474,9606.ENSP00000335153,9606.ENSP00000341189,9606.ENSP00000346300,9606.ENSP00000348442,9606.ENSP00000348886,9606.ENSP00000355325,9606.ENSP00000357879,9606.ENSP00000360609,9606.ENSP00000365131,…	PSMA3,PSMA2,PSMC1,PSMD11,PSMB1,PLD2,PSMB6,PSMB4,PSME3,PSMD1,HSP90AA1,PTK2,CRKL,PSMD12,STOML2,PSMB5,PSMD4,HSP90AB1,BAG6,HLA-A,PSMD14,PSMC2,EIF2B4,PSMD13,PSMC6,PSMC3	0.00034	0.0096	Immune response-activating cell surface receptor signaling pathway
560	Process	GO:0034097	66	1101	9606	9606.ENSP00000212015,9606.ENSP00000216455,9606.ENSP00000223321,9606.ENSP00000243253,9606.ENSP00000245157,9606.ENSP00000247461,9606.ENSP00000257904,9606.ENSP00000258080,9606.ENSP00000261303,9606.ENSP00000261712,9606.ENSP00000262193,9606.ENSP00000262375,9606.ENSP00000262878,9606.ENSP00000268057,9606.ENSP00000269305,9606.ENSP00000270586,9606.ENSP00000290541,9606.ENSP00000293362,9606.ENSP00000297185,…	SIRT1,PSMA3,PSMA2,SEC61A1,BBS2,CANX,CDK4,HTRA2,PSMC1,PSMD11,PSMB1,DNAJA3,SAMHD1,BBS4,TP53,PSMB6,PSMB4,PSME3,HSPA9,PSMD1,TCP1,NCL,TRIM25,SRSF7,P4HB,SMAD3,HSP90AA1,RPL3,CRKL,HNRNPA2B1,PSMD12,RAD23B,STIP1,MSN,PSMB5,DHX9,CACYBP,PSMD4,SYNCRIP,IRAK1,RBMX,CDC5L,HSP90AB1,CSNK2B,AK6,TAF9,PFKP,HSPD1,SQSTM1,XRCC5,HLA-A,KHSRP,KIF16B,PSMD14,PSMC2,PSMD13,HLA-B,HNRNPF,PSMC6,TRIM26,DDX41,NDUFA13,BCLAF1,RPLP0,PRP…	0.00036	0.0101	Response to cytokine
561	Process	GO:0022402	60	976	9606	9606.ENSP00000209873,9606.ENSP00000216122,9606.ENSP00000238616,9606.ENSP00000256443,9606.ENSP00000257904,9606.ENSP00000264156,9606.ENSP00000265433,9606.ENSP00000268057,9606.ENSP00000269305,9606.ENSP00000280772,9606.ENSP00000281141,9606.ENSP00000289228,9606.ENSP00000290158,9606.ENSP00000296930,9606.ENSP00000302967,9606.ENSP00000307288,9606.ENSP00000311427,9606.ENSP00000313420,9606.ENSP00000317332,…	AAAS,MCM5,NEK9,CDK7,CDK4,MCM6,NBN,BBS4,TP53,ANK3,CDC123,ACTR1B,KPNB1,NPM1,HDAC3,MCM7,SNX33,PRKDC,SNX18,LLGL1,PPP2R1A,PPP2R2A,CARM1,MRE11A,SMAD3,HSP90AA1,PPM1G,LEPREL4,DYNC1H1,VCP,EZR,BUB3,PHGDH,ACTR1A,CUL4A,BAG6,CEP78,RAD50,SNX9,RFC4,DYNLL1,LLGL2,WDR6,NDE1,AKAP8L,SEH1L,CUL4B,KIF2A,PPP1R12A,CDC7,IK,PSMD13,POLD1,DCTN2,CDK5,CUL7,SLC16A1,ORC4,TIMELESS,NUP62	0.00037	0.0102	Cell cycle process
562	Process	GO:0006293	6	21	9606	9606.ENSP00000259895,9606.ENSP00000265963,9606.ENSP00000285398,9606.ENSP00000364589,9606.ENSP00000375809,9606.ENSP00000384109	GTF2H4,GTF2H1,ERCC3,CUL4A,ERCC2,CUL4B	0.00038	0.0104	Nucleotide-excision repair, preincision complex stabilization
563	Process	GO:0006893	9	52	9606	9606.ENSP00000230449,9606.ENSP00000245157,9606.ENSP00000253861,9606.ENSP00000272427,9606.ENSP00000280772,9606.ENSP00000317469,9606.ENSP00000321537,9606.ENSP00000370695,9606.ENSP00000484855	EXOC2,BBS2,EXOC4,EXOC6B,ANK3,BBS1,LLGL1,EXOC1,EXOC5	0.00037	0.0104	Golgi to plasma membrane transport
564	Process	GO:0051656	30	385	9606	9606.ENSP00000245157,9606.ENSP00000249647,9606.ENSP00000253861,9606.ENSP00000260643,9606.ENSP00000260665,9606.ENSP00000263461,9606.ENSP00000264499,9606.ENSP00000268057,9606.ENSP00000289228,9606.ENSP00000290158,9606.ENSP00000295240,9606.ENSP00000296930,9606.ENSP00000306881,9606.ENSP00000321537,9606.ENSP00000321971,9606.ENSP00000341189,9606.ENSP00000343405,9606.ENSP00000347416,9606.ENSP00000348965,…	BBS2,SNAP23,EXOC4,PREB,LRPPRC,WDR11,BBS7,BBS4,ACTR1B,KPNB1,BBS5,NPM1,SEC23A,LLGL1,RHOT2,PTK2,SEC24C,AP3D1,DYNC1H1,RHOT1,EZR,ACTR1A,LLGL2,NDE1,SEH1L,DCTN2,NMD3,CDK5,RPS15,NUP62	0.00038	0.0104	Establishment of organelle localization
565	Process	GO:1902369	10	64	9606	9606.ENSP00000260665,9606.ENSP00000290341,9606.ENSP00000313007,9606.ENSP00000313199,9606.ENSP00000346335,9606.ENSP00000346634,9606.ENSP00000356520,9606.ENSP00000358563,9606.ENSP00000358635,9606.ENSP00000387911	LRPPRC,IGF2BP1,PABPC1,HNRNPD,NRDE2,THRAP3,DHX9,DKC1,SYNCRIP,PARN	0.00037	0.0104	Negative regulation of RNA catabolic process
566	Process	GO:1901998	8	41	9606	9606.ENSP00000258091,9606.ENSP00000280326,9606.ENSP00000286788,9606.ENSP00000295688,9606.ENSP00000299300,9606.ENSP00000317334,9606.ENSP00000327191,9606.ENSP00000377958	CCT7,CCT5,CCT8,CCT3,CCT2,TCP1,CCT6B,CCT4	0.00039	0.0108	Toxin transport
567	Process	GO:0006629	70	1190	9606	9606.ENSP00000168216,9606.ENSP00000205402,9606.ENSP00000212015,9606.ENSP00000215567,9606.ENSP00000216484,9606.ENSP00000217244,9606.ENSP00000219789,9606.ENSP00000221418,9606.ENSP00000227524,9606.ENSP00000249806,9606.ENSP00000251527,9606.ENSP00000255882,9606.ENSP00000258080,9606.ENSP00000261875,9606.ENSP00000262506,9606.ENSP00000262554,9606.ENSP00000263088,9606.ENSP00000263383,9606.ENSP00000264167,…	HSD17B10,DLD,SIRT1,TECR,SPTLC2,CSNK2A1,CDIPT,ECH1,PRPF19,CLN6,ESYT2,PI4KA,HTRA2,PTPLAD1,CSNK2A2,SPTLC1,PLD2,ILVBL,AGPS,ACAD11,CPT1A,ACAT1,SLC27A2,HSD17B12,PLBD2,LPCAT1,DGKE,HMGCR,MCAT,SLC27A4,PPP2R1A,HADHB,PTPMT1,PRKD1,PLD1,DHRS2,VAPA,ALDH3A2,GPX4,CRKL,FAR1,PIP4K2C,AGK,ACSL3,QKI,SCCPDH,GNPAT,ABCD3,OCRL,OMA1,DPM1,HMGCL,CSNK2B,PCCA,ABHD12,PIP4K2A,ECI2,HADHA,SACM1L,DHRS7B,TBL1XR1,GPX1,PNPLA6,VAPB,HS…	0.00039	0.0109	Lipid metabolic process
568	Process	GO:0044242	19	196	9606	9606.ENSP00000221418,9606.ENSP00000263088,9606.ENSP00000263383,9606.ENSP00000264990,9606.ENSP00000265641,9606.ENSP00000265838,9606.ENSP00000267842,9606.ENSP00000290429,9606.ENSP00000300456,9606.ENSP00000325136,9606.ENSP00000342793,9606.ENSP00000345774,9606.ENSP00000359233,9606.ENSP00000365462,9606.ENSP00000365725,9606.ENSP00000369461,9606.ENSP00000370023,9606.ENSP00000407509,9606.ENSP00000420914	ECH1,PLD2,ILVBL,ACAD11,CPT1A,ACAT1,SLC27A2,MCAT,SLC27A4,HADHB,PLD1,ALDH3A2,ABCD3,PCCA,ABHD12,ECI2,HADHA,PNPLA6,HSD17B4	0.0004	0.0111	Cellular lipid catabolic process
569	Process	GO:0000209	26	315	9606	9606.ENSP00000216455,9606.ENSP00000219548,9606.ENSP00000223321,9606.ENSP00000227524,9606.ENSP00000261303,9606.ENSP00000261712,9606.ENSP00000262193,9606.ENSP00000270586,9606.ENSP00000283632,9606.ENSP00000290541,9606.ENSP00000293362,9606.ENSP00000309474,9606.ENSP00000310686,9606.ENSP00000323687,9606.ENSP00000340648,9606.ENSP00000348442,9606.ENSP00000352928,9606.ENSP00000355325,9606.ENSP00000357879,…	PSMA3,STUB1,PSMA2,PRPF19,PSMC1,PSMD11,PSMB1,PSMB6,RMND5A,PSMB4,PSME3,PSMD1,FBXW8,UBE2O,HUWE1,PSMD12,DDA1,PSMB5,PSMD4,ARIH1,PSMD14,PSMC2,PSMD13,PSMC6,UBR5,PSMC3	0.00041	0.0112	Protein polyubiquitination
570	Process	GO:0006915	57	918	9606	9606.ENSP00000212015,9606.ENSP00000217244,9606.ENSP00000225792,9606.ENSP00000231509,9606.ENSP00000258080,9606.ENSP00000261531,9606.ENSP00000262375,9606.ENSP00000262506,9606.ENSP00000264065,9606.ENSP00000264198,9606.ENSP00000265333,9606.ENSP00000265433,9606.ENSP00000269305,9606.ENSP00000285398,9606.ENSP00000287295,9606.ENSP00000290158,9606.ENSP00000293362,9606.ENSP00000311344,9606.ENSP00000313420,…	SIRT1,CSNK2A1,DDX5,NR3C1,HTRA2,SNW1,DNAJA3,CSNK2A2,DNAJC10,MUL1,VDAC1,NBN,TP53,ERCC3,AIFM1,KPNB1,PSME3,PPP2R1B,PRKDC,CLPTM1L,TRAF7,RHOT2,PPP2R1A,PAWR,KDELR1,SMAD3,PRKD1,CRKL,ATP2A1,RHOT1,CTNNBL1,DAP3,S100A14,PKN2,CUL4A,BAG6,SLC25A6,MYBBP1A,HSPD1,SQSTM1,ERCC2,DYNLL1,NDUFS1,BIRC6,TAF6,ARRB1,CDK5,DDX41,NDUFA13,BCLAF1,DICER1,PDCD2,TIMM50,PTRH2,PDCD5,FKBP8,EXOC5	0.00041	0.0112	Apoptotic process
571	Process	GO:1903047	42	616	9606	9606.ENSP00000209873,9606.ENSP00000216122,9606.ENSP00000238616,9606.ENSP00000256443,9606.ENSP00000257904,9606.ENSP00000264156,9606.ENSP00000265433,9606.ENSP00000268057,9606.ENSP00000269305,9606.ENSP00000280772,9606.ENSP00000289228,9606.ENSP00000290158,9606.ENSP00000307288,9606.ENSP00000311427,9606.ENSP00000313420,9606.ENSP00000317332,9606.ENSP00000324804,9606.ENSP00000325074,9606.ENSP00000325690,…	AAAS,MCM5,NEK9,CDK7,CDK4,MCM6,NBN,BBS4,TP53,ANK3,ACTR1B,KPNB1,MCM7,SNX33,PRKDC,SNX18,PPP2R1A,PPP2R2A,CARM1,MRE11A,HSP90AA1,DYNC1H1,VCP,BUB3,ACTR1A,CUL4A,CEP78,SNX9,DYNLL1,NDE1,AKAP8L,SEH1L,CUL4B,KIF2A,PPP1R12A,CDC7,IK,DCTN2,CDK5,CUL7,ORC4,NUP62	0.00042	0.0114	Mitotic cell cycle process
572	Process	GO:0042221	206	4333	9606	9606.ENSP00000006777,9606.ENSP00000011619,9606.ENSP00000162044,9606.ENSP00000212015,9606.ENSP00000216455,9606.ENSP00000219548,9606.ENSP00000220325,9606.ENSP00000223321,9606.ENSP00000223641,9606.ENSP00000225726,9606.ENSP00000225792,9606.ENSP00000231509,9606.ENSP00000232607,9606.ENSP00000237530,9606.ENSP00000243253,9606.ENSP00000244020,9606.ENSP00000244763,9606.ENSP00000245157,9606.ENSP00000245932,…	RHBDD2,RANBP9,TMEM161A,SIRT1,PSMA3,STUB1,EHD4,PSMA2,SEC61B,CCDC47,DDX5,NR3C1,UMPS,RPN2,SEC61A1,SRSF6,SSR1,BBS2,VASP,CANX,DNAJB1,EIF2S1,CDK7,CDK4,HTRA2,RAB11FIP5,DYNC1LI2,PREB,PSMC1,SNW1,PSMD11,FAF2,SMAD2,PSMB1,DNAJA3,SAMHD1,UFD1L,DDX18,DNAJC10,HAT1,MUL1,ADD1,CPT1A,ACAT1,GET4,GTF2H1,SRP14,BBS4,IQGAP1,UQCRC2,TP53,PSMB6,USP15,ANK3,AIFM1,HMGCR,PSMB4,PSME3,HSPA4L,NPM1,HSPA9,SLC27A4,HSPA4,TUB,MCM7,CYB5…	0.00042	0.0116	Response to chemical
573	Process	GO:0008654	22	247	9606	9606.ENSP00000216484,9606.ENSP00000217244,9606.ENSP00000219789,9606.ENSP00000255882,9606.ENSP00000262506,9606.ENSP00000262554,9606.ENSP00000263088,9606.ENSP00000283415,9606.ENSP00000284061,9606.ENSP00000325958,9606.ENSP00000342793,9606.ENSP00000346874,9606.ENSP00000347032,9606.ENSP00000347581,9606.ENSP00000355607,9606.ENSP00000360154,9606.ENSP00000360644,9606.ENSP00000365042,9606.ENSP00000365757,…	SPTLC2,CSNK2A1,CDIPT,PI4KA,CSNK2A2,SPTLC1,PLD2,LPCAT1,DGKE,PTPMT1,PLD1,FAR1,PIP4K2C,AGK,GNPAT,OCRL,DPM1,CSNK2B,PIP4K2A,SACM1L,MVK,PIP4K2B	0.00043	0.0118	Phospholipid biosynthetic process
574	Process	GO:0051640	41	598	9606	9606.ENSP00000245157,9606.ENSP00000249647,9606.ENSP00000251527,9606.ENSP00000253861,9606.ENSP00000258198,9606.ENSP00000260643,9606.ENSP00000260665,9606.ENSP00000263461,9606.ENSP00000264198,9606.ENSP00000264499,9606.ENSP00000268057,9606.ENSP00000272427,9606.ENSP00000289228,9606.ENSP00000290158,9606.ENSP00000295240,9606.ENSP00000296930,9606.ENSP00000306881,9606.ENSP00000321537,9606.ENSP00000321971,…	BBS2,SNAP23,ESYT2,EXOC4,DYNC1LI2,PREB,LRPPRC,WDR11,MUL1,BBS7,BBS4,EXOC6B,ACTR1B,KPNB1,BBS5,NPM1,SEC23A,LLGL1,RHOT2,PPP2R1A,HSP90AA1,PTK2,SEC24C,AP3D1,DYNC1H1,ATP2A1,RHOT1,EZR,RAB13,ACTR1A,CEP78,DYNLL1,LLGL2,NDE1,SEH1L,DCTN2,VAPB,NMD3,CDK5,RPS15,NUP62	0.00044	0.0119	Organelle localization
575	Process	GO:0042177	15	135	9606	9606.ENSP00000217244,9606.ENSP00000262506,9606.ENSP00000287936,9606.ENSP00000332973,9606.ENSP00000338814,9606.ENSP00000339095,9606.ENSP00000343535,9606.ENSP00000359345,9606.ENSP00000360609,9606.ENSP00000363676,9606.ENSP00000365131,9606.ENSP00000370193,9606.ENSP00000370201,9606.ENSP00000383911,9606.ENSP00000472998	CSNK2A1,CSNK2A2,HMGCR,SMAD3,BAG5,RPS7,USP7,RPL5,HSP90AB1,RPL11,BAG6,AK6,TAF9,UBAC2,SNRNP70	0.00044	0.012	Negative regulation of protein catabolic process
576	Process	GO:0031324	134	2630	9606	9606.ENSP00000011619,9606.ENSP00000212015,9606.ENSP00000217244,9606.ENSP00000217372,9606.ENSP00000217964,9606.ENSP00000220849,9606.ENSP00000223528,9606.ENSP00000225792,9606.ENSP00000231509,9606.ENSP00000236040,9606.ENSP00000244020,9606.ENSP00000250113,9606.ENSP00000254322,9606.ENSP00000254770,9606.ENSP00000256383,9606.ENSP00000257829,9606.ENSP00000258080,9606.ENSP00000258729,9606.ENSP00000260665,…	RANBP9,SIRT1,CSNK2A1,CDK5RAP1,TBL1X,EIF3E,FKTN,DDX5,NR3C1,LEPRE1,SRSF6,FXR2,DNAJB1,LANCL2,EIF2S1,NAT10,HTRA2,IGF2BP3,LRPPRC,SNW1,SMAD2,DNAJA3,CSNK2A2,CHCHD3,TCF25,DNAJC10,HAT1,VDAC1,NBN,IQGAP1,TP53,LPCAT1,HMGCR,IGF2BP1,TCERG1,NPM1,COPS2,SLC27A4,MAEA,HDAC3,CCDC8,DRAP1,GNAI2,PABPC1,HNRNPD,PRKDC,USP9X,NCL,UBE2O,PPP2R1A,SRSF7,PAWR,MINA,PAXBP1,SMAD3,MTDH,BAG5,RPS7,CAPRIN1,PTK2,HNRNPA1,USP7,LYAR,CRKL,N…	0.00046	0.0124	Negative regulation of cellular metabolic process
577	Process	GO:0006295	6	22	9606	9606.ENSP00000259895,9606.ENSP00000265963,9606.ENSP00000285398,9606.ENSP00000364589,9606.ENSP00000375809,9606.ENSP00000384109	GTF2H4,GTF2H1,ERCC3,CUL4A,ERCC2,CUL4B	0.00046	0.0125	Nucleotide-excision repair, DNA incision, 3-to lesion
578	Process	GO:0007004	6	22	9606	9606.ENSP00000274606,9606.ENSP00000325863,9606.ENSP00000335153,9606.ENSP00000358563,9606.ENSP00000360609,9606.ENSP00000368100	NHP2,MRE11A,HSP90AA1,DKC1,HSP90AB1,RAD50	0.00046	0.0125	Telomere maintenance via telomerase
579	Process	GO:0010499	6	22	9606	9606.ENSP00000216455,9606.ENSP00000223321,9606.ENSP00000262193,9606.ENSP00000270586,9606.ENSP00000290541,9606.ENSP00000355325	PSMA3,PSMA2,PSMB1,PSMB6,PSMB4,PSMB5	0.00046	0.0125	Proteasomal ubiquitin-independent protein catabolic process
580	Process	GO:0048026	6	22	9606	9606.ENSP00000227524,9606.ENSP00000261531,9606.ENSP00000318195,9606.ENSP00000346634,9606.ENSP00000359645,9606.ENSP00000472998	PRPF19,SNW1,NCL,THRAP3,RBMX,SNRNP70	0.00046	0.0125	Positive regulation of mRNA splicing, via spliceosome
581	Process	GO:0050792	20	215	9606	9606.ENSP00000225792,9606.ENSP00000242351,9606.ENSP00000261531,9606.ENSP00000261875,9606.ENSP00000300026,9606.ENSP00000313007,9606.ENSP00000323889,9606.ENSP00000327801,9606.ENSP00000345656,9606.ENSP00000356520,9606.ENSP00000359531,9606.ENSP00000359552,9606.ENSP00000362931,9606.ENSP00000401980,9606.ENSP00000404121,9606.ENSP00000410446,9606.ENSP00000417175,9606.ENSP00000438483,9606.ENSP00000470252,…	DDX5,ZC3HAV1,SNW1,PTPLAD1,PPIB,PABPC1,TRIM25,P4HB,VAPA,DHX9,GTF2B,PKN2,SRPK1,MAVS,ILF3,TRIM26,VAPB,KPNA2,SUPT5H,PSMC3	0.00047	0.0125	Regulation of viral process
582	Process	GO:0043067	87	1569	9606	9606.ENSP00000162044,9606.ENSP00000212015,9606.ENSP00000217244,9606.ENSP00000244020,9606.ENSP00000256383,9606.ENSP00000257904,9606.ENSP00000258080,9606.ENSP00000261973,9606.ENSP00000262375,9606.ENSP00000262506,9606.ENSP00000262554,9606.ENSP00000263774,9606.ENSP00000264198,9606.ENSP00000269305,9606.ENSP00000285398,9606.ENSP00000287295,9606.ENSP00000287936,9606.ENSP00000293362,9606.ENSP00000296543,…	TMEM161A,SIRT1,CSNK2A1,SRSF6,EIF2S1,CDK4,HTRA2,RBM25,DNAJA3,CSNK2A2,SPTLC1,NDUFS3,MUL1,TP53,ERCC3,AIFM1,HMGCR,PSME3,NAA15,NPM1,HSPA9,MAEA,HDAC3,MTCH2,PPP2R1B,GNAI2,PRKDC,TCP1,YME1L1,TRAF7,UBE2O,PPP2R1A,MRE11A,PTPMT1,P4HB,PAWR,SMAD3,ARHGAP10,MTDH,BAG5,RPS7,PTK2,DHRS2,RPS3A,GPX4,COPS5,VCP,DNMT1,CTNNBL1,UFL1,IRAK1,SERBP1,OMA1,HSP90AB1,PTPN1,VDAC2,RPL11,MAGED1,BAG6,ATAD3A,TXNDC5,DNAJA1,RPS6,AK6,TAF9,…	0.00049	0.013	Regulation of programmed cell death
583	Process	GO:0045292	7	32	9606	9606.ENSP00000244020,9606.ENSP00000244520,9606.ENSP00000258962,9606.ENSP00000310448,9606.ENSP00000310723,9606.ENSP00000317123,9606.ENSP00000325905	SRSF6,SNRPC,SRSF1,SART1,DDX23,SNRNP200,SRSF7	0.00049	0.0132	mRNA cis splicing, via spliceosome
584	Process	GO:0045935	103	1927	9606	9606.ENSP00000162044,9606.ENSP00000205194,9606.ENSP00000212015,9606.ENSP00000216044,9606.ENSP00000217964,9606.ENSP00000225792,9606.ENSP00000227524,9606.ENSP00000231509,9606.ENSP00000242351,9606.ENSP00000256443,9606.ENSP00000258091,9606.ENSP00000258821,9606.ENSP00000261531,9606.ENSP00000262160,9606.ENSP00000265433,9606.ENSP00000265963,9606.ENSP00000266079,9606.ENSP00000269305,9606.ENSP00000275603,…	TMEM161A,NAT14,SIRT1,GTPBP1,TBL1X,DDX5,PRPF19,NR3C1,ZC3HAV1,CDK7,CCT7,TTC5,SNW1,SMAD2,NBN,GTF2H1,PRPF6,TP53,CCT6A,CCT5,CCT8,CCT3,NAA15,TCERG1,NPM1,CCT2,GCN1L1,HDAC3,PCBP1,PABPC1,HNRNPD,PRKDC,USP9X,TCP1,NCL,RUVBL1,CARM1,MRE11A,PAXBP1,SMAD3,PRKD1,MRPL12,HSP90AA1,MTDH,HNRNPA1,USP7,THRAP3,HNRNPA2B1,LAGE3,COPS5,HNRNPAB,ARNT,VCP,XRCC6,ILF2,DHX9,DKC1,GTF2B,RBMX,SSBP3,CDC5L,HSP90AB1,HNRNPR,MAGED1,RAD50,D…	0.0005	0.0133	Positive regulation of nucleobase-containing compound metabolic process
585	Process	GO:0032481	11	80	9606	9606.ENSP00000242351,9606.ENSP00000313420,9606.ENSP00000325863,9606.ENSP00000352257,9606.ENSP00000356520,9606.ENSP00000358997,9606.ENSP00000361465,9606.ENSP00000373620,9606.ENSP00000375978,9606.ENSP00000401980,9606.ENSP00000422753	ZC3HAV1,PRKDC,MRE11A,XRCC6,DHX9,IRAK1,POLR1C,HSPD1,XRCC5,MAVS,DDX41	0.00051	0.0136	Positive regulation of type I interferon production
586	Process	GO:0042981	86	1550	9606	9606.ENSP00000162044,9606.ENSP00000212015,9606.ENSP00000217244,9606.ENSP00000244020,9606.ENSP00000256383,9606.ENSP00000257904,9606.ENSP00000258080,9606.ENSP00000261973,9606.ENSP00000262375,9606.ENSP00000262506,9606.ENSP00000262554,9606.ENSP00000263774,9606.ENSP00000264198,9606.ENSP00000269305,9606.ENSP00000285398,9606.ENSP00000287295,9606.ENSP00000287936,9606.ENSP00000293362,9606.ENSP00000296543,…	TMEM161A,SIRT1,CSNK2A1,SRSF6,EIF2S1,CDK4,HTRA2,RBM25,DNAJA3,CSNK2A2,SPTLC1,NDUFS3,MUL1,TP53,ERCC3,AIFM1,HMGCR,PSME3,NAA15,NPM1,HSPA9,MAEA,HDAC3,MTCH2,PPP2R1B,GNAI2,PRKDC,TCP1,YME1L1,TRAF7,UBE2O,PPP2R1A,MRE11A,PTPMT1,P4HB,PAWR,SMAD3,ARHGAP10,MTDH,BAG5,RPS7,PTK2,DHRS2,RPS3A,COPS5,VCP,DNMT1,CTNNBL1,UFL1,IRAK1,SERBP1,OMA1,HSP90AB1,PTPN1,VDAC2,RPL11,MAGED1,BAG6,ATAD3A,TXNDC5,DNAJA1,RPS6,AK6,TAF9,MYBBP…	0.00051	0.0136	Regulation of apoptotic process
587	Process	GO:0048524	13	108	9606	9606.ENSP00000261531,9606.ENSP00000261875,9606.ENSP00000300026,9606.ENSP00000313007,9606.ENSP00000327801,9606.ENSP00000345656,9606.ENSP00000356520,9606.ENSP00000359531,9606.ENSP00000359552,9606.ENSP00000362931,9606.ENSP00000417175,9606.ENSP00000438483,9606.ENSP00000470252	SNW1,PTPLAD1,PPIB,PABPC1,P4HB,VAPA,DHX9,GTF2B,PKN2,SRPK1,VAPB,KPNA2,SUPT5H	0.00053	0.014	Positive regulation of viral process
588	Process	GO:0044093	99	1842	9606	9606.ENSP00000212015,9606.ENSP00000216190,9606.ENSP00000216554,9606.ENSP00000219548,9606.ENSP00000220849,9606.ENSP00000239940,9606.ENSP00000254322,9606.ENSP00000256383,9606.ENSP00000258080,9606.ENSP00000259895,9606.ENSP00000260643,9606.ENSP00000261636,9606.ENSP00000261875,9606.ENSP00000262375,9606.ENSP00000264065,9606.ENSP00000264198,9606.ENSP00000264436,9606.ENSP00000264758,9606.ENSP00000265433,…	SIRT1,EIF3D,EIF5,STUB1,EIF3E,PFN2,DNAJB1,EIF2S1,HTRA2,GTF2H4,PREB,ARL1,PTPLAD1,DNAJA3,DNAJC10,MUL1,ADD2,ADD1,NBN,IQGAP1,ARHGAP26,ANK3,RASA2,AIFM1,PSME3,NPM1,CCT2,GCN1L1,SEC23A,AGAP1,CYB5B,GNAI2,HNRNPD,DNAJA2,SNX18,TCP1,TRAF7,LLGL1,TRIM25,CARM1,MRE11A,EIF3C,SMAD3,PRKD1,HSP90AA1,ARHGAP10,MTDH,PTK2,RPS2,RPLP1,CRKL,COPS8,HNRNPA2B1,RAB11FIP2,ATP2A1,ATP2B4,COPS5,VCP,XRCC6,DHX9,DKC1,RAP1A,IRAK1,GTF2B,DN…	0.00054	0.0143	Positive regulation of molecular function
589	Process	GO:0050794	464	10932	9606	9606.ENSP00000005260,9606.ENSP00000006777,9606.ENSP00000011619,9606.ENSP00000162044,9606.ENSP00000200457,9606.ENSP00000205194,9606.ENSP00000205402,9606.ENSP00000209873,9606.ENSP00000212015,9606.ENSP00000216044,9606.ENSP00000216190,9606.ENSP00000216455,9606.ENSP00000216484,9606.ENSP00000216554,9606.ENSP00000217244,9606.ENSP00000217372,9606.ENSP00000217964,9606.ENSP00000219548,9606.ENSP00000220325,…	BAIAP2L1,RHBDD2,RANBP9,TMEM161A,TRIP6,NAT14,DLD,AAAS,SIRT1,GTPBP1,EIF3D,PSMA3,SPTLC2,EIF5,CSNK2A1,CDK5RAP1,TBL1X,STUB1,EHD4,EIF3E,PSMA2,FKTN,CCDC47,AKAP10,DDX5,PRPF19,SART3,NR3C1,LEPRE1,FASTKD2,PFN2,ZC3HAV1,SRSF6,SSR1,BBS2,VASP,CANX,EIF3K,AAMP,CLN6,FXR2,PPIL4,EXOC4,PPFIA1,CHSY1,DNAJB1,PTCD3,LANCL2,HSPBP1,PI4KA,EIF2S1,CDK7,NAT10,CDK4,HTRA2,CCT7,RAB11FIP5,IGF2BP3,TTC5,SRSF1,PDCL,GTF2H4,PREB,LRPPRC,…	0.00054	0.0143	Regulation of cellular process
590	Process	GO:0030178	20	218	9606	9606.ENSP00000216455,9606.ENSP00000223321,9606.ENSP00000261303,9606.ENSP00000261712,9606.ENSP00000262193,9606.ENSP00000270586,9606.ENSP00000290541,9606.ENSP00000293362,9606.ENSP00000309474,9606.ENSP00000348442,9606.ENSP00000355325,9606.ENSP00000357879,9606.ENSP00000383911,9606.ENSP00000386541,9606.ENSP00000391211,9606.ENSP00000396937,9606.ENSP00000401802,9606.ENSP00000437803,9606.ENSP00000447942,…	PSMA3,PSMA2,PSMC1,PSMD11,PSMB1,PSMB6,PSMB4,PSME3,PSMD1,PSMD12,PSMB5,PSMD4,UBAC2,PSMD14,PSMC2,PSMD13,PSMC6,C12orf43,PFDN5,PSMC3	0.00055	0.0144	Negative regulation of Wnt signaling pathway
591	Process	GO:0055086	36	508	9606	9606.ENSP00000205402,9606.ENSP00000215567,9606.ENSP00000216044,9606.ENSP00000216605,9606.ENSP00000232607,9606.ENSP00000256578,9606.ENSP00000262878,9606.ENSP00000265838,9606.ENSP00000278353,9606.ENSP00000287936,9606.ENSP00000292180,9606.ENSP00000317159,9606.ENSP00000318318,9606.ENSP00000319501,9606.ENSP00000346874,9606.ENSP00000348886,9606.ENSP00000350012,9606.ENSP00000351777,9606.ENSP00000354238,…	DLD,TECR,GTPBP1,MTHFD1,UMPS,AMPD2,SAMHD1,ACAT1,HSD17B12,HMGCR,FLAD1,CYC1,MPI,UGDH,FAR1,STOML2,ACSL3,VCP,ENPP1,HMGCL,RAD50,ACOT9,PDHA1,AK6,TAF9,PFKP,GART,CNP,GPI,GPX1,GMPS,HSD17B4,PRPS1L1,MVK,GALK1,MTHFD1L	0.00055	0.0144	Nucleobase-containing small molecule metabolic process
592	Process	GO:1990542	12	95	9606	9606.ENSP00000265641,9606.ENSP00000269143,9606.ENSP00000287295,9606.ENSP00000295767,9606.ENSP00000317159,9606.ENSP00000322020,9606.ENSP00000347924,9606.ENSP00000348886,9606.ENSP00000355566,9606.ENSP00000371811,9606.ENSP00000373620,9606.ENSP00000445806	CPT1A,AFG3L2,AIFM1,CHCHD4,CYC1,SLC25A22,SFXN4,STOML2,TOMM20,MICU2,HSPD1,TIMM50	0.00058	0.0152	Mitochondrial transmembrane transport
593	Process	GO:0043624	15	140	9606	9606.ENSP00000081029,9606.ENSP00000177742,9606.ENSP00000245539,9606.ENSP00000254630,9606.ENSP00000258455,9606.ENSP00000259873,9606.ENSP00000272418,9606.ENSP00000315397,9606.ENSP00000320184,9606.ENSP00000333837,9606.ENSP00000354086,9606.ENSP00000357320,9606.ENSP00000385000,9606.ENSP00000418008,9606.ENSP00000426941	MRPS35,MRPS34,MRPS7,PTCD3,MRPS9,MRPS18B,MRPS5,MRPS31,MRPS23,MRPL12,MRPL37,DAP3,KIF2A,MRPS22,MRPS27	0.00063	0.0164	Cellular protein complex disassembly
594	Process	GO:0006260	19	205	9606	9606.ENSP00000216122,9606.ENSP00000262375,9606.ENSP00000262878,9606.ENSP00000264156,9606.ENSP00000265433,9606.ENSP00000307288,9606.ENSP00000313140,9606.ENSP00000325863,9606.ENSP00000356520,9606.ENSP00000366672,9606.ENSP00000368100,9606.ENSP00000368565,9606.ENSP00000369424,9606.ENSP00000376272,9606.ENSP00000393139,9606.ENSP00000406046,9606.ENSP00000419665,9606.ENSP00000441953,9606.ENSP00000450607	MCM5,DNAJA3,SAMHD1,MCM6,NBN,MCM7,EXD2,MRE11A,DHX9,DTD1,RAD50,DNAJC2,RBBP7,RFC4,CDC7,POLD1,SSBP1,ORC4,TIMELESS	0.00067	0.0174	DNA replication
595	Process	GO:0006376	7	34	9606	9606.ENSP00000215793,9606.ENSP00000244020,9606.ENSP00000244520,9606.ENSP00000258962,9606.ENSP00000347005,9606.ENSP00000359645,9606.ENSP00000440222	SF3A1,SRSF6,SNRPC,SRSF1,CGI-74,RBMX,LUC7L2	0.00068	0.0176	mRNA splice site selection
596	Process	GO:0051084	7	34	9606	9606.ENSP00000254322,9606.ENSP00000295767,9606.ENSP00000297185,9606.ENSP00000299300,9606.ENSP00000345575,9606.ENSP00000359799,9606.ENSP00000406463	DNAJB1,CHCHD4,HSPA9,CCT2,DNAJB12,DNAJB4,DNAJC7	0.00068	0.0176	De novo posttranslational protein folding
597	Process	GO:0001731	4	8	9606	9606.ENSP00000216554,9606.ENSP00000280557,9606.ENSP00000360365,9606.ENSP00000364119	EIF5,DENR,MCTS1,EIF2S2	0.00072	0.0185	Formation of translation preinitiation complex
598	Process	GO:0031347	44	674	9606	9606.ENSP00000216455,9606.ENSP00000223321,9606.ENSP00000242351,9606.ENSP00000261303,9606.ENSP00000261712,9606.ENSP00000262193,9606.ENSP00000262375,9606.ENSP00000262878,9606.ENSP00000263202,9606.ENSP00000264198,9606.ENSP00000270586,9606.ENSP00000280377,9606.ENSP00000290541,9606.ENSP00000293362,9606.ENSP00000309474,9606.ENSP00000313420,9606.ENSP00000331487,9606.ENSP00000332973,9606.ENSP00000346103,…	PSMA3,PSMA2,ZC3HAV1,PSMC1,PSMD11,PSMB1,DNAJA3,SAMHD1,UFD1L,MUL1,PSMB6,USP15,PSMB4,PSME3,PSMD1,PRKDC,NPLOC4,SMAD3,GPX4,PSMD12,ANKRD17,XRCC6,PCBP2,MATR3,PSMB5,DHX9,PSMD4,HSP90AB1,PTPN1,ABHD12,HSPD1,XRCC5,HLA-A,PSMD14,PSMC2,PSMD13,HLA-B,PSMC6,MAVS,ARRB2,GPX1,MVK,RPS19,PSMC3	0.00072	0.0185	Regulation of defense response
599	Process	GO:0000723	13	112	9606	9606.ENSP00000265433,9606.ENSP00000274606,9606.ENSP00000313420,9606.ENSP00000325863,9606.ENSP00000335153,9606.ENSP00000352257,9606.ENSP00000358563,9606.ENSP00000360609,9606.ENSP00000368100,9606.ENSP00000375978,9606.ENSP00000376272,9606.ENSP00000384421,9606.ENSP00000406046	NBN,NHP2,PRKDC,MRE11A,HSP90AA1,XRCC6,DKC1,HSP90AB1,RAD50,XRCC5,RFC4,TFIP11,POLD1	0.00072	0.0186	Telomere maintenance
600	Process	GO:0010628	120	2337	9606	9606.ENSP00000205194,9606.ENSP00000212015,9606.ENSP00000216190,9606.ENSP00000217372,9606.ENSP00000217964,9606.ENSP00000220849,9606.ENSP00000225792,9606.ENSP00000227524,9606.ENSP00000231509,9606.ENSP00000236980,9606.ENSP00000242351,9606.ENSP00000250113,9606.ENSP00000256443,9606.ENSP00000257829,9606.ENSP00000257904,9606.ENSP00000258821,9606.ENSP00000261531,9606.ENSP00000262160,9606.ENSP00000265963,…	NAT14,SIRT1,EIF3D,CDK5RAP1,TBL1X,EIF3E,DDX5,PRPF19,NR3C1,FASTKD2,ZC3HAV1,FXR2,CDK7,NAT10,CDK4,TTC5,SNW1,SMAD2,GTF2H1,PRPF6,TP53,USP15,ANK3,CDC123,IGF2BP1,NAA15,TCERG1,NPM1,GCN1L1,RPS9,HDAC3,PCBP1,PABPC1,HNRNPD,PRKDC,ABCF1,NCL,CARM1,MRE11A,PAWR,PAXBP1,EIF3C,SMAD3,PRKD1,MRPL12,SF3B1,RPS7,PLD1,DDX21,THRAP3,LAGE3,COPS5,HNRNPAB,ARNT,ANKRD17,PASK,XRCC6,DNMT1,MSN,ILF2,QKI,EZR,DHX9,SYNCRIP,IRAK1,RPL5,GTF…	0.00072	0.0186	Positive regulation of gene expression
601	Process	GO:0001649	14	127	9606	9606.ENSP00000225726,9606.ENSP00000317123,9606.ENSP00000332973,9606.ENSP00000346120,9606.ENSP00000354040,9606.ENSP00000356520,9606.ENSP00000358283,9606.ENSP00000358635,9606.ENSP00000359645,9606.ENSP00000370968,9606.ENSP00000391211,9606.ENSP00000420914,9606.ENSP00000460871,9606.ENSP00000467466	CCDC47,SNRNP200,SMAD3,DDX21,GTPBP4,DHX9,UFL1,SYNCRIP,RBMX,MYBBP1A,PSMC2,HSD17B4,RSL1D1,RPS15	0.00073	0.0187	Osteoblast differentiation
602	Process	GO:0006163	26	329	9606	9606.ENSP00000205402,9606.ENSP00000215567,9606.ENSP00000216044,9606.ENSP00000216605,9606.ENSP00000256578,9606.ENSP00000262878,9606.ENSP00000265838,9606.ENSP00000278353,9606.ENSP00000287936,9606.ENSP00000317159,9606.ENSP00000346874,9606.ENSP00000348886,9606.ENSP00000350012,9606.ENSP00000354238,9606.ENSP00000363614,9606.ENSP00000368605,9606.ENSP00000369134,9606.ENSP00000370517,9606.ENSP00000371253,…	DLD,TECR,GTPBP1,MTHFD1,AMPD2,SAMHD1,ACAT1,HSD17B12,HMGCR,CYC1,FAR1,STOML2,ACSL3,ENPP1,HMGCL,ACOT9,PDHA1,PFKP,GART,GPI,GPX1,GMPS,HSD17B4,PRPS1L1,MVK,GALK1	0.00074	0.019	Purine nucleotide metabolic process
603	Process	GO:0000462	7	35	9606	9606.ENSP00000251453,9606.ENSP00000261708,9606.ENSP00000291576,9606.ENSP00000375809,9606.ENSP00000379888,9606.ENSP00000454836,9606.ENSP00000470972	RPS16,UTP6,PWP2,ERCC2,RPS8,TBL3,RPS19	0.00079	0.0201	Maturation of SSU-rRNA from tricistronic rRNA transcript (SSU-rRNA, 5.8S rRNA, LSU-rRNA)
604	Process	GO:0031349	28	367	9606	9606.ENSP00000216455,9606.ENSP00000223321,9606.ENSP00000242351,9606.ENSP00000261303,9606.ENSP00000261712,9606.ENSP00000262193,9606.ENSP00000270586,9606.ENSP00000280377,9606.ENSP00000290541,9606.ENSP00000293362,9606.ENSP00000309474,9606.ENSP00000313420,9606.ENSP00000348442,9606.ENSP00000351416,9606.ENSP00000352257,9606.ENSP00000354346,9606.ENSP00000355325,9606.ENSP00000356520,9606.ENSP00000357879,…	PSMA3,PSMA2,ZC3HAV1,PSMC1,PSMD11,PSMB1,PSMB6,USP15,PSMB4,PSME3,PSMD1,PRKDC,PSMD12,ANKRD17,XRCC6,MATR3,PSMB5,DHX9,PSMD4,HSPD1,XRCC5,PSMD14,PSMC2,PSMD13,PSMC6,MAVS,RPS19,PSMC3	0.00079	0.0201	Positive regulation of defense response
605	Process	GO:1905114	33	461	9606	9606.ENSP00000216455,9606.ENSP00000217244,9606.ENSP00000223321,9606.ENSP00000261303,9606.ENSP00000261712,9606.ENSP00000262193,9606.ENSP00000262506,9606.ENSP00000263918,9606.ENSP00000266069,9606.ENSP00000270586,9606.ENSP00000290541,9606.ENSP00000292807,9606.ENSP00000293362,9606.ENSP00000309474,9606.ENSP00000327694,9606.ENSP00000347672,9606.ENSP00000348442,9606.ENSP00000351926,9606.ENSP00000355325,…	PSMA3,CSNK2A1,PSMA2,PSMC1,PSMD11,PSMB1,CSNK2A2,STRN,GID8,PSMB6,PSMB4,AP2M1,PSME3,PSMD1,AP2A2,VANGL1,PSMD12,AP2A1,PSMB5,DISC1,PSMD4,CSNK2B,UBAC2,PSMD14,PSMC2,PSMD13,PSMC6,ARRB2,CDK5,GRK6,C12orf43,PSMC3,AP2B1	0.00079	0.0201	Cell surface receptor signaling pathway involved in cell-cell signaling
606	Process	GO:0017038	15	144	9606	9606.ENSP00000261667,9606.ENSP00000269305,9606.ENSP00000287295,9606.ENSP00000290158,9606.ENSP00000295767,9606.ENSP00000302961,9606.ENSP00000311427,9606.ENSP00000334373,9606.ENSP00000335153,9606.ENSP00000336712,9606.ENSP00000355566,9606.ENSP00000373620,9606.ENSP00000438483,9606.ENSP00000445806,9606.ENSP00000471191	KPNA3,TP53,AIFM1,KPNB1,CHCHD4,HSPA4,SNX33,KPNA4,HSP90AA1,TNPO1,TOMM20,HSPD1,KPNA2,TIMM50,NUP62	0.00082	0.0208	Protein import
607	Process	GO:1905477	14	129	9606	9606.ENSP00000269305,9606.ENSP00000280772,9606.ENSP00000347839,9606.ENSP00000350012,9606.ENSP00000350310,9606.ENSP00000356042,9606.ENSP00000374455,9606.ENSP00000412724,9606.ENSP00000419235,9606.ENSP00000419782,9606.ENSP00000443204,9606.ENSP00000466214,9606.ENSP00000468424,9606.ENSP00000482835	TP53,ANK3,RAB11FIP2,ACSL3,ATP2B4,EZR,SQSTM1,FAM115C,FAM115A,CDK5,C2CD5,PDCD5,NMT1,AP2B1	0.00084	0.0212	Positive regulation of protein localization to membrane
608	Process	GO:0046822	13	115	9606	9606.ENSP00000209873,9606.ENSP00000269305,9606.ENSP00000302967,9606.ENSP00000332973,9606.ENSP00000346335,9606.ENSP00000356520,9606.ENSP00000360609,9606.ENSP00000380557,9606.ENSP00000389168,9606.ENSP00000401980,9606.ENSP00000419782,9606.ENSP00000429084,9606.ENSP00000471191	AAAS,TP53,HDAC3,SMAD3,NRDE2,DHX9,HSP90AB1,AKAP8L,PPP1R12A,MAVS,CDK5,UBR5,NUP62	0.0009	0.0228	Regulation of nucleocytoplasmic transport
609	Process	GO:0071356	21	245	9606	9606.ENSP00000212015,9606.ENSP00000216455,9606.ENSP00000223321,9606.ENSP00000261303,9606.ENSP00000261712,9606.ENSP00000262193,9606.ENSP00000269305,9606.ENSP00000270586,9606.ENSP00000290541,9606.ENSP00000293362,9606.ENSP00000309474,9606.ENSP00000348442,9606.ENSP00000355325,9606.ENSP00000356520,9606.ENSP00000357879,9606.ENSP00000386541,9606.ENSP00000391211,9606.ENSP00000396937,9606.ENSP00000401802,…	SIRT1,PSMA3,PSMA2,PSMC1,PSMD11,PSMB1,TP53,PSMB6,PSMB4,PSME3,PSMD1,PSMD12,PSMB5,DHX9,PSMD4,PSMD14,PSMC2,PSMD13,PSMC6,PRPF8,PSMC3	0.00091	0.023	Cellular response to tumor necrosis factor
610	Process	GO:0002188	3	3	9606	9606.ENSP00000280557,9606.ENSP00000358140,9606.ENSP00000360365	DENR,EIF3A,MCTS1	0.00092	0.0231	Translation reinitiation
611	Process	GO:0045041	3	3	9606	9606.ENSP00000287295,9606.ENSP00000295767,9606.ENSP00000373620	AIFM1,CHCHD4,HSPD1	0.00092	0.0231	Protein import into mitochondrial intermembrane space
612	Process	GO:0046474	19	211	9606	9606.ENSP00000217244,9606.ENSP00000219789,9606.ENSP00000255882,9606.ENSP00000262506,9606.ENSP00000263088,9606.ENSP00000283415,9606.ENSP00000284061,9606.ENSP00000325958,9606.ENSP00000342793,9606.ENSP00000346874,9606.ENSP00000347032,9606.ENSP00000347581,9606.ENSP00000355607,9606.ENSP00000360154,9606.ENSP00000360644,9606.ENSP00000365042,9606.ENSP00000365757,9606.ENSP00000373713,9606.ENSP00000482548	CSNK2A1,CDIPT,PI4KA,CSNK2A2,PLD2,LPCAT1,DGKE,PTPMT1,PLD1,FAR1,PIP4K2C,AGK,GNPAT,OCRL,DPM1,CSNK2B,PIP4K2A,SACM1L,PIP4K2B	0.00092	0.0231	Glycerophospholipid biosynthetic process
613	Process	GO:0018208	9	60	9606	9606.ENSP00000236040,9606.ENSP00000253329,9606.ENSP00000263556,9606.ENSP00000300026,9606.ENSP00000303057,9606.ENSP00000327801,9606.ENSP00000384999,9606.ENSP00000444810,9606.ENSP00000476767	LEPRE1,PPIL4,P4HA1,PPIB,PPIC,P4HB,P4HA2,FKBP5,FKBP8	0.00094	0.0235	Peptidyl-proline modification
614	Process	GO:0071806	9	60	9606	9606.ENSP00000223641,9606.ENSP00000243253,9606.ENSP00000284320,9606.ENSP00000287295,9606.ENSP00000295767,9606.ENSP00000355566,9606.ENSP00000373620,9606.ENSP00000443204,9606.ENSP00000445806	SEC61B,SEC61A1,TOMM70A,AIFM1,CHCHD4,TOMM20,HSPD1,C2CD5,TIMM50	0.00094	0.0235	Protein transmembrane transport
615	Process	GO:0010941	91	1696	9606	9606.ENSP00000162044,9606.ENSP00000212015,9606.ENSP00000217244,9606.ENSP00000244020,9606.ENSP00000256383,9606.ENSP00000257904,9606.ENSP00000258080,9606.ENSP00000261303,9606.ENSP00000261973,9606.ENSP00000262375,9606.ENSP00000262506,9606.ENSP00000262554,9606.ENSP00000263774,9606.ENSP00000264198,9606.ENSP00000269305,9606.ENSP00000285398,9606.ENSP00000287295,9606.ENSP00000287936,9606.ENSP00000293362,…	TMEM161A,SIRT1,CSNK2A1,SRSF6,EIF2S1,CDK4,HTRA2,PSMC1,RBM25,DNAJA3,CSNK2A2,SPTLC1,NDUFS3,MUL1,TP53,ERCC3,AIFM1,HMGCR,PSME3,NAA15,NPM1,HSPA9,MAEA,HDAC3,MTCH2,PPP2R1B,GNAI2,PRKDC,TCP1,YME1L1,TRAF7,UBE2O,PPP2R1A,MRE11A,PTPMT1,P4HB,PAWR,SMAD3,PRKD1,ARHGAP10,MTDH,BAG5,RPS7,PTK2,DHRS2,RPS3A,GPX4,COPS5,VCP,DNMT1,CTNNBL1,CACYBP,UFL1,IRAK1,SERBP1,OMA1,HSP90AB1,PTPN1,VDAC2,RPL11,MAGED1,BAG6,ATAD3A,TXNDC5,DN…	0.00097	0.0242	Regulation of cell death
616	Process	GO:0007007	8	48	9606	9606.ENSP00000262570,9606.ENSP00000269143,9606.ENSP00000297185,9606.ENSP00000347581,9606.ENSP00000360270,9606.ENSP00000366800,9606.ENSP00000387262,9606.ENSP00000423673	CHCHD3,AFG3L2,HSPA9,AGK,OMA1,DNAJC11,IMMT,NDUFA13	0.00098	0.0243	Inner mitochondrial membrane organization
617	Process	GO:0032801	6	26	9606	9606.ENSP00000292807,9606.ENSP00000327694,9606.ENSP00000351926,9606.ENSP00000384164,9606.ENSP00000419782,9606.ENSP00000482835	AP2M1,AP2A2,AP2A1,KIF16B,CDK5,AP2B1	0.00098	0.0244	Receptor catabolic process
618	Process	GO:0009628	66	1147	9606	9606.ENSP00000162044,9606.ENSP00000196061,9606.ENSP00000212015,9606.ENSP00000216455,9606.ENSP00000219548,9606.ENSP00000223321,9606.ENSP00000256383,9606.ENSP00000257904,9606.ENSP00000258080,9606.ENSP00000258098,9606.ENSP00000261303,9606.ENSP00000261712,9606.ENSP00000262193,9606.ENSP00000262375,9606.ENSP00000268717,9606.ENSP00000269305,9606.ENSP00000270586,9606.ENSP00000285398,9606.ENSP00000287295,…	TMEM161A,PLOD1,SIRT1,PSMA3,STUB1,PSMA2,EIF2S1,CDK4,HTRA2,RAB11FIP5,PSMC1,PSMD11,PSMB1,DNAJA3,COPS3,TP53,PSMB6,ERCC3,AIFM1,HMGCR,PSMB4,PSME3,NPM1,IKBIP,PSMD1,HNRNPD,PRKDC,DNAJA2,P4HB,SMAD3,HSP90AA1,PSMD12,ATP2B4,ARNT,VCP,XRCC6,LONP1,PSMB5,DISC1,PSMD4,IRAK1,DNAJB4,HSP90AB1,ABHD12,DNAJA1,RBBP7,FECH,HSPD1,ERCC2,XRCC5,CUL4B,PSMD14,PSMC2,EIF2B4,PSMD13,PSMC6,ARRB2,POLD1,GPX1,ARRB1,CDK5,USP47,ATP2A2,ATP1…	0.00099	0.0246	Response to abiotic stimulus
619	Process	GO:0065004	19	213	9606	9606.ENSP00000216122,9606.ENSP00000228284,9606.ENSP00000256443,9606.ENSP00000259895,9606.ENSP00000264108,9606.ENSP00000264156,9606.ENSP00000265963,9606.ENSP00000285398,9606.ENSP00000296930,9606.ENSP00000307288,9606.ENSP00000318297,9606.ENSP00000350708,9606.ENSP00000359531,9606.ENSP00000364589,9606.ENSP00000367029,9606.ENSP00000369424,9606.ENSP00000375809,9606.ENSP00000384109,9606.ENSP00000399982	MCM5,SART3,CDK7,GTF2H4,HAT1,MCM6,GTF2H1,ERCC3,NPM1,MCM7,RUVBL1,RAD23B,GTF2B,CUL4A,POLR1E,RBBP7,ERCC2,CUL4B,TAF6	0.001	0.0252	protein-DNA complex assembly
620	Process	GO:0060548	59	999	9606	9606.ENSP00000162044,9606.ENSP00000212015,9606.ENSP00000217244,9606.ENSP00000244020,9606.ENSP00000258080,9606.ENSP00000261303,9606.ENSP00000262375,9606.ENSP00000262506,9606.ENSP00000263774,9606.ENSP00000269305,9606.ENSP00000287936,9606.ENSP00000293362,9606.ENSP00000296543,9606.ENSP00000296930,9606.ENSP00000297185,9606.ENSP00000302830,9606.ENSP00000302967,9606.ENSP00000312999,9606.ENSP00000313420,…	TMEM161A,SIRT1,CSNK2A1,SRSF6,HTRA2,PSMC1,DNAJA3,CSNK2A2,NDUFS3,TP53,HMGCR,PSME3,NAA15,NPM1,HSPA9,MAEA,HDAC3,GNAI2,PRKDC,YME1L1,UBE2O,MRE11A,SMAD3,PRKD1,ARHGAP10,MTDH,BAG5,PTK2,DHRS2,RPS3A,GPX4,COPS5,DNMT1,CACYBP,UFL1,IRAK1,HSP90AB1,PTPN1,VDAC2,BAG6,ATAD3A,TXNDC5,DNAJA1,AK6,TAF9,HSPD1,SQSTM1,BIRC6,ARRB2,GPX1,ARRB1,RPL10,CDK5,NDUFA13,USP47,PTRH2,NUP62,FKBP8,AP2B1	0.001	0.0254	Negative regulation of cell death
621	Process	GO:0032435	7	37	9606	9606.ENSP00000338814,9606.ENSP00000343535,9606.ENSP00000360609,9606.ENSP00000363676,9606.ENSP00000365131,9606.ENSP00000370193,9606.ENSP00000370201	BAG5,USP7,HSP90AB1,RPL11,BAG6,AK6,TAF9	0.001	0.0258	Negative regulation of proteasomal ubiquitin-dependent protein catabolic process
622	Process	GO:0045070	7	37	9606	9606.ENSP00000261875,9606.ENSP00000300026,9606.ENSP00000313007,9606.ENSP00000345656,9606.ENSP00000359552,9606.ENSP00000362931,9606.ENSP00000417175	PTPLAD1,PPIB,PABPC1,VAPA,PKN2,SRPK1,VAPB	0.001	0.0258	Positive regulation of viral genome replication
623	Process	GO:0050778	40	607	9606	9606.ENSP00000212015,9606.ENSP00000216455,9606.ENSP00000223321,9606.ENSP00000261303,9606.ENSP00000261712,9606.ENSP00000262193,9606.ENSP00000263088,9606.ENSP00000270586,9606.ENSP00000290541,9606.ENSP00000293362,9606.ENSP00000309474,9606.ENSP00000313420,9606.ENSP00000335153,9606.ENSP00000341189,9606.ENSP00000346120,9606.ENSP00000346300,9606.ENSP00000348442,9606.ENSP00000348886,9606.ENSP00000352257,…	SIRT1,PSMA3,PSMA2,PSMC1,PSMD11,PSMB1,PLD2,PSMB6,PSMB4,PSME3,PSMD1,PRKDC,HSP90AA1,PTK2,DDX21,CRKL,PSMD12,STOML2,XRCC6,MATR3,PSMB5,DHX9,PSMD4,RAP1A,HSP90AB1,BAG6,DDX1,HSPD1,XRCC5,HLA-A,PSMD14,PSMC2,EIF2B4,PSMD13,EXOSC6,HLA-B,PSMC6,MAVS,RPS19,PSMC3	0.001	0.0258	Positive regulation of immune response
624	Process	GO:0051444	5	17	9606	9606.ENSP00000338814,9606.ENSP00000339095,9606.ENSP00000359345,9606.ENSP00000359727,9606.ENSP00000363676	BAG5,RPS7,RPL5,BAG2,RPL11	0.001	0.0258	Negative regulation of ubiquitin-protein transferase activity
625	Process	GO:1905475	18	198	9606	9606.ENSP00000253925,9606.ENSP00000269305,9606.ENSP00000280772,9606.ENSP00000292807,9606.ENSP00000346300,9606.ENSP00000347839,9606.ENSP00000350012,9606.ENSP00000350310,9606.ENSP00000356042,9606.ENSP00000358723,9606.ENSP00000374455,9606.ENSP00000412724,9606.ENSP00000419235,9606.ENSP00000419782,9606.ENSP00000443204,9606.ENSP00000466214,9606.ENSP00000468424,9606.ENSP00000482835	PPFIA1,TP53,ANK3,AP2M1,CRKL,RAB11FIP2,ACSL3,ATP2B4,EZR,RAP1A,SQSTM1,FAM115C,FAM115A,CDK5,C2CD5,PDCD5,NMT1,AP2B1	0.0011	0.0275	Regulation of protein localization to membrane
626	Process	GO:0006446	10	75	9606	9606.ENSP00000216554,9606.ENSP00000220849,9606.ENSP00000248342,9606.ENSP00000256383,9606.ENSP00000281141,9606.ENSP00000289371,9606.ENSP00000296930,9606.ENSP00000354125,9606.ENSP00000370745,9606.ENSP00000429931	EIF5,EIF3E,EIF3K,EIF2S1,CDC123,EIF5B,NPM1,EIF3B,DDX1,EIF3H	0.0011	0.0276	Regulation of translational initiation
627	Process	GO:1903902	9	62	9606	9606.ENSP00000261875,9606.ENSP00000300026,9606.ENSP00000313007,9606.ENSP00000327801,9606.ENSP00000345656,9606.ENSP00000359552,9606.ENSP00000362931,9606.ENSP00000417175,9606.ENSP00000438483	PTPLAD1,PPIB,PABPC1,P4HB,VAPA,PKN2,SRPK1,VAPB,KPNA2	0.0012	0.0282	Positive regulation of viral life cycle
628	Process	GO:0072521	27	360	9606	9606.ENSP00000205402,9606.ENSP00000215567,9606.ENSP00000216044,9606.ENSP00000216605,9606.ENSP00000256578,9606.ENSP00000262878,9606.ENSP00000265838,9606.ENSP00000278353,9606.ENSP00000287936,9606.ENSP00000317159,9606.ENSP00000346874,9606.ENSP00000348886,9606.ENSP00000350012,9606.ENSP00000354238,9606.ENSP00000363614,9606.ENSP00000368605,9606.ENSP00000369134,9606.ENSP00000370517,9606.ENSP00000371253,…	DLD,TECR,GTPBP1,MTHFD1,AMPD2,SAMHD1,ACAT1,HSD17B12,HMGCR,CYC1,FAR1,STOML2,ACSL3,ENPP1,HMGCL,ACOT9,PDHA1,PFKP,GART,GPI,GPX1,GMPS,HSD17B4,PRPS1L1,MVK,GALK1,MTHFD1L	0.0012	0.0297	Purine-containing compound metabolic process
629	Process	GO:0009966	151	3107	9606	9606.ENSP00000005260,9606.ENSP00000011619,9606.ENSP00000162044,9606.ENSP00000200457,9606.ENSP00000212015,9606.ENSP00000216455,9606.ENSP00000217244,9606.ENSP00000217964,9606.ENSP00000219548,9606.ENSP00000223321,9606.ENSP00000223528,9606.ENSP00000225792,9606.ENSP00000242351,9606.ENSP00000254190,9606.ENSP00000254770,9606.ENSP00000257904,9606.ENSP00000258080,9606.ENSP00000258821,9606.ENSP00000259467,…	BAIAP2L1,RANBP9,TMEM161A,TRIP6,SIRT1,PSMA3,CSNK2A1,TBL1X,STUB1,PSMA2,FKTN,DDX5,ZC3HAV1,CHSY1,LANCL2,CDK4,HTRA2,TTC5,PDCL,PSMC1,SNW1,PSMD11,PTPLAD1,SMAD2,PSMB1,DNAJA3,CSNK2A2,SAMHD1,UFD1L,WDR11,NDUFS3,MUL1,NBN,GID8,IQGAP1,TP53,PSMB6,ARHGAP26,USP15,RASA2,HMGCR,PSMB4,PSME3,HDAC3,TUB,LEMD3,PSMD1,PPP2R1B,GNAI2,RUVBL1,TRAF7,LLGL1,RHOT2,UBE2O,TRIM25,PPP2R1A,METAP2,CARM1,MRE11A,PTPMT1,P4HB,PAWR,NPLOC4,SM…	0.0013	0.0325	Regulation of signal transduction
630	Process	GO:0048511	22	271	9606	9606.ENSP00000212015,9606.ENSP00000217244,9606.ENSP00000225792,9606.ENSP00000257904,9606.ENSP00000265641,9606.ENSP00000269305,9606.ENSP00000302967,9606.ENSP00000313199,9606.ENSP00000313420,9606.ENSP00000316357,9606.ENSP00000340648,9606.ENSP00000343535,9606.ENSP00000346634,9606.ENSP00000356520,9606.ENSP00000363745,9606.ENSP00000364589,9606.ENSP00000364847,9606.ENSP00000370968,9606.ENSP00000403701,…	SIRT1,CSNK2A1,DDX5,CDK4,CPT1A,TP53,HDAC3,HNRNPD,PRKDC,USP9X,HUWE1,USP7,THRAP3,DHX9,HNRNPR,CUL4A,MAGED1,MYBBP1A,ARRB2,ARRB1,CDK5,TIMELESS	0.0013	0.0325	Rhythmic process
631	Process	GO:0048523	224	4874	9606	9606.ENSP00000011619,9606.ENSP00000162044,9606.ENSP00000212015,9606.ENSP00000216455,9606.ENSP00000217244,9606.ENSP00000217372,9606.ENSP00000217964,9606.ENSP00000219548,9606.ENSP00000220849,9606.ENSP00000223321,9606.ENSP00000223528,9606.ENSP00000225792,9606.ENSP00000227524,9606.ENSP00000231509,9606.ENSP00000236040,9606.ENSP00000239940,9606.ENSP00000244020,9606.ENSP00000250113,9606.ENSP00000253925,…	RANBP9,TMEM161A,SIRT1,PSMA3,CSNK2A1,CDK5RAP1,TBL1X,STUB1,EIF3E,PSMA2,FKTN,DDX5,PRPF19,NR3C1,LEPRE1,PFN2,SRSF6,FXR2,PPFIA1,DNAJB1,LANCL2,EIF2S1,CDK7,NAT10,CDK4,HTRA2,RAB11FIP5,IGF2BP3,PDCL,LRPPRC,PSMC1,SNW1,PSMD11,SMAD2,PSMB1,DNAJA3,CSNK2A2,CHCHD3,SAMHD1,UFD1L,PACSIN2,TCF25,NDUFS3,STRN,DNAJC10,HAT1,MUL1,ADD2,ADD1,VDAC1,NBN,BBS4,IQGAP1,TP53,PSMB6,ANK3,CDC123,LPCAT1,RASA2,HMGCR,IGF2BP1,PSMB4,AP2M1,P…	0.0013	0.0325	Negative regulation of cellular process
632	Process	GO:0032802	4	10	9606	9606.ENSP00000292807,9606.ENSP00000327694,9606.ENSP00000351926,9606.ENSP00000482835	AP2M1,AP2A2,AP2A1,AP2B1	0.0014	0.033	Low-density lipoprotein particle receptor catabolic process
633	Process	GO:0042769	7	39	9606	9606.ENSP00000081029,9606.ENSP00000258455,9606.ENSP00000307491,9606.ENSP00000364589,9606.ENSP00000376272,9606.ENSP00000384109,9606.ENSP00000406046	MRPS35,MRPS9,WDR48,CUL4A,RFC4,CUL4B,POLD1	0.0014	0.033	DNA damage response, detection of DNA damage
634	Process	GO:0045899	4	10	9606	9606.ENSP00000269305,9606.ENSP00000391211,9606.ENSP00000401802,9606.ENSP00000481029	TP53,PSMC2,PSMC6,PSMC3	0.0014	0.033	Positive regulation of RNA polymerase II transcription preinitiation complex assembly
635	Process	GO:1902415	4	10	9606	9606.ENSP00000216190,9606.ENSP00000220849,9606.ENSP00000325690,9606.ENSP00000332604	EIF3D,EIF3E,CARM1,EIF3C	0.0014	0.033	Regulation of mRNA binding
636	Process	GO:1904667	4	10	9606	9606.ENSP00000339095,9606.ENSP00000359345,9606.ENSP00000359727,9606.ENSP00000363676	RPS7,RPL5,BAG2,RPL11	0.0014	0.033	Negative regulation of ubiquitin protein ligase activity
637	Process	GO:0065002	8	51	9606	9606.ENSP00000223641,9606.ENSP00000243253,9606.ENSP00000287295,9606.ENSP00000295767,9606.ENSP00000355566,9606.ENSP00000373620,9606.ENSP00000443204,9606.ENSP00000445806	SEC61B,SEC61A1,AIFM1,CHCHD4,TOMM20,HSPD1,C2CD5,TIMM50	0.0014	0.0331	Intracellular protein transmembrane transport
638	Process	GO:0051172	122	2429	9606	9606.ENSP00000011619,9606.ENSP00000212015,9606.ENSP00000217244,9606.ENSP00000217372,9606.ENSP00000217964,9606.ENSP00000220849,9606.ENSP00000223528,9606.ENSP00000225792,9606.ENSP00000231509,9606.ENSP00000236040,9606.ENSP00000244020,9606.ENSP00000250113,9606.ENSP00000254322,9606.ENSP00000254770,9606.ENSP00000256383,9606.ENSP00000257829,9606.ENSP00000258729,9606.ENSP00000260665,9606.ENSP00000261531,…	RANBP9,SIRT1,CSNK2A1,CDK5RAP1,TBL1X,EIF3E,FKTN,DDX5,NR3C1,LEPRE1,SRSF6,FXR2,DNAJB1,LANCL2,EIF2S1,NAT10,IGF2BP3,LRPPRC,SNW1,SMAD2,DNAJA3,CSNK2A2,CHCHD3,TCF25,DNAJC10,HAT1,NBN,TP53,LPCAT1,HMGCR,IGF2BP1,TCERG1,NPM1,COPS2,HDAC3,DRAP1,GNAI2,PABPC1,HNRNPD,PRKDC,USP9X,NCL,UBE2O,PPP2R1A,SRSF7,PAWR,MINA,PAXBP1,SMAD3,MTDH,BAG5,RPS7,CAPRIN1,HNRNPA1,USP7,LYAR,CRKL,NRDE2,THRAP3,HNRNPA2B1,PTBP1,ATP2B4,AP2A1,XR…	0.0014	0.0337	Negative regulation of nitrogen compound metabolic process
639	Process	GO:1903900	15	153	9606	9606.ENSP00000225792,9606.ENSP00000242351,9606.ENSP00000261875,9606.ENSP00000300026,9606.ENSP00000313007,9606.ENSP00000323889,9606.ENSP00000327801,9606.ENSP00000345656,9606.ENSP00000359552,9606.ENSP00000362931,9606.ENSP00000401980,9606.ENSP00000404121,9606.ENSP00000410446,9606.ENSP00000417175,9606.ENSP00000438483	DDX5,ZC3HAV1,PTPLAD1,PPIB,PABPC1,TRIM25,P4HB,VAPA,PKN2,SRPK1,MAVS,ILF3,TRIM26,VAPB,KPNA2	0.0014	0.034	Regulation of viral life cycle
640	Process	GO:0043069	54	908	9606	9606.ENSP00000162044,9606.ENSP00000212015,9606.ENSP00000217244,9606.ENSP00000244020,9606.ENSP00000258080,9606.ENSP00000262375,9606.ENSP00000262506,9606.ENSP00000263774,9606.ENSP00000269305,9606.ENSP00000287936,9606.ENSP00000293362,9606.ENSP00000296543,9606.ENSP00000296930,9606.ENSP00000297185,9606.ENSP00000302830,9606.ENSP00000302967,9606.ENSP00000312999,9606.ENSP00000313420,9606.ENSP00000318480,…	TMEM161A,SIRT1,CSNK2A1,SRSF6,HTRA2,DNAJA3,CSNK2A2,NDUFS3,TP53,HMGCR,PSME3,NAA15,NPM1,HSPA9,MAEA,HDAC3,GNAI2,PRKDC,YME1L1,UBE2O,MRE11A,SMAD3,ARHGAP10,MTDH,BAG5,PTK2,DHRS2,RPS3A,GPX4,COPS5,DNMT1,UFL1,IRAK1,HSP90AB1,PTPN1,VDAC2,BAG6,ATAD3A,TXNDC5,DNAJA1,AK6,TAF9,HSPD1,SQSTM1,BIRC6,ARRB2,GPX1,ARRB1,RPL10,NDUFA13,USP47,PTRH2,NUP62,FKBP8	0.0014	0.0342	Negative regulation of programmed cell death
641	Process	GO:0009266	16	170	9606	9606.ENSP00000219548,9606.ENSP00000256383,9606.ENSP00000258080,9606.ENSP00000262375,9606.ENSP00000314030,9606.ENSP00000335153,9606.ENSP00000351777,9606.ENSP00000358997,9606.ENSP00000359799,9606.ENSP00000360609,9606.ENSP00000369127,9606.ENSP00000369424,9606.ENSP00000373620,9606.ENSP00000394869,9606.ENSP00000403701,9606.ENSP00000440045	STUB1,EIF2S1,HTRA2,DNAJA3,DNAJA2,HSP90AA1,VCP,IRAK1,DNAJB4,HSP90AB1,DNAJA1,RBBP7,HSPD1,EIF2B4,ARRB2,ATP2A2	0.0015	0.0353	Response to temperature stimulus
642	Process	GO:0006302	18	204	9606	9606.ENSP00000216122,9606.ENSP00000227524,9606.ENSP00000262878,9606.ENSP00000264156,9606.ENSP00000265433,9606.ENSP00000269305,9606.ENSP00000307288,9606.ENSP00000307491,9606.ENSP00000313140,9606.ENSP00000313420,9606.ENSP00000325863,9606.ENSP00000351777,9606.ENSP00000352257,9606.ENSP00000368100,9606.ENSP00000370745,9606.ENSP00000375978,9606.ENSP00000386541,9606.ENSP00000393139	MCM5,PRPF19,SAMHD1,MCM6,NBN,TP53,MCM7,WDR48,EXD2,PRKDC,MRE11A,VCP,XRCC6,RAD50,DDX1,XRCC5,PSMD14,CDC7	0.0015	0.0361	Double-strand break repair
643	Process	GO:0043489	8	52	9606	9606.ENSP00000290341,9606.ENSP00000313007,9606.ENSP00000313199,9606.ENSP00000346634,9606.ENSP00000356520,9606.ENSP00000358563,9606.ENSP00000358635,9606.ENSP00000387911	IGF2BP1,PABPC1,HNRNPD,THRAP3,DHX9,DKC1,SYNCRIP,PARN	0.0015	0.0364	RNA stabilization
644	Process	GO:0006631	24	311	9606	9606.ENSP00000205402,9606.ENSP00000215567,9606.ENSP00000221418,9606.ENSP00000261875,9606.ENSP00000263383,9606.ENSP00000264990,9606.ENSP00000265641,9606.ENSP00000265838,9606.ENSP00000267842,9606.ENSP00000278353,9606.ENSP00000290429,9606.ENSP00000300456,9606.ENSP00000325136,9606.ENSP00000345774,9606.ENSP00000346103,9606.ENSP00000350012,9606.ENSP00000355094,9606.ENSP00000355607,9606.ENSP00000359233,…	DLD,TECR,ECH1,PTPLAD1,ILVBL,ACAD11,CPT1A,ACAT1,SLC27A2,HSD17B12,MCAT,SLC27A4,HADHB,ALDH3A2,GPX4,ACSL3,QKI,GNPAT,ABCD3,PCCA,ECI2,HADHA,GPX1,HSD17B4	0.0016	0.0368	Fatty acid metabolic process
645	Process	GO:0031860	3	4	9606	9606.ENSP00000265433,9606.ENSP00000325863,9606.ENSP00000368100	NBN,MRE11A,RAD50	0.0016	0.0368	Telomeric 3 overhang formation
646	Process	GO:0061084	3	4	9606	9606.ENSP00000259467,9606.ENSP00000338814,9606.ENSP00000472998	PDCL,BAG5,SNRNP70	0.0016	0.0368	Negative regulation of protein refolding
647	Process	GO:0016042	23	294	9606	9606.ENSP00000221418,9606.ENSP00000263088,9606.ENSP00000263383,9606.ENSP00000264990,9606.ENSP00000265641,9606.ENSP00000265838,9606.ENSP00000267842,9606.ENSP00000280800,9606.ENSP00000290429,9606.ENSP00000300456,9606.ENSP00000325136,9606.ENSP00000342793,9606.ENSP00000345774,9606.ENSP00000359233,9606.ENSP00000365462,9606.ENSP00000365725,9606.ENSP00000369461,9606.ENSP00000370023,9606.ENSP00000405574,…	ECH1,PLD2,ILVBL,ACAD11,CPT1A,ACAT1,SLC27A2,PLBD2,MCAT,SLC27A4,HADHB,PLD1,ALDH3A2,ABCD3,PCCA,ABHD12,ECI2,HADHA,TBL1XR1,PNPLA6,HSD17B4,PAFAH1B2,PAFAH1B3	0.0017	0.0385	Lipid catabolic process
648	Process	GO:0043066	53	893	9606	9606.ENSP00000162044,9606.ENSP00000212015,9606.ENSP00000217244,9606.ENSP00000244020,9606.ENSP00000258080,9606.ENSP00000262375,9606.ENSP00000262506,9606.ENSP00000263774,9606.ENSP00000269305,9606.ENSP00000287936,9606.ENSP00000293362,9606.ENSP00000296543,9606.ENSP00000296930,9606.ENSP00000297185,9606.ENSP00000302830,9606.ENSP00000302967,9606.ENSP00000312999,9606.ENSP00000313420,9606.ENSP00000318480,…	TMEM161A,SIRT1,CSNK2A1,SRSF6,HTRA2,DNAJA3,CSNK2A2,NDUFS3,TP53,HMGCR,PSME3,NAA15,NPM1,HSPA9,MAEA,HDAC3,GNAI2,PRKDC,YME1L1,UBE2O,MRE11A,SMAD3,ARHGAP10,MTDH,BAG5,PTK2,DHRS2,RPS3A,COPS5,DNMT1,UFL1,IRAK1,HSP90AB1,PTPN1,VDAC2,BAG6,ATAD3A,TXNDC5,DNAJA1,AK6,TAF9,HSPD1,SQSTM1,BIRC6,ARRB2,GPX1,ARRB1,RPL10,NDUFA13,USP47,PTRH2,NUP62,FKBP8	0.0017	0.0385	Negative regulation of apoptotic process
649	Process	GO:0000165	27	370	9606	9606.ENSP00000011619,9606.ENSP00000216455,9606.ENSP00000223321,9606.ENSP00000261303,9606.ENSP00000261712,9606.ENSP00000261875,9606.ENSP00000262193,9606.ENSP00000264198,9606.ENSP00000270586,9606.ENSP00000286364,9606.ENSP00000290541,9606.ENSP00000293362,9606.ENSP00000309474,9606.ENSP00000341189,9606.ENSP00000346300,9606.ENSP00000348442,9606.ENSP00000355325,9606.ENSP00000357879,9606.ENSP00000358997,…	RANBP9,PSMA3,PSMA2,PSMC1,PSMD11,PTPLAD1,PSMB1,MUL1,PSMB6,RASA2,PSMB4,PSME3,PSMD1,PTK2,CRKL,PSMD12,PSMB5,PSMD4,IRAK1,PTPN1,SRPK1,GPS1,PSMD14,PSMC2,PSMD13,PSMC6,PSMC3	0.0018	0.041	MAPK cascade
650	Process	GO:0000727	4	11	9606	9606.ENSP00000216122,9606.ENSP00000264156,9606.ENSP00000307288,9606.ENSP00000393139	MCM5,MCM6,MCM7,CDC7	0.0018	0.0418	Double-strand break repair via break-induced replication
651	Process	GO:0006637	11	95	9606	9606.ENSP00000205402,9606.ENSP00000215567,9606.ENSP00000265838,9606.ENSP00000278353,9606.ENSP00000346874,9606.ENSP00000350012,9606.ENSP00000363614,9606.ENSP00000368605,9606.ENSP00000369134,9606.ENSP00000420914,9606.ENSP00000443551	DLD,TECR,ACAT1,HSD17B12,FAR1,ACSL3,HMGCL,ACOT9,PDHA1,HSD17B4,MVK	0.0018	0.0424	acyl-CoA metabolic process
652	Process	GO:0016239	9	67	9606	9606.ENSP00000212015,9606.ENSP00000216484,9606.ENSP00000262554,9606.ENSP00000340648,9606.ENSP00000347032,9606.ENSP00000365757,9606.ENSP00000435289,9606.ENSP00000470252,9606.ENSP00000482548	SIRT1,SPTLC2,SPTLC1,HUWE1,PIP4K2C,PIP4K2A,PAFAH1B2,SUPT5H,PIP4K2B	0.0019	0.0431	Positive regulation of macroautophagy
653	Process	GO:0071166	13	126	9606	9606.ENSP00000209873,9606.ENSP00000244020,9606.ENSP00000258962,9606.ENSP00000296930,9606.ENSP00000324122,9606.ENSP00000325905,9606.ENSP00000326261,9606.ENSP00000346694,9606.ENSP00000379182,9606.ENSP00000382779,9606.ENSP00000419004,9606.ENSP00000467466,9606.ENSP00000471191	AAAS,SRSF6,SRSF1,NPM1,PRPF31,SRSF7,SRRM1,HNRNPA2B1,RAE1,SEH1L,NMD3,RPS15,NUP62	0.0019	0.0439	Ribonucleoprotein complex localization
654	Process	GO:0039535	5	20	9606	9606.ENSP00000242351,9606.ENSP00000263202,9606.ENSP00000280377,9606.ENSP00000331487,9606.ENSP00000351416	ZC3HAV1,UFD1L,USP15,NPLOC4,ANKRD17	0.0019	0.0442	Regulation of RIG-I signaling pathway
655	Process	GO:0046112	5	20	9606	9606.ENSP00000216605,9606.ENSP00000232607,9606.ENSP00000371253,9606.ENSP00000419851,9606.ENSP00000478253	MTHFD1,UMPS,GART,GMPS,MTHFD1L	0.0019	0.0442	Nucleobase biosynthetic process
656	Process	GO:0006644	27	373	9606	9606.ENSP00000216484,9606.ENSP00000217244,9606.ENSP00000219789,9606.ENSP00000255882,9606.ENSP00000262506,9606.ENSP00000262554,9606.ENSP00000263088,9606.ENSP00000283415,9606.ENSP00000284061,9606.ENSP00000325136,9606.ENSP00000325958,9606.ENSP00000342793,9606.ENSP00000346103,9606.ENSP00000346874,9606.ENSP00000347032,9606.ENSP00000347581,9606.ENSP00000355607,9606.ENSP00000360154,9606.ENSP00000360644,…	SPTLC2,CSNK2A1,CDIPT,PI4KA,CSNK2A2,SPTLC1,PLD2,LPCAT1,DGKE,HADHB,PTPMT1,PLD1,GPX4,FAR1,PIP4K2C,AGK,GNPAT,OCRL,DPM1,CSNK2B,ABHD12,PIP4K2A,HADHA,SACM1L,PNPLA6,MVK,PIP4K2B	0.002	0.0447	Phospholipid metabolic process
657	Process	GO:0002832	11	96	9606	9606.ENSP00000262375,9606.ENSP00000262878,9606.ENSP00000263202,9606.ENSP00000264198,9606.ENSP00000331487,9606.ENSP00000352438,9606.ENSP00000365318,9606.ENSP00000379873,9606.ENSP00000399168,9606.ENSP00000403701,9606.ENSP00000470972	DNAJA3,SAMHD1,UFD1L,MUL1,NPLOC4,PCBP2,NFKBIL1,HLA-A,HLA-B,ARRB2,RPS19	0.002	0.0451	Negative regulation of response to biotic stimulus
658	Process	GO:2000144	7	42	9606	9606.ENSP00000269305,9606.ENSP00000359531,9606.ENSP00000391211,9606.ENSP00000399982,9606.ENSP00000401802,9606.ENSP00000435210,9606.ENSP00000481029	TP53,GTF2B,PSMC2,TAF6,PSMC6,BCLAF1,PSMC3	0.002	0.0456	Positive regulation of DNA-templated transcription, initiation
659	Process	GO:0000038	6	31	9606	9606.ENSP00000215567,9606.ENSP00000261875,9606.ENSP00000267842,9606.ENSP00000300456,9606.ENSP00000359233,9606.ENSP00000420914	TECR,PTPLAD1,SLC27A2,SLC27A4,ABCD3,HSD17B4	0.0022	0.0488	Very long-chain fatty acid metabolic process
660	Process	GO:0000278	43	695	9606	9606.ENSP00000209873,9606.ENSP00000216122,9606.ENSP00000238616,9606.ENSP00000256443,9606.ENSP00000257904,9606.ENSP00000264156,9606.ENSP00000265433,9606.ENSP00000268057,9606.ENSP00000269305,9606.ENSP00000280772,9606.ENSP00000289228,9606.ENSP00000290158,9606.ENSP00000307288,9606.ENSP00000311427,9606.ENSP00000313420,9606.ENSP00000317332,9606.ENSP00000324804,9606.ENSP00000325074,9606.ENSP00000325690,…	AAAS,MCM5,NEK9,CDK7,CDK4,MCM6,NBN,BBS4,TP53,ANK3,ACTR1B,KPNB1,MCM7,SNX33,PRKDC,SNX18,PPP2R1A,PPP2R2A,CARM1,MRE11A,HSP90AA1,DYNC1H1,VCP,BUB3,ACTR1A,CDC5L,CUL4A,CEP78,SNX9,DYNLL1,NDE1,AKAP8L,SEH1L,CUL4B,KIF2A,PPP1R12A,CDC7,IK,DCTN2,CDK5,CUL7,ORC4,NUP62	0.0022	0.0489	Mitotic cell cycle
661	Process	GO:0023051	168	3553	9606	9606.ENSP00000005260,9606.ENSP00000011619,9606.ENSP00000162044,9606.ENSP00000200457,9606.ENSP00000212015,9606.ENSP00000216455,9606.ENSP00000217244,9606.ENSP00000217964,9606.ENSP00000219548,9606.ENSP00000223321,9606.ENSP00000223528,9606.ENSP00000225792,9606.ENSP00000239940,9606.ENSP00000242351,9606.ENSP00000254190,9606.ENSP00000254770,9606.ENSP00000257904,9606.ENSP00000258080,9606.ENSP00000258098,…	BAIAP2L1,RANBP9,TMEM161A,TRIP6,SIRT1,PSMA3,CSNK2A1,TBL1X,STUB1,PSMA2,FKTN,DDX5,PFN2,ZC3HAV1,CHSY1,LANCL2,CDK4,HTRA2,RAB11FIP5,TTC5,PDCL,PSMC1,SNW1,PSMD11,PTPLAD1,SMAD2,PSMB1,DNAJA3,CSNK2A2,SAMHD1,UFD1L,PACSIN2,WDR11,NDUFS3,MUL1,NBN,CPT1A,GID8,IQGAP1,TP53,PSMB6,ARHGAP26,GLUD1,USP15,DGKE,RASA2,HMGCR,PSMB4,PSME3,HDAC3,TUB,LEMD3,PSMD1,PPP2R1B,GNAI2,RUVBL1,TRAF7,LLGL1,RHOT2,UBE2O,TRIM25,PPP2R1A,METAP2…	0.0022	0.0489	Regulation of signaling
662	Process	GO:0051301	33	493	9606	9606.ENSP00000231509,9606.ENSP00000238616,9606.ENSP00000256443,9606.ENSP00000257904,9606.ENSP00000268057,9606.ENSP00000273130,9606.ENSP00000280772,9606.ENSP00000281141,9606.ENSP00000302830,9606.ENSP00000311427,9606.ENSP00000312981,9606.ENSP00000312999,9606.ENSP00000316357,9606.ENSP00000317332,9606.ENSP00000318297,9606.ENSP00000319664,9606.ENSP00000348965,9606.ENSP00000357858,9606.ENSP00000359552,…	NR3C1,NEK9,CDK7,CDK4,BBS4,DYNC1LI1,ANK3,CDC123,MAEA,SNX33,USP39,GNAI2,USP9X,SNX18,RUVBL1,NUDC,DYNC1H1,BUB3,PKN2,RCC2,ERCC2,SNX9,LLGL2,RAE1,NDE1,SEH1L,KIF2A,CDC7,BIRC6,GNL3,CDK5,CUL7,TIMELESS	0.0022	0.0496	Cell division

## Sheet: GO-Cellular Component
	category	term	number_of_genes	number_of_genes_in_background	ncbiTaxonId	inputGenes	preferredNames	p_value	fdr	description
663	Component	GO:0005622	720	14276	9606	9606.ENSP00000005260,9606.ENSP00000006777,9606.ENSP00000011619,9606.ENSP00000012049,9606.ENSP00000081029,9606.ENSP00000168216,9606.ENSP00000177742,9606.ENSP00000184266,9606.ENSP00000196061,9606.ENSP00000200457,9606.ENSP00000205194,9606.ENSP00000205402,9606.ENSP00000209873,9606.ENSP00000212015,9606.ENSP00000215567,9606.ENSP00000215793,9606.ENSP00000215829,9606.ENSP00000216044,9606.ENSP00000216122,…	BAIAP2L1,RHBDD2,RANBP9,QPCTL,MRPS35,HSD17B10,MRPS34,NDUFB4,PLOD1,TRIP6,NAT14,DLD,AAAS,SIRT1,TECR,SF3A1,SNRPD3,GTPBP1,MCM5,EIF3D,PSMA3,SPTLC2,EIF5,MTHFD1,CSNK2A1,CDK5RAP1,TBL1X,PGRMC1,USP11,STUB1,CDIPT,EHD4,EIF3E,ECH1,CLASRP,PSMA2,FKTN,SEC61B,CCDC47,AKAP10,DDX5,LRRC59,PRPF19,SART3,SLC25A3,EXOC2,NR3C1,UMPS,MOGS,LEPRE1,FASTKD2,RPN2,NEK9,PFN2,BBS9,ZC3HAV1,SEC61A1,CHPF,SRSF6,SNRPC,SSR1,BBS2,MRPS7,VASP…	6.8e-62	1.16e-58	Intracellular
664	Component	GO:0032991	411	5073	9606	9606.ENSP00000006777,9606.ENSP00000011619,9606.ENSP00000081029,9606.ENSP00000168216,9606.ENSP00000177742,9606.ENSP00000184266,9606.ENSP00000196061,9606.ENSP00000205402,9606.ENSP00000209873,9606.ENSP00000212015,9606.ENSP00000215793,9606.ENSP00000215829,9606.ENSP00000216044,9606.ENSP00000216122,9606.ENSP00000216190,9606.ENSP00000216455,9606.ENSP00000216484,9606.ENSP00000217244,9606.ENSP00000217964,…	RHBDD2,RANBP9,MRPS35,HSD17B10,MRPS34,NDUFB4,PLOD1,DLD,AAAS,SIRT1,SF3A1,SNRPD3,GTPBP1,MCM5,EIF3D,PSMA3,SPTLC2,CSNK2A1,TBL1X,STUB1,EIF3E,PSMA2,SEC61B,AKAP10,DDX5,PRPF19,SART3,EXOC2,NR3C1,LEPRE1,RPN2,BBS9,SEC61A1,SNRPC,BBS2,MRPS7,CANX,EIF3K,SNAP23,FXR2,RPS16,EXOC4,PPFIA1,EIF2S1,CDK7,PRPF38A,NAT10,CDK4,HTRA2,CCT7,DYNC1LI2,MRPS9,SRSF1,MRPS18B,GTF2H4,LRPPRC,PSMC1,SNW1,SLC7A5,KPNA3,UTP6,PSMD11,PFDN1,AP4…	1.4e-60	1.19e-57	Protein-containing complex
665	Component	GO:1990904	147	677	9606	9606.ENSP00000081029,9606.ENSP00000168216,9606.ENSP00000177742,9606.ENSP00000215793,9606.ENSP00000215829,9606.ENSP00000216190,9606.ENSP00000220849,9606.ENSP00000225792,9606.ENSP00000227524,9606.ENSP00000244520,9606.ENSP00000245539,9606.ENSP00000248342,9606.ENSP00000250113,9606.ENSP00000251453,9606.ENSP00000256383,9606.ENSP00000257181,9606.ENSP00000257829,9606.ENSP00000258455,9606.ENSP00000258962,…	MRPS35,HSD17B10,MRPS34,SF3A1,SNRPD3,EIF3D,EIF3E,DDX5,PRPF19,SNRPC,MRPS7,EIF3K,FXR2,RPS16,EIF2S1,PRPF38A,NAT10,MRPS9,SRSF1,MRPS18B,LRPPRC,SNW1,UTP6,SNRNP40,NOP58,PRPF6,MFAP1,SRP14,IQGAP1,MRPS5,NHP2,VBP1,IGF2BP1,PWP2,NPM1,GCN1L1,RPS9,RPL13,WDR3,RPL15,SART1,DDX23,RPL4,USP39,PABPC1,HNRNPD,PRKDC,ABCF1,MRPS31,SNRNP200,NCL,RUVBL1,RPS15A,SF3B2,RPLP2,PRPF31,HNRNPM,SRRM1,EIF3C,MRPL12,SF3B1,DHX15,RPS7,RPL7,…	1.74e-60	1.19e-57	Ribonucleoprotein complex
666	Component	GO:0043227	674	12427	9606	9606.ENSP00000005260,9606.ENSP00000006777,9606.ENSP00000011619,9606.ENSP00000012049,9606.ENSP00000081029,9606.ENSP00000168216,9606.ENSP00000177742,9606.ENSP00000184266,9606.ENSP00000196061,9606.ENSP00000200457,9606.ENSP00000205194,9606.ENSP00000205402,9606.ENSP00000209873,9606.ENSP00000212015,9606.ENSP00000215567,9606.ENSP00000215793,9606.ENSP00000215829,9606.ENSP00000216122,9606.ENSP00000216455,…	BAIAP2L1,RHBDD2,RANBP9,QPCTL,MRPS35,HSD17B10,MRPS34,NDUFB4,PLOD1,TRIP6,NAT14,DLD,AAAS,SIRT1,TECR,SF3A1,SNRPD3,MCM5,PSMA3,SPTLC2,MTHFD1,CSNK2A1,CDK5RAP1,TBL1X,PGRMC1,USP11,STUB1,CDIPT,EHD4,EIF3E,ECH1,CLASRP,PSMA2,FKTN,SEC61B,CCDC47,AKAP10,DDX5,LRRC59,PRPF19,SART3,SLC25A3,NR3C1,UMPS,MOGS,LEPRE1,FASTKD2,RPN2,NEK9,PFN2,BBS9,ZC3HAV1,SEC61A1,CHPF,SRSF6,SNRPC,SSR1,BBS2,MRPS7,VASP,CANX,EIF3K,SNAP23,CLN6,…	5.45e-60	2.31e-57	Membrane-bounded organelle
667	Component	GO:0005737	642	11428	9606	9606.ENSP00000005260,9606.ENSP00000006777,9606.ENSP00000011619,9606.ENSP00000012049,9606.ENSP00000081029,9606.ENSP00000168216,9606.ENSP00000177742,9606.ENSP00000184266,9606.ENSP00000196061,9606.ENSP00000200457,9606.ENSP00000205402,9606.ENSP00000209873,9606.ENSP00000212015,9606.ENSP00000215567,9606.ENSP00000215829,9606.ENSP00000216044,9606.ENSP00000216122,9606.ENSP00000216190,9606.ENSP00000216455,…	BAIAP2L1,RHBDD2,RANBP9,QPCTL,MRPS35,HSD17B10,MRPS34,NDUFB4,PLOD1,TRIP6,DLD,AAAS,SIRT1,TECR,SNRPD3,GTPBP1,MCM5,EIF3D,PSMA3,SPTLC2,EIF5,MTHFD1,CSNK2A1,CDK5RAP1,PGRMC1,USP11,STUB1,CDIPT,EHD4,EIF3E,ECH1,PSMA2,FKTN,SEC61B,CCDC47,AKAP10,DDX5,LRRC59,PRPF19,SART3,SLC25A3,EXOC2,NR3C1,UMPS,MOGS,LEPRE1,FASTKD2,RPN2,NEK9,PFN2,BBS9,ZC3HAV1,SEC61A1,CHPF,SSR1,BBS2,MRPS7,VASP,CANX,EIF3K,AAMP,SNAP23,CLN6,FXR2,RPS…	1.99e-57	6.76e-55	Cytoplasm
668	Component	GO:0043231	616	10761	9606	9606.ENSP00000005260,9606.ENSP00000006777,9606.ENSP00000011619,9606.ENSP00000012049,9606.ENSP00000081029,9606.ENSP00000168216,9606.ENSP00000177742,9606.ENSP00000184266,9606.ENSP00000196061,9606.ENSP00000200457,9606.ENSP00000205194,9606.ENSP00000205402,9606.ENSP00000209873,9606.ENSP00000212015,9606.ENSP00000215567,9606.ENSP00000215793,9606.ENSP00000215829,9606.ENSP00000216122,9606.ENSP00000216455,…	BAIAP2L1,RHBDD2,RANBP9,QPCTL,MRPS35,HSD17B10,MRPS34,NDUFB4,PLOD1,TRIP6,NAT14,DLD,AAAS,SIRT1,TECR,SF3A1,SNRPD3,MCM5,PSMA3,MTHFD1,CSNK2A1,CDK5RAP1,TBL1X,PGRMC1,USP11,STUB1,CDIPT,EHD4,EIF3E,ECH1,CLASRP,PSMA2,FKTN,SEC61B,CCDC47,AKAP10,DDX5,LRRC59,PRPF19,SART3,SLC25A3,NR3C1,UMPS,MOGS,LEPRE1,FASTKD2,RPN2,NEK9,ZC3HAV1,SEC61A1,CHPF,SRSF6,SNRPC,SSR1,MRPS7,CANX,EIF3K,SNAP23,CLN6,FXR2,RPS16,PPIL4,CHSY1,DNAJ…	3.89e-54	1.1e-51	Intracellular membrane-bounded organelle
669	Component	GO:0043226	693	13515	9606	9606.ENSP00000005260,9606.ENSP00000006777,9606.ENSP00000011619,9606.ENSP00000012049,9606.ENSP00000081029,9606.ENSP00000168216,9606.ENSP00000177742,9606.ENSP00000184266,9606.ENSP00000196061,9606.ENSP00000200457,9606.ENSP00000205194,9606.ENSP00000205402,9606.ENSP00000209873,9606.ENSP00000212015,9606.ENSP00000215567,9606.ENSP00000215793,9606.ENSP00000215829,9606.ENSP00000216122,9606.ENSP00000216455,…	BAIAP2L1,RHBDD2,RANBP9,QPCTL,MRPS35,HSD17B10,MRPS34,NDUFB4,PLOD1,TRIP6,NAT14,DLD,AAAS,SIRT1,TECR,SF3A1,SNRPD3,MCM5,PSMA3,SPTLC2,MTHFD1,CSNK2A1,CDK5RAP1,TBL1X,PGRMC1,USP11,STUB1,CDIPT,EHD4,EIF3E,ECH1,CLASRP,PSMA2,FKTN,SEC61B,CCDC47,AKAP10,DDX5,LRRC59,PRPF19,SART3,SLC25A3,NR3C1,UMPS,MOGS,LEPRE1,FASTKD2,RPN2,NEK9,PFN2,BBS9,ZC3HAV1,SEC61A1,CHPF,SRSF6,SNRPC,SSR1,BBS2,MRPS7,VASP,CANX,EIF3K,AAMP,SNAP23,…	8.88e-54	2.15e-51	Organelle
670	Component	GO:0043229	666	12528	9606	9606.ENSP00000005260,9606.ENSP00000006777,9606.ENSP00000011619,9606.ENSP00000012049,9606.ENSP00000081029,9606.ENSP00000168216,9606.ENSP00000177742,9606.ENSP00000184266,9606.ENSP00000196061,9606.ENSP00000200457,9606.ENSP00000205194,9606.ENSP00000205402,9606.ENSP00000209873,9606.ENSP00000212015,9606.ENSP00000215567,9606.ENSP00000215793,9606.ENSP00000215829,9606.ENSP00000216122,9606.ENSP00000216455,…	BAIAP2L1,RHBDD2,RANBP9,QPCTL,MRPS35,HSD17B10,MRPS34,NDUFB4,PLOD1,TRIP6,NAT14,DLD,AAAS,SIRT1,TECR,SF3A1,SNRPD3,MCM5,PSMA3,MTHFD1,CSNK2A1,CDK5RAP1,TBL1X,PGRMC1,USP11,STUB1,CDIPT,EHD4,EIF3E,ECH1,CLASRP,PSMA2,FKTN,SEC61B,CCDC47,AKAP10,DDX5,LRRC59,PRPF19,SART3,SLC25A3,NR3C1,UMPS,MOGS,LEPRE1,FASTKD2,RPN2,NEK9,PFN2,BBS9,ZC3HAV1,SEC61A1,CHPF,SRSF6,SNRPC,SSR1,BBS2,MRPS7,VASP,CANX,EIF3K,AAMP,SNAP23,CLN6,FX…	7.27e-53	1.54e-50	Intracellular organelle
671	Component	GO:0005829	391	5193	9606	9606.ENSP00000005260,9606.ENSP00000011619,9606.ENSP00000200457,9606.ENSP00000209873,9606.ENSP00000212015,9606.ENSP00000215829,9606.ENSP00000216044,9606.ENSP00000216122,9606.ENSP00000216190,9606.ENSP00000216455,9606.ENSP00000216554,9606.ENSP00000216605,9606.ENSP00000217244,9606.ENSP00000217372,9606.ENSP00000218348,9606.ENSP00000219548,9606.ENSP00000220849,9606.ENSP00000221418,9606.ENSP00000223321,…	BAIAP2L1,RANBP9,TRIP6,AAAS,SIRT1,SNRPD3,GTPBP1,MCM5,EIF3D,PSMA3,EIF5,MTHFD1,CSNK2A1,CDK5RAP1,USP11,STUB1,EIF3E,ECH1,PSMA2,SEC61B,AKAP10,EXOC2,NR3C1,UMPS,NEK9,BBS9,ZC3HAV1,SEC61A1,CHPF,BBS2,VASP,EIF3K,AAMP,FXR2,RPS16,PPIL4,EXOC4,PPFIA1,DNAJB1,PTCD3,ILKAP,LANCL2,PI4KA,EIF2S1,AMPD2,CDK4,HTRA2,CCT7,DYNC1LI2,IGF2BP3,PDCL,PSMC1,SLC7A5,ARL1,KPNA3,PSMD11,SMAD2,PSMB1,DNAJA3,CSNK2A2,CCDC6,UFD1L,PACSIN2,WDR…	4.1e-48	7.74e-46	Cytosol
672	Component	GO:0070013	410	5857	9606	9606.ENSP00000005260,9606.ENSP00000006777,9606.ENSP00000081029,9606.ENSP00000168216,9606.ENSP00000177742,9606.ENSP00000205402,9606.ENSP00000209873,9606.ENSP00000212015,9606.ENSP00000215793,9606.ENSP00000215829,9606.ENSP00000216122,9606.ENSP00000216455,9606.ENSP00000217244,9606.ENSP00000217964,9606.ENSP00000218348,9606.ENSP00000219548,9606.ENSP00000220849,9606.ENSP00000221418,9606.ENSP00000221455,…	BAIAP2L1,RHBDD2,MRPS35,HSD17B10,MRPS34,DLD,AAAS,SIRT1,SF3A1,SNRPD3,MCM5,PSMA3,CSNK2A1,TBL1X,USP11,STUB1,EIF3E,ECH1,CLASRP,PSMA2,DDX5,LRRC59,PRPF19,SART3,NR3C1,LEPRE1,FASTKD2,CHPF,SRSF6,SNRPC,MRPS7,CANX,SNAP23,CLN6,RPS16,PPIL4,DNAJB1,PTCD3,ILKAP,LANCL2,CDK7,PRPF38A,NAT10,CDK4,HTRA2,MRPS9,TTC5,SRSF1,MRPS18B,GTF2H4,LRPPRC,PSMC1,SNW1,KPNA3,UTP6,PSMD11,AP4E1,FAF2,RBM25,SMAD2,PSMB1,DNAJA3,CSNK2A2,SAMHD…	1.91e-43	3.24e-41	Intracellular organelle lumen
673	Component	GO:0005654	305	3973	9606	9606.ENSP00000005260,9606.ENSP00000006777,9606.ENSP00000205402,9606.ENSP00000209873,9606.ENSP00000212015,9606.ENSP00000215793,9606.ENSP00000215829,9606.ENSP00000216122,9606.ENSP00000216455,9606.ENSP00000217244,9606.ENSP00000217964,9606.ENSP00000218348,9606.ENSP00000219548,9606.ENSP00000220849,9606.ENSP00000221455,9606.ENSP00000223321,9606.ENSP00000225792,9606.ENSP00000227524,9606.ENSP00000228284,…	BAIAP2L1,RHBDD2,DLD,AAAS,SIRT1,SF3A1,SNRPD3,MCM5,PSMA3,CSNK2A1,TBL1X,USP11,STUB1,EIF3E,CLASRP,PSMA2,DDX5,PRPF19,SART3,NR3C1,FASTKD2,SRSF6,SNRPC,SNAP23,RPS16,PPIL4,DNAJB1,PTCD3,ILKAP,LANCL2,CDK7,PRPF38A,NAT10,CDK4,TTC5,SRSF1,MRPS18B,GTF2H4,LRPPRC,PSMC1,SNW1,KPNA3,UTP6,PSMD11,RBM25,SMAD2,PSMB1,CSNK2A2,SAMHD1,UFD1L,PACSIN2,SNRNP40,NDUFS3,HAT1,MCM6,NOP58,COPS4,ADD1,NBN,GET4,GTF2H1,GID8,PRPF6,MFAP1,UQ…	1.29e-35	1.69e-33	Nucleoplasm
674	Component	GO:0005634	452	7390	9606	9606.ENSP00000005260,9606.ENSP00000006777,9606.ENSP00000011619,9606.ENSP00000184266,9606.ENSP00000200457,9606.ENSP00000205194,9606.ENSP00000205402,9606.ENSP00000209873,9606.ENSP00000212015,9606.ENSP00000215567,9606.ENSP00000215793,9606.ENSP00000215829,9606.ENSP00000216122,9606.ENSP00000216455,9606.ENSP00000217244,9606.ENSP00000217964,9606.ENSP00000218348,9606.ENSP00000219548,9606.ENSP00000220325,…	BAIAP2L1,RHBDD2,RANBP9,NDUFB4,TRIP6,NAT14,DLD,AAAS,SIRT1,TECR,SF3A1,SNRPD3,MCM5,PSMA3,CSNK2A1,TBL1X,USP11,STUB1,EHD4,EIF3E,CLASRP,PSMA2,FKTN,DDX5,LRRC59,PRPF19,SART3,NR3C1,UMPS,LEPRE1,FASTKD2,NEK9,ZC3HAV1,SRSF6,SNRPC,EIF3K,SNAP23,CLN6,FXR2,RPS16,PPIL4,DNAJB1,PTCD3,ILKAP,LANCL2,EIF2S1,CDK7,PRPF38A,NAT10,CDK4,HTRA2,MRPS9,IGF2BP3,TTC5,SRSF1,MRPS18B,GTF2H4,PREB,LRPPRC,PSMC1,SNW1,KPNA3,UTP6,PSMD11,PTP…	1.39e-34	1.69e-32	Nucleus
675	Component	GO:0031981	334	4733	9606	9606.ENSP00000005260,9606.ENSP00000006777,9606.ENSP00000205402,9606.ENSP00000209873,9606.ENSP00000212015,9606.ENSP00000215793,9606.ENSP00000215829,9606.ENSP00000216122,9606.ENSP00000216455,9606.ENSP00000217244,9606.ENSP00000217964,9606.ENSP00000218348,9606.ENSP00000219548,9606.ENSP00000220849,9606.ENSP00000221455,9606.ENSP00000223321,9606.ENSP00000225792,9606.ENSP00000227524,9606.ENSP00000228284,…	BAIAP2L1,RHBDD2,DLD,AAAS,SIRT1,SF3A1,SNRPD3,MCM5,PSMA3,CSNK2A1,TBL1X,USP11,STUB1,EIF3E,CLASRP,PSMA2,DDX5,PRPF19,SART3,NR3C1,FASTKD2,SRSF6,SNRPC,SNAP23,CLN6,RPS16,PPIL4,DNAJB1,PTCD3,ILKAP,LANCL2,CDK7,PRPF38A,NAT10,CDK4,MRPS9,TTC5,SRSF1,MRPS18B,GTF2H4,LRPPRC,PSMC1,SNW1,KPNA3,UTP6,PSMD11,RBM25,SMAD2,PSMB1,CSNK2A2,SAMHD1,UFD1L,DDX18,PACSIN2,SNRNP40,NDUFS3,HAT1,MCM6,AGPS,NOP58,COPS4,ADD1,SDHA,NBN,GET4…	6.84e-33	7.75e-31	Nuclear lumen
676	Component	GO:0005840	60	213	9606	9606.ENSP00000081029,9606.ENSP00000177742,9606.ENSP00000245539,9606.ENSP00000247461,9606.ENSP00000250113,9606.ENSP00000251453,9606.ENSP00000254630,9606.ENSP00000258455,9606.ENSP00000259873,9606.ENSP00000272418,9606.ENSP00000300648,9606.ENSP00000302896,9606.ENSP00000307889,9606.ENSP00000309334,9606.ENSP00000311430,9606.ENSP00000313603,9606.ENSP00000315397,9606.ENSP00000318646,9606.ENSP00000320184,…	MRPS35,MRPS34,MRPS7,CANX,FXR2,RPS16,PTCD3,MRPS9,MRPS18B,MRPS5,GCN1L1,RPS9,RPL13,RPL15,RPL4,ABCF1,MRPS31,RPS15A,MRPS23,RPLP2,MRPL12,RPS7,RPL7,RPS2,RPL3,RPLP1,RPS17,RPS3A,RPSA,RPL22,MRPL37,DHX9,DAP3,RPL5,RPL7A,RPS4X,RPL10A,RPL11,RPS6,RPL34,RPL14,RPS8,RPL9,RPL6,RPL10,RPS24,MRPS22,RPL35A,MRPS27,RPL26L1,RPS20,EIF3H,RPL18,RPLP0,RPL28,RPL36,RPL27,RPS15,RPS19,RPS10	1.06e-29	1.13e-27	Ribosome
677	Component	GO:1902494	143	1328	9606	9606.ENSP00000006777,9606.ENSP00000011619,9606.ENSP00000168216,9606.ENSP00000184266,9606.ENSP00000196061,9606.ENSP00000205402,9606.ENSP00000215793,9606.ENSP00000215829,9606.ENSP00000216044,9606.ENSP00000216455,9606.ENSP00000216484,9606.ENSP00000217244,9606.ENSP00000217964,9606.ENSP00000219548,9606.ENSP00000223321,9606.ENSP00000225792,9606.ENSP00000227524,9606.ENSP00000237530,9606.ENSP00000256443,…	RHBDD2,RANBP9,HSD17B10,NDUFB4,PLOD1,DLD,SF3A1,SNRPD3,GTPBP1,PSMA3,SPTLC2,CSNK2A1,TBL1X,STUB1,PSMA2,DDX5,PRPF19,RPN2,CDK7,CDK4,HTRA2,DYNC1LI2,SRSF1,GTF2H4,PSMC1,SNW1,PSMD11,PSMB1,SPTLC1,P4HA1,SNRNP40,NDUFS3,SDHA,GTF2H1,GID8,PRPF6,UQCRC2,GID4,AFG3L2,PSMB6,DYNC1LI1,NHP2,RMND5A,ERCC3,PSMB4,PSME3,RPN1,NAA15,MAEA,HDAC3,GNB2,PSMD1,SART1,FBXW8,DDX23,PPP2R1B,GNAI2,PABPC1,RANBP10,SNRNP200,CYC1,RUVBL1,SF3B2…	1.53e-27	1.53e-25	Catalytic complex
678	Component	GO:0044391	53	178	9606	9606.ENSP00000081029,9606.ENSP00000177742,9606.ENSP00000245539,9606.ENSP00000250113,9606.ENSP00000251453,9606.ENSP00000258455,9606.ENSP00000259873,9606.ENSP00000272418,9606.ENSP00000302896,9606.ENSP00000307889,9606.ENSP00000309334,9606.ENSP00000311430,9606.ENSP00000315397,9606.ENSP00000318646,9606.ENSP00000322419,9606.ENSP00000333837,9606.ENSP00000339095,9606.ENSP00000339795,9606.ENSP00000341885,…	MRPS35,MRPS34,MRPS7,FXR2,RPS16,MRPS9,MRPS18B,MRPS5,RPS9,RPL13,RPL15,RPL4,MRPS31,RPS15A,RPLP2,MRPL12,RPS7,RPL7,RPS2,RPL3,RPLP1,RPS17,RPS3A,RPSA,RPL22,MRPL37,DAP3,RPL5,RPL7A,RPS4X,RPL10A,RPL11,RPS6,RPL34,RPL14,RPS8,RPL9,RPL6,RPL10,RPS24,MRPS22,RPL35A,MRPS27,RPL26L1,RPS20,RPL18,RPLP0,RPL28,RPL36,RPL27,RPS15,RPS19,RPS10	2.58e-27	2.44e-25	Ribosomal subunit
679	Component	GO:0022626	41	97	9606	9606.ENSP00000250113,9606.ENSP00000251453,9606.ENSP00000302896,9606.ENSP00000307889,9606.ENSP00000309334,9606.ENSP00000311430,9606.ENSP00000318646,9606.ENSP00000322419,9606.ENSP00000339095,9606.ENSP00000339795,9606.ENSP00000341885,9606.ENSP00000346001,9606.ENSP00000346037,9606.ENSP00000346046,9606.ENSP00000346050,9606.ENSP00000346067,9606.ENSP00000346088,9606.ENSP00000359345,9606.ENSP00000361076,…	FXR2,RPS16,RPS9,RPL13,RPL15,RPL4,RPS15A,RPLP2,RPS7,RPL7,RPS2,RPL3,RPLP1,RPS17,RPS3A,RPSA,RPL22,RPL5,RPL7A,RPS4X,RPL10A,RPL11,RPS6,RPL34,RPL14,RPS8,RPL9,RPL6,RPL10,RPS24,RPL35A,RPL26L1,RPS20,RPL18,RPLP0,RPL28,RPL36,RPL27,RPS15,RPS19,RPS10	4.32e-26	3.87e-24	Cytosolic ribosome
680	Component	GO:0043232	314	4880	9606	9606.ENSP00000005260,9606.ENSP00000011619,9606.ENSP00000081029,9606.ENSP00000177742,9606.ENSP00000200457,9606.ENSP00000209873,9606.ENSP00000212015,9606.ENSP00000216122,9606.ENSP00000217244,9606.ENSP00000217964,9606.ENSP00000218348,9606.ENSP00000219548,9606.ENSP00000223321,9606.ENSP00000225792,9606.ENSP00000225972,9606.ENSP00000227524,9606.ENSP00000231509,9606.ENSP00000236980,9606.ENSP00000239940,…	BAIAP2L1,RANBP9,MRPS35,MRPS34,TRIP6,AAAS,SIRT1,MCM5,CSNK2A1,TBL1X,USP11,STUB1,PSMA2,DDX5,LRRC59,PRPF19,NR3C1,FASTKD2,PFN2,BBS9,BBS2,MRPS7,VASP,CANX,AAMP,CLN6,FXR2,RPS16,DNAJB1,PTCD3,LANCL2,EIF2S1,NAT10,CDK4,HTRA2,CCT7,RAB11FIP5,DYNC1LI2,MRPS9,MRPS18B,LRPPRC,UTP6,FAF2,SMAD2,DNAJA3,CSNK2A2,SAMHD1,CCDC6,DDX18,PACSIN2,WDR11,HAT1,MCM6,AGPS,NOP58,ADD2,BBS7,ADD1,SDHA,VDAC1,NBN,GET4,TMPO,MFAP1,BBS4,IQGAP…	2.02e-23	1.72e-21	Intracellular non-membrane-bounded organelle
681	Component	GO:0005681	46	192	9606	9606.ENSP00000215793,9606.ENSP00000215829,9606.ENSP00000225792,9606.ENSP00000227524,9606.ENSP00000244520,9606.ENSP00000257181,9606.ENSP00000258962,9606.ENSP00000261531,9606.ENSP00000263694,9606.ENSP00000266079,9606.ENSP00000267812,9606.ENSP00000310448,9606.ENSP00000310723,9606.ENSP00000312981,9606.ENSP00000313007,9606.ENSP00000317123,9606.ENSP00000318195,9606.ENSP00000318861,9606.ENSP00000324122,…	SF3A1,SNRPD3,DDX5,PRPF19,SNRPC,PRPF38A,SRSF1,SNW1,SNRNP40,PRPF6,MFAP1,SART1,DDX23,USP39,PABPC1,SNRNP200,NCL,SF3B2,PRPF31,HNRNPM,SRRM1,SF3B1,DHX15,HNRNPA1,SNRPD2,HNRNPA2B1,CGI-74,HNRNPA1L2,CTNNBL1,SYNCRIP,RBMX,CDC5L,AAR2,PRPF4,HNRNPR,DHX16,SMU1,TFIP11,EFTUD2,IK,HNRNPF,SNRPB,DDX41,LUC7L2,PRPF8,SNRNP70	1.41e-20	1.09e-18	Spliceosomal complex
682	Component	GO:0005739	141	1611	9606	9606.ENSP00000081029,9606.ENSP00000168216,9606.ENSP00000177742,9606.ENSP00000184266,9606.ENSP00000205402,9606.ENSP00000212015,9606.ENSP00000216605,9606.ENSP00000217372,9606.ENSP00000217971,9606.ENSP00000221418,9606.ENSP00000225737,9606.ENSP00000225972,9606.ENSP00000228318,9606.ENSP00000231509,9606.ENSP00000236980,9606.ENSP00000243776,9606.ENSP00000245539,9606.ENSP00000249647,9606.ENSP00000254630,…	MRPS35,HSD17B10,MRPS34,NDUFB4,DLD,SIRT1,MTHFD1,CDK5RAP1,PGRMC1,ECH1,AKAP10,LRRC59,SLC25A3,NR3C1,FASTKD2,CHPF,MRPS7,SNAP23,PTCD3,HTRA2,RAB11FIP5,MRPS9,MRPS18B,CCBL2,LRPPRC,DNAJA3,CHCHD3,MTPAP,P4HA1,NDUFS3,AGPS,MUL1,SDHA,ACAD11,VDAC1,CPT1A,ACAT1,UQCRC2,AFG3L2,TP53,MRPS5,GLUD1,USP15,TOMM70A,AIFM1,MCAT,FLAD1,CHCHD4,HSPA9,HSPA4,MTCH2,RNMTL1,CYB5B,SPNS1,ATAD3B,EXD2,MRPS31,CYC1,YME1L1,MRPS23,RHOT2,SLC25…	2.63e-19	1.94e-17	Mitochondrion
683	Component	GO:0016020	465	9072	9606	9606.ENSP00000005260,9606.ENSP00000006777,9606.ENSP00000011619,9606.ENSP00000012049,9606.ENSP00000081029,9606.ENSP00000162044,9606.ENSP00000168216,9606.ENSP00000177742,9606.ENSP00000184266,9606.ENSP00000196061,9606.ENSP00000200457,9606.ENSP00000205194,9606.ENSP00000209873,9606.ENSP00000212015,9606.ENSP00000215567,9606.ENSP00000216044,9606.ENSP00000216122,9606.ENSP00000216190,9606.ENSP00000216484,…	BAIAP2L1,RHBDD2,RANBP9,QPCTL,MRPS35,TMEM161A,HSD17B10,MRPS34,NDUFB4,PLOD1,TRIP6,NAT14,AAAS,SIRT1,TECR,GTPBP1,MCM5,EIF3D,SPTLC2,EIF5,MTHFD1,CSNK2A1,PGRMC1,CDIPT,EHD4,EIF3E,ECH1,FKTN,SEC61B,CCDC47,AKAP10,DDX5,LRRC59,PRPF19,SLC25A3,EXOC2,MOGS,LEPRE1,RPN2,BBS9,SEC61A1,CHPF,SSR1,BBS2,MRPS7,VASP,CANX,EIF3K,AAMP,SNAP23,CLN6,FXR2,RPS16,ESYT2,EXOC4,CHSY1,PTCD3,LANCL2,PI4KA,EIF2S1,PRPF38A,NAT10,CDK4,HTRA2,…	1.68e-17	1.19e-15	Membrane
684	Component	GO:0110165	737	17788	9606	9606.ENSP00000005260,9606.ENSP00000006777,9606.ENSP00000011619,9606.ENSP00000012049,9606.ENSP00000081029,9606.ENSP00000162044,9606.ENSP00000168216,9606.ENSP00000177742,9606.ENSP00000184266,9606.ENSP00000196061,9606.ENSP00000200457,9606.ENSP00000205194,9606.ENSP00000205402,9606.ENSP00000209873,9606.ENSP00000212015,9606.ENSP00000215567,9606.ENSP00000215793,9606.ENSP00000215829,9606.ENSP00000216044,…	BAIAP2L1,RHBDD2,RANBP9,QPCTL,MRPS35,TMEM161A,HSD17B10,MRPS34,NDUFB4,PLOD1,TRIP6,NAT14,DLD,AAAS,SIRT1,TECR,SF3A1,SNRPD3,GTPBP1,MCM5,EIF3D,PSMA3,SPTLC2,EIF5,MTHFD1,CSNK2A1,CDK5RAP1,TBL1X,PGRMC1,USP11,STUB1,CDIPT,EHD4,EIF3E,ECH1,CLASRP,PSMA2,FKTN,SEC61B,CCDC47,AKAP10,DDX5,LRRC59,PRPF19,SART3,SLC25A3,EXOC2,NR3C1,UMPS,MOGS,LEPRE1,FASTKD2,RPN2,NEK9,PFN2,BBS9,ZC3HAV1,SEC61A1,CHPF,SRSF6,SNRPC,SSR1,BBS2,M…	1.87e-17	1.27e-15	Cellular anatomical entity
685	Component	GO:0070062	161	2099	9606	9606.ENSP00000005260,9606.ENSP00000196061,9606.ENSP00000216455,9606.ENSP00000216605,9606.ENSP00000220325,9606.ENSP00000220849,9606.ENSP00000221418,9606.ENSP00000223321,9606.ENSP00000225792,9606.ENSP00000228318,9606.ENSP00000233616,9606.ENSP00000236040,9606.ENSP00000239940,9606.ENSP00000245932,9606.ENSP00000247461,9606.ENSP00000249647,9606.ENSP00000251453,9606.ENSP00000254322,9606.ENSP00000255882,…	BAIAP2L1,PLOD1,PSMA3,MTHFD1,EHD4,EIF3E,ECH1,PSMA2,DDX5,SLC25A3,MOGS,LEPRE1,PFN2,VASP,CANX,SNAP23,RPS16,DNAJB1,PI4KA,EIF2S1,CCT7,SLC7A5,PSMB1,CHCHD3,PACSIN2,VDAC1,ACAT1,SLC27A2,IQGAP1,PSMB6,CCT6A,CCT5,PLBD2,TOMM70A,CCT8,ACTR1B,KPNB1,PSMB4,AP2M1,CCT3,HSPA9,CCT2,PPIB,DIP2B,RPS9,HSPA4,PPIC,GNB2,PCBP1,DDX23,PPP2R1B,RPL4,GNAI2,PABPC1,DNAJA2,SSR4,SNX18,TCP1,NCL,RUVBL1,MPI,RPS15A,UGDH,RPLP2,TUFM,PPP2R1A,…	5.72e-17	3.74e-15	Extracellular exosome
686	Component	GO:0022625	25	56	9606	9606.ENSP00000250113,9606.ENSP00000307889,9606.ENSP00000309334,9606.ENSP00000311430,9606.ENSP00000322419,9606.ENSP00000339795,9606.ENSP00000346001,9606.ENSP00000346037,9606.ENSP00000346088,9606.ENSP00000359345,9606.ENSP00000361076,9606.ENSP00000363018,9606.ENSP00000363676,9606.ENSP00000378163,9606.ENSP00000379506,9606.ENSP00000400467,9606.ENSP00000403172,9606.ENSP00000413436,9606.ENSP00000419117,…	FXR2,RPL13,RPL15,RPL4,RPLP2,RPL7,RPL3,RPLP1,RPL22,RPL5,RPL7A,RPL10A,RPL11,RPL34,RPL14,RPL9,RPL6,RPL10,RPL35A,RPL26L1,RPL18,RPLP0,RPL28,RPL36,RPL27	7.4e-17	4.65e-15	Cytosolic large ribosomal subunit
687	Component	GO:0071013	29	87	9606	9606.ENSP00000215793,9606.ENSP00000215829,9606.ENSP00000225792,9606.ENSP00000227524,9606.ENSP00000258962,9606.ENSP00000261531,9606.ENSP00000263694,9606.ENSP00000266079,9606.ENSP00000310448,9606.ENSP00000310723,9606.ENSP00000313007,9606.ENSP00000317123,9606.ENSP00000318861,9606.ENSP00000325376,9606.ENSP00000326261,9606.ENSP00000335321,9606.ENSP00000341826,9606.ENSP00000342374,9606.ENSP00000346694,…	SF3A1,SNRPD3,DDX5,PRPF19,SRSF1,SNW1,SNRNP40,PRPF6,SART1,DDX23,PABPC1,SNRNP200,SF3B2,HNRNPM,SRRM1,SF3B1,HNRNPA1,SNRPD2,HNRNPA2B1,SYNCRIP,RBMX,CDC5L,HNRNPR,TFIP11,EFTUD2,HNRNPF,SNRPB,DDX41,PRPF8	1.39e-16	8.46e-15	Catalytic step 2 spliceosome
688	Component	GO:0015935	26	68	9606	9606.ENSP00000081029,9606.ENSP00000177742,9606.ENSP00000245539,9606.ENSP00000251453,9606.ENSP00000258455,9606.ENSP00000259873,9606.ENSP00000272418,9606.ENSP00000302896,9606.ENSP00000315397,9606.ENSP00000318646,9606.ENSP00000339095,9606.ENSP00000341885,9606.ENSP00000346046,9606.ENSP00000346050,9606.ENSP00000346067,9606.ENSP00000357320,9606.ENSP00000362744,9606.ENSP00000369757,9606.ENSP00000379888,…	MRPS35,MRPS34,MRPS7,RPS16,MRPS9,MRPS18B,MRPS5,RPS9,MRPS31,RPS15A,RPS7,RPS2,RPS17,RPS3A,RPSA,DAP3,RPS4X,RPS6,RPS8,RPS24,MRPS22,MRPS27,RPS20,RPS15,RPS19,RPS10	3.59e-16	1.97e-14	Small ribosomal subunit
689	Component	GO:0005730	92	924	9606	9606.ENSP00000212015,9606.ENSP00000225792,9606.ENSP00000249806,9606.ENSP00000254322,9606.ENSP00000257829,9606.ENSP00000257904,9606.ENSP00000258455,9606.ENSP00000261708,9606.ENSP00000263239,9606.ENSP00000264167,9606.ENSP00000264279,9606.ENSP00000264932,9606.ENSP00000265433,9606.ENSP00000265857,9606.ENSP00000269305,9606.ENSP00000274606,9606.ENSP00000291576,9606.ENSP00000296930,9606.ENSP00000297185,…	SIRT1,DDX5,CLN6,DNAJB1,NAT10,CDK4,MRPS9,UTP6,DDX18,AGPS,NOP58,SDHA,NBN,GET4,TP53,NHP2,PWP2,NPM1,HSPA9,RPS9,RPL13,WDR3,DDX23,RPL4,PRKDC,MRPS31,NCL,RCN2,HNRNPM,MINA,DHX15,MTDH,BRIX1,RPS7,RPL7,LYAR,RPL3,RPS3A,DDX21,NRDE2,LEPREL4,PTBP1,WDR55,XRCC6,GTPBP4,ILF2,EZR,DHX9,EIF3A,DKC1,RPL5,RPL7A,POLR1C,DDX50,RPL11,RCC2,POLR1E,DNAJC2,PDHA1,RPS6,NOP56,MYBBP1A,NOP2,XRCC5,DDX17,TULP3,TFIP11,KIF2A,PARN,PPP1R12A…	9.97e-16	5.3e-14	Nucleolus
690	Component	GO:0031967	106	1213	9606	9606.ENSP00000081029,9606.ENSP00000177742,9606.ENSP00000184266,9606.ENSP00000209873,9606.ENSP00000212015,9606.ENSP00000217971,9606.ENSP00000225972,9606.ENSP00000228318,9606.ENSP00000245539,9606.ENSP00000254630,9606.ENSP00000257181,9606.ENSP00000257904,9606.ENSP00000258080,9606.ENSP00000258098,9606.ENSP00000258455,9606.ENSP00000259873,9606.ENSP00000260665,9606.ENSP00000261667,9606.ENSP00000261875,…	MRPS35,MRPS34,NDUFB4,AAAS,SIRT1,PGRMC1,LRRC59,SLC25A3,MRPS7,PTCD3,PRPF38A,CDK4,HTRA2,RAB11FIP5,MRPS9,MRPS18B,LRPPRC,KPNA3,PTPLAD1,CHCHD3,NDUFS3,MUL1,SDHA,ACAD11,VDAC1,CPT1A,TMPO,UQCRC2,AFG3L2,TP53,MRPS5,TOMM70A,AIFM1,KPNB1,CHCHD4,HSPA9,MTCH2,TMEM43,WDR3,LEMD3,CYB5B,SPNS1,ATAD3B,EXD2,ABCF1,MRPS31,CYC1,YME1L1,MRPS23,RHOT2,SLC25A22,HADHB,PTPMT1,SMAD3,MRPL12,KPNA4,MTDH,DHRS2,DNAJB12,VAPA,GPX4,AGK,SFX…	1.74e-14	8.98e-13	Organelle envelope
691	Component	GO:0005684	27	94	9606	9606.ENSP00000215793,9606.ENSP00000215829,9606.ENSP00000227524,9606.ENSP00000244520,9606.ENSP00000257181,9606.ENSP00000261531,9606.ENSP00000263694,9606.ENSP00000266079,9606.ENSP00000267812,9606.ENSP00000310448,9606.ENSP00000317123,9606.ENSP00000318861,9606.ENSP00000324122,9606.ENSP00000335321,9606.ENSP00000342374,9606.ENSP00000347005,9606.ENSP00000360532,9606.ENSP00000363313,9606.ENSP00000365625,…	SF3A1,SNRPD3,PRPF19,SNRPC,PRPF38A,SNW1,SNRNP40,PRPF6,MFAP1,SART1,SNRNP200,SF3B2,PRPF31,SF3B1,SNRPD2,CGI-74,CDC5L,PRPF4,DHX16,SMU1,TFIP11,EFTUD2,IK,SNRPB,LUC7L2,PRPF8,SNRNP70	3.24e-14	1.57e-12	U2-type spliceosomal complex
692	Component	GO:0031090	222	3548	9606	9606.ENSP00000006777,9606.ENSP00000012049,9606.ENSP00000081029,9606.ENSP00000177742,9606.ENSP00000184266,9606.ENSP00000196061,9606.ENSP00000209873,9606.ENSP00000212015,9606.ENSP00000215567,9606.ENSP00000216484,9606.ENSP00000217971,9606.ENSP00000219789,9606.ENSP00000220325,9606.ENSP00000223528,9606.ENSP00000223641,9606.ENSP00000225726,9606.ENSP00000225972,9606.ENSP00000228318,9606.ENSP00000233616,…	RHBDD2,QPCTL,MRPS35,MRPS34,NDUFB4,PLOD1,AAAS,SIRT1,TECR,SPTLC2,PGRMC1,CDIPT,EHD4,FKTN,SEC61B,CCDC47,LRRC59,SLC25A3,MOGS,RPN2,BBS9,SEC61A1,CHPF,SSR1,BBS2,MRPS7,CANX,SNAP23,CLN6,ESYT2,CHSY1,PTCD3,PI4KA,PRPF38A,CDK4,HTRA2,RAB11FIP5,MRPS9,KDELR2,MRPS18B,PREB,LRPPRC,SLC7A5,ARL1,AP4E1,PTPLAD1,FAF2,SPTLC1,CHCHD3,PLD2,UFD1L,PACSIN2,ILVBL,WDR11,NDUFS3,AGPS,MUL1,BBS7,SDHA,ACAD11,SSR3,VDAC1,CPT1A,TMPO,SLC27…	4.55e-14	2.15e-12	Organelle membrane
693	Component	GO:0016604	79	789	9606	9606.ENSP00000212015,9606.ENSP00000215793,9606.ENSP00000215829,9606.ENSP00000220849,9606.ENSP00000227524,9606.ENSP00000228284,9606.ENSP00000231509,9606.ENSP00000244020,9606.ENSP00000244520,9606.ENSP00000258962,9606.ENSP00000259895,9606.ENSP00000261531,9606.ENSP00000261973,9606.ENSP00000263246,9606.ENSP00000263694,9606.ENSP00000263774,9606.ENSP00000264279,9606.ENSP00000264389,9606.ENSP00000264758,…	SIRT1,SF3A1,SNRPD3,EIF3E,PRPF19,SART3,NR3C1,SRSF6,SNRPC,SRSF1,GTF2H4,SNW1,RBM25,PACSIN2,SNRNP40,NDUFS3,NOP58,COPS4,ADD1,NBN,PRPF6,TP53,NHP2,TCERG1,PCBP1,SART1,CYC1,YME1L1,SF3B2,UBE2O,TRIM25,PRPF31,HNRNPM,MRE11A,SRSF7,SRRM1,SF3B1,DHX15,MTDH,USP7,FIBP,NRDE2,THRAP3,HNRNPA2B1,CGI-74,LAGE3,ARNT,DHX9,DKC1,GTF2B,PKN2,CDC5L,SRPK1,PRPF4,CKAP4,ARIH1,AK6,TAF9,DDX1,SQSTM1,MLLT4,DDX17,SMU1,AKAP8L,TFIP11,KIF2A…	9.91e-14	4.55e-12	Nuclear body
694	Component	GO:0005759	58	479	9606	9606.ENSP00000081029,9606.ENSP00000168216,9606.ENSP00000177742,9606.ENSP00000205402,9606.ENSP00000225972,9606.ENSP00000231509,9606.ENSP00000236980,9606.ENSP00000243776,9606.ENSP00000245539,9606.ENSP00000258455,9606.ENSP00000259873,9606.ENSP00000260665,9606.ENSP00000262375,9606.ENSP00000263774,9606.ENSP00000265333,9606.ENSP00000265838,9606.ENSP00000268379,9606.ENSP00000269305,9606.ENSP00000272418,…	MRPS35,HSD17B10,MRPS34,DLD,LRRC59,NR3C1,FASTKD2,CHPF,MRPS7,MRPS9,MRPS18B,LRPPRC,DNAJA3,NDUFS3,VDAC1,ACAT1,UQCRC2,TP53,MRPS5,GLUD1,MCAT,FLAD1,HSPA9,RNMTL1,EXD2,MRPS31,TUFM,HADHB,MRPL12,DHRS2,LONP1,MRPL37,IBA57,DAP3,TARS2,PTPN1,VDAC2,NFS1,HMGCL,PCCA,ATAD3A,ACOT9,PDHA1,HADHA,FECH,HSPD1,BDH1,MTHFD2,METTL15,NDUFS1,EARS2,DHX30,GPX1,MRPS22,SSBP1,MRPS27,SARS2,MTHFD1L	2.19e-13	9.77e-12	Mitochondrial matrix
695	Component	GO:0015934	27	113	9606	9606.ENSP00000250113,9606.ENSP00000307889,9606.ENSP00000309334,9606.ENSP00000311430,9606.ENSP00000322419,9606.ENSP00000333837,9606.ENSP00000339795,9606.ENSP00000346001,9606.ENSP00000346037,9606.ENSP00000346088,9606.ENSP00000354086,9606.ENSP00000359345,9606.ENSP00000361076,9606.ENSP00000363018,9606.ENSP00000363676,9606.ENSP00000378163,9606.ENSP00000379506,9606.ENSP00000400467,9606.ENSP00000403172,…	FXR2,RPL13,RPL15,RPL4,RPLP2,MRPL12,RPL7,RPL3,RPLP1,RPL22,MRPL37,RPL5,RPL7A,RPL10A,RPL11,RPL34,RPL14,RPL9,RPL6,RPL10,RPL35A,RPL26L1,RPL18,RPLP0,RPL28,RPL36,RPL27	1.35e-12	5.9e-11	Large ribosomal subunit
696	Component	GO:0097525	20	56	9606	9606.ENSP00000215793,9606.ENSP00000215829,9606.ENSP00000244520,9606.ENSP00000263694,9606.ENSP00000266079,9606.ENSP00000310448,9606.ENSP00000310723,9606.ENSP00000312981,9606.ENSP00000317123,9606.ENSP00000318861,9606.ENSP00000324122,9606.ENSP00000335321,9606.ENSP00000342374,9606.ENSP00000347005,9606.ENSP00000363313,9606.ENSP00000392094,9606.ENSP00000412566,9606.ENSP00000440222,9606.ENSP00000460348,…	SF3A1,SNRPD3,SNRPC,SNRNP40,PRPF6,SART1,DDX23,USP39,SNRNP200,SF3B2,PRPF31,SF3B1,SNRPD2,CGI-74,PRPF4,EFTUD2,SNRPB,LUC7L2,PRPF8,SNRNP70	2.62e-12	1.11e-10	Spliceosomal snRNP complex
697	Component	GO:1905368	24	92	9606	9606.ENSP00000216455,9606.ENSP00000223321,9606.ENSP00000258080,9606.ENSP00000261303,9606.ENSP00000261712,9606.ENSP00000262193,9606.ENSP00000269143,9606.ENSP00000270586,9606.ENSP00000290541,9606.ENSP00000293362,9606.ENSP00000309474,9606.ENSP00000348442,9606.ENSP00000350708,9606.ENSP00000351777,9606.ENSP00000355325,9606.ENSP00000357879,9606.ENSP00000370193,9606.ENSP00000370201,9606.ENSP00000386541,…	PSMA3,PSMA2,HTRA2,PSMC1,PSMD11,PSMB1,AFG3L2,PSMB6,PSMB4,PSME3,PSMD1,PSMD12,RAD23B,VCP,PSMB5,PSMD4,AK6,TAF9,PSMD14,PSMC2,PSMD13,TAF6,PSMC6,PSMC3	4.94e-12	2.05e-10	Peptidase complex
698	Component	GO:0031982	229	3879	9606	9606.ENSP00000005260,9606.ENSP00000196061,9606.ENSP00000205402,9606.ENSP00000216455,9606.ENSP00000216605,9606.ENSP00000217971,9606.ENSP00000220325,9606.ENSP00000220849,9606.ENSP00000221418,9606.ENSP00000223321,9606.ENSP00000225792,9606.ENSP00000228318,9606.ENSP00000233616,9606.ENSP00000236040,9606.ENSP00000239940,9606.ENSP00000245932,9606.ENSP00000247461,9606.ENSP00000249647,9606.ENSP00000249806,…	BAIAP2L1,PLOD1,DLD,PSMA3,MTHFD1,PGRMC1,EHD4,EIF3E,ECH1,PSMA2,DDX5,SLC25A3,MOGS,LEPRE1,PFN2,VASP,CANX,SNAP23,CLN6,RPS16,DNAJB1,PI4KA,EIF2S1,CCT7,RAB11FIP5,DYNC1LI2,KDELR2,SLC7A5,PSMD11,AP4E1,FAF2,PSMB1,CSNK2A2,CHCHD3,PACSIN2,WDR11,COPS4,ADD2,VDAC1,ACAT1,SLC27A2,SRP14,IQGAP1,PSMB6,DYNC1LI1,CCT6A,CCT5,PLBD2,LPCAT1,TOMM70A,CCT8,ACTR1B,KPNB1,PSMB4,AP2M1,STK11IP,CCT3,RPN1,HSPA9,CCT2,TMX3,PPIB,DIP2B,RPS…	5.27e-12	2.13e-10	Vesicle
699	Component	GO:0031966	70	722	9606	9606.ENSP00000081029,9606.ENSP00000177742,9606.ENSP00000184266,9606.ENSP00000217971,9606.ENSP00000228318,9606.ENSP00000245539,9606.ENSP00000254630,9606.ENSP00000258080,9606.ENSP00000258098,9606.ENSP00000258455,9606.ENSP00000259873,9606.ENSP00000262570,9606.ENSP00000263774,9606.ENSP00000264198,9606.ENSP00000264932,9606.ENSP00000264990,9606.ENSP00000265333,9606.ENSP00000265641,9606.ENSP00000268379,…	MRPS35,MRPS34,NDUFB4,PGRMC1,SLC25A3,MRPS7,PTCD3,HTRA2,RAB11FIP5,MRPS9,MRPS18B,CHCHD3,NDUFS3,MUL1,SDHA,ACAD11,VDAC1,CPT1A,UQCRC2,AFG3L2,MRPS5,TOMM70A,AIFM1,HSPA9,MTCH2,CYB5B,SPNS1,ATAD3B,EXD2,MRPS31,CYC1,YME1L1,MRPS23,RHOT2,SLC25A22,HADHB,PTPMT1,MRPL12,AGK,SFXN4,STOML2,ACSL3,RHOT1,MRPL37,TOMM20,GNPAT,DAP3,ALDH18A1,OMA1,PTPN1,VDAC2,DNAJC11,ATAD3A,HADHA,SLC25A6,MICU2,FECH,HSPD1,BDH1,CNP,IMMT,LETMD1,…	1.1e-11	4.34e-10	Mitochondrial membrane
700	Component	GO:0005925	49	405	9606	9606.ENSP00000200457,9606.ENSP00000245932,9606.ENSP00000249647,9606.ENSP00000251453,9606.ENSP00000253925,9606.ENSP00000255882,9606.ENSP00000261875,9606.ENSP00000263246,9606.ENSP00000264758,9606.ENSP00000268182,9606.ENSP00000274498,9606.ENSP00000296930,9606.ENSP00000297185,9606.ENSP00000300026,9606.ENSP00000302896,9606.ENSP00000305260,9606.ENSP00000311430,9606.ENSP00000313007,9606.ENSP00000322419,…	TRIP6,VASP,SNAP23,RPS16,PPFIA1,PI4KA,PTPLAD1,PACSIN2,ADD1,IQGAP1,ARHGAP26,NPM1,HSPA9,PPIB,RPS9,GNB2,RPL4,PABPC1,RPLP2,P4HB,RPS7,RPL7,PTK2,RPS2,RPL3,RPLP1,RPS17,RPS3A,RPL22,PDLIM7,PCBP2,MSN,EZR,CNN3,RPL5,RPL7A,RPS4X,RPL10A,RPS8,RDX,PPP1R12A,RPL9,RPL6,RPL18,RPLP0,RPL27,RPS15,RPS19,RPS10	1.75e-11	6.61e-10	Focal adhesion
701	Component	GO:0120114	21	73	9606	9606.ENSP00000215793,9606.ENSP00000215829,9606.ENSP00000244520,9606.ENSP00000263694,9606.ENSP00000266079,9606.ENSP00000310448,9606.ENSP00000310723,9606.ENSP00000312981,9606.ENSP00000317123,9606.ENSP00000318861,9606.ENSP00000324122,9606.ENSP00000335321,9606.ENSP00000342374,9606.ENSP00000347005,9606.ENSP00000363313,9606.ENSP00000392094,9606.ENSP00000412566,9606.ENSP00000433919,9606.ENSP00000440222,…	SF3A1,SNRPD3,SNRPC,SNRNP40,PRPF6,SART1,DDX23,USP39,SNRNP200,SF3B2,PRPF31,SF3B1,SNRPD2,CGI-74,PRPF4,EFTUD2,SNRPB,CLNS1A,LUC7L2,PRPF8,SNRNP70	2.27e-11	8.38e-10	Sm-like protein family complex
702	Component	GO:0071005	18	50	9606	9606.ENSP00000215793,9606.ENSP00000215829,9606.ENSP00000257181,9606.ENSP00000266079,9606.ENSP00000267812,9606.ENSP00000310448,9606.ENSP00000317123,9606.ENSP00000318861,9606.ENSP00000324122,9606.ENSP00000335321,9606.ENSP00000342374,9606.ENSP00000363313,9606.ENSP00000365625,9606.ENSP00000380336,9606.ENSP00000392094,9606.ENSP00000396301,9606.ENSP00000412566,9606.ENSP00000460348	SF3A1,SNRPD3,PRPF38A,PRPF6,MFAP1,SART1,SNRNP200,SF3B2,PRPF31,SF3B1,SNRPD2,PRPF4,DHX16,SMU1,EFTUD2,IK,SNRPB,PRPF8	2.92e-11	1.06e-09	U2-type precatalytic spliceosome
703	Component	GO:1905369	20	68	9606	9606.ENSP00000216455,9606.ENSP00000223321,9606.ENSP00000258080,9606.ENSP00000261303,9606.ENSP00000261712,9606.ENSP00000262193,9606.ENSP00000270586,9606.ENSP00000290541,9606.ENSP00000293362,9606.ENSP00000309474,9606.ENSP00000348442,9606.ENSP00000350708,9606.ENSP00000351777,9606.ENSP00000355325,9606.ENSP00000357879,9606.ENSP00000386541,9606.ENSP00000391211,9606.ENSP00000396937,9606.ENSP00000401802,…	PSMA3,PSMA2,HTRA2,PSMC1,PSMD11,PSMB1,PSMB6,PSMB4,PSME3,PSMD1,PSMD12,RAD23B,VCP,PSMB5,PSMD4,PSMD14,PSMC2,PSMD13,PSMC6,PSMC3	4.87e-11	1.65e-09	Endopeptidase complex
704	Component	GO:0005740	71	766	9606	9606.ENSP00000081029,9606.ENSP00000177742,9606.ENSP00000184266,9606.ENSP00000217971,9606.ENSP00000228318,9606.ENSP00000245539,9606.ENSP00000254630,9606.ENSP00000258080,9606.ENSP00000258098,9606.ENSP00000258455,9606.ENSP00000259873,9606.ENSP00000262570,9606.ENSP00000263774,9606.ENSP00000264198,9606.ENSP00000264932,9606.ENSP00000264990,9606.ENSP00000265333,9606.ENSP00000265641,9606.ENSP00000268379,…	MRPS35,MRPS34,NDUFB4,PGRMC1,SLC25A3,MRPS7,PTCD3,HTRA2,RAB11FIP5,MRPS9,MRPS18B,CHCHD3,NDUFS3,MUL1,SDHA,ACAD11,VDAC1,CPT1A,UQCRC2,AFG3L2,MRPS5,TOMM70A,AIFM1,CHCHD4,HSPA9,MTCH2,CYB5B,SPNS1,ATAD3B,EXD2,MRPS31,CYC1,YME1L1,MRPS23,RHOT2,SLC25A22,HADHB,PTPMT1,MRPL12,AGK,SFXN4,STOML2,ACSL3,RHOT1,MRPL37,TOMM20,GNPAT,DAP3,ALDH18A1,OMA1,PTPN1,VDAC2,DNAJC11,ATAD3A,HADHA,SLC25A6,MICU2,FECH,HSPD1,BDH1,CNP,IMMT,…	5.08e-11	1.69e-09	Mitochondrial envelope
705	Component	GO:0022627	16	39	9606	9606.ENSP00000251453,9606.ENSP00000302896,9606.ENSP00000318646,9606.ENSP00000339095,9606.ENSP00000341885,9606.ENSP00000346046,9606.ENSP00000346050,9606.ENSP00000346067,9606.ENSP00000362744,9606.ENSP00000369757,9606.ENSP00000379888,9606.ENSP00000414321,9606.ENSP00000429374,9606.ENSP00000467466,9606.ENSP00000470972,9606.ENSP00000481646	RPS16,RPS9,RPS15A,RPS7,RPS2,RPS17,RPS3A,RPSA,RPS4X,RPS6,RPS8,RPS24,RPS20,RPS15,RPS19,RPS10	7.72e-11	2.52e-09	Cytosolic small ribosomal subunit
706	Component	GO:0000502	19	62	9606	9606.ENSP00000216455,9606.ENSP00000223321,9606.ENSP00000261303,9606.ENSP00000261712,9606.ENSP00000262193,9606.ENSP00000270586,9606.ENSP00000290541,9606.ENSP00000293362,9606.ENSP00000309474,9606.ENSP00000348442,9606.ENSP00000350708,9606.ENSP00000351777,9606.ENSP00000355325,9606.ENSP00000357879,9606.ENSP00000386541,9606.ENSP00000391211,9606.ENSP00000396937,9606.ENSP00000401802,9606.ENSP00000481029	PSMA3,PSMA2,PSMC1,PSMD11,PSMB1,PSMB6,PSMB4,PSME3,PSMD1,PSMD12,RAD23B,VCP,PSMB5,PSMD4,PSMD14,PSMC2,PSMD13,PSMC6,PSMC3	8.24e-11	2.64e-09	Proteasome complex
707	Component	GO:0016607	47	399	9606	9606.ENSP00000215793,9606.ENSP00000227524,9606.ENSP00000228284,9606.ENSP00000231509,9606.ENSP00000244020,9606.ENSP00000258962,9606.ENSP00000259895,9606.ENSP00000261531,9606.ENSP00000261973,9606.ENSP00000263246,9606.ENSP00000263694,9606.ENSP00000264389,9606.ENSP00000266079,9606.ENSP00000296702,9606.ENSP00000305556,9606.ENSP00000310448,9606.ENSP00000318861,9606.ENSP00000324122,9606.ENSP00000325905,…	SF3A1,PRPF19,SART3,NR3C1,SRSF6,SRSF1,GTF2H4,SNW1,RBM25,PACSIN2,SNRNP40,COPS4,PRPF6,TCERG1,PCBP1,SART1,SF3B2,PRPF31,SRSF7,SRRM1,SF3B1,DHX15,FIBP,NRDE2,THRAP3,CGI-74,CDC5L,SRPK1,PRPF4,CKAP4,AK6,TAF9,MLLT4,DDX17,SMU1,AKAP8L,TFIP11,PARN,EFTUD2,IK,UNC45A,BCLAF1,LUC7L2,TIMM50,PRPF8,SNRNP70,RSRC1	1.04e-10	3.27e-09	Nuclear speck
708	Component	GO:0019866	56	541	9606	9606.ENSP00000081029,9606.ENSP00000177742,9606.ENSP00000184266,9606.ENSP00000212015,9606.ENSP00000228318,9606.ENSP00000245539,9606.ENSP00000254630,9606.ENSP00000258455,9606.ENSP00000259873,9606.ENSP00000260665,9606.ENSP00000262570,9606.ENSP00000263774,9606.ENSP00000264932,9606.ENSP00000264990,9606.ENSP00000266732,9606.ENSP00000268379,9606.ENSP00000269143,9606.ENSP00000272418,9606.ENSP00000287295,…	MRPS35,MRPS34,NDUFB4,SIRT1,SLC25A3,MRPS7,PTCD3,MRPS9,MRPS18B,LRPPRC,CHCHD3,NDUFS3,SDHA,ACAD11,TMPO,UQCRC2,AFG3L2,MRPS5,AIFM1,MTCH2,TMEM43,LEMD3,SPNS1,ATAD3B,MRPS31,CYC1,YME1L1,MRPS23,SLC25A22,HADHB,PTPMT1,SMAD3,MRPL12,AGK,SFXN4,STOML2,MRPL37,MATR3,DAP3,ALDH18A1,OMA1,PTPN1,ATAD3A,HADHA,SLC25A6,MICU2,FECH,HSPD1,BDH1,CNP,IMMT,NDUFS1,MRPS22,NDUFA13,MRPS27,TIMM50	1.54e-10	4.76e-09	Organelle inner membrane
709	Component	GO:0101031	13	24	9606	9606.ENSP00000219548,9606.ENSP00000258091,9606.ENSP00000275603,9606.ENSP00000280326,9606.ENSP00000286788,9606.ENSP00000295688,9606.ENSP00000299300,9606.ENSP00000317334,9606.ENSP00000327191,9606.ENSP00000351646,9606.ENSP00000359727,9606.ENSP00000360609,9606.ENSP00000377958	STUB1,CCT7,CCT6A,CCT5,CCT8,CCT3,CCT2,TCP1,CCT6B,STIP1,BAG2,HSP90AB1,CCT4	3.3e-10	1e-08	Chaperone complex
710	Component	GO:0005852	11	15	9606	9606.ENSP00000216190,9606.ENSP00000220849,9606.ENSP00000248342,9606.ENSP00000332604,9606.ENSP00000350512,9606.ENSP00000354125,9606.ENSP00000358140,9606.ENSP00000429931,9606.ENSP00000431800,9606.ENSP00000436049,9606.ENSP00000485663	EIF3D,EIF3E,EIF3K,EIF3C,COPS5,EIF3B,EIF3A,EIF3H,EIF3F,EIF3M,EIF3L	7.41e-10	2.21e-08	Eukaryotic translation initiation factor 3 complex
711	Component	GO:0033290	11	15	9606	9606.ENSP00000216190,9606.ENSP00000220849,9606.ENSP00000248342,9606.ENSP00000256383,9606.ENSP00000332604,9606.ENSP00000354125,9606.ENSP00000358140,9606.ENSP00000429931,9606.ENSP00000431800,9606.ENSP00000436049,9606.ENSP00000485663	EIF3D,EIF3E,EIF3K,EIF2S1,EIF3C,EIF3B,EIF3A,EIF3H,EIF3F,EIF3M,EIF3L	7.41e-10	2.21e-08	Eukaryotic 48S preinitiation complex
712	Component	GO:0005743	49	480	9606	9606.ENSP00000081029,9606.ENSP00000177742,9606.ENSP00000184266,9606.ENSP00000228318,9606.ENSP00000245539,9606.ENSP00000254630,9606.ENSP00000258455,9606.ENSP00000259873,9606.ENSP00000262570,9606.ENSP00000263774,9606.ENSP00000264932,9606.ENSP00000264990,9606.ENSP00000268379,9606.ENSP00000269143,9606.ENSP00000272418,9606.ENSP00000287295,9606.ENSP00000303222,9606.ENSP00000309945,9606.ENSP00000311766,…	MRPS35,MRPS34,NDUFB4,SLC25A3,MRPS7,PTCD3,MRPS9,MRPS18B,CHCHD3,NDUFS3,SDHA,ACAD11,UQCRC2,AFG3L2,MRPS5,AIFM1,MTCH2,SPNS1,ATAD3B,MRPS31,CYC1,YME1L1,MRPS23,SLC25A22,HADHB,PTPMT1,MRPL12,AGK,SFXN4,STOML2,MRPL37,DAP3,ALDH18A1,OMA1,PTPN1,ATAD3A,HADHA,SLC25A6,MICU2,FECH,HSPD1,BDH1,CNP,IMMT,NDUFS1,MRPS22,NDUFA13,MRPS27,TIMM50	3.4e-09	9.64e-08	Mitochondrial inner membrane
713	Component	GO:0098798	34	262	9606	9606.ENSP00000081029,9606.ENSP00000168216,9606.ENSP00000177742,9606.ENSP00000184266,9606.ENSP00000245539,9606.ENSP00000258455,9606.ENSP00000259873,9606.ENSP00000262570,9606.ENSP00000263774,9606.ENSP00000264932,9606.ENSP00000265333,9606.ENSP00000268379,9606.ENSP00000269143,9606.ENSP00000272418,9606.ENSP00000284320,9606.ENSP00000297185,9606.ENSP00000315397,9606.ENSP00000317159,9606.ENSP00000333837,…	MRPS35,HSD17B10,MRPS34,NDUFB4,MRPS7,MRPS9,MRPS18B,CHCHD3,NDUFS3,SDHA,VDAC1,UQCRC2,AFG3L2,MRPS5,TOMM70A,HSPA9,MRPS31,CYC1,MRPL12,AGK,MRPL37,TOMM20,DAP3,DNAJC11,PDHA1,HADHA,SLC25A6,MICU2,IMMT,NDUFS1,MRPS22,NDUFA13,MRPS27,TIMM50	4.72e-09	1.32e-07	Mitochondrial protein complex
714	Component	GO:1904813	23	125	9606	9606.ENSP00000223321,9606.ENSP00000261712,9606.ENSP00000262193,9606.ENSP00000267884,9606.ENSP00000286788,9606.ENSP00000289228,9606.ENSP00000290158,9606.ENSP00000335153,9606.ENSP00000340648,9606.ENSP00000340736,9606.ENSP00000348442,9606.ENSP00000351777,9606.ENSP00000352257,9606.ENSP00000355011,9606.ENSP00000360609,9606.ENSP00000365042,9606.ENSP00000368835,9606.ENSP00000386541,9606.ENSP00000391211,…	PSMA2,PSMD11,PSMB1,SRP14,CCT8,ACTR1B,KPNB1,HSP90AA1,HUWE1,GYG1,PSMD12,VCP,XRCC6,ILF2,HSP90AB1,CSNK2B,YPEL5,PSMD14,PSMC2,PSMD13,GPI,PAFAH1B2,PSMC3	5.24e-09	1.44e-07	ficolin-1-rich granule lumen
715	Component	GO:0005832	9	10	9606	9606.ENSP00000258091,9606.ENSP00000275603,9606.ENSP00000280326,9606.ENSP00000286788,9606.ENSP00000295688,9606.ENSP00000299300,9606.ENSP00000317334,9606.ENSP00000327191,9606.ENSP00000377958	CCT7,CCT6A,CCT5,CCT8,CCT3,CCT2,TCP1,CCT6B,CCT4	7.96e-09	2.11e-07	Chaperonin-containing T-complex
716	Component	GO:0005783	100	1438	9606	9606.ENSP00000006777,9606.ENSP00000196061,9606.ENSP00000215567,9606.ENSP00000217971,9606.ENSP00000219548,9606.ENSP00000220325,9606.ENSP00000223528,9606.ENSP00000223641,9606.ENSP00000225726,9606.ENSP00000225972,9606.ENSP00000233616,9606.ENSP00000236040,9606.ENSP00000237530,9606.ENSP00000243253,9606.ENSP00000244763,9606.ENSP00000247461,9606.ENSP00000249806,9606.ENSP00000255631,9606.ENSP00000258080,…	RHBDD2,PLOD1,TECR,PGRMC1,STUB1,EHD4,FKTN,SEC61B,CCDC47,LRRC59,MOGS,LEPRE1,RPN2,SEC61A1,SSR1,CANX,CLN6,HSPBP1,HTRA2,KDELR2,PREB,PTPLAD1,FAF2,SPTLC1,UFD1L,P4HA1,DNAJC10,SSR3,SLC27A2,TP53,CDKAL1,ANK3,LPCAT1,HMGCR,KPNB1,RPN1,IKBIP,PPIB,TMEM43,SEC23A,RPL13,RPL4,SSR4,RCN2,PDIA5,HADHB,P4HB,SRPR,KDELR1,NPLOC4,MTDH,ICMT,JPH1,DNAJB12,VAPA,RPS3A,LEPREL4,ATP2A1,ACSL3,VCP,DISC1,UFL1,SYNCRIP,RPL5,DPM1,PTPN1,SR…	1.64e-08	4.28e-07	Endoplasmic reticulum
717	Component	GO:0042645	14	44	9606	9606.ENSP00000225972,9606.ENSP00000236980,9606.ENSP00000260665,9606.ENSP00000262375,9606.ENSP00000265333,9606.ENSP00000297185,9606.ENSP00000322439,9606.ENSP00000325136,9606.ENSP00000353826,9606.ENSP00000361635,9606.ENSP00000368030,9606.ENSP00000370023,9606.ENSP00000405620,9606.ENSP00000419665	LRRC59,FASTKD2,LRPPRC,DNAJA3,VDAC1,HSPA9,TUFM,HADHB,LONP1,VDAC2,ATAD3A,HADHA,DHX30,SSBP1	1.71e-08	4.4e-07	Mitochondrial nucleoid
718	Component	GO:0016282	10	17	9606	9606.ENSP00000216190,9606.ENSP00000220849,9606.ENSP00000248342,9606.ENSP00000332604,9606.ENSP00000354125,9606.ENSP00000358140,9606.ENSP00000429931,9606.ENSP00000431800,9606.ENSP00000436049,9606.ENSP00000485663	EIF3D,EIF3E,EIF3K,EIF3C,EIF3B,EIF3A,EIF3H,EIF3F,EIF3M,EIF3L	2.09e-08	5.22e-07	Eukaryotic 43S preinitiation complex
719	Component	GO:0022624	11	24	9606	9606.ENSP00000261303,9606.ENSP00000261712,9606.ENSP00000293362,9606.ENSP00000309474,9606.ENSP00000348442,9606.ENSP00000357879,9606.ENSP00000386541,9606.ENSP00000391211,9606.ENSP00000396937,9606.ENSP00000401802,9606.ENSP00000481029	PSMC1,PSMD11,PSME3,PSMD1,PSMD12,PSMD4,PSMD14,PSMC2,PSMD13,PSMC6,PSMC3	2.95e-08	7.27e-07	Proteasome accessory complex
720	Component	GO:0046540	12	31	9606	9606.ENSP00000215829,9606.ENSP00000266079,9606.ENSP00000310448,9606.ENSP00000310723,9606.ENSP00000312981,9606.ENSP00000317123,9606.ENSP00000324122,9606.ENSP00000342374,9606.ENSP00000363313,9606.ENSP00000392094,9606.ENSP00000412566,9606.ENSP00000460348	SNRPD3,PRPF6,SART1,DDX23,USP39,SNRNP200,PRPF31,SNRPD2,PRPF4,EFTUD2,SNRPB,PRPF8	3.1e-08	7.52e-07	U4/U6 x U5 tri-snRNP complex
721	Component	GO:0005838	10	20	9606	9606.ENSP00000261303,9606.ENSP00000261712,9606.ENSP00000309474,9606.ENSP00000348442,9606.ENSP00000357879,9606.ENSP00000386541,9606.ENSP00000391211,9606.ENSP00000396937,9606.ENSP00000401802,9606.ENSP00000481029	PSMC1,PSMD11,PSMD1,PSMD12,PSMD4,PSMD14,PSMC2,PSMD13,PSMC6,PSMC3	6.72e-08	1.59e-06	Proteasome regulatory particle
722	Component	GO:0008180	9	15	9606	9606.ENSP00000264389,9606.ENSP00000268717,9606.ENSP00000299259,9606.ENSP00000304102,9606.ENSP00000346340,9606.ENSP00000350512,9606.ENSP00000362710,9606.ENSP00000376167,9606.ENSP00000438115	COPS4,COPS3,COPS2,COPS6,COPS8,COPS5,COPS7B,GPS1,COPS7A	9.54e-08	2.22e-06	COP9 signalosome
723	Component	GO:0042175	79	1107	9606	9606.ENSP00000006777,9606.ENSP00000196061,9606.ENSP00000215567,9606.ENSP00000216484,9606.ENSP00000217971,9606.ENSP00000219789,9606.ENSP00000223641,9606.ENSP00000225726,9606.ENSP00000225972,9606.ENSP00000233616,9606.ENSP00000237530,9606.ENSP00000243253,9606.ENSP00000244763,9606.ENSP00000247461,9606.ENSP00000249806,9606.ENSP00000251527,9606.ENSP00000258080,9606.ENSP00000258739,9606.ENSP00000260643,…	RHBDD2,PLOD1,TECR,SPTLC2,PGRMC1,CDIPT,SEC61B,CCDC47,LRRC59,MOGS,RPN2,SEC61A1,SSR1,CANX,CLN6,ESYT2,HTRA2,KDELR2,PREB,LRPPRC,PTPLAD1,FAF2,SPTLC1,PLD2,UFD1L,ILVBL,SSR3,SLC27A2,CDKAL1,HSD17B12,LPCAT1,HMGCR,RPN1,IKBIP,TMX3,SLC27A4,SEC23A,SSR4,PDIA5,SRPR,KDELR1,NPLOC4,MTDH,PLD1,SEC24C,ICMT,JPH1,DNAJB12,VAPA,ALDH3A2,ATP2A1,ACSL3,VCP,SEPN1,UFL1,AHCYL1,DPM1,PTPN1,ABHD12,DNAJC1,AUP1,CKAP4,DNAJA1,SACM1L,DHR…	2.34e-07	5.38e-06	Nuclear outer membrane-endoplasmic reticulum membrane network
724	Component	GO:0015630	84	1219	9606	9606.ENSP00000011619,9606.ENSP00000209873,9606.ENSP00000217964,9606.ENSP00000227524,9606.ENSP00000231509,9606.ENSP00000242067,9606.ENSP00000245157,9606.ENSP00000248450,9606.ENSP00000258091,9606.ENSP00000258098,9606.ENSP00000258198,9606.ENSP00000260665,9606.ENSP00000263461,9606.ENSP00000264499,9606.ENSP00000267812,9606.ENSP00000268057,9606.ENSP00000268182,9606.ENSP00000269305,9606.ENSP00000273130,…	RANBP9,AAAS,TBL1X,PRPF19,NR3C1,BBS9,BBS2,AAMP,CCT7,RAB11FIP5,DYNC1LI2,LRPPRC,WDR11,BBS7,MFAP1,BBS4,IQGAP1,TP53,DYNC1LI1,CCT6A,CCT5,CCT8,ACTR1B,BBS5,CCT3,NPM1,CCT2,MAEA,HDAC3,CCDC8,GNAI2,TCP1,BBS1,RUVBL1,NUDC,PPP2R1A,EXOC7,RPS7,PTK2,VAPA,PXK,DYNC1H1,CHD4,KIF21A,CTNNBL1,PSMB5,DISC1,EZR,DHX9,EIF3A,ACTR1A,PKN2,BAG2,CCSER2,RCC2,CEP78,WDR13,YPEL5,DNAJA1,AK6,TAF9,ERCC2,DYNLL1,CNP,CCT4,RAE1,NDE1,KIF16B,K…	3.75e-07	8.5e-06	Microtubule cytoskeleton
725	Component	GO:0005789	77	1085	9606	9606.ENSP00000006777,9606.ENSP00000196061,9606.ENSP00000215567,9606.ENSP00000216484,9606.ENSP00000217971,9606.ENSP00000219789,9606.ENSP00000223641,9606.ENSP00000225726,9606.ENSP00000225972,9606.ENSP00000233616,9606.ENSP00000237530,9606.ENSP00000243253,9606.ENSP00000244763,9606.ENSP00000247461,9606.ENSP00000249806,9606.ENSP00000251527,9606.ENSP00000258080,9606.ENSP00000258739,9606.ENSP00000260643,…	RHBDD2,PLOD1,TECR,SPTLC2,PGRMC1,CDIPT,SEC61B,CCDC47,LRRC59,MOGS,RPN2,SEC61A1,SSR1,CANX,CLN6,ESYT2,HTRA2,KDELR2,PREB,PTPLAD1,FAF2,SPTLC1,PLD2,UFD1L,ILVBL,SSR3,SLC27A2,CDKAL1,HSD17B12,LPCAT1,HMGCR,RPN1,IKBIP,TMX3,SLC27A4,SEC23A,SSR4,PDIA5,SRPR,KDELR1,NPLOC4,MTDH,PLD1,SEC24C,ICMT,JPH1,DNAJB12,VAPA,ALDH3A2,ATP2A1,ACSL3,VCP,SEPN1,UFL1,AHCYL1,DPM1,PTPN1,ABHD12,DNAJC1,AUP1,CKAP4,DNAJA1,SACM1L,DHRS7B,HLA…	4.14e-07	9.25e-06	Endoplasmic reticulum membrane
726	Component	GO:0070161	63	820	9606	9606.ENSP00000005260,9606.ENSP00000200457,9606.ENSP00000245932,9606.ENSP00000249647,9606.ENSP00000251453,9606.ENSP00000253925,9606.ENSP00000255882,9606.ENSP00000257904,9606.ENSP00000261875,9606.ENSP00000263246,9606.ENSP00000263918,9606.ENSP00000264758,9606.ENSP00000268182,9606.ENSP00000274498,9606.ENSP00000280772,9606.ENSP00000296930,9606.ENSP00000297185,9606.ENSP00000300026,9606.ENSP00000302896,…	BAIAP2L1,TRIP6,VASP,SNAP23,RPS16,PPFIA1,PI4KA,CDK4,PTPLAD1,PACSIN2,STRN,ADD1,IQGAP1,ARHGAP26,ANK3,NPM1,HSPA9,PPIB,RPS9,GNB2,RPL4,PABPC1,RPLP2,P4HB,MTDH,RPS7,RPL7,PTK2,RPS2,VAPA,RPL3,RPLP1,RPS17,RPS3A,RPL22,PDLIM7,ADD3,PCBP2,MSN,EZR,RAB13,CNN3,RPL5,PKN2,LRRC1,RPL7A,RPS4X,RPL10A,MLLT4,RPS8,RDX,OBSL1,PPP1R12A,RPL9,RPL6,ATP2A2,ATP1A1,RPL18,RPLP0,RPL27,RPS15,RPS19,RPS10	4.25e-07	9.37e-06	Anchoring junction
727	Component	GO:0005791	16	82	9606	9606.ENSP00000196061,9606.ENSP00000223641,9606.ENSP00000225726,9606.ENSP00000237530,9606.ENSP00000243253,9606.ENSP00000247461,9606.ENSP00000274695,9606.ENSP00000296255,9606.ENSP00000311430,9606.ENSP00000317331,9606.ENSP00000328023,9606.ENSP00000367265,9606.ENSP00000373620,9606.ENSP00000403172,9606.ENSP00000447001,9606.ENSP00000464813	PLOD1,SEC61B,CCDC47,RPN2,SEC61A1,CANX,CDKAL1,RPN1,RPL4,SSR4,SRPR,CKAP4,HSPD1,RPL6,RPL18,RPL27	5.61e-07	1.22e-05	Rough endoplasmic reticulum
728	Component	GO:0012505	233	4542	9606	9606.ENSP00000006777,9606.ENSP00000012049,9606.ENSP00000184266,9606.ENSP00000196061,9606.ENSP00000205402,9606.ENSP00000209873,9606.ENSP00000212015,9606.ENSP00000215567,9606.ENSP00000216484,9606.ENSP00000217971,9606.ENSP00000219548,9606.ENSP00000219789,9606.ENSP00000220325,9606.ENSP00000223321,9606.ENSP00000223528,9606.ENSP00000223641,9606.ENSP00000225726,9606.ENSP00000225972,9606.ENSP00000233616,…	RHBDD2,QPCTL,NDUFB4,PLOD1,DLD,AAAS,SIRT1,TECR,SPTLC2,PGRMC1,STUB1,CDIPT,EHD4,PSMA2,FKTN,SEC61B,CCDC47,LRRC59,MOGS,LEPRE1,RPN2,SEC61A1,CHPF,SSR1,CANX,SNAP23,CLN6,ESYT2,CHSY1,HSPBP1,PRPF38A,CDK4,HTRA2,RAB11FIP5,DYNC1LI2,KDELR2,PREB,LRPPRC,ARL1,KPNA3,PSMD11,AP4E1,PTPLAD1,FAF2,PSMB1,CSNK2A2,SPTLC1,PLD2,UFD1L,PACSIN2,ILVBL,WDR11,P4HA1,DNAJC10,COPS4,SSR3,VDAC1,TMPO,SLC27A2,SRP14,IQGAP1,TP53,DYNC1LI1,CD…	7.49e-07	1.61e-05	Endomembrane system
729	Component	GO:0005763	10	29	9606	9606.ENSP00000081029,9606.ENSP00000177742,9606.ENSP00000245539,9606.ENSP00000258455,9606.ENSP00000259873,9606.ENSP00000272418,9606.ENSP00000315397,9606.ENSP00000357320,9606.ENSP00000418008,9606.ENSP00000426941	MRPS35,MRPS34,MRPS7,MRPS9,MRPS18B,MRPS5,MRPS31,DAP3,MRPS22,MRPS27	1.05e-06	2.24e-05	Mitochondrial small ribosomal subunit
730	Component	GO:0005682	8	16	9606	9606.ENSP00000215829,9606.ENSP00000263694,9606.ENSP00000266079,9606.ENSP00000310723,9606.ENSP00000317123,9606.ENSP00000342374,9606.ENSP00000412566,9606.ENSP00000460348	SNRPD3,SNRNP40,PRPF6,DDX23,SNRNP200,SNRPD2,SNRPB,PRPF8	1.43e-06	2.97e-05	U5 snRNP
731	Component	GO:0005844	14	68	9606	9606.ENSP00000250113,9606.ENSP00000256383,9606.ENSP00000286428,9606.ENSP00000300648,9606.ENSP00000313603,9606.ENSP00000356520,9606.ENSP00000361076,9606.ENSP00000362744,9606.ENSP00000363018,9606.ENSP00000363676,9606.ENSP00000403172,9606.ENSP00000429931,9606.ENSP00000447001,9606.ENSP00000464342	FXR2,EIF2S1,VBP1,GCN1L1,ABCF1,DHX9,RPL7A,RPS4X,RPL10A,RPL11,RPL6,EIF3H,RPL18,RPL36	1.63e-06	3.35e-05	Polysome
732	Component	GO:0015030	13	59	9606	9606.ENSP00000228284,9606.ENSP00000244520,9606.ENSP00000264279,9606.ENSP00000274606,9606.ENSP00000310448,9606.ENSP00000324122,9606.ENSP00000346694,9606.ENSP00000358563,9606.ENSP00000363313,9606.ENSP00000369217,9606.ENSP00000370193,9606.ENSP00000370201,9606.ENSP00000392094	SART3,SNRPC,NOP58,NHP2,SART1,PRPF31,HNRNPA2B1,DKC1,PRPF4,ARIH1,AK6,TAF9,EFTUD2	2e-06	4.04e-05	Cajal body
733	Component	GO:1990234	57	752	9606	9606.ENSP00000006777,9606.ENSP00000011619,9606.ENSP00000205402,9606.ENSP00000215829,9606.ENSP00000216484,9606.ENSP00000219548,9606.ENSP00000237530,9606.ENSP00000256443,9606.ENSP00000257904,9606.ENSP00000259895,9606.ENSP00000262554,9606.ENSP00000265963,9606.ENSP00000266069,9606.ENSP00000268719,9606.ENSP00000283632,9606.ENSP00000285398,9606.ENSP00000296255,9606.ENSP00000296543,9606.ENSP00000302830,…	RHBDD2,RANBP9,DLD,SNRPD3,SPTLC2,STUB1,RPN2,CDK7,CDK4,GTF2H4,SPTLC1,GTF2H1,GID8,GID4,RMND5A,ERCC3,RPN1,NAA15,MAEA,FBXW8,RANBP10,RUVBL1,TRAF7,MKLN1,PRPF31,SNRPD2,DDA1,CACYBP,GTF2B,DPM1,POLR1C,CUL4A,AUP1,POLR1E,YPEL5,ARIH1,RBBP7,AK6,TAF9,PFKP,DCAF16,ERCC2,CUL4B,VPRBP,TAF6,POLD1,WDR26,SNRPB,MMS19,CDK5,ARMC8,PRPS1L1,USP47,CLNS1A,CUL7,POLR1B,DCAF7	2.27e-06	4.54e-05	Transferase complex
734	Component	GO:0035770	27	241	9606	9606.ENSP00000223321,9606.ENSP00000236980,9606.ENSP00000250113,9606.ENSP00000256383,9606.ENSP00000268182,9606.ENSP00000290158,9606.ENSP00000290341,9606.ENSP00000305556,9606.ENSP00000313007,9606.ENSP00000318195,9606.ENSP00000323889,9606.ENSP00000340329,9606.ENSP00000351777,9606.ENSP00000356520,9606.ENSP00000362744,9606.ENSP00000367265,9606.ENSP00000369757,9606.ENSP00000370745,9606.ENSP00000374455,…	PSMA2,FASTKD2,FXR2,EIF2S1,IQGAP1,KPNB1,IGF2BP1,PCBP1,PABPC1,NCL,TRIM25,CAPRIN1,VCP,DHX9,RPS4X,CKAP4,RPS6,DDX1,SQSTM1,KHSRP,LARP4,PSMC2,RPL6,DHX30,RPLP0,RPL28,PSMC3	2.43e-06	4.79e-05	Ribonucleoprotein granule
735	Component	GO:0016272	6	7	9606	9606.ENSP00000261813,9606.ENSP00000286428,9606.ENSP00000356989,9606.ENSP00000360473,9606.ENSP00000378563,9606.ENSP00000447942	PFDN1,VBP1,PFDN2,PFDN4,PFDN6,PFDN5	3.38e-06	6.61e-05	Prefoldin complex
736	Component	GO:0071541	6	7	9606	9606.ENSP00000216190,9606.ENSP00000354125,9606.ENSP00000358140,9606.ENSP00000429931,9606.ENSP00000431800,9606.ENSP00000436049	EIF3D,EIF3B,EIF3A,EIF3H,EIF3F,EIF3M	3.38e-06	6.61e-05	Eukaryotic translation initiation factor 3 complex, eIF3m
737	Component	GO:0005777	19	138	9606	9606.ENSP00000221418,9606.ENSP00000264167,9606.ENSP00000264198,9606.ENSP00000264990,9606.ENSP00000267842,9606.ENSP00000287936,9606.ENSP00000339017,9606.ENSP00000345774,9606.ENSP00000346874,9606.ENSP00000350012,9606.ENSP00000355607,9606.ENSP00000359233,9606.ENSP00000363614,9606.ENSP00000369461,9606.ENSP00000373620,9606.ENSP00000381785,9606.ENSP00000401980,9606.ENSP00000420914,9606.ENSP00000443551	ECH1,AGPS,MUL1,ACAD11,SLC27A2,HMGCR,ATAD1,ALDH3A2,FAR1,ACSL3,GNPAT,ABCD3,HMGCL,ECI2,HSPD1,HSDL2,MAVS,HSD17B4,MVK	5.48e-06	0.0001	Peroxisome
738	Component	GO:0005615	170	3195	9606	9606.ENSP00000005260,9606.ENSP00000196061,9606.ENSP00000216455,9606.ENSP00000216605,9606.ENSP00000220325,9606.ENSP00000220849,9606.ENSP00000221418,9606.ENSP00000223321,9606.ENSP00000223528,9606.ENSP00000225792,9606.ENSP00000228318,9606.ENSP00000233616,9606.ENSP00000236040,9606.ENSP00000239940,9606.ENSP00000245932,9606.ENSP00000247461,9606.ENSP00000249647,9606.ENSP00000251453,9606.ENSP00000254322,…	BAIAP2L1,PLOD1,PSMA3,MTHFD1,EHD4,EIF3E,ECH1,PSMA2,FKTN,DDX5,SLC25A3,MOGS,LEPRE1,PFN2,VASP,CANX,SNAP23,RPS16,DNAJB1,PI4KA,EIF2S1,CCT7,SLC7A5,PSMB1,CHCHD3,PACSIN2,VDAC1,ACAT1,SLC27A2,IQGAP1,PSMB6,CCT6A,CCT5,PLBD2,TOMM70A,CCT8,ACTR1B,KPNB1,PSMB4,AP2M1,CCT3,HSPA9,CCT2,PPIB,DIP2B,RPS9,HSPA4,PPIC,GNB2,PCBP1,DDX23,PPP2R1B,RPL4,GNAI2,PABPC1,DNAJA2,SSR4,SNX18,TCP1,NCL,RUVBL1,MPI,RPS15A,UGDH,RPLP2,TUFM,PPP…	6.04e-06	0.00011	Extracellular space
739	Component	GO:0005741	23	194	9606	9606.ENSP00000217971,9606.ENSP00000258098,9606.ENSP00000262570,9606.ENSP00000264198,9606.ENSP00000265333,9606.ENSP00000265641,9606.ENSP00000284320,9606.ENSP00000297185,9606.ENSP00000308430,9606.ENSP00000313140,9606.ENSP00000321971,9606.ENSP00000325136,9606.ENSP00000347581,9606.ENSP00000350012,9606.ENSP00000351132,9606.ENSP00000355566,9606.ENSP00000361635,9606.ENSP00000366800,9606.ENSP00000377470,…	PGRMC1,RAB11FIP5,CHCHD3,MUL1,VDAC1,CPT1A,TOMM70A,HSPA9,CYB5B,EXD2,RHOT2,HADHB,AGK,ACSL3,RHOT1,TOMM20,VDAC2,DNAJC11,CNP,IMMT,LETMD1,MAVS,VDAC3	5.76e-06	0.00011	Mitochondrial outer membrane
740	Component	GO:0034464	6	8	9606	9606.ENSP00000242067,9606.ENSP00000245157,9606.ENSP00000264499,9606.ENSP00000268057,9606.ENSP00000295240,9606.ENSP00000317469	BBS9,BBS2,BBS7,BBS4,BBS5,BBS1	5.74e-06	0.00011	BBSome
741	Component	GO:0032040	10	38	9606	9606.ENSP00000261708,9606.ENSP00000264279,9606.ENSP00000291576,9606.ENSP00000308179,9606.ENSP00000313420,9606.ENSP00000339095,9606.ENSP00000370589,9606.ENSP00000375978,9606.ENSP00000423067,9606.ENSP00000454836	UTP6,NOP58,PWP2,WDR3,PRKDC,RPS7,NOP56,XRCC5,WDR36,TBL3	8.03e-06	0.00015	Small-subunit processome
742	Component	GO:0000145	7	15	9606	9606.ENSP00000230449,9606.ENSP00000253861,9606.ENSP00000272427,9606.ENSP00000334100,9606.ENSP00000370695,9606.ENSP00000425587,9606.ENSP00000484855	EXOC2,EXOC4,EXOC6B,EXOC7,EXOC1,EXOC3,EXOC5	9.46e-06	0.00016	Exocyst
743	Component	GO:0008540	6	9	9606	9606.ENSP00000261303,9606.ENSP00000309474,9606.ENSP00000357879,9606.ENSP00000391211,9606.ENSP00000401802,9606.ENSP00000481029	PSMC1,PSMD1,PSMD4,PSMC2,PSMC6,PSMC3	9.26e-06	0.00016	Proteasome regulatory particle, base subcomplex
744	Component	GO:0034774	31	324	9606	9606.ENSP00000223321,9606.ENSP00000261712,9606.ENSP00000261942,9606.ENSP00000262193,9606.ENSP00000267884,9606.ENSP00000286788,9606.ENSP00000289228,9606.ENSP00000290158,9606.ENSP00000295641,9606.ENSP00000299300,9606.ENSP00000309474,9606.ENSP00000335153,9606.ENSP00000340648,9606.ENSP00000340736,9606.ENSP00000348442,9606.ENSP00000348965,9606.ENSP00000351777,9606.ENSP00000352257,9606.ENSP00000355011,…	PSMA2,PSMD11,FAF2,PSMB1,SRP14,CCT8,ACTR1B,KPNB1,STK11IP,CCT2,PSMD1,HSP90AA1,HUWE1,GYG1,PSMD12,DYNC1H1,VCP,XRCC6,ILF2,SCCPDH,HSP90AB1,CSNK2B,TXNDC5,XRCC5,PSMD14,PSMC2,PSMD13,GPI,ARMC8,PAFAH1B2,PSMC3	8.87e-06	0.00016	Secretory granule lumen
745	Component	GO:0071007	9	30	9606	9606.ENSP00000215829,9606.ENSP00000227524,9606.ENSP00000261531,9606.ENSP00000263694,9606.ENSP00000342374,9606.ENSP00000360532,9606.ENSP00000392094,9606.ENSP00000412566,9606.ENSP00000460348	SNRPD3,PRPF19,SNW1,SNRNP40,SNRPD2,CDC5L,EFTUD2,SNRPB,PRPF8	9.41e-06	0.00016	U2-type catalytic step 2 spliceosome
746	Component	GO:0036464	25	231	9606	9606.ENSP00000223321,9606.ENSP00000250113,9606.ENSP00000256383,9606.ENSP00000268182,9606.ENSP00000290158,9606.ENSP00000290341,9606.ENSP00000305556,9606.ENSP00000313007,9606.ENSP00000318195,9606.ENSP00000323889,9606.ENSP00000340329,9606.ENSP00000351777,9606.ENSP00000356520,9606.ENSP00000362744,9606.ENSP00000367265,9606.ENSP00000369757,9606.ENSP00000370745,9606.ENSP00000374455,9606.ENSP00000381216,…	PSMA2,FXR2,EIF2S1,IQGAP1,KPNB1,IGF2BP1,PCBP1,PABPC1,NCL,TRIM25,CAPRIN1,VCP,DHX9,RPS4X,CKAP4,RPS6,DDX1,SQSTM1,KHSRP,LARP4,PSMC2,RPL6,RPLP0,RPL28,PSMC3	9.81e-06	0.00017	Cytoplasmic ribonucleoprotein granule
747	Component	GO:0031968	24	220	9606	9606.ENSP00000217971,9606.ENSP00000258098,9606.ENSP00000260665,9606.ENSP00000262570,9606.ENSP00000264198,9606.ENSP00000265333,9606.ENSP00000265641,9606.ENSP00000284320,9606.ENSP00000297185,9606.ENSP00000308430,9606.ENSP00000313140,9606.ENSP00000321971,9606.ENSP00000325136,9606.ENSP00000347581,9606.ENSP00000350012,9606.ENSP00000351132,9606.ENSP00000355566,9606.ENSP00000361635,9606.ENSP00000366800,…	PGRMC1,RAB11FIP5,LRPPRC,CHCHD3,MUL1,VDAC1,CPT1A,TOMM70A,HSPA9,CYB5B,EXD2,RHOT2,HADHB,AGK,ACSL3,RHOT1,TOMM20,VDAC2,DNAJC11,CNP,IMMT,LETMD1,MAVS,VDAC3	1.3e-05	0.00022	Organelle outer membrane
748	Component	GO:0030054	118	2075	9606	9606.ENSP00000005260,9606.ENSP00000200457,9606.ENSP00000216455,9606.ENSP00000217971,9606.ENSP00000239940,9606.ENSP00000245932,9606.ENSP00000247461,9606.ENSP00000249647,9606.ENSP00000250113,9606.ENSP00000251453,9606.ENSP00000253861,9606.ENSP00000253925,9606.ENSP00000254322,9606.ENSP00000255882,9606.ENSP00000256383,9606.ENSP00000257904,9606.ENSP00000259873,9606.ENSP00000261875,9606.ENSP00000262375,…	BAIAP2L1,TRIP6,PSMA3,PGRMC1,PFN2,VASP,CANX,SNAP23,FXR2,RPS16,EXOC4,PPFIA1,DNAJB1,PI4KA,EIF2S1,CDK4,MRPS18B,PTPLAD1,DNAJA3,PLD2,PACSIN2,STRN,COPS4,ADD2,ADD1,VDAC1,GID8,IQGAP1,ARHGAP26,ANK3,DGKE,IGF2BP1,NPM1,HSPA9,PPIB,RPS9,GNB2,RPL4,GNAI2,PABPC1,HNRNPD,RPLP2,TUFM,MKLN1,PPP2R1A,PPP2R2A,P4HB,MTDH,ATAD1,RPS7,RPL7,CAPRIN1,PTK2,RPS2,PLD1,VAPA,RPL3,RPLP1,RPS17,RPS3A,RPL22,CRKL,AP3D1,PDLIM7,ADD3,ATP2B4,C…	1.5e-05	0.00024	Cell junction
749	Component	GO:0042788	9	32	9606	9606.ENSP00000313603,9606.ENSP00000356520,9606.ENSP00000361076,9606.ENSP00000363018,9606.ENSP00000363676,9606.ENSP00000403172,9606.ENSP00000429931,9606.ENSP00000447001,9606.ENSP00000464342	ABCF1,DHX9,RPL7A,RPL10A,RPL11,RPL6,EIF3H,RPL18,RPL36	1.46e-05	0.00024	Polysomal ribosome
[truncated: 85 more rows]
