# Supplementary material for: A LisH-domain protein interaction map reveals a Lis1-ARIH2-dynein regulatory axis
Source: iScience. 2025 Oct 30;28(11):113912. doi: 10.1016/j.isci.2025.113912 (PMC12648486; doi:10.1016/j.isci.2025.113912)
Supplement: Table S6. KEGG pathway analysis of LisHome: Tab A) List of KEGG pathways enriched from ConsensusPathDB for the interactors obtained from the network. (Related to Figure 2) [file mmc7.xlsx]

## Sheet: Sheet1
Bait	p-value	q-value	pathway	source	external_id	members_input_overlap	members_input_overlap_geneids	size	effective_size
ARMC9	2.25001e-05	0.00130395	Fatty acid elongation - Homo sapiens (human)	KEGG	path:hsa00062	HADHB; HACD3; HADHA; TECR	3030; 51495; 9524; 3032	30	30
ARMC9	3.77957e-05	0.00130395	Protein processing in endoplasmic reticulum - Homo sapiens (human)	KEGG	path:hsa04141	RPN1; MOGS; PREB; VCP; SSR1; HSP90AB1; SEC61B	6184; 6745; 7841; 10952; 7415; 3326; 10113	165	165
ARMC9	0.000105027	0.00241563	Fatty acid degradation - Homo sapiens (human)	KEGG	path:hsa00071	ALDH3A2; HADHB; HADHA; CPT1A	224; 3030; 3032; 1374	44	44
ARMC9	0.000277971	0.004795	Protein export - Homo sapiens (human)	KEGG	path:hsa03060	SRPRB; SEC61B; SRPRA	10952; 6734; 58477	23	23
ARMC9	0.00144816	0.018822	Ferroptosis - Homo sapiens (human)	KEGG	path:hsa04216	SLC3A2; VDAC2; GPX4	2879; 7417; 6520	40	40
ARMC9	0.0020632	0.018822	Pancreatic secretion - Homo sapiens (human)	KEGG	path:hsa04972	ATP2A2; ATP1A1; RAP1A; ATP2A1	5906; 476; 487; 488	96	96
ARMC9	0.0021429	0.018822	Glycerophospholipid metabolism - Homo sapiens (human)	KEGG	path:hsa00564	GNPAT; DGKE; PLD2; LPCAT1	79888; 5338; 8443; 8526	97	97
ARMC9	0.0022083	0.018822	cGMP-PKG signaling pathway - Homo sapiens (human)	KEGG	path:hsa04022	VDAC2; GNAI2; ATP2A1; ATP1A1; ATP2A2	2771; 7417; 476; 487; 488	163	163
ARMC9	0.00245504	0.018822	Valine, leucine and isoleucine degradation - Homo sapiens (human)	KEGG	path:hsa00280	HADHB; ALDH3A2; HADHA	3030; 3032; 224	48	48
ARMC9	0.00434501	0.0298172	Sphingolipid signaling pathway - Homo sapiens (human)	KEGG	path:hsa04071	SPTLC2; GNAI2; PLD2; SPTLC1	2771; 5338; 9517; 10558	118	118
ARMC9	0.00484936	0.0298172	Glycerolipid metabolism - Homo sapiens (human)	KEGG	path:hsa00561	ALDH3A2; AGK; DGKE	55750; 8526; 224	61	61
ARMC9	0.0051856	0.0298172	cAMP signaling pathway - Homo sapiens (human)	KEGG	path:hsa04024	ATP1A1; GNAI2; RAP1A; PLD2; ATP2A2	2771; 5338; 5906; 476; 488	199	199
ARMC9	0.00829269	0.0409695	PPAR signaling pathway - Homo sapiens (human)	KEGG	path:hsa03320	CPT1A; SLC27A4; SLC27A2	1374; 10999; 11001	74	74
ARMC9	0.00831264	0.0409695	Parkinson disease - Homo sapiens (human)	KEGG	path:hsa05012	GNAI2; NDUFS3; CYC1; VDAC2	1537; 4722; 2771; 7417	142	142
ARMC9	0.00957822	0.0430394	Cardiac muscle contraction - Homo sapiens (human)	KEGG	path:hsa04260	CYC1; ATP2A2; ATP1A1	476; 1537; 488	78	78
ARMC9	0.00998016	0.0430394	Biosynthesis of unsaturated fatty acids - Homo sapiens (human)	KEGG	path:hsa01040	HACD3; TECR	51495; 9524	27	27
DCAF1	1.2511e-05	0.000457059	Fatty acid degradation - Homo sapiens (human)	KEGG	path:hsa00071	ALDH3A2; ACSL3; HADHB; HADHA; CPT1A	2181; 224; 3030; 3032; 1374	44	44
DCAF1	1.82824e-05	0.000457059	Protein processing in endoplasmic reticulum - Homo sapiens (human)	KEGG	path:hsa04141	DNAJA2; DNAJA1; SSR1; STUB1; MOGS; VCP; DNAJB12; CKAP4	54788; 6745; 7841; 10273; 10970; 3301; 7415; 10294	165	165
DCAF1	5.14019e-05	0.000856698	Fatty acid elongation - Homo sapiens (human)	KEGG	path:hsa00062	HSD17B12; HADHB; HACD3; HADHA	3030; 51495; 51144; 3032	30	30
DCAF1	0.000305821	0.00382276	Endocrine and other factor-regulated calcium reabsorption - Homo sapiens (human)	KEGG	path:hsa04961	AP2M1; AP2A1; AP2B1; AP2A2	1173; 160; 161; 163	47	47
DCAF1	0.000938784	0.00938784	Synaptic vesicle cycle - Homo sapiens (human)	KEGG	path:hsa04721	AP2M1; AP2A1; AP2B1; AP2A2	1173; 160; 161; 163	63	63
DCAF1	0.00220145	0.0183454	Huntington disease - Homo sapiens (human)	KEGG	path:hsa05016	AP2A2; CYC1; AP2M1; AP2A1; NDUFA13; AP2B1	1537; 1173; 160; 161; 163; 51079	193	193
DCAF1	0.00418177	0.0253842	Nucleotide excision repair - Homo sapiens (human)	KEGG	path:hsa03420	CUL4A; RFC4; CUL4B	8450; 8451; 5984	47	47
DCAF1	0.00443843	0.0253842	Valine, leucine and isoleucine degradation - Homo sapiens (human)	KEGG	path:hsa00280	HADHB; ALDH3A2; HADHA	3030; 3032; 224	48	48
DCAF1	0.00456916	0.0253842	Glycerophospholipid metabolism - Homo sapiens (human)	KEGG	path:hsa00564	DGKE; PNPLA6; PLD2; PLD1	10908; 5337; 5338; 8526	97	97
DCAF1	0.00691017	0.0345509	Endocytosis - Homo sapiens (human)	KEGG	path:hsa04144	PLD1; PLD2; AP2M1; AP2A1; AP2A2; AP2B1	1173; 160; 161; 163; 5337; 5338	244	244
DCAF1	0.00831329	0.0377877	Glycosaminoglycan biosynthesis - chondroitin sulfate / dermatan sulfate - Homo sapiens (human)	KEGG	path:hsa00532	CHPF; CHSY1	79586; 22856	20	20
FGFR1OP	0.00213608	0.0050117	Peroxisome - Homo sapiens (human)	KEGG	path:hsa04146	MVK; GNPAT	4598; 8443	83	83
FGFR1OP	0.00250585	0.0050117	Fc gamma R-mediated phagocytosis - Homo sapiens (human)	KEGG	path:hsa04666	VASP; CRKL	7408; 1399	91	90
GID8	0.000240746	0.00297851	Biosynthesis of unsaturated fatty acids - Homo sapiens (human)	KEGG	path:hsa01040	HSD17B12; HACD3; TECR	51495; 9524; 51144	27	27
GID8	0.000330945	0.00297851	Fatty acid elongation - Homo sapiens (human)	KEGG	path:hsa00062	HSD17B12; HACD3; TECR	51495; 9524; 51144	30	30
GID8	0.000891129	0.00534677	Synthesis and degradation of ketone bodies - Homo sapiens (human)	KEGG	path:hsa00072	ACAT1; BDH1	38; 622	10	10
GID8	0.00710293	0.0319632	Butanoate metabolism - Homo sapiens (human)	KEGG	path:hsa00650	ACAT1; BDH1	38; 622	28	28
KATNAL2	0.000369526	0.00110858	Non-homologous end-joining - Homo sapiens (human)	KEGG	path:hsa03450	PRKDC; XRCC6	2547; 5591	13	13
KIAA1468	0.000155944	0.00517682	Cholesterol metabolism - Homo sapiens (human)	KEGG	path:hsa04979	VDAC2; VDAC1; VAPB; VAPA	9217; 9218; 7416; 7417	50	50
KIAA1468	0.000259681	0.00517682	cGMP-PKG signaling pathway - Homo sapiens (human)	KEGG	path:hsa04022	ATP2A2; SLC25A6; ATP1A1; VDAC2; VDAC1; GNAI2	293; 2771; 7416; 7417; 476; 488	163	163
KIAA1468	0.00027733	0.00517682	Protein processing in endoplasmic reticulum - Homo sapiens (human)	KEGG	path:hsa04141	RPN1; DNAJC1; SSR1; SSR3; SSR4; SEC61A1	6184; 6745; 6747; 6748; 64215; 29927	165	165
KIAA1468	0.00176376	0.0168016	Fatty acid degradation - Homo sapiens (human)	KEGG	path:hsa00071	ALDH3A2; ACAT1; CPT1A	38; 224; 1374	44	44
KIAA1468	0.00176376	0.0168016	Vasopressin-regulated water reabsorption - Homo sapiens (human)	KEGG	path:hsa04962	DYNLL1; RAB5C; DYNLL2	8655; 5878; 140735	44	44
KIAA1468	0.00180017	0.0168016	Cellular senescence - Homo sapiens (human)	KEGG	path:hsa04218	HLA-B; HLA-A; VDAC1; SLC25A6; VDAC2	3105; 3106; 293; 7416; 7417	160	160
KIAA1468	0.00254987	0.0203989	Vibrio cholerae infection - Homo sapiens (human)	KEGG	path:hsa05110	KDELR2; KDELR1; SEC61A1	11014; 10945; 29927	50	50
KIAA1468	0.00633704	0.0378447	Terpenoid backbone biosynthesis - Homo sapiens (human)	KEGG	path:hsa00900	ACAT1; ICMT	38; 23463	22	22
KIAA1468	0.0068709	0.0378447	Human T-cell leukemia virus 1 infection - Homo sapiens (human)	KEGG	path:hsa05166	HLA-B; HLA-A; VDAC1; SLC25A6; VDAC2	3105; 3106; 7416; 7417; 293	219	219
KIAA1468	0.00691618	0.0378447	Protein export - Homo sapiens (human)	KEGG	path:hsa03060	SRPRB; SEC61A1	29927; 58477	23	23
KIAA1468	0.00754563	0.0378447	Parkinson disease - Homo sapiens (human)	KEGG	path:hsa05012	VDAC2; VDAC1; GNAI2; SLC25A6	2771; 7417; 293; 7416	142	142
KIAA1468	0.00856903	0.0378447	Antigen processing and presentation - Homo sapiens (human)	KEGG	path:hsa04612	HLA-B; HLA-A; HSPA4	3105; 3106; 3308	77	77
KIAA1468	0.00932572	0.0378447	Phagosome - Homo sapiens (human)	KEGG	path:hsa04145	HLA-B; HLA-A; SEC61A1; RAB5C	3105; 3106; 29927; 5878	152	151
KIAA1468	0.00946118	0.0378447	Biosynthesis of unsaturated fatty acids - Homo sapiens (human)	KEGG	path:hsa01040	HACD3; TECR	51495; 9524	27	27
LIS1	6.66291e-05	0.00073292	Vasopressin-regulated water reabsorption - Homo sapiens (human)	KEGG	path:hsa04962	DCTN2; DYNC1LI1; DYNC1LI2; DYNC1H1	10540; 1778; 51143; 1783	44	44
LIS1	0.00910264	0.0359151	Salmonella infection - Homo sapiens (human)	KEGG	path:hsa05132	DYNC1LI1; DYNC1LI2; DYNC1H1	1778; 1783; 51143	86	86
LIS1	0.00979504	0.0359151	Fatty acid elongation - Homo sapiens (human)	KEGG	path:hsa00062	HADHB; HADHA	3030; 3032	30	30
MAEA	0.00134965	0.0215944	AMPK signaling pathway - Homo sapiens (human)	KEGG	path:hsa04152	PPP2R1A; SIRT1; PPP2R2A	23411; 5518; 5520	120	120
MAEA	0.0036391	0.0291128	Tight junction - Homo sapiens (human)	KEGG	path:hsa04530	PPP2R1A; PPP2R2A; HSPA4	3308; 5518; 5520	170	170
MAEA	0.00879326	0.0404565	Antigen processing and presentation - Homo sapiens (human)	KEGG	path:hsa04612	HSP90AA1; HSPA4	3308; 3320	77	77
MKLN1	2.29594e-12	9.18377e-12	Proteasome - Homo sapiens (human)	KEGG	path:hsa03050	PSMD12; PSMA2; PSMB1; PSMC1; PSMB6; PSMB4; PSMC6	5683; 5689; 5692; 5694; 5700; 5706; 5718	45	45
MKLN1	0.00232649	0.00465297	Starch and sucrose metabolism - Homo sapiens (human)	KEGG	path:hsa00500	GYS1; GYG1	2992; 2997	36	36
MKLN1	0.00719681	0.00959575	Epstein-Barr virus infection - Homo sapiens (human)	KEGG	path:hsa05169	PSMC1; PSMC6; PSMD12	5700; 5706; 5718	201	200
NOLC1	3.98862e-09	7.57837e-08	Ribosome biogenesis in eukaryotes - Homo sapiens (human)	KEGG	path:hsa03008	NOP58; NOP56; CSNK2B; NHP2; DKC1; CSNK2A2; CSNK2A1	1736; 10528; 55651; 51602; 1457; 1459; 1460	105	101
NOLC1	0.00045354	0.00296856	Wnt signaling pathway - Homo sapiens (human)	KEGG	path:hsa04310	VANGL1; CSNK2A2; CSNK2A1; CSNK2B	81839; 1457; 1459; 1460	149	148
NOLC1	0.000534363	0.00296856	Mitophagy - animal - Homo sapiens (human)	KEGG	path:hsa04137	CSNK2A2; CSNK2A1; CSNK2B	1457; 1459; 1460	65	65
NOLC1	0.000721131	0.00296856	Adherens junction - Homo sapiens (human)	KEGG	path:hsa04520	CSNK2A2; CSNK2A1; CSNK2B	1459; 1457; 1460	72	72
NOLC1	0.0007812	0.00296856	Inositol phosphate metabolism - Homo sapiens (human)	KEGG	path:hsa00562	PIP4K2A; PIP4K2C; PIP4K2B	5305; 8396; 79837	74	74
NOLC1	0.00156236	0.00492096	NF-kappa B signaling pathway - Homo sapiens (human)	KEGG	path:hsa04064	CSNK2A2; CSNK2A1; CSNK2B	1457; 1459; 1460	95	94
NOLC1	0.00181298	0.00492096	Phosphatidylinositol signaling system - Homo sapiens (human)	KEGG	path:hsa04070	PIP4K2A; PIP4K2C; PIP4K2B	5305; 8396; 79837	99	99
NOLC1	0.00401252	0.00952974	Measles - Homo sapiens (human)	KEGG	path:hsa05162	CSNK2A2; CSNK2A1; CSNK2B	1457; 1459; 1460	132	131
NOLC1	0.00568475	0.0120011	Hedgehog signaling pathway - Homo sapiens (human)	KEGG	path:hsa04340	ARRB2; ARRB1	408; 409	47	46
NPAT	4.09245e-36	1.22774e-35	Ribosome - Homo sapiens (human)	KEGG	path:hsa03010	RPL6; RPLP2; RPS19; RPL3; RPS15A; RPS6; RPS2; RPS9; RPS8; RPL7A; RPL22; RPL7; MRPL12; RPS20; RPL14; RPL10; RPL11; RPL13; RPS4X; RPL18; RPL26L1; RPS24; RPS3A	6146; 6181; 6182; 6187; 6189; 6191; 6194; 6202; 6203; 6210; 6223; 6224; 6229; 9045; 51121; 6122; 6128; 6129; 6130; 6134; 6135; 6137; 6141	153	153
RANBP9	8.77408e-07	1.75482e-06	Proteasome - Homo sapiens (human)	KEGG	path:hsa03050	PSMA2; PSMA3; PSMC6; PSMB1	5683; 5684; 5689; 5706	45	45
RANBP9	4.75083e-06	4.75083e-06	Ribosome - Homo sapiens (human)	KEGG	path:hsa03010	RPL6; RPL7; RPS10; RPL5; RPL35A	6165; 6204; 6125; 6128; 6129	153	153
RANBP10	1.15779e-05	0.000243135	Proteasome - Homo sapiens (human)	KEGG	path:hsa03050	PSMC1; PSMC2; PSMB4; PSMD1	5692; 5700; 5701; 5707	45	45
RANBP10	0.000160954	0.00169001	Protein processing in endoplasmic reticulum - Homo sapiens (human)	KEGG	path:hsa04141	RPN1; RPN2; DNAJA1; HSPA4L; SSR1	6184; 6185; 6745; 3301; 22824	165	165
RANBP10	0.00188286	0.01318	Cardiac muscle contraction - Homo sapiens (human)	KEGG	path:hsa04260	UQCRC2; ATP2A2; ATP1A1	476; 7385; 488	78	78
RANBP10	0.00340018	0.0148451	Pancreatic secretion - Homo sapiens (human)	KEGG	path:hsa04972	ATP2A1; ATP1A1; ATP2A2	476; 487; 488	96	96
RANBP10	0.00353455	0.0148451	Epstein-Barr virus infection - Homo sapiens (human)	KEGG	path:hsa05169	PSMC1; PSMC2; PSMD1; USP7	5700; 5701; 5707; 7874	201	200
RANBP10	0.00426332	0.0149216	beta-Alanine metabolism - Homo sapiens (human)	KEGG	path:hsa00410	ALDH3A2; HADHA	3030; 224	31	31
RANBP10	0.00702441	0.0210732	Tryptophan metabolism - Homo sapiens (human)	KEGG	path:hsa00380	ALDH3A2; HADHA	3030; 224	40	40
RANBP10	0.00845188	0.0218462	Fatty acid degradation - Homo sapiens (human)	KEGG	path:hsa00071	ALDH3A2; HADHA	224; 3030	44	44
RANBP10	0.00999818	0.0218462	Valine, leucine and isoleucine degradation - Homo sapiens (human)	KEGG	path:hsa00280	ALDH3A2; HADHA	3030; 224	48	48
RMND5A	7.24548e-44	3.62274e-43	Ribosome - Homo sapiens (human)	KEGG	path:hsa03010	RPS10; RPS17; RPS16; RPL9; RPL6; RPLP2; RPS19; RPL5; RPL3; RPS15A; RPS6; RPS2; RPL4; RPS9; RPS8; RPS4Y1; RPL28; RPL27; RPL22; RPL7; RPLP1; MRPL12; MRPS9; RPL35A; RPL15; RPL7A; RPS4X; RPL18; RPSA; RPS24	6146; 6158; 6155; 6165; 6176; 6181; 6182; 6187; 6191; 6192; 6194; 6202; 6203; 6204; 6210; 6217; 6218; 6223; 6229; 3921; 64965; 6122; 6124; 6125; 6128; 6129; 6130; 6133; 6138; 6141	153	153
RMND5B	6.02127e-11	2.46872e-09	Proteasome - Homo sapiens (human)	KEGG	path:hsa03050	PSMD14; PSMD1; PSMD13; PSMD12; PSMC1; PSMB5; PSMC3; PSMC6	5693; 5700; 5702; 5706; 5707; 5718; 5719; 10213	45	45
RMND5B	1.98705e-05	0.000293849	cGMP-PKG signaling pathway - Homo sapiens (human)	KEGG	path:hsa04022	ATP2A1; ATP2A2; ATP1A1; VDAC3; VDAC2; GNAI2; ATP2B4	2771; 7419; 7417; 476; 487; 488; 493	163	163
RMND5B	2.15012e-05	0.000293849	Protein processing in endoplasmic reticulum - Homo sapiens (human)	KEGG	path:hsa04141	RPN1; DNAJA1; VCP; CKAP4; UFD1; NPLOC4; CANX	6184; 7353; 10970; 3301; 7415; 821; 55666	165	165
RMND5B	7.33898e-05	0.000752246	Epstein-Barr virus infection - Homo sapiens (human)	KEGG	path:hsa05169	PSMD14; PSMD1; PSMD13; PSMD12; PSMC1; PSMC3; PSMC6	5700; 5706; 5707; 5718; 5719; 5702; 10213	201	200
RMND5B	0.000566549	0.0046457	Thyroid hormone synthesis - Homo sapiens (human)	KEGG	path:hsa04918	GPX1; GPX8; ATP1A1; CANX	493869; 821; 2876; 476	74	74
RMND5B	0.00112974	0.00771986	Ferroptosis - Homo sapiens (human)	KEGG	path:hsa04216	VDAC3; VDAC2; SLC3A2	7419; 7417; 6520	40	40
RMND5B	0.00150269	0.00880145	Pancreatic secretion - Homo sapiens (human)	KEGG	path:hsa04972	ATP2B4; ATP2A1; ATP1A1; ATP2A2	476; 487; 488; 493	96	96
RMND5B	0.00192045	0.00984231	Valine, leucine and isoleucine degradation - Homo sapiens (human)	KEGG	path:hsa00280	ALDH3A2; PCCA; DLD	1738; 224; 5095	48	48
RMND5B	0.00262308	0.0119496	Calcium signaling pathway - Homo sapiens (human)	KEGG	path:hsa04020	VDAC3; VDAC2; ATP2A1; ATP2A2; ATP2B4	7417; 7419; 487; 488; 493	186	185
RMND5B	0.00646319	0.0264991	Adrenergic signaling in cardiomyocytes - Homo sapiens (human)	KEGG	path:hsa04261	GNAI2; ATP2A2; ATP1A1; ATP2B4	2771; 476; 488; 493	144	144
RMND5B	0.00846101	0.0315365	Biosynthesis of unsaturated fatty acids - Homo sapiens (human)	KEGG	path:hsa01040	HACD3; TECR	51495; 9524	27	27
SMU1	7.87926e-31	1.81223e-29	Spliceosome - Homo sapiens (human)	KEGG	path:hsa03040	SF3B1; SF3B2; PRPF8; DHX15; PRPF4; PRPF6; SNRNP200; SRSF7; SRSF6; SRSF1; PRPF19; PRPF31; EFTUD2; HNRNPM; SNRNP70; SF3A1; CDC5L; HNRNPA1L2; HNRNPA1; USP39; SNRPB; SNRPC; SART1; DDX23; SNRNP40; SNW1; SNRPD2; PRPF38A; RBMX; DDX5	26121; 10291; 4670; 24148; 144983; 1655; 3178; 9343; 1665; 27316; 9410; 9416; 27339; 6426; 6431; 6432; 10594; 9092; 23451; 22938; 10992; 9128; 84950; 10713; 988; 6625; 6628; 6631; 6633; 23020	134	134
SMU1	2.10046e-30	2.41553e-29	Ribosome - Homo sapiens (human)	KEGG	path:hsa03010	RPS17; RPS15; RPL9; RPL6; RPLP2; RPL4; RPLP0; RPL3; RPS15A; RPS7; RPS6; RPS9; RPS8; RPL7A; RPL28; RPL7; RPS19; RPS24; RPL5; MRPS9; MRPS7; MRPS5; RPL15; RPL10; RPL11; RPS4X; RPL18; RPL26L1; RPL36; RPL34; RPL10A	6158; 6164; 6175; 6181; 6191; 6194; 6201; 6202; 6203; 6209; 6210; 6218; 6223; 6229; 4736; 25873; 51081; 51121; 64965; 64969; 6122; 6124; 6125; 6128; 6129; 6130; 6133; 6134; 6135; 6138; 6141	153	153
SMU1	2.71101e-05	0.000207844	RNA transport - Homo sapiens (human)	KEGG	path:hsa03013	EIF3H; SRRM1; EIF3A; EIF3B; EIF3C; EIF3D; EIF3E; EIF3F; FXR2; PABPC1	3646; 8664; 10250; 9513; 8661; 8663; 8665; 26986; 8662; 8667	171	171
SMU1	0.00545121	0.0313445	Herpes simplex infection - Homo sapiens (human)	KEGG	path:hsa05168	SRSF7; SRSF6; SRSF1; USP7; TP53; GTF2I; SRPK1	6732; 7874; 6426; 6431; 6432; 2969; 7157	185	185
SMU1	0.00937876	0.0431423	Non-homologous end-joining - Homo sapiens (human)	KEGG	path:hsa03450	MRE11; RAD50	4361; 10111	13	13
SSBP2	0.00020699	0.00020699	Arginine and proline metabolism - Homo sapiens (human)	KEGG	path:hsa00330	P4HA2; P4HA1	5033; 8974	50	49
SSBP3	2.07005e-05	0.000745217	Protein processing in endoplasmic reticulum - Homo sapiens (human)	KEGG	path:hsa04141	RPN1; SEC23A; PDIA6; P4HB; PREB; SEC24C	6184; 10484; 10113; 10130; 9632; 5034	165	165
SSBP3	0.000350688	0.00631238	Ferroptosis - Homo sapiens (human)	KEGG	path:hsa04216	VDAC2; PCBP2; PCBP1	7417; 5093; 5094	40	40
SSBP3	0.00063988	0.00767855	Arginine and proline metabolism - Homo sapiens (human)	KEGG	path:hsa00330	P4HA2; ALDH18A1; P4HA1	5033; 5832; 8974	50	49
SSBP3	0.00214189	0.019277	One carbon pool by folate - Homo sapiens (human)	KEGG	path:hsa00670	GART; MTHFD2	10797; 2618	20	20
SSBP3	0.00748555	0.053896	Human cytomegalovirus infection - Homo sapiens (human)	KEGG	path:hsa05163	HLA-B; CDK4; CRKL; GNB2	3106; 1399; 2783; 1019	225	225
SSBP4	0.000660426	0.00369527	Protein processing in endoplasmic reticulum - Homo sapiens (human)	KEGG	path:hsa04141	P4HB; SEC23A; SEC24C	10484; 9632; 5034	165	165
SSBP4	0.00123176	0.00369527	Arginine and proline metabolism - Homo sapiens (human)	KEGG	path:hsa00330	P4HA2; P4HA1	5033; 8974	50	49
TAF5	0.00308412	0.00686163	Basal transcription factors - Homo sapiens (human)	KEGG	path:hsa03022	TAF6; TAF9	6878; 6880	45	45
TAF5	0.00457442	0.00686163	Legionellosis - Homo sapiens (human)	KEGG	path:hsa05134	VCP; HSPD1	3329; 7415	55	55
TBL1X	0.00165699	0.00165699	Wnt signaling pathway - Homo sapiens (human)	KEGG	path:hsa04310	TBL1X; TBL1Y; TBL1XR1	90665; 6907; 79718	149	148
TBL1XR1	0.0011997	0.0011997	Protein processing in endoplasmic reticulum - Homo sapiens (human)	KEGG	path:hsa04141	BAG2; STUB1; DNAJA1	9532; 10273; 3301	165	165
TBL1Y	0.000531137	0.00212455	Protein processing in endoplasmic reticulum - Homo sapiens (human)	KEGG	path:hsa04141	DNAJB1; RAD23B; SEC23A; DNAJC10	10484; 5887; 3337; 54431	165	165
TCOF1	1.20167e-09	7.57053e-08	Ribosome biogenesis in eukaryotes - Homo sapiens (human)	KEGG	path:hsa03008	UTP6; WDR3; NOP58; NOP56; CSNK2B; WDR36; TBL3; DKC1; PWP2; CSNK2A2; CSNK2A1; NAT10	55813; 10885; 5822; 1736; 134430; 10528; 10607; 51602; 1457; 1459; 1460; 55226	105	101
TCOF1	9.91125e-06	0.000312204	Basal transcription factors - Homo sapiens (human)	KEGG	path:hsa03022	ERCC2; ERCC3; GTF2H4; GTF2B; CDK7; GTF2H1	2959; 2968; 2068; 2071; 1022; 2965	45	45
TCOF1	1.49868e-05	0.000314722	Adherens junction - Homo sapiens (human)	KEGG	path:hsa04520	IQGAP1; AFDN; SMAD2; CSNK2A2; SMAD3; CSNK2B; CSNK2A1	4088; 1459; 1457; 1460; 4087; 4301; 8826	72	72
TCOF1	0.000126463	0.00199179	Spliceosome - Homo sapiens (human)	KEGG	path:hsa03040	CDC5L; PRPF19; TCERG1; RBM25; DHX16; SF3A1; CTNNBL1; SART1	10291; 58517; 10915; 27339; 8449; 9092; 56259; 988	134	134
TCOF1	0.000169927	0.00214108	Nucleotide excision repair - Homo sapiens (human)	KEGG	path:hsa03420	GTF2H1; ERCC3; ERCC2; CDK7; GTF2H4	2071; 2965; 2968; 2068; 1022	47	47
TCOF1	0.000370408	0.0036688	RNA polymerase - Homo sapiens (human)	KEGG	path:hsa03020	POLR1B; POLR1C; POLR1E; TWISTNB	221830; 9533; 84172; 64425	31	31
TCOF1	0.000407644	0.0036688	Endocytosis - Homo sapiens (human)	KEGG	path:hsa04144	RAB11FIP2; RAB11FIP1; RAB11FIP5; GRK6; SMAD2; SMAD3; AGAP1; AGAP3; ARRB2; ARRB1	22841; 116988; 2870; 80223; 408; 409; 116987; 26056; 4087; 4088	244	244
TCOF1	0.00140259	0.0110454	Inositol phosphate metabolism - Homo sapiens (human)	KEGG	path:hsa00562	OCRL; PIP4K2A; PIP4K2C; PI4KA; PIP4K2B	5297; 5305; 8396; 4952; 79837	74	74
TCOF1	0.00498965	0.0349276	Phosphatidylinositol signaling system - Homo sapiens (human)	KEGG	path:hsa04070	OCRL; PIP4K2A; PIP4K2C; PI4KA; PIP4K2B	5297; 5305; 8396; 4952; 79837	99	99
TCOF1	0.00627929	0.0359776	Aminoacyl-tRNA biosynthesis - Homo sapiens (human)	KEGG	path:hsa00970	SARS2; TARS2; NARS; EARS2	54938; 124454; 80222; 4677	66	66
TCOF1	0.00628181	0.0359776	Wnt signaling pathway - Homo sapiens (human)	KEGG	path:hsa04310	SMAD3; CSNK2B; CACYBP; VANGL1; CSNK2A2; CSNK2A1	81839; 1457; 1459; 1460; 27101; 4088	149	148
WDR26	1.77794e-05	0.000568942	Adrenergic signaling in cardiomyocytes - Homo sapiens (human)	KEGG	path:hsa04261	PPP2R1A; PPP2R1B; PPP2R2A; ATP2A2; ATP1A1	5519; 5518; 5520; 476; 488	144	144
WDR26	0.000147601	0.00236161	Sphingolipid signaling pathway - Homo sapiens (human)	KEGG	path:hsa04071	PPP2R1A; PPP2R1B; PPP2R2A; SPTLC1	10558; 5518; 5519; 5520	118	118
WDR26	0.00117161	0.00871942	PI3K-Akt signaling pathway - Homo sapiens (human)	KEGG	path:hsa04151	HSP90AB1; HSP90AA1; PPP2R1B; PPP2R2A; PPP2R1A	3320; 3326; 5518; 5519; 5520	354	353
WDR26	0.00117669	0.00871942	mRNA surveillance pathway - Homo sapiens (human)	KEGG	path:hsa03015	PPP2R1A; PPP2R1B; PPP2R2A	5518; 5519; 5520	91	91
WDR26	0.00137321	0.00871942	Pancreatic secretion - Homo sapiens (human)	KEGG	path:hsa04972	ATP2A1; ATP1A1; ATP2A2	476; 487; 488	96	96
WDR26	0.00163489	0.00871942	Chagas disease (American trypanosomiasis) - Homo sapiens (human)	KEGG	path:hsa05142	PPP2R1A; PPP2R1B; PPP2R2A	5518; 5519; 5520	102	102
WDR26	0.00260041	0.0118876	AMPK signaling pathway - Homo sapiens (human)	KEGG	path:hsa04152	PPP2R1A; PPP2R1B; PPP2R2A	5518; 5519; 5520	120	120
WDR26	0.00333292	0.0133317	Dopaminergic synapse - Homo sapiens (human)	KEGG	path:hsa04728	PPP2R1A; PPP2R1B; PPP2R2A	5518; 5519; 5520	131	131
WDR26	0.005149	0.0169287	Hippo signaling pathway - Homo sapiens (human)	KEGG	path:hsa04390	PPP2R1A; PPP2R1B; PPP2R2A	5518; 5519; 5520	154	153
WDR26	0.00533838	0.0169287	Hepatitis C - Homo sapiens (human)	KEGG	path:hsa05160	PPP2R1A; PPP2R1B; PPP2R2A	5518; 5519; 5520	155	155
WDR26	0.00613781	0.0169287	cGMP-PKG signaling pathway - Homo sapiens (human)	KEGG	path:hsa04022	ATP2A1; ATP1A1; ATP2A2	476; 487; 488	163	163
WDR26	0.00634828	0.0169287	Protein processing in endoplasmic reticulum - Homo sapiens (human)	KEGG	path:hsa04141	HSP90AB1; RPN1; HSP90AA1	6184; 3320; 3326	165	165
WDR26	0.00689325	0.016968	Tight junction - Homo sapiens (human)	KEGG	path:hsa04530	PPP2R1A; PPP2R1B; PPP2R2A	5518; 5520; 5519	170	170
WDR26	0.00839489	0.0191883	Long-term depression - Homo sapiens (human)	KEGG	path:hsa04730	PPP2R1A; PPP2R1B	5518; 5519	60	60
WDR47	1.70068e-06	3.40137e-06	Ribosome - Homo sapiens (human)	KEGG	path:hsa03010	MRPL12; RPS17; RPL6; RPS19; RPS9; RPS8	6182; 6202; 6203; 6218; 6223; 6128	153	153
WDR47	0.000450677	0.000450677	Non-homologous end-joining - Homo sapiens (human)	KEGG	path:hsa03450	XRCC5; XRCC6	7520; 2547	13	13
