# Supplementary material for: A LisH-domain protein interaction map reveals a Lis1-ARIH2-dynein regulatory axis
Source: iScience. 2025 Oct 30;28(11):113912. doi: 10.1016/j.isci.2025.113912 (PMC12648486; doi:10.1016/j.isci.2025.113912)
Supplement: Table S7. Enrichment of multiprotein complexes from LisHome: Tab A) List of identified multiprotein complexes enriched for the interactors obtained from the network. (Related to Figure 3) [file mmc8.xlsx]

## Sheet: Sheet1
Bait	Complex ID	Size	Score(FC-A)	p-value	Type	Name
ARMC9	HC3119	6	0.88	0.01523	Literature	ATP biosynthetic process
ARMC9	HC838	7	0.884	0.03634	Literature	Frataxin complex
ARMC9	HC1009	6	1.312	0.0004364	Literature	axon guidance
ARMC9	HC755	6	1.329	0.0003715	Literature	Ceramide biosynthesis
ARMC9	HC1333	5	1.426	0.003448	Literature	protein targeting to mitochondrion
ARMC9	HC1101	5	1.772	0.0003329	Literature	serine C-palmitoyltransferase complex
ARMC9	HC1524	6	1.896	4.831e-07	Literature	ATP biosynthetic process
ARMC9	HC2896	6	2.009	9.773e-08	Literature	Fatty acid biosynthesis, elongation, mitochondria
ARMC9	HC783	4	2.625	4.187e-05	Literature	HSP90-FKBP38-CAM-Ca(2+) complex
ARMC9	HC2817	3	3.682	1.679e-06	Literature	Membrane protein complex (VCP, UFD1L, SEC61B)
ARMC9	HC1284	6	4.824	1.036e-37	Literature	very long-chain fatty acid catabolic process
ARMC9	HC759	3	5.316	6.613e-12	Literature	Serine-palmitoyltransferase (SPT) complex
DCAF1	HC843	11	1.155	0.01895	Literature	axon guidance
DCAF1	HC2595	15	1.156	0.01313	Literature	'de novo' posttranslational protein folding
DCAF1	HC2896	6	1.385	0.02499	Literature	Fatty acid biosynthesis, elongation, mitochondria
DCAF1	HC72	6	1.596	0.01101	Literature	CCT:PFD complex, testis specific
DCAF1	HC2473	13	2.483	2.225e-05	Literature	'de novo' posttranslational protein folding
DCAF1	HC1226	6	4.009	6.273e-10	Literature	AP-2 adaptor complex
DCAF1	HC2742	4	4.041	1.075e-05	Literature	AP2 adaptor complex
DCAF1	HC2407	3	4.045	0.003461	Literature	Rab11Fip2-Ap2a complex
DCAF1	HC2851	5	6.243	1.032e-18	Literature	Ubiquitin E3 ligase (DDB1, DDB2, CUL4A, CUL4B, RBX1)
DCAF1	HC3271	5	6.243	1.032e-18	Literature	Cul4-DDB1-CSA complex
DCAF1	HC2308	10	6.754	6.62e-27	Literature	chaperonin-containing T-complex
DCAF1	HC2495	9	7.272	7.788e-36	Literature	CCT complex (chaperonin containing TCP1 complex), testis specific
DCAF1	HC1131	8	7.764	9.142e-33	Literature	CCT complex (chaperonin containing TCP1 complex)
DCAF1	HC91	10	11.442	9.806e-75	Literature	L2DTL
DCAF1	HC2582	14	11.607	1.039e-115	Literature	CSA-POLIIa complex
DCAF1	HC3121	13	13.265	5.136e-117	Literature	CSA complex
DCAF1	HC3598	13	13.265	5.136e-117	Literature	DDB2 complex
DCAF1	HC348	5	14.446	1.625e-93	Literature	CUL4/DDB1
DCAF1	HC7	5	14.823	2.252e-98	Literature	COP9 signalosome complex (CSN)
DCAF1	HC3100	9	15.784	2.317e-164	Literature	COP9 signalosome complex
DCAF1	HC486	9	15.784	2.317e-164	Literature	CNS-P53 complex
DCAF1	HC305	6	16.792	1.298e-150	Literature	cullin deneddylation
DCAF1	HC2064	3	18.73	5.166e-38	Literature	ubiquitin-dependent protein catabolic process
GID8	HC2629	7	0.774	0.01861	Literature	Ketone body biosynthesis, acetyl-CoA => acetoacetate/3-hydroxybutyrate/acetone
GID8	HC1211	3	3.49	1.398e-12	Literature	mitochondrial ATP synthesis coupled proton transport
GID8	HC907	10	4.535	1.1e-54	Literature	FBP degradation complex
GID8	HC2021	4	4.941	4.883e-13	Literature	RANBPM-Muskelin-TWA1-HSMpp8 complex
GID8	HC447	4	10.784	4.66e-56	Literature	cytoskeleton organization
GID8	HC727	5	14.253	6.896e-244	Literature	CTLH complex
KATNAL2	HC2595	15	1.189	1.138e-05	Literature	'de novo' posttranslational protein folding
KATNAL2	HC1767	6	1.502	0.0004329	Literature	DNA-dependent protein kinase-DNA ligase 4 complex
KATNAL2	HC2175	6	1.502	0.0004329	Literature	nonhomologous end joining complex
KATNAL2	HC414	5	2.003	7.638e-05	Literature	NCOA6-DNA-PK-Ku-PARP1 complex
KATNAL2	HC2473	13	2.347	2.848e-12	Literature	'de novo' posttranslational protein folding
KATNAL2	HC1153	6	2.474	1.01e-08	Literature	DHX9-ADAR-vigilin-DNA-PK-Ku antigen complex
KATNAL2	HC161	4	3.004	3.521e-07	Literature	Vigilin-DNA-PK-Ku antigen complex
KATNAL2	HC71	4	3.004	3.521e-07	Literature	MGC1-DNA-PKcs-Ku complex
KATNAL2	HC3224	3	3.889	6.343e-07	Literature	GammaH2AFX-NDHII-Ku70-DNA complex
KATNAL2	HC290	3	6.008	2.251e-14	Literature	DNA-PK-Ku complex
KATNAL2	HC2308	10	6.251	1.679e-93	Literature	chaperonin-containing T-complex
KATNAL2	HC2495	9	6.632	4.897e-60	Literature	CCT complex (chaperonin containing TCP1 complex), testis specific
KATNAL2	HC1131	8	6.937	1.847e-41	Literature	CCT complex (chaperonin containing TCP1 complex)
KIAA1468	HC2961	7	0.595	0.01491	Literature	Oligosaccharyltransferase OSTC-III
KIAA1468	HC838	7	1.097	1.531e-05	Literature	Frataxin complex
KIAA1468	HC519	5	1.438	1.386e-09	Literature	regulation of insulin secretion
KIAA1468	HC3119	6	2.077	3.842e-06	Literature	ATP biosynthetic process
KIAA1468	HC1624	4	2.156	1.494e-12	Literature	CD98-LAT2-ITGB1 complex
KIAA1468	HC3171	4	2.904	1.884e-21	Literature	Translocon-associated protein (TRAP) complex
KIAA1468	HC990	3	4.509	3.495e-33	Literature	induction of apoptosis by intracellular signals
LIS1	HC742	11	1.531	0.001403	Literature	cytoplasmic dynein complex
LIS1	HC2595	15	1.755	0.0006255	Literature	'de novo' posttranslational protein folding
LIS1	HC2582	14	2.103	6.375e-07	Literature	CSA-POLIIa complex
LIS1	HC2171	4	2.268	7.073e-05	Literature	AP4 adaptor complex
LIS1	HC1573	6	2.328	0.001686	Literature	dynactin complex
LIS1	HC569	6	2.328	0.001686	Literature	dynactin complex
LIS1	HC348	5	2.359	0.0353	Literature	CUL4/DDB1
LIS1	HC3121	13	2.403	8.427e-05	Literature	CSA complex
LIS1	HC3598	13	2.403	8.427e-05	Literature	DDB2 complex
LIS1	HC2896	6	2.825	0.0001565	Literature	Fatty acid biosynthesis, elongation, mitochondria
LIS1	HC3246	3	3.224	0.02266	Literature	ARF-Mule complex
LIS1	HC91	10	3.465	7.824e-12	Literature	L2DTL
LIS1	HC2473	13	3.684	2.074e-09	Literature	'de novo' posttranslational protein folding
LIS1	HC486	9	4.158	1.563e-07	Literature	CNS-P53 complex
LIS1	HC305	6	4.205	2.205e-08	Literature	cullin deneddylation
LIS1	HC7	5	4.694	0.000102	Literature	COP9 signalosome complex (CSN)
LIS1	HC3100	9	4.765	1.959e-09	Literature	COP9 signalosome complex
LIS1	HC2308	10	9.799	3.206e-85	Literature	chaperonin-containing T-complex
LIS1	HC2495	9	10.436	1.727e-39	Literature	CCT complex (chaperonin containing TCP1 complex), testis specific
LIS1	HC1131	8	10.749	5.848e-33	Literature	CCT complex (chaperonin containing TCP1 complex)
MAEA	HC3505	5	1.019	0.002748	Literature	RAF1-PPP2-PIN1 complex
MAEA	HC1009	6	1.292	0.02099	Literature	axon guidance
MAEA	HC2312	6	1.292	0.02099	Literature	TNF-alpha/NF-kappa B signaling complex 8
MAEA	HC2945	6	1.359	0.01599	Literature	microtubule cytoskeleton organization
MAEA	HC727	5	3.749	6.617e-27	Literature	CTLH complex
MAEA	HC2021	4	5.623	1.164e-35	Literature	RANBPM-Muskelin-TWA1-HSMpp8 complex
MKLN1	HC2945	6	6.059	1.035e-23	Literature	microtubule cytoskeleton organization
MKLN1	HC447	4	11.203	3.822e-27	Literature	cytoskeleton organization
MKLN1	HC907	10	13.122	2.216e-96	Literature	FBP degradation complex
MKLN1	HC727	5	38.844	1.415e-278	Literature	CTLH complex
NOLC1	HC2017	4	12.296	0.02275	Literature	box C/D snoRNP complex
NOLC1	HC727	5	16.032	0.0007322	Literature	CTLH complex
NOLC1	HC2153	5	17.393	0.0002712	Literature	putative complex without known function
NOLC1	HC1496	7	31.636	1.438e-14	Literature	axon guidance
NOLC1	HC2663	6	39.545	8.801e-25	Literature	UTP C complex
NOLC1	HC509	6	39.545	8.801e-25	Literature	Ksr1-CK2 complex
NOLC1	HC2461	5	52.727	8.122e-27	Literature	FACT complex, UV-activated
NOLC1	HC1382	4	79.091	2.549e-40	Literature	protein kinase CK2 complex
NOLC1	HC2858	4	79.091	2.549e-40	Literature	Casein kinase II-HMG1 complex
NOLC1	HC1056	3	104.48	6.836e-34	Literature	Casein kinase II (beta-dimer, alpha, alpha')
NPAT	HC3421	34	0.521	0.02017	Literature	40S ribosomal subunit, cytoplasmic
NPAT	HC2273	31	0.839	0.0003261	Literature	40S ribosomal subunit, cytoplasmic
NPAT	HC3344	5	1.195	0.005629	Literature	Multiprotein complex (mRNA turnover)
NPAT	HC3342	5	2.936	5.97e-11	Literature	CRD-mediated mRNA stability complex
NPAT	HC221	3	7.233	3.987e-38	Literature	HAT-B
RANBP9	HC907	10	5.321	3.296e-96	Literature	FBP degradation complex
RANBP9	HC447	4	7.026	6.328e-89	Literature	cytoskeleton organization
RANBP9	HC727	5	16.865	0	Literature	CTLH complex
RANBP10	HC2500	7	0.887	0.003445	Literature	Oligosaccharyltransferase complex (Stt3B variant)
RANBP10	HC2782	7	0.887	0.003445	Literature	Oligosaccharyltransferase
RANBP10	HC2961	7	0.887	0.003445	Literature	Oligosaccharyltransferase OSTC-III
RANBP10	HC1378	6	1.108	0.04727	Literature	Oligosaccharyltransferase OSTC-II
RANBP10	HC3287	6	1.108	0.04727	Literature	Oligosaccharyltransferase complex (Stt3A variant)
RANBP10	HC1524	6	1.121	0.04524	Literature	ATP biosynthetic process
RANBP10	HC1624	4	1.586	0.0002687	Literature	CD98-LAT2-ITGB1 complex
RANBP10	HC907	10	2.951	2.408e-34	Literature	FBP degradation complex
RANBP10	HC2021	4	16.389	4.983e-304	Literature	RANBPM-Muskelin-TWA1-HSMpp8 complex
RANBP10	HC727	5	16.828	1.7e-224	Literature	CTLH complex
RMND5A	HC2067	42	0.342	0.0369	Literature	Ribosome, archaea
RMND5A	HC3420	89	0.483	7.717e-05	Literature	Ribosome, eukaryotes
RMND5A	HC821	42	0.544	0.0009678	Literature	cytoplasmic ribosomal small subunit
RMND5A	HC3185	25	0.545	0.01652	Literature	TRBP containing complex (DICER, RPL7A, EIF6, MOV10 and subunits of the 60S ribosomal particle)
RMND5A	HC2708	47	0.559	0.0007084	Literature	60S ribosomal subunit, cytoplasmic
RMND5A	HC197	81	0.734	2.005e-07	Literature	Ribosome, cytoplasmic
RMND5A	HC2955	11	0.989	0.002002	Literature	DGCR8 multiprotein complex
RMND5A	HC3342	5	1.135	0.002773	Literature	CRD-mediated mRNA stability complex
RMND5A	HC3421	34	1.222	1.546e-13	Literature	40S ribosomal subunit, cytoplasmic
RMND5A	HC575	7	1.258	4.119e-05	Literature	Toposome
RMND5A	HC2273	31	1.294	3.795e-12	Literature	40S ribosomal subunit, cytoplasmic
RMND5A	HC2945	6	2.211	2.506e-09	Literature	microtubule cytoskeleton organization
RMND5A	HC907	10	3.472	8.216e-26	Literature	FBP degradation complex
RMND5A	HC727	5	9.013	1.043e-121	Literature	CTLH complex
RMND5B	HC1404	20	0.728	0.006284	Literature	PA700 complex
RMND5B	HC838	7	1.002	0.01084	Literature	Frataxin complex
RMND5B	HC1372	18	1.117	1.382e-05	Literature	Proteasome, 19S regulatory particle (PA700)
RMND5B	HC3119	6	1.908	0.0009907	Literature	ATP biosynthetic process
RMND5B	HC907	10	3.36	5.689e-17	Literature	FBP degradation complex
RMND5B	HC2603	4	3.667	1.123e-07	Literature	p97-Ufd1-Npl4-IP3 receptor complex
RMND5B	HC2570	3	7.335	2.768e-07	Literature	Cdc48p complex
RMND5B	HC2021	4	11.021	5.496e-57	Literature	RANBPM-Muskelin-TWA1-HSMpp8 complex
RMND5B	HC727	5	14.697	2.297e-197	Literature	CTLH complex
SMU1	HC1300	80	0.826	0.03933	Literature	C complex spliceosome
SMU1	HC2764	68	1.071	0.008224	Literature	Parvulin-associated pre-rRNP complex
SMU1	HC771	14	1.842	0.004656	Literature	nuclear mRNA splicing, via spliceosome
SMU1	HC2549	7	1.885	0.02659	Literature	Pol epsilon
SMU1	HC812	29	2.164	2.716e-05	Literature	Spliceosome, U4/U6.U5 tri-snRNP
SMU1	HC3567	4	2.366	0.04948	Literature	Ubiquitin E3 ligase (SKP1A, FBXW8, CUL7, RBX1)
SMU1	HC372	8	2.48	0.01135	Literature	Drosha complex
SMU1	HC2657	18	2.793	4.738e-05	Literature	SNW1 complex
SMU1	HC3342	5	2.808	0.02263	Literature	CRD-mediated mRNA stability complex
SMU1	HC2955	11	2.828	0.000565	Literature	DGCR8 multiprotein complex
SMU1	HC2473	13	2.986	2.118e-05	Literature	'de novo' posttranslational protein folding
SMU1	HC1815	5	3.019	0.01476	Literature	EIF3 complex (EIF3A, EIF3B, EIF3G, EIF3I, EIF3C)
SMU1	HC575	7	3.415	6.16e-05	Literature	Toposome
SMU1	HC1273	4	3.432	0.006134	Literature	U4/U6 x U5 tri-snRNP complex
SMU1	HC2746	3	3.613	0.04508	Literature	putative complex without known function
SMU1	HC304	14	3.725	3.314e-09	Literature	eukaryotic translation initiation factor 3 complex
SMU1	HC750	13	4.257	7.466e-10	Literature	eIF3 complex (EIF3S6, EIF3S5, EIF3S4, EIF3S3, EIF3S6IP, EIF3S2, EIF3S9, EIF3S12, EIF3S10, EIF3S8, EIF3S1, EIF3S7, PCID1)
SMU1	HC1170	12	4.37	6.395e-09	Literature	eIF3 complex (EIF3S6, EIF3S5, EIF3S4, EIF3S3, EIF3S6IP, EIF3S2, EIF3S9, EIF3S12, EIF3S10, EIF3S8, EIF3S1, EIF3S7)
SMU1	HC137	12	4.483	2.472e-09	Literature	translational initiation
SMU1	HC1496	7	5.318	2.671e-10	Literature	axon guidance
SMU1	HC2837	3	6.942	0.0003267	Literature	Ntr1p/Ntr2p/Prp43p complex
SMU1	HC2308	10	8.109	2.863e-26	Literature	chaperonin-containing T-complex
SMU1	HC2495	9	8.776	5.782e-20	Literature	CCT complex (chaperonin containing TCP1 complex), testis specific
SMU1	HC1131	8	9.121	4.357e-21	Literature	CCT complex (chaperonin containing TCP1 complex)
SSBP3	HC1809	7	4.904	1.209e-06	Literature	putative complex without known function
SSBP3	HC735	4	5.167	3.456e-19	Literature	Sfb3p/Sec23p complex
SSBP4	HC1809	7	5.302	0.0043	Literature	putative complex without known function
SSBP4	HC735	4	7.03	0.002073	Literature	Sfb3p/Sec23p complex
TAF5	HC1390	5	1.716	0.01481	Literature	Transcription initiation factor complex (TAF5, TAF6, TAF9, TAF11, TBP)
TAF5	HC993	5	1.716	0.01481	Literature	TFIID subcomplex
TAF5	HC2595	15	1.821	0.000117	Literature	'de novo' posttranslational protein folding
TAF5	HC11	10	3.237	1.156e-09	Literature	prefoldin complex
TAF5	HC1483	8	4.856	3.115e-09	Literature	'de novo' posttranslational protein folding
TAF5	HC2473	13	5.15	1.518e-26	Literature	'de novo' posttranslational protein folding
TAF5	HC72	6	5.53	1.098e-13	Literature	CCT:PFD complex, testis specific
TAF5	HC2308	10	11.145	7.653e-100	Literature	chaperonin-containing T-complex
TAF5	HC2495	9	12.467	2.747e-117	Literature	CCT complex (chaperonin containing TCP1 complex), testis specific
TAF5	HC1131	8	13.125	2.411e-58	Literature	CCT complex (chaperonin containing TCP1 complex)
TBL1X	HC1727	6	1.479	0.01664	Literature	N-CoR-HDAC3
TBL1X	HC2029	6	1.479	0.01664	Literature	NCOR complex
TBL1X	HC2366	5	1.972	0.02453	Literature	NCOR-HDAC3 complex
TBL1X	HC3302	5	1.972	0.02453	Literature	SMRT complex
TBL1X	HC2595	15	3.122	2.083e-07	Literature	'de novo' posttranslational protein folding
TBL1X	HC2473	13	5.226	1.295e-13	Literature	'de novo' posttranslational protein folding
TBL1X	HC2308	10	14.739	9.39e-129	Literature	chaperonin-containing T-complex
TBL1X	HC2495	9	15.259	8.061e-76	Literature	CCT complex (chaperonin containing TCP1 complex), testis specific
TBL1X	HC1131	8	15.627	1.881e-111	Literature	CCT complex (chaperonin containing TCP1 complex)
TBL1XR1	HC2595	15	2.484	2.913e-08	Literature	'de novo' posttranslational protein folding
TBL1XR1	HC2473	13	4.836	8.313e-21	Literature	'de novo' posttranslational protein folding
TBL1XR1	HC2308	10	12.472	3.22e-134	Literature	chaperonin-containing T-complex
TBL1XR1	HC2495	9	13.189	4.739e-87	Literature	CCT complex (chaperonin containing TCP1 complex), testis specific
TBL1XR1	HC1131	8	13.94	1.681e-125	Literature	CCT complex (chaperonin containing TCP1 complex)
TBL1Y	HC72	6	2.131	0.004258	Literature	CCT:PFD complex, testis specific
TBL1Y	HC2595	15	2.824	4.026e-13	Literature	'de novo' posttranslational protein folding
TBL1Y	HC277	3	3.228	0.00029	Literature	BAT3 complex
TBL1Y	HC2473	13	4.664	7.318e-25	Literature	'de novo' posttranslational protein folding
TBL1Y	HC2308	10	11.924	3.754e-141	Literature	chaperonin-containing T-complex
TBL1Y	HC2495	9	12.729	1.676e-200	Literature	CCT complex (chaperonin containing TCP1 complex), testis specific
TBL1Y	HC1131	8	13.279	7.433e-90	Literature	CCT complex (chaperonin containing TCP1 complex)
TCOF1	HC2210	6	3.656	0.02515	Literature	TFIIH transcription factor complex (ERCC2, ERCC3, GTF2H1, CDK7, CCNH, GTF2H2)
TCOF1	HC3408	5	3.905	0.02036	Literature	TFIIH transcription factor core complex
TCOF1	HC2017	4	4.723	0.02913	Literature	box C/D snoRNP complex
TCOF1	HC2132	9	4.833	0.000393	Literature	Exocyst complex
TCOF1	HC1148	5	4.901	0.004548	Literature	DNA-directed RNA polymerase I complex
TCOF1	HC2153	5	6.993	7.559e-05	Literature	putative complex without known function
TCOF1	HC1496	7	7.716	1.122e-07	Literature	axon guidance
TCOF1	HC780	8	7.863	3.288e-08	Literature	Sec6/8 exocyst complex
TCOF1	HC2343	6	8.851	2.764e-07	Literature	UTP B complex
TCOF1	HC2663	6	9.645	2.208e-08	Literature	UTP C complex
TCOF1	HC509	6	9.645	2.208e-08	Literature	Ksr1-CK2 complex
TCOF1	HC53	4	11.692	5.121e-07	Literature	rRNA processing
TCOF1	HC2461	5	12.86	6.198e-13	Literature	FACT complex, UV-activated
TCOF1	HC1382	4	19.29	1.808e-16	Literature	protein kinase CK2 complex
TCOF1	HC2858	4	19.29	1.808e-16	Literature	Casein kinase II-HMG1 complex
TCOF1	HC202	3	27.035	2.276e-12	Literature	eIF2
TCOF1	HC225	3	27.035	2.276e-12	Literature	eukaryotic translation initiation factor 2 complex
TCOF1	HC1056	3	29.168	3.961e-14	Literature	Casein kinase II (beta-dimer, alpha, alpha')
WDR26	HC2595	15	1.288	0.002697	Literature	'de novo' posttranslational protein folding
WDR26	HC3374	7	1.592	0.006075	Literature	Ksr1-PP2A holoenzyme complex (Ppp2r1a, Ppp2r2b, Ppp2ca), PDGF stimulated
WDR26	HC374	7	1.592	0.006075	Literature	Raf1-PP2A core enzyme complex (Ppp2r1a, Ppp2ca), untreated
WDR26	HC2090	4	1.919	0.0007206	Literature	CDC37-HSP90AA1-HSP90AB1-MAP3K11 complex
WDR26	HC763	4	1.919	0.0007206	Literature	9S-cytosolic aryl hydrocarbon (Ah) receptor non-ligand activated complex
WDR26	HC783	4	1.919	0.0007206	Literature	HSP90-FKBP38-CAM-Ca(2+) complex
WDR26	HC1009	6	1.982	0.008316	Literature	axon guidance
WDR26	HC2333	8	1.99	0.008957	Literature	protein phosphatase type 2A complex (Cdc55p)
WDR26	HC1515	6	1.99	0.008092	Literature	Ksr1-PP2A core enzyme complex (Ppp2r1a, Ppp2ca), untreated
WDR26	HC907	10	2.182	1.911e-05	Literature	FBP degradation complex
WDR26	HC2473	13	2.586	4.48e-07	Literature	'de novo' posttranslational protein folding
WDR26	HC3083	5	2.653	0.0007309	Literature	PPP2R1A-PPP2R1B-PPP2CA-PPME1-EIF4A1 complex
WDR26	HC3505	5	3.581	6.545e-06	Literature	RAF1-PPP2-PIN1 complex
WDR26	HC2945	6	3.672	1.988e-06	Literature	microtubule cytoskeleton organization
WDR26	HC2308	10	6.58	1.227e-38	Literature	chaperonin-containing T-complex
WDR26	HC2495	9	6.763	9.358e-43	Literature	CCT complex (chaperonin containing TCP1 complex), testis specific
WDR26	HC1131	8	7.028	3.044e-19	Literature	CCT complex (chaperonin containing TCP1 complex)
WDR26	HC727	5	11.647	1.661e-48	Literature	CTLH complex
WDR47	HC1153	6	1.933	0.02726	Literature	DHX9-ADAR-vigilin-DNA-PK-Ku antigen complex
WDR47	HC1483	8	2.514	0.001486	Literature	'de novo' posttranslational protein folding
WDR47	HC2595	15	3.216	7.446e-06	Literature	'de novo' posttranslational protein folding
WDR47	HC72	6	3.475	0.0001732	Literature	CCT:PFD complex, testis specific
WDR47	HC2473	13	8.291	4.633e-27	Literature	'de novo' posttranslational protein folding
WDR47	HC2308	10	18.817	6.193e-85	Literature	chaperonin-containing T-complex
WDR47	HC2495	9	20.643	7.658e-62	Literature	CCT complex (chaperonin containing TCP1 complex), testis specific
WDR47	HC1131	8	22.004	2.018e-163	Literature	CCT complex (chaperonin containing TCP1 complex)
