# Supplementary material for: A LisH-domain protein interaction map reveals a Lis1-ARIH2-dynein regulatory axis
Source: iScience. 2025 Oct 30;28(11):113912. doi: 10.1016/j.isci.2025.113912 (PMC12648486; doi:10.1016/j.isci.2025.113912)
Supplement: Table S8. Enrichment of proteins linked to genetic disorders from LisHome: Tab A) List of associated genes linked with genetic diseases obtained from OMIM within the LisH interactome network. (Related to Figures 3 and S3) [file mmc9.xlsx]

## Sheet: Sheet1
Bait	Prey	Phenotype	MIM Number	Cyto Location
SMU1	CUL7	3-M syndrome 1, 273750 (3)	609577	6p21.1
SMU1	OBSL1	3-M syndrome 2, 612921 (3)	610991	2q35
SMU1	CCDC8	3-M syndrome 3, 614205 (3)	614145	19q13.32
ARMC9	TIMM50	3-methylglutaconic aciduria, type IX, 617698 (3)	607381	19q13.2
DCAF1	TIMM50	3-methylglutaconic aciduria, type IX, 617698 (3)	607381	19q13.2
KIAA1468	TIMM50	3-methylglutaconic aciduria, type IX, 617698 (3)	607381	19q13.2
RANBP10	TIMM50	3-methylglutaconic aciduria, type IX, 617698 (3)	607381	19q13.2
SSBP3	TIMM50	3-methylglutaconic aciduria, type IX, 617698 (3)	607381	19q13.2
MAEA	HTRA2	3-methylglutaconic aciduria, type VIII, 617248 (3)	606441	2p13.1
KIAA1468	HLA-B	Abacavir hypersensitivity, susceptibility to (3)	142830	6p21.33
SSBP3	HLA-B	Abacavir hypersensitivity, susceptibility to (3)	142830	6p21.33
RMND5B	AAAS	Achalasia-addisonianism-alacrimia syndrome, 231550 (3)	605378	12q13.13
ARMC9	ATP2A2	Acrokeratosis verruciformis, 101900 (3)	108740	12q24.11
KIAA1468	ATP2A2	Acrokeratosis verruciformis, 101900 (3)	108740	12q24.11
RANBP10	ATP2A2	Acrokeratosis verruciformis, 101900 (3)	108740	12q24.11
RMND5B	ATP2A2	Acrokeratosis verruciformis, 101900 (3)	108740	12q24.11
WDR26	ATP2A2	Acrokeratosis verruciformis, 101900 (3)	108740	12q24.11
SMU1	TP53	Adrenal cortical carcinoma, 202300 (3)	191170	17p13.1
TCOF1	SAMHD1	Aicardi-Goutieres syndrome 5, 612952 (3)	606754	20q11.23
TAF5	TAF6	Alazami-Yuan syndrome, 617126 (3)	602955	7q22.1
GID8	ACAT1	Alpha-methylacetoacetic aciduria, 203750 (3)	607809	11q22.3
KIAA1468	ACAT1	Alpha-methylacetoacetic aciduria, 203750 (3)	607809	11q22.3
SSBP3	ACAT1	Alpha-methylacetoacetic aciduria, 203750 (3)	607809	11q22.3
ARMC9	VCP	Amyotrophic lateral sclerosis 14, with or without frontotemporal dementia, 613954 (3)	601023	9p13.3
DCAF1	VCP	Amyotrophic lateral sclerosis 14, with or without frontotemporal dementia, 613954 (3)	601023	9p13.3
RMND5B	VCP	Amyotrophic lateral sclerosis 14, with or without frontotemporal dementia, 613954 (3)	601023	9p13.3
TAF5	VCP	Amyotrophic lateral sclerosis 14, with or without frontotemporal dementia, 613954 (3)	601023	9p13.3
SMU1	HNRNPA1	Amyotrophic lateral sclerosis 20, 615426 (3)	164017	12q13.13
LIS1	MATR3	Amyotrophic lateral sclerosis 21, 606070 (3)	164015	5q31.2
SMU1	MATR3	Amyotrophic lateral sclerosis 21, 606070 (3)	164015	5q31.2
KIAA1468	HSPA9	Anemia, sideroblastic, 4, 182170 (3)	600548	5q31.2
TCOF1	NBN	Aplastic anemia, 609135 (3)	602667	8q21.3
ARMC9	TMEM43	Arrhythmogenic right ventricular dysplasia 5, 604400 (3)	612048	3p25.1
KIAA1468	TMEM43	Arrhythmogenic right ventricular dysplasia 5, 604400 (3)	612048	3p25.1
ARMC9	ENPP1	Arterial calcification, generalized, of infancy, 1, 208000 (3)	173335	6q23.2
KIAA1468	ENPP1	Arterial calcification, generalized, of infancy, 1, 208000 (3)	173335	6q23.2
RMND5B	ENPP1	Arterial calcification, generalized, of infancy, 1, 208000 (3)	173335	6q23.2
GID8	NEK9	Arthrogryposis, Perthes disease, and upward gaze palsy, 614262 (3)	609798	14q24.3
SMU1	NEK9	Arthrogryposis, Perthes disease, and upward gaze palsy, 614262 (3)	609798	14q24.3
RMND5A	RPSA	Asplenia, isolated congenital, 271400 (3)	150370	3p22.1
SMU1	MRE11	Ataxia-telangiectasia-like disorder 1, 604391 (3)	600814	11q21
TCOF1	BBS1	Bardet-Biedl syndrome 1, 209900 (3)	209901	11q13.2
TCOF1	BBS2	Bardet-Biedl syndrome 2, 615981 (3)	606151	16q13
TCOF1	BBS4	Bardet-Biedl syndrome 4, 615982 (3)	600374	15q24.1
TCOF1	BBS5	Bardet-Biedl syndrome 5, 615983 (3)	603650	2q31.1
TCOF1	BBS7	Bardet-Biedl syndrome 7, 615984 (3)	607590	4q27
TCOF1	BBS9	Bardet-Biedl syndrome 9, 615986 (3)	607968	7p14.3
SMU1	TP53	Basal cell carcinoma 7, 614740 (3)	191170	17p13.1
DCAF1	ABCD3	Bile acid synthesis defect, congenital, 5, 616278 (3)	170995	1p21.3
DCAF1	PNPLA6	Boucher-Neuhauser syndrome, 215470 (3)	603197	19p13.2
SMU1	TP53	Breast cancer, 114480 (3)	191170	17p13.1
ARMC9	ATP2A1	Brody myopathy, 601003 (3)	108730	16p11.2
FOPNL	ATP2A1	Brody myopathy, 601003 (3)	108730	16p11.2
GID8	ATP2A1	Brody myopathy, 601003 (3)	108730	16p11.2
RANBP10	ATP2A1	Brody myopathy, 601003 (3)	108730	16p11.2
RMND5B	ATP2A1	Brody myopathy, 601003 (3)	108730	16p11.2
WDR26	ATP2A1	Brody myopathy, 601003 (3)	108730	16p11.2
ARMC9	LEMD3	Buschke-Ollendorff syndrome, 166700 (3)	607844	12q14.3
FGFR1OP	AKAP10	Cardiac conduction defect, susceptibility to, 115080 (3)	604694	17p11.2
FOPNL	AKAP10	Cardiac conduction defect, susceptibility to, 115080 (3)	604694	17p11.2
DCAF1	PLD1	Cardiac valvular defect, developmental, 212093 (3)	602382	3q26.31
RANBP10	SCO2	Cardioencephalomyopathy, fatal infantile, due to cytochrome c oxidase deficiency 1, 604377 (3)	604272	22q13.33
RMND5B	SCO2	Cardioencephalomyopathy, fatal infantile, due to cytochrome c oxidase deficiency 1, 604377 (3)	604272	22q13.33
SSBP3	SDHA	Cardiomyopathy, dilated, 1GG, 613642 (3)	600857	5p15.33
KIAA1468	FKTN	Cardiomyopathy, dilated, 1X, 611615 (3)	607440	9q31.2
ARMC9	AGK	Cataract 38, autosomal recessive, 614691 (3)	610345	7q34
KIAA1468	AGK	Cataract 38, autosomal recessive, 614691 (3)	610345	7q34
NOLC1	VANGL1	Caudal regression syndrome, 600145 (3)	610132	1p13.1
TCOF1	VANGL1	Caudal regression syndrome, 600145 (3)	610132	1p13.1
DCAF1	MYO9B	Celiac disease, susceptibility to, 4, 609753 (3)	602129	19p13.11
TCOF1	DNMT1	Cerebellar ataxia, deafness, and narcolepsy, autosomal dominant, 604121 (3)	126375	19p13.2
TCOF1	ADD3	Cerebral palsy, spastic quadriplegic, 3, 617008 (3)	601568	10q25.1-q25.2
SMU1	SNRPB	Cerebrocostomandibular syndrome, 117650 (3)	182282	20p13
TCOF1	ERCC2	Cerebrooculofacioskeletal syndrome 2, 610756 (3)	126340	19q13.32
KIAA1468	CLN6	Ceroid lipofuscinosis, neuronal, Kufs type, adult onset, 204300 (3)	606725	15q23
DCAF1	JPH1	Charcot-Marie-Tooth disease, axonal, autosomal dominant, type 2K, 607831 (3)	605266	8q21.11
LIS1	DYNC1H1	Charcot-Marie-Tooth disease, axonal, type 20, 614228 (3)	600112	14q32.31
RMND5A	KARS	Charcot-Marie-Tooth disease, recessive intermediate, B, 613641 (3)	601421	16q23.1
ARMC9	VCP	Charcot-Marie-Tooth disease, type 2Y, 616687 (3)	601023	9p13.3
DCAF1	VCP	Charcot-Marie-Tooth disease, type 2Y, 616687 (3)	601023	9p13.3
RMND5B	VCP	Charcot-Marie-Tooth disease, type 2Y, 616687 (3)	601023	9p13.3
TAF5	VCP	Charcot-Marie-Tooth disease, type 2Y, 616687 (3)	601023	9p13.3
TCOF1	SAMHD1	Chilblain lupus 2, 614415 (3)	606754	20q11.23
SMU1	TP53	Choroid plexus papilloma, 260500 (3)	191170	17p13.1
MKLN1	LONP1	CODAS syndrome, 600373 (3)	605490	19p13.3
ARMC9	ENPP1	Cole disease, 615522 (3)	173335	6q23.2
KIAA1468	ENPP1	Cole disease, 615522 (3)	173335	6q23.2
RMND5B	ENPP1	Cole disease, 615522 (3)	173335	6q23.2
SSBP2	P4HB	Cole-Carpenter syndrome 1, 112240 (3)	176790	17q25.3
SSBP3	P4HB	Cole-Carpenter syndrome 1, 112240 (3)	176790	17q25.3
SSBP4	P4HB	Cole-Carpenter syndrome 1, 112240 (3)	176790	17q25.3
SMU1	TP53	Colorectal cancer, 114500 (3)	191170	17p13.1
LIS1	POLD1	Colorectal cancer, susceptibility to, 10, 612591 (3)	174761	19q13.33
TCOF1	EARS2	Combined oxidative phosphorylation deficiency 12, 614924 (3)	612799	16p12.2
DCAF1	SFXN4	Combined oxidative phosphorylation deficiency 18, 615578 (3)	615564	10q26.11
KIAA1468	SFXN4	Combined oxidative phosphorylation deficiency 18, 615578 (3)	615564	10q26.11
KATNAL2	TARS2	Combined oxidative phosphorylation deficiency 21, 615918 (3)	612805	1q21.2
TBL1Y	TARS2	Combined oxidative phosphorylation deficiency 21, 615918 (3)	612805	1q21.2
TCOF1	TARS2	Combined oxidative phosphorylation deficiency 21, 615918 (3)	612805	1q21.2
SMU1	MRPS34	Combined oxidative phosphorylation deficiency 32, 617664 (3)	611994	16p13.3
DCAF1	TUFM	Combined oxidative phosphorylation deficiency 4, 610678 (3)	602389	16p11.2
GID8	TUFM	Combined oxidative phosphorylation deficiency 4, 610678 (3)	602389	16p11.2
KIAA1468	TUFM	Combined oxidative phosphorylation deficiency 4, 610678 (3)	602389	16p11.2
RANBP10	TUFM	Combined oxidative phosphorylation deficiency 4, 610678 (3)	602389	16p11.2
SSBP3	TUFM	Combined oxidative phosphorylation deficiency 4, 610678 (3)	602389	16p11.2
RMND5A	MRPS22	Combined oxidative phosphorylation deficiency 5, 611719 (3)	605810	3q23
SMU1	MRPS22	Combined oxidative phosphorylation deficiency 5, 611719 (3)	605810	3q23
GID8	AIFM1	Combined oxidative phosphorylation deficiency 6, 300816 (3)	300169	Xq26.1
KATNAL2	AIFM1	Combined oxidative phosphorylation deficiency 6, 300816 (3)	300169	Xq26.1
KIAA1468	AIFM1	Combined oxidative phosphorylation deficiency 6, 300816 (3)	300169	Xq26.1
RANBP10	AIFM1	Combined oxidative phosphorylation deficiency 6, 300816 (3)	300169	Xq26.1
DCAF1	CEP78	Cone-rod dystrophy and hearing loss, 617236 (3)	617110	9q21.2
MAEA	MPI	Congenital disorder of glycosylation, type Ib, 602579 (3)	154550	15q24.1
DCAF1	DPM1	Congenital disorder of glycosylation, type Ie, 608799 (3)	603503	20q13.13
ARMC9	MOGS	Congenital disorder of glycosylation, type IIb, 606056 (3)	601336	2p13.1
DCAF1	MOGS	Congenital disorder of glycosylation, type IIb, 606056 (3)	601336	2p13.1
SMU1	MOGS	Congenital disorder of glycosylation, type IIb, 606056 (3)	601336	2p13.1
KIAA1468	TMEM165	Congenital disorder of glycosylation, type IIk, 614727 (3)	614726	4q12
KIAA1468	SSR4	Congenital disorder of glycosylation, type Iy, 300934 (3)	300090	Xq28
TCOF1	PRKD1	Congenital heart defects and ectodermal dysplasia, 617364 (3)	605435	14q12
SMU1	KIF2A	Cortical dysplasia, complex, with other brain malformations 3, 615411 (3)	602591	5q12.1
TCOF1	KIF2A	Cortical dysplasia, complex, with other brain malformations 3, 615411 (3)	602591	5q12.1
GID8	AIFM1	Cowchock syndrome, 310490 (3)	300169	Xq26.1
KATNAL2	AIFM1	Cowchock syndrome, 310490 (3)	300169	Xq26.1
KIAA1468	AIFM1	Cowchock syndrome, 310490 (3)	300169	Xq26.1
RANBP10	AIFM1	Cowchock syndrome, 310490 (3)	300169	Xq26.1
ARMC9	CPT1A	CPT deficiency, hepatic, type IA, 255120 (3)	600528	11q13.3
DCAF1	CPT1A	CPT deficiency, hepatic, type IA, 255120 (3)	600528	11q13.3
GID8	CPT1A	CPT deficiency, hepatic, type IA, 255120 (3)	600528	11q13.3
KIAA1468	CPT1A	CPT deficiency, hepatic, type IA, 255120 (3)	600528	11q13.3
ARMC9	TMCO1	Craniofacial dysmorphism, skeletal anomalies, and mental retardation syndrome, 213980 (3)	614123	1q24.1
DCAF1	TMCO1	Craniofacial dysmorphism, skeletal anomalies, and mental retardation syndrome, 213980 (3)	614123	1q24.1
SSBP3	SEC23A	Craniolenticulosutural dysplasia, 607812 (3)	610511	14q21.1
SSBP4	SEC23A	Craniolenticulosutural dysplasia, 607812 (3)	610511	14q21.1
TBL1Y	SEC23A	Craniolenticulosutural dysplasia, 607812 (3)	610511	14q21.1
SSBP3	ALDH18A1	Cutis laxa, autosomal recessive, type IIIA, 219150 (3)	138250	10q24.1
ARMC9	ATP2A2	Darier disease, 124200 (3)	108740	12q24.11
KIAA1468	ATP2A2	Darier disease, 124200 (3)	108740	12q24.11
RANBP10	ATP2A2	Darier disease, 124200 (3)	108740	12q24.11
RMND5B	ATP2A2	Darier disease, 124200 (3)	108740	12q24.11
WDR26	ATP2A2	Darier disease, 124200 (3)	108740	12q24.11
TCOF1	HSD17B4	D-bifunctional protein deficiency, 261515 (3)	601860	5q23.1
RMND5A	KARS	Deafness, autosomal recessive 89, 613916 (3)	601421	16q23.1
GID8	AIFM1	Deafness, X-linked 5, 300614 (3)	300169	Xq26.1
KATNAL2	AIFM1	Deafness, X-linked 5, 300614 (3)	300169	Xq26.1
KIAA1468	AIFM1	Deafness, X-linked 5, 300614 (3)	300169	Xq26.1
RANBP10	AIFM1	Deafness, X-linked 5, 300614 (3)	300169	Xq26.1
TCOF1	OCRL	Dent disease 2, 300555 (3)	300535	Xq26.1
RMND5B	CDKAL1	Diabetes mellitus, noninsulin-dependent, susceptibility to, 125853 (3)	611259	6p22.3
SMU1	IGF2BP2	Diabetes mellitus, noninsulin-dependent, susceptibility to, 125853 (3)	608289	3q27.2
ARMC9	ENPP1	Diabetes mellitus, non-insulin-dependent, susceptibility to, 125853 (3)	173335	6q23.2
KIAA1468	ENPP1	Diabetes mellitus, non-insulin-dependent, susceptibility to, 125853 (3)	173335	6q23.2
RMND5B	ENPP1	Diabetes mellitus, non-insulin-dependent, susceptibility to, 125853 (3)	173335	6q23.2
RMND5A	RPL15	Diamond-Blackfan anemia 12, 615550 (3)	604174	3p24.2
SMU1	RPL15	Diamond-Blackfan anemia 12, 615550 (3)	604174	3p24.2
RMND5A	RPL27	Diamond-Blackfan anemia 16, 617408 (3)	607526	17q21.31
NPAT	RPS24	Diamond-blackfan anemia 3, 610629 (3)	602412	10q22.3
RMND5A	RPS24	Diamond-blackfan anemia 3, 610629 (3)	602412	10q22.3
SMU1	RPS24	Diamond-blackfan anemia 3, 610629 (3)	602412	10q22.3
RMND5A	RPS17	Diamond-Blackfan anemia 4, 612527 (3)	180472	15q25.2
SMU1	RPS17	Diamond-Blackfan anemia 4, 612527 (3)	180472	15q25.2
WDR47	RPS17	Diamond-Blackfan anemia 4, 612527 (3)	180472	15q25.2
RANBP9	RPL35A	Diamond-Blackfan anemia 5, 612528 (3)	180468	3q29
RMND5A	RPL35A	Diamond-Blackfan anemia 5, 612528 (3)	180468	3q29
RANBP9	RPL5	Diamond-Blackfan anemia 6, 612561 (3)	603634	1p22.1
RMND5A	RPL5	Diamond-Blackfan anemia 6, 612561 (3)	603634	1p22.1
NPAT	RPL11	Diamond-Blackfan anemia 7, 612562 (3)	604175	1p36.11
SMU1	RPL11	Diamond-Blackfan anemia 7, 612562 (3)	604175	1p36.11
SMU1	RPS7	Diamond-Blackfan anemia 8, 612563 (3)	603658	2p25.3
NOLC1	RPS10	Diamond-Blackfan anemia 9, 613308 (3)	603632	6p21.31
RANBP9	RPS10	Diamond-Blackfan anemia 9, 613308 (3)	603632	6p21.31
RMND5A	RPS10	Diamond-Blackfan anemia 9, 613308 (3)	603632	6p21.31
RMND5B	DLD	Dihydrolipoamide dehydrogenase deficiency, 246900 (3)	238331	7q31.1
KIAA1468	HLA-B	Drug-induced liver injury due to flucloxacillin (3)	142830	6p21.33
SSBP3	HLA-B	Drug-induced liver injury due to flucloxacillin (3)	142830	6p21.33
NOLC1	NHP2	Dyskeratosis congenita, autosomal recessive 2, 613987 (3)	606470	5q35.3
TCOF1	PARN	Dyskeratosis congenita, autosomal recessive 6, 616353 (3)	604212	16p13.12
NOLC1	DKC1	Dyskeratosis congenita, X-linked, 305000 (3)	300126	Xq28
TCOF1	DKC1	Dyskeratosis congenita, X-linked, 305000 (3)	300126	Xq28
SSBP4	PLOD1	Ehlers-Danlos syndrome, type VI, 225400 (3)	153454	1p36.22
ARMC9	TMEM43	Emery-Dreifuss muscular dystrophy 7, AD, 614302 (3)	612048	3p25.1
KIAA1468	TMEM43	Emery-Dreifuss muscular dystrophy 7, AD, 614302 (3)	612048	3p25.1
ARMC9	SLC25A22	Epileptic encephalopathy, early infantile, 3, 609304 (3)	609302	11p15.5
GID8	SLC25A22	Epileptic encephalopathy, early infantile, 3, 609304 (3)	609302	11p15.5
KIAA1468	SLC25A22	Epileptic encephalopathy, early infantile, 3, 609304 (3)	609302	11p15.5
ARMC9	SLC16A1	Erythrocyte lactate transporter defect, 245340 (3)	600682	1p13.2
DCAF1	SLC16A1	Erythrocyte lactate transporter defect, 245340 (3)	600682	1p13.2
KIAA1468	SLC16A1	Erythrocyte lactate transporter defect, 245340 (3)	600682	1p13.2
RMND5B	SLC16A1	Erythrocyte lactate transporter defect, 245340 (3)	600682	1p13.2
KIAA1468	HSPA9	Even-plus syndrome, 616854 (3)	600548	5q31.2
ARMC9	HADHA	Fatty liver, acute, of pregnancy, 609016 (3)	600890	2p23.3
DCAF1	HADHA	Fatty liver, acute, of pregnancy, 609016 (3)	600890	2p23.3
LIS1	HADHA	Fatty liver, acute, of pregnancy, 609016 (3)	600890	2p23.3
NOLC1	HADHA	Fatty liver, acute, of pregnancy, 609016 (3)	600890	2p23.3
RANBP10	HADHA	Fatty liver, acute, of pregnancy, 609016 (3)	600890	2p23.3
TCOF1	KIF21A	Fibrosis of extraocular muscles, congenital, 1, 135700 (3)	608283	12q12
RMND5B	SQSTM1	Frontotemporal dementia and/or amyotrophic lateral sclerosis 3, 616437 (3)	601530	5q35.3
RANBP10	GALK1	Galactokinase deficiency with cataracts, 230200 (3)	604313	17q25.1
SSBP3	GALK1	Galactokinase deficiency with cataracts, 230200 (3)	604313	17q25.1
TCOF1	WDR36	Glaucoma 1, open angle, G, 609887 (3)	609669	5q22.1
SMU1	TP53	Glioma susceptibility 1, 137800 (3)	191170	17p13.1
FGFR1OP	NR3C1	Glucocorticoid resistance, 615962 (3)	138040	5q31.3
MKLN1	GYS1	Glycogen storage disease 0, muscle, 611556 (3)	138570	19q13.33
MKLN1	GYG1	Glycogen storage disease XV, 613507 (3)	603942	3q24
KATNAL2	DICER1	Goiter, multinodular 1, with or without Sertoli-Leydig cell tumors, 138800 (3)	606241	14q32.13
DCAF1	ATAD3A	Harel-Yoon syndrome, 617183 (3)	612316	1p36.33
KIAA1468	ATAD3A	Harel-Yoon syndrome, 617183 (3)	612316	1p36.33
NPAT	ATAD3A	Harel-Yoon syndrome, 617183 (3)	612316	1p36.33
RMND5A	ATAD3A	Harel-Yoon syndrome, 617183 (3)	612316	1p36.33
TBL1Y	ATAD3A	Harel-Yoon syndrome, 617183 (3)	612316	1p36.33
ARMC9	HADHA	HELLP syndrome, maternal, of pregnancy, 609016 (3)	600890	2p23.3
DCAF1	HADHA	HELLP syndrome, maternal, of pregnancy, 609016 (3)	600890	2p23.3
LIS1	HADHA	HELLP syndrome, maternal, of pregnancy, 609016 (3)	600890	2p23.3
NOLC1	HADHA	HELLP syndrome, maternal, of pregnancy, 609016 (3)	600890	2p23.3
RANBP10	HADHA	HELLP syndrome, maternal, of pregnancy, 609016 (3)	600890	2p23.3
FGFR1OP	GPX1	Hemolytic anemia due to glutathione peroxidase deficiency, 614164 (1)	138320	3p21.31
GID8	GPX1	Hemolytic anemia due to glutathione peroxidase deficiency, 614164 (1)	138320	3p21.31
RMND5B	GPX1	Hemolytic anemia due to glutathione peroxidase deficiency, 614164 (1)	138320	3p21.31
RANBP9	GPI	Hemolytic anemia, nonspherocytic, due to glucose phosphate isomerase deficiency, 613470 (3)	172400	19q13.11
ARMC9	DGKE	Hemolytic uremic syndrome, atypical, susceptibility to, 7, 615008 (3)	601440	17q22
DCAF1	DGKE	Hemolytic uremic syndrome, atypical, susceptibility to, 7, 615008 (3)	601440	17q22
SMU1	TP53	Hepatocellular carcinoma, 114550 (3)	191170	17p13.1
TCOF1	AP3D1	Hermansky-Pudlak syndrome 10, 617050 (3)	607246	19p13.3
WDR26	HMGCL	HMG-CoA lyase deficiency, 246450 (3)	613898	1p36.11
GID8	HSD17B10	HSD10 mitochondrial disease, 300438 (3)	300256	Xp11.22
SSBP3	HSD17B10	HSD10 mitochondrial disease, 300438 (3)	300256	Xp11.22
FGFR1OP	MVK	Hyper-IgD syndrome, 260920 (3)	251170	12q24.11
ARMC9	SLC16A1	Hyperinsulinemic hypoglycemia, familial, 7, 610021 (3)	600682	1p13.2
DCAF1	SLC16A1	Hyperinsulinemic hypoglycemia, familial, 7, 610021 (3)	600682	1p13.2
KIAA1468	SLC16A1	Hyperinsulinemic hypoglycemia, familial, 7, 610021 (3)	600682	1p13.2
RMND5B	SLC16A1	Hyperinsulinemic hypoglycemia, familial, 7, 610021 (3)	600682	1p13.2
KATNAL2	GLUD1	Hyperinsulinism-hyperammonemia syndrome, 606762 (3)	138130	10q23.2
KIAA1468	HLA-A	Hypersensitivity syndrome, carbamazepine-induced, susceptibility to, 608579 (3)	142800	6p22.1
TCOF1	ADD1	Hypertension, essential, salt-sensitive, 145500 (3)	102680	4p16.3
KIAA1468	SARS2	Hyperuricemia, pulmonary hypertension, renal failure, and alkalosis, 613845 (3)	612804	19q13.2
TCOF1	SARS2	Hyperuricemia, pulmonary hypertension, renal failure, and alkalosis, 613845 (3)	612804	19q13.2
KIAA1468	SEC61A1	Hyperuricemic nephropathy, familial juvenile, 4, 617056 (3)	609213	3q21.3
TCOF1	WDR11	Hypogonadotropic hypogonadism 14 with or without anosmia, 614858 (3)	606417	10q26.12
ARMC9	ENPP1	Hypophosphatemic rickets, autosomal recessive, 2, 613312 (3)	173335	6q23.2
KIAA1468	ENPP1	Hypophosphatemic rickets, autosomal recessive, 2, 613312 (3)	173335	6q23.2
RMND5B	ENPP1	Hypophosphatemic rickets, autosomal recessive, 2, 613312 (3)	173335	6q23.2
ARMC9	SLC27A4	Ichthyosis prematurity syndrome, 608649 (3)	604194	9q34.11
DCAF1	SLC27A4	Ichthyosis prematurity syndrome, 608649 (3)	604194	9q34.11
KIAA1468	SLC27A4	Ichthyosis prematurity syndrome, 608649 (3)	604194	9q34.11
KATNAL2	PRKDC	Immunodeficiency 26, with or without neurologic abnormalities, 615966 (3)	600899	8q11.21
ARMC9	VCP	Inclusion body myopathy with early-onset Paget disease and frontotemporal dementia 1, 167320 (3)	601023	9p13.3
DCAF1	VCP	Inclusion body myopathy with early-onset Paget disease and frontotemporal dementia 1, 167320 (3)	601023	9p13.3
RMND5B	VCP	Inclusion body myopathy with early-onset Paget disease and frontotemporal dementia 1, 167320 (3)	601023	9p13.3
TAF5	VCP	Inclusion body myopathy with early-onset Paget disease and frontotemporal dementia 1, 167320 (3)	601023	9p13.3
SMU1	HNRNPA1	Inclusion body myopathy with early-onset Paget disease without frontotemporal dementia 3, 615424 (3)	164017	12q13.13
ARMC9	PTRH2	Infantile-onset multisystem neurologic, endocrine, and pancreatic disease, 616263 (3)	608625	17q23.1
RMND5B	PTRH2	Infantile-onset multisystem neurologic, endocrine, and pancreatic disease, 616263 (3)	608625	17q23.1
MAEA	CNNM4	Jalili syndrome, 217080 (3)	607805	2q11.2
KIAA1468	ARL13B	Joubert syndrome 8, 612291 (3)	608922	3q11.1-q11.2
ARMC9	MCM6	Lactase persistence/nonpersistence, 223100 (3)	601806	2q21.3
DCAF1	PNPLA6	Laurence-Moon syndrome, 245800 (3)	603197	19p13.2
ARMC9	HADHA	LCHAD deficiency, 609016 (3)	600890	2p23.3
DCAF1	HADHA	LCHAD deficiency, 609016 (3)	600890	2p23.3
LIS1	HADHA	LCHAD deficiency, 609016 (3)	600890	2p23.3
NOLC1	HADHA	LCHAD deficiency, 609016 (3)	600890	2p23.3
RANBP10	HADHA	LCHAD deficiency, 609016 (3)	600890	2p23.3
ARMC9	NDUFS3	Leigh syndrome due to mitochondrial complex I deficiency, 256000 (3)	603846	11p11.2
MKLN1	NDUFS3	Leigh syndrome due to mitochondrial complex I deficiency, 256000 (3)	603846	11p11.2
SSBP3	SDHA	Leigh syndrome, 256000 (3)	600857	5p15.33
FGFR1OP	LRPPRC	Leigh syndrome, French-Canadian type, 220111 (3)	607544	2p21
GID8	LRPPRC	Leigh syndrome, French-Canadian type, 220111 (3)	607544	2p21
LIS1	LRPPRC	Leigh syndrome, French-Canadian type, 220111 (3)	607544	2p21
MAEA	LRPPRC	Leigh syndrome, French-Canadian type, 220111 (3)	607544	2p21
GID8	NEK9	Lethal congenital contracture syndrome 10, 617022 (3)	609798	14q24.3
SMU1	NEK9	Lethal congenital contracture syndrome 10, 617022 (3)	609798	14q24.3
TCOF1	NBN	Leukemia, acute lymphoblastic, 613065 (3)	602667	8q21.3
KATNAL2	NPM1	Leukemia, acute myeloid, somatic, 601626 (3)	164040	5q35.1
LIS1	NPM1	Leukemia, acute myeloid, somatic, 601626 (3)	164040	5q35.1
SMU1	NPM1	Leukemia, acute myeloid, somatic, 601626 (3)	164040	5q35.1
NOLC1	ARHGAP26	Leukemia, juvenile myelomonocytic, somatic, 607785 (3)	605370	5q31.3
TCOF1	POLR1C	Leukodystrophy, hypomyelinating, 11, 616494 (3)	610060	6p21.1
ARMC9	HSPD1	Leukodystrophy, hypomyelinating, 4, 612233 (3)	118190	2q33.1
DCAF1	HSPD1	Leukodystrophy, hypomyelinating, 4, 612233 (3)	118190	2q33.1
GID8	HSPD1	Leukodystrophy, hypomyelinating, 4, 612233 (3)	118190	2q33.1
KATNAL2	HSPD1	Leukodystrophy, hypomyelinating, 4, 612233 (3)	118190	2q33.1
LIS1	HSPD1	Leukodystrophy, hypomyelinating, 4, 612233 (3)	118190	2q33.1
NPAT	HSPD1	Leukodystrophy, hypomyelinating, 4, 612233 (3)	118190	2q33.1
RANBP10	HSPD1	Leukodystrophy, hypomyelinating, 4, 612233 (3)	118190	2q33.1
RANBP9	HSPD1	Leukodystrophy, hypomyelinating, 4, 612233 (3)	118190	2q33.1
RMND5B	HSPD1	Leukodystrophy, hypomyelinating, 4, 612233 (3)	118190	2q33.1
TAF5	HSPD1	Leukodystrophy, hypomyelinating, 4, 612233 (3)	118190	2q33.1
TBL1X	HSPD1	Leukodystrophy, hypomyelinating, 4, 612233 (3)	118190	2q33.1
TBL1XR1	HSPD1	Leukodystrophy, hypomyelinating, 4, 612233 (3)	118190	2q33.1
TBL1Y	HSPD1	Leukodystrophy, hypomyelinating, 4, 612233 (3)	118190	2q33.1
WDR26	HSPD1	Leukodystrophy, hypomyelinating, 4, 612233 (3)	118190	2q33.1
WDR47	HSPD1	Leukodystrophy, hypomyelinating, 4, 612233 (3)	118190	2q33.1
RMND5A	RARS	Leukodystrophy, hypomyelinating, 9, 616140 (3)	107820	5q34
TCOF1	EIF2B4	Leukoencephalopathy with vanishing white matter, 603896 (3)	606687	2p23.3
SMU1	TP53	Li-Fraumeni syndrome, 151623 (3)	191170	17p13.1
SSBP3	FLAD1	Lipid storage myopathy due to flavin adenine dinucleotide synthetase deficiency, 255100 (3)	610595	1q21.3
LIS1	NDE1	Lissencephaly 4 (with microcephaly), 614019 (3)	609449	16p13.11
TCOF1	CDK5	Lissencephaly 7 with cerebellar hypoplasia, 616342 (3)	123831	7q36.1
TCOF1	SMAD3	Loeys-Dietz syndrome 3, 613795 (3)	603109	15q22.33
TBL1X	HMGCR	Low density lipoprotein cholesterol level QTL 3 (3)	142910	5q13.3
TCOF1	OCRL	Lowe syndrome, 309000 (3)	300535	Xq26.1
WDR26	PPP2R1B	Lung cancer, 211980 (3)	603113	11q23.1
LIS1	FKBP5	Major depressive disorder and accelerated response to antidepressant drug treatment, 608516 (3)	602623	6p21.31
MAEA	FKBP5	Major depressive disorder and accelerated response to antidepressant drug treatment, 608516 (3)	602623	6p21.31
LIS1	POLD1	Mandibular hypoplasia, deafness, progeroid features, and lipodystrophy syndrome, 615381 (3)	174761	19q13.33
SMU1	EFTUD2	Mandibulofacial dysostosis, Guion-Almeida type, 610536 (3)	603892	17q21.31
GID8	ORC4	Meier-Gorlin syndrome 2, 613800 (3)	603056	2q23.1
DCAF1	MCM5	Meier-Gorlin syndrome 8, 617564 (3)	602696	22q12.3
SSBP3	CDK4	Melanoma, cutaneous malignant, 3, 609048 (3)	123829	12q14.1
SSBP4	CDK4	Melanoma, cutaneous malignant, 3, 609048 (3)	123829	12q14.1
LIS1	DYNC1H1	Mental retardation, autosomal dominant 13, 614563 (3)	600112	14q32.31
MAEA	PPP2R1A	Mental retardation, autosomal dominant 36, 616362 (3)	605983	19q13.41
RANBP9	PPP2R1A	Mental retardation, autosomal dominant 36, 616362 (3)	605983	19q13.41
SMU1	PPP2R1A	Mental retardation, autosomal dominant 36, 616362 (3)	605983	19q13.41
SSBP4	PPP2R1A	Mental retardation, autosomal dominant 36, 616362 (3)	605983	19q13.41
TCOF1	PPP2R1A	Mental retardation, autosomal dominant 36, 616362 (3)	605983	19q13.41
WDR26	PPP2R1A	Mental retardation, autosomal dominant 36, 616362 (3)	605983	19q13.41
TBL1X	TBL1XR1	Mental retardation, autosomal dominant 41 , 616944 (3)	608628	3q26.32
TBL1Y	TBL1XR1	Mental retardation, autosomal dominant 41 , 616944 (3)	608628	3q26.32
ARMC9	TECR	Mental retardation, autosomal recessive 14, 614020 (3)	610057	19p13.12
GID8	TECR	Mental retardation, autosomal recessive 14, 614020 (3)	610057	19p13.12
KIAA1468	TECR	Mental retardation, autosomal recessive 14, 614020 (3)	610057	19p13.12
RMND5B	TECR	Mental retardation, autosomal recessive 14, 614020 (3)	610057	19p13.12
DCAF1	ANK3	Mental retardation, autosomal recessive, 37, 615493 (3)	600465	10q21.2
TCOF1	DIP2B	Mental retardation, FRA12A type, 136630 (3)	611379	12q13.12
SMU1	USP9X	Mental retardation, X-linked 99, syndromic, female-restricted, 300968 (3)	300072	Xp11.4
LIS1	HUWE1	Mental retardation, X-linked syndromic, Turner type, 300706 (3)	300697	Xp11.22
RMND5B	HUWE1	Mental retardation, X-linked syndromic, Turner type, 300706 (3)	300697	Xp11.22
TAF5	HUWE1	Mental retardation, X-linked syndromic, Turner type, 300706 (3)	300697	Xp11.22
TBL1X	HUWE1	Mental retardation, X-linked syndromic, Turner type, 300706 (3)	300697	Xp11.22
SMU1	RBMX	Mental retardation, X-linked, syndromic 11, Shashi type, 300238 (3)	300199	Xq26.3
DCAF1	CUL4B	Mental retardation, X-linked, syndromic 15 (Cabezas type), 300354 (3)	300304	Xq24
FGFR1OP	MVK	Mevalonic aciduria, 610377 (3)	251170	12q24.11
LIS1	NDE1	Microhydranencephaly, 605013 (3)	609449	16p13.11
ARMC9	NDUFS3	Mitochondrial complex I deficiency, 252010 (3)	603846	11p11.2
MAEA	NDUFS1	Mitochondrial complex I deficiency, 252010 (3)	157655	2q33.3
MKLN1	NDUFS3	Mitochondrial complex I deficiency, 252010 (3)	603846	11p11.2
RANBP10	UQCRC2	Mitochondrial complex III deficiency, nuclear type 5, 615160 (3)	191329	16p12.2
ARMC9	CYC1	Mitochondrial complex III deficiency, nuclear type 6, 615453 (3)	123980	8q24.3
DCAF1	CYC1	Mitochondrial complex III deficiency, nuclear type 6, 615453 (3)	123980	8q24.3
TCOF1	FASTKD2	Mitochondrial complex IV deficiency, 220110 (3)	612322	2q33.3
SSBP3	SDHA	Mitochondrial respiratory chain complex II deficiency, 252011 (3)	600857	5p15.33
ARMC9	SLC16A1	Monocarboxylate transporter 1 deficiency, 616095 (3)	600682	1p13.2
DCAF1	SLC16A1	Monocarboxylate transporter 1 deficiency, 616095 (3)	600682	1p13.2
KIAA1468	SLC16A1	Monocarboxylate transporter 1 deficiency, 616095 (3)	600682	1p13.2
RMND5B	SLC16A1	Monocarboxylate transporter 1 deficiency, 616095 (3)	600682	1p13.2
ARMC9	SELENON	Muscular dystrophy, rigid spine, 1, 602771 (3)	606210	1p36.11
KIAA1468	FKTN	Muscular dystrophy-dystroglycanopathy (congenital with brain and eye anomalies), type A, 4, 253800 (3)	607440	9q31.2
LIS1	SF3B1	Myelodysplastic syndrome, somatic, 614286 (3)	605590	2q33.1
SMU1	SF3B1	Myelodysplastic syndrome, somatic, 614286 (3)	605590	2q33.1
SMU1	DDX41	Myeloproliferative/lymphoproliferative neoplasms, familial (multiple types), susceptibility to, 616871 (3)	608170	5q35.3
ARMC9	SELENON	Myopathy, congenital, with fiber-type disproportion, 255310 (3)	606210	1p36.11
RMND5B	SQSTM1	Myopathy, distal, with rimmed vacuoles, 617158 (3)	601530	5q35.3
SSBP2	P4HA2	Myopia 25, autosomal dominant, 617238 (3)	600608	5q31.1
SSBP3	P4HA2	Myopia 25, autosomal dominant, 617238 (3)	600608	5q31.1
SSBP4	P4HA2	Myopia 25, autosomal dominant, 617238 (3)	600608	5q31.1
SMU1	TP53	Nasopharyngeal carcinoma, 607107 (3)	191170	17p13.1
ARMC9	DGKE	Nephrotic syndrome, type 7, 615008 (3)	601440	17q22
DCAF1	DGKE	Nephrotic syndrome, type 7, 615008 (3)	601440	17q22
SSBP3	PHGDH	Neu-Laxova syndrome 1, 256520 (3)	606879	1p12
NOLC1	VANGL1	Neural tube defects, susceptibility to, 182940 (3)	610132	1p13.1
TCOF1	VANGL1	Neural tube defects, susceptibility to, 182940 (3)	610132	1p13.1
RMND5B	SQSTM1	Neurodegeneration with ataxia, dystonia, and gaze palsy, childhood-onset, 617145 (3)	601530	5q35.3
ARMC9	SPTLC1	Neuropathy, hereditary sensory and autonomic, type IA, 162400 (3)	605712	9q22.31
KIAA1468	SPTLC1	Neuropathy, hereditary sensory and autonomic, type IA, 162400 (3)	605712	9q22.31
WDR26	SPTLC1	Neuropathy, hereditary sensory and autonomic, type IA, 162400 (3)	605712	9q22.31
ARMC9	SPTLC2	Neuropathy, hereditary sensory and autonomic, type IC, 613640 (3)	605713	14q24.3
TCOF1	DNMT1	Neuropathy, hereditary sensory, type IE, 614116 (3)	126375	19p13.2
DCAF1	CCT5	Neuropathy, hereditary sensory, with spastic paraplegia, 256840 (3)	610150	5p15.2
KATNAL2	CCT5	Neuropathy, hereditary sensory, with spastic paraplegia, 256840 (3)	610150	5p15.2
LIS1	CCT5	Neuropathy, hereditary sensory, with spastic paraplegia, 256840 (3)	610150	5p15.2
SMU1	CCT5	Neuropathy, hereditary sensory, with spastic paraplegia, 256840 (3)	610150	5p15.2
TAF5	CCT5	Neuropathy, hereditary sensory, with spastic paraplegia, 256840 (3)	610150	5p15.2
TBL1X	CCT5	Neuropathy, hereditary sensory, with spastic paraplegia, 256840 (3)	610150	5p15.2
TBL1XR1	CCT5	Neuropathy, hereditary sensory, with spastic paraplegia, 256840 (3)	610150	5p15.2
TBL1Y	CCT5	Neuropathy, hereditary sensory, with spastic paraplegia, 256840 (3)	610150	5p15.2
WDR26	CCT5	Neuropathy, hereditary sensory, with spastic paraplegia, 256840 (3)	610150	5p15.2
WDR47	CCT5	Neuropathy, hereditary sensory, with spastic paraplegia, 256840 (3)	610150	5p15.2
GID8	NEK9	Nevus comedonicus, somatic, 617025 (3)	609798	14q24.3
SMU1	NEK9	Nevus comedonicus, somatic, 617025 (3)	609798	14q24.3
TCOF1	NBN	Nijmegen breakage syndrome, 251260 (3)	602667	8q21.3
SMU1	RAD50	Nijmegen breakage syndrome-like disorder, 613078 (3)	604040	5q31.1
ARMC9	ENPP1	Obesity, susceptibility to, 601665 (3)	173335	6q23.2
KIAA1468	ENPP1	Obesity, susceptibility to, 601665 (3)	173335	6q23.2
RMND5B	ENPP1	Obesity, susceptibility to, 601665 (3)	173335	6q23.2
NOLC1	CSNK2A1	Okur-Chung neurodevelopmental syndrome, 617062 (3)	115440	20p13
TCOF1	CSNK2A1	Okur-Chung neurodevelopmental syndrome, 617062 (3)	115440	20p13
DCAF1	PNPLA6	Oliver-McFarlane syndrome, 275400 (3)	603197	19p13.2
ARMC9	YME1L1	Optic atrophy 11, 617302 (3)	607472	10p12.1
DCAF1	YME1L1	Optic atrophy 11, 617302 (3)	607472	10p12.1
RMND5A	YME1L1	Optic atrophy 11, 617302 (3)	607472	10p12.1
RMND5B	YME1L1	Optic atrophy 11, 617302 (3)	607472	10p12.1
GID8	UMPS	Orotic aciduria, 258900 (3)	613891	3q21.2
TCOF1	PPIB	Osteogenesis imperfecta, type IX, 259440 (3)	123841	15q22.31
SSBP2	P3H1	Osteogenesis imperfecta, type VIII, 610915 (3)	610339	1p34.2
ARMC9	LEMD3	Osteopoikilosis with or without melorheostosis, 166700 (3)	607844	12q14.3
SMU1	TP53	Osteosarcoma, 259500 (3)	191170	17p13.1
TCOF1	EIF2B4	Ovarioleukodystrophy, 603896 (3)	606687	2p23.3
RMND5B	SQSTM1	Paget disease of bone 3, 167250 (3)	601530	5q35.3
NOLC1	SERPINB7	Palmoplantar keratoderma, Nagashima type, 615598 (3)	603357	18q21.33
RANBP9	SERPINB7	Palmoplantar keratoderma, Nagashima type, 615598 (3)	603357	18q21.33
SSBP2	SERPINB7	Palmoplantar keratoderma, Nagashima type, 615598 (3)	603357	18q21.33
SMU1	TP53	Pancreatic cancer, 260350 (3)	191170	17p13.1
SSBP3	SDHA	Paragangliomas 5, 614165 (3)	600857	5p15.33
MAEA	HTRA2	Parkinson disease 13, 610297 (3)	606441	2p13.1
ARMC9	FAR1	Peroxisomal fatty acyl-CoA reductase 1 disorder, 616154 (3)	616107	11p15.3
DCAF1	FAR1	Peroxisomal fatty acyl-CoA reductase 1 disorder, 616154 (3)	616107	11p15.3
GID8	FAR1	Peroxisomal fatty acyl-CoA reductase 1 disorder, 616154 (3)	616107	11p15.3
KIAA1468	FAR1	Peroxisomal fatty acyl-CoA reductase 1 disorder, 616154 (3)	616107	11p15.3
TCOF1	HSD17B4	Perrault syndrome 1, 233400 (3)	601860	5q23.1
SSBP3	PHGDH	Phosphoglycerate dehydrogenase deficiency, 601815 (3)	606879	1p12
TBL1X	TBL1XR1	Pierpont syndrome, 602342 (3)	608628	3q26.32
TBL1Y	TBL1XR1	Pierpont syndrome, 602342 (3)	608628	3q26.32
ARMC9	GNAI2	Pituitary ACTH-secreting adenoma (3)	139360	3p21.31
KIAA1468	GNAI2	Pituitary ACTH-secreting adenoma (3)	139360	3p21.31
RMND5B	GNAI2	Pituitary ACTH-secreting adenoma (3)	139360	3p21.31
KATNAL2	DICER1	Pleuropulmonary blastoma, 601200 (3)	606241	14q32.13
MKLN1	GYG1	Polyglucosan body myopathy 2, 616199 (3)	603942	3q24
TCOF1	PI4KA	Polymicrogyria, perisylvian, with cerebellar hypoplasia and arthrogryposis, 616531 (3)	600286	22q11.21
ARMC9	ABHD12	Polyneuropathy, hearing loss, ataxia, retinitis pigmentosa, and cataract, 612674 (3)	613599	20p11.21
DCAF1	ABHD12	Polyneuropathy, hearing loss, ataxia, retinitis pigmentosa, and cataract, 612674 (3)	613599	20p11.21
TCOF1	AMPD2	Pontocerebellar hypoplasia, type 9, 615809 (3)	102771	1p13.3
FGFR1OP	MVK	Porokeratosis 3, multiple types, 175900 (3)	251170	12q24.11
NPAT	PCCA	Propionicacidemia, 606054 (3)	232000	13q32.3
RMND5B	PCCA	Propionicacidemia, 606054 (3)	232000	13q32.3
FGFR1OP	FECH	Protoporphyria, erythropoietic, autosomal recessive, 177000 (3)	612386	18q21.31
GID8	FECH	Protoporphyria, erythropoietic, autosomal recessive, 177000 (3)	612386	18q21.31
TBL1X	FECH	Protoporphyria, erythropoietic, autosomal recessive, 177000 (3)	612386	18q21.31
TCOF1	PARN	Pulmonary fibrosis and/or bone marrow failure, telomere-related, 4, 616371 (3)	604212	16p13.12
NOLC1	SMAD9	Pulmonary hypertension, primary, 2, 615342 (3)	603295	13q13.3
GID8	PDHA1	Pyruvate dehydrogenase E1-alpha deficiency, 312170 (3)	300502	Xp22.12
SMU1	PRPF31	Retinitis pigmentosa 11, 600138 (3)	606419	19q13.42
SMU1	PRPF8	Retinitis pigmentosa 13, 600059 (3)	607300	17p13.3
SMU1	SNRNP200	Retinitis pigmentosa 33, 610359 (3)	601664	2q11.2
SMU1	PRPF6	Retinitis pigmentosa 60, 613983 (3)	613979	20q13.33
SMU1	PRPF4	Retinitis pigmentosa 70, 615922 (3)	607795	9q32
TCOF1	BBS2	Retinitis pigmentosa 74, 616562 (3)	606151	16q13
KATNAL2	DICER1	Rhabdomyosarcoma, embryonal, 2, 180295 (3)	606241	14q32.13
NOLC1	NFKBIL1	Rheumatoid arthritis, susceptibility to, 180300 (3)	601022	6p21.33
ARMC9	GNPAT	Rhizomelic chondrodysplasia punctata, type 2, 222765 (3)	602744	1q42.2
FGFR1OP	GNPAT	Rhizomelic chondrodysplasia punctata, type 2, 222765 (3)	602744	1q42.2
GID8	GNPAT	Rhizomelic chondrodysplasia punctata, type 2, 222765 (3)	602744	1q42.2
TCOF1	AGPS	Rhizomelic chondrodysplasia punctata, type 3, 600121 (3)	603051	2q31.2
LIS1	DISC1	Schizophrenia 9, susceptibility to, 604906 (3)	605210	1q42.2
ARMC9	AGK	Sengers syndrome, 212350 (3)	610345	7q34
KIAA1468	AGK	Sengers syndrome, 212350 (3)	610345	7q34
TCOF1	CHD4	Sifrim-Hitz-Weiss syndrome, 617159 (3)	603277	12p13.31
ARMC9	ALDH3A2	Sjogren-Larsson syndrome, 270200 (3)	609523	17p11.2
DCAF1	ALDH3A2	Sjogren-Larsson syndrome, 270200 (3)	609523	17p11.2
KIAA1468	ALDH3A2	Sjogren-Larsson syndrome, 270200 (3)	609523	17p11.2
RANBP10	ALDH3A2	Sjogren-Larsson syndrome, 270200 (3)	609523	17p11.2
RMND5B	ALDH3A2	Sjogren-Larsson syndrome, 270200 (3)	609523	17p11.2
GID8	WDR26	Skraban-Deardorff syndrome, 617616 (3)	617424	1q42.11-q42.12
MAEA	WDR26	Skraban-Deardorff syndrome, 617616 (3)	617424	1q42.11-q42.12
MKLN1	WDR26	Skraban-Deardorff syndrome, 617616 (3)	617424	1q42.11-q42.12
RANBP10	WDR26	Skraban-Deardorff syndrome, 617616 (3)	617424	1q42.11-q42.12
RANBP9	WDR26	Skraban-Deardorff syndrome, 617616 (3)	617424	1q42.11-q42.12
RMND5A	WDR26	Skraban-Deardorff syndrome, 617616 (3)	617424	1q42.11-q42.12
RMND5B	WDR26	Skraban-Deardorff syndrome, 617616 (3)	617424	1q42.11-q42.12
SMU1	MTPAP	Spastic ataxia 4, autosomal recessive, 613672 (3)	613669	10p11.23
ARMC9	AFG3L2	Spastic ataxia 5, autosomal recessive, 614487 (3)	604581	18p11.21
DCAF1	AFG3L2	Spastic ataxia 5, autosomal recessive, 614487 (3)	604581	18p11.21
KIAA1468	AFG3L2	Spastic ataxia 5, autosomal recessive, 614487 (3)	604581	18p11.21
RMND5B	AFG3L2	Spastic ataxia 5, autosomal recessive, 614487 (3)	604581	18p11.21
TBL1Y	AFG3L2	Spastic ataxia 5, autosomal recessive, 614487 (3)	604581	18p11.21
ARMC9	HSPD1	Spastic paraplegia 13, autosomal dominant, 605280 (3)	118190	2q33.1
DCAF1	HSPD1	Spastic paraplegia 13, autosomal dominant, 605280 (3)	118190	2q33.1
GID8	HSPD1	Spastic paraplegia 13, autosomal dominant, 605280 (3)	118190	2q33.1
KATNAL2	HSPD1	Spastic paraplegia 13, autosomal dominant, 605280 (3)	118190	2q33.1
LIS1	HSPD1	Spastic paraplegia 13, autosomal dominant, 605280 (3)	118190	2q33.1
NPAT	HSPD1	Spastic paraplegia 13, autosomal dominant, 605280 (3)	118190	2q33.1
RANBP10	HSPD1	Spastic paraplegia 13, autosomal dominant, 605280 (3)	118190	2q33.1
RANBP9	HSPD1	Spastic paraplegia 13, autosomal dominant, 605280 (3)	118190	2q33.1
RMND5B	HSPD1	Spastic paraplegia 13, autosomal dominant, 605280 (3)	118190	2q33.1
TAF5	HSPD1	Spastic paraplegia 13, autosomal dominant, 605280 (3)	118190	2q33.1
TBL1X	HSPD1	Spastic paraplegia 13, autosomal dominant, 605280 (3)	118190	2q33.1
TBL1XR1	HSPD1	Spastic paraplegia 13, autosomal dominant, 605280 (3)	118190	2q33.1
TBL1Y	HSPD1	Spastic paraplegia 13, autosomal dominant, 605280 (3)	118190	2q33.1
WDR26	HSPD1	Spastic paraplegia 13, autosomal dominant, 605280 (3)	118190	2q33.1
WDR47	HSPD1	Spastic paraplegia 13, autosomal dominant, 605280 (3)	118190	2q33.1
DCAF1	PNPLA6	Spastic paraplegia 39, autosomal recessive, 612020 (3)	603197	19p13.2
LIS1	AP4B1	Spastic paraplegia 47, autosomal recessive, 614066 (3)	607245	1p13.2
LIS1	AP4E1	Spastic paraplegia 51, autosomal recessive, 613744 (3)	607244	15q21.2
TCOF1	AMPD2	Spastic paraplegia 63, 615686 (3)	102771	1p13.3
SSBP3	ALDH18A1	Spastic paraplegia 9A, autosomal dominant, 601162 (3)	138250	10q24.1
SSBP3	ALDH18A1	Spastic paraplegia 9B, autosomal recessive, 616586 (3)	138250	10q24.1
LIS1	DYNC1H1	Spinal muscular atrophy, lower extremity-predominant 1, AD, 158600 (3)	600112	14q32.31
ARMC9	AFG3L2	Spinocerebellar ataxia 28, 610246 (3)	604581	18p11.21
DCAF1	AFG3L2	Spinocerebellar ataxia 28, 610246 (3)	604581	18p11.21
KIAA1468	AFG3L2	Spinocerebellar ataxia 28, 610246 (3)	604581	18p11.21
RMND5B	AFG3L2	Spinocerebellar ataxia 28, 610246 (3)	604581	18p11.21
TBL1Y	AFG3L2	Spinocerebellar ataxia 28, 610246 (3)	604581	18p11.21
NOLC1	NOP56	Spinocerebellar ataxia 36, 614153 (3)	614154	20p13
TCOF1	NOP56	Spinocerebellar ataxia 36, 614153 (3)	614154	20p13
DCAF1	STUB1	Spinocerebellar ataxia, autosomal recessive 16, 615768 (3)	607207	16p13.3
KATNAL2	STUB1	Spinocerebellar ataxia, autosomal recessive 16, 615768 (3)	607207	16p13.3
MAEA	STUB1	Spinocerebellar ataxia, autosomal recessive 16, 615768 (3)	607207	16p13.3
TBL1XR1	STUB1	Spinocerebellar ataxia, autosomal recessive 16, 615768 (3)	607207	16p13.3
KIAA1468	HLA-B	Spondyloarthropathy, susceptibility to, 1, 106300 (3)	142830	6p21.33
SSBP3	HLA-B	Spondyloarthropathy, susceptibility to, 1, 106300 (3)	142830	6p21.33
ARMC9	GPX4	Spondylometaphyseal dysplasia, Sedaghatian type, 250220 (3)	138322	19p13.3
GID8	GPX4	Spondylometaphyseal dysplasia, Sedaghatian type, 250220 (3)	138322	19p13.3
TBL1X	GPX4	Spondylometaphyseal dysplasia, Sedaghatian type, 250220 (3)	138322	19p13.3
MKLN1	PSMD12	Stankiewicz-Isidor syndrome, 617516 (3)	604450	17q24.2
RMND5B	PSMD12	Stankiewicz-Isidor syndrome, 617516 (3)	604450	17q24.2
TBL1X	HMGCR	Statins, attenuated cholesterol lowering by (3)	142910	5q13.3
KIAA1468	HLA-B	Stevens-Johnson syndrome, susceptibility to, 608579 (3)	142830	6p21.33
SSBP3	HLA-B	Stevens-Johnson syndrome, susceptibility to, 608579 (3)	142830	6p21.33
WDR26	NUP62	Striatonigral degeneration, infantile, 271930 (3)	605815	19q13.33
LIS1	AP4E1	Stuttering, familial persistent, 1, 184450 (3)	607244	15q21.2
KIAA1468	HLA-B	Synovitis, chronic, susceptibility to (3)	142830	6p21.33
SSBP3	HLA-B	Synovitis, chronic, susceptibility to (3)	142830	6p21.33
DCAF1	CHSY1	Temtamy preaxial brachydactyly syndrome, 605282 (3)	608183	15q26.3
TCOF1	FIBP	Thauvin-Robinet-Faivre syndrome, 617107 (3)	608296	11q13.1
DCAF1	NDUFA13	Thyroid carcinoma, Hurthle cell, 607464 (3)	609435	19p13.11
KIAA1468	HLA-B	Toxic epidermal necrolysis, susceptibility to, 608579 (3)	142830	6p21.33
SSBP3	HLA-B	Toxic epidermal necrolysis, susceptibility to, 608579 (3)	142830	6p21.33
TCOF1	POLR1C	Treacher Collins syndrome 3, 248390 (3)	610060	6p21.1
TCOF1	ERCC2	Trichothiodystrophy 1, photosensitive, 601675 (3)	126340	19q13.32
TCOF1	ERCC3	Trichothiodystrophy 2, photosensitive, 616390 (3)	133510	2q14.3
ARMC9	HADHB	Trifunctional protein deficiency, 609015 (3)	143450	2p23.3
ARMC9	HADHA	Trifunctional protein deficiency, 609015 (3)	600890	2p23.3
DCAF1	HADHB	Trifunctional protein deficiency, 609015 (3)	143450	2p23.3
DCAF1	HADHA	Trifunctional protein deficiency, 609015 (3)	600890	2p23.3
LIS1	HADHB	Trifunctional protein deficiency, 609015 (3)	143450	2p23.3
LIS1	HADHA	Trifunctional protein deficiency, 609015 (3)	600890	2p23.3
MAEA	HADHB	Trifunctional protein deficiency, 609015 (3)	143450	2p23.3
NOLC1	HADHA	Trifunctional protein deficiency, 609015 (3)	600890	2p23.3
RANBP10	HADHA	Trifunctional protein deficiency, 609015 (3)	600890	2p23.3
ARMC9	GNAI2	Ventricular tachycardia, idiopathic, 192605 (3)	139360	3p21.31
KIAA1468	GNAI2	Ventricular tachycardia, idiopathic, 192605 (3)	139360	3p21.31
RMND5B	GNAI2	Ventricular tachycardia, idiopathic, 192605 (3)	139360	3p21.31
TCOF1	ERCC3	Xeroderma pigmentosum, group B, 610651 (3)	133510	2q14.3
TCOF1	ERCC2	Xeroderma pigmentosum, group D, 278730 (3)	126340	19q13.32
