# Supplementary material for: A LisH-domain protein interaction map reveals a Lis1-ARIH2-dynein regulatory axis
Source: iScience. 2025 Oct 30;28(11):113912. doi: 10.1016/j.isci.2025.113912 (PMC12648486; doi:10.1016/j.isci.2025.113912)
Supplement: Table S9. Enrichment of cancer-linked genes from LisHome: Tab A) List of all the cancer-linked genes obtained from the COSMIC database within the LisH interactome network. Tab B) List of cancer linked genes specific to the LisH proteins are shown. (Related to Figure S3) [file mmc10.xlsx]

## Sheet: Sheet1
Gene Symbol	Name	Entrez GeneId	Genome Location	Tier	Hallmark	Chr Band	Somatic	Germline	Tumour Types(Somatic)	Tumour Types(Germline)	Cancer Syndrome	Tissue Type	Molecular Genetics	Role in Cancer	Mutation Types	Translocation Partner	Other Germline Mut	Other Syndrome	Synonyms
ACSL3	acyl-CoA synthetase long-chain family member 3	2181	2:222860934-222944639	1		2q36.1	yes		prostate			E	Dom	fusion	T	ETV1			ACS3,CCDS2455.1,ENSG00000123983.13,FACL3,NM_004457.3,NP_004448,NP_001341088.1,NP_001341087.1,O95573,PRO2194
AFDN	myeloid/lymphoid or mixed-lineage leukemia (trithorax homolog, Drosophila); translocated to, 4 (AF6)	4301	6:167827635-167970232	1		6q27	yes		AL			L	Dom	oncogene, fusion	T	KMT2A			AF-6,AF6,CCDS78199.1,ENSG00000130396.20,MLLT4,NM_001291964.1,NP_001278893
ARHGAP26	Rho GTPase activating protein 26	23092	5:142770377-143229011	1	Yes	5q31.3	yes		AML, MDS			L	Dom	TSG, fusion	T, F, S	KMT2A			CCDS4277.1,ENSG00000145819.16,GRAF,KIAA0621,OPHN1L,OPHN1L1,Q9UNA1
ARNT	aryl hydrocarbon receptor nuclear translocator	405	1:150809705-150876768	1	Yes	1q21.3	yes		AML			L	Dom	oncogene, TSG, fusion	T	ETV6			CCDS970.1,ENSG00000143437.20,HIF-1beta,NM_001668.3,NP_001659,NP_001337154.1,NP_001337155.1,NP_001337153.1,P27540,bHLHe2
ATP1A1	ATPase, Na+/K+ transporting, alpha 1 polypeptide	476	1:116373867-116404772	1	Yes	1p13.1	yes		adrenal aldosterone producing adenoma			E	Dom	oncogene, TSG	Mis, O				CCDS53351.1,ENSG00000163399.15,NM_001160233.1,NP_001153705,P05023
BCLAF1	BCL2 associated transcription factor 1	9774	6:136256863-136289851	2		6q23.3	yes		melanoma, SCC			E			Mis				BTF,CCDS5177.1,ENSG00000029363.16,KIAA0164,NM_014739.2,NP_055554,Q9NYF8
BIRC6	baculoviral IAP repeat containing 6	57448	2:32357028-32618899	2		2p22.3	yes		melanoma, gastric adenocarcinoma, lung adenocarcinoma			E		oncogene, fusion	T, Mis	ALK			BRUCE,CCDS33175.2,ENSG00000115760.13,NM_016252.3,NP_057336,Q9NR09
CCDC6	coiled-coil domain containing 6	8030	10:59788763-59906656	1	Yes	10q21.2	yes		papillary thyroid, CML, NSCLC			E	Dom	TSG, fusion	T	RET, PDGFRB			CCDS7257.1,D10S170,ENSG00000108091.10,H4,NM_005436.4,NP_005427,PTC,Q16204,TPC,TST1
CDK4	cyclin-dependent kinase 4	1019	12:57747727-57752521	1	Yes	12q14.1		yes		melanoma	familial malignant melanoma	E	Dom	oncogene	Mis				CCDS8953.1,ENSG00000135446.16,NM_000075.3,NP_000066,P11802,PSK-J3
CHD4	chromodomain helicase DNA binding protein 4	1108	12:6570088-6607476	1	Yes	12p13.31	yes		uterine serous carcinoma			E	Dom	oncogene	Mis, F, N				CCDS8552.1,ENSG00000111642.15,Mi-2b,Mi2-BETA,NM_001273.3,NP_001264
DDX5	DEAD (Asp-Glu-Ala-Asp) box polypeptide 5	1655	17:64499616-64506521	1	Yes	17q23.3	yes		prostate			E	Dom	oncogene, fusion	T	ETV4			CCDS11659.1,ENSG00000108654.14,G17P1,HLR1,NM_004396.4,NP_001307525,NP_004387,NP_001307524,P17844,p68
DICER1	dicer 1, ribonuclease type III	23405	14:95086228-95158010	1	Yes	14q32.13	yes	yes	sex cord-stromal tumour, TGCT, embryonal rhabdomyosarcoma, pleuropulmonary blastoma, pituitary blastoma, Wilms tumour, thyroid cancer, other tumour types	pleuropulmonary blastoma	familial pleuropulmonary blastoma or DICER1 syndrome	E, M, O	Rec	TSG	Mis, F, N				CCDS9931.1,Dicer,ENSG00000100697.14,HERNA,K12H4.8-LIKE,KIAA0928,MNG1,NM_030621.4,NP_001278557,NP_085124,Q9UPY3
DNAJB1	DnaJ heat shock protein family (Hsp40) member B1	3337	19:14514770-14518420	1		19p13.12	yes		fibrolamellar hepatocellular carcinoma			E	Dom	fusion	T	PRKACA			CCDS12312.1,ENSG00000132002.7,HSPF1,Hsp40,NM_006145.2,NP_006136,P25685,RSPH16B,Sis1
EIF3E	eukaryotic translation initiation factor 3, subunit E	3646	8:108201743-108248765	1	Yes	8q23.1	yes		colorectal			E	Dom	TSG, fusion	T	RSPO3			CCDS6308.1,EIF3S6,ENSG00000104408.9,INT6,NM_001568.2,NP_001559,P60228,eIF3-p48,eIF3e
ERCC2	excision repair cross-complementing rodent repair deficiency, complementation group 2 (xeroderma pigmentosum D)	2068	19:45349837-45370587	1	Yes	19q13.32		yes		skin basal cell, skin squamous cell, melanoma	xeroderma pigmentosum (D)	E	Rec	TSG	Mis, N, F, S				CCDS33049.1,EM9,ENSG00000104884.15,MAG,MGC102762,MGC126218,MGC126219,NM_000400.3,NP_000391,P18074,TFIIH,XPD
ERCC3	excision repair cross-complementing rodent repair deficiency, complementation group 3 (xeroderma pigmentosum group B complementing)	2071	2:127257290-127294176	1	Yes	2q14.3		yes		skin basal cell, skin squamous cell, melanoma	xeroderma pigmentosum (B)	E	Rec	TSG	Mis, S				BTF2,CCDS2144.1,ENSG00000163161.13,GTF2H,NM_001303418.1,NP_000113,NP_001290345.1,NP_001290347.1,P19447,RAD25,TFIIH,XPB
EZR	ezrin	7430	6:158765748-158819412	1	Yes	6q25.3	yes		NSCLC			E	Dom	fusion	T	ROS1			CCDS5258.1,ENSG00000092820.17,NM_001111077.1,NP_001104547,P15311,VIL2
GMPS	guanine monphosphate synthetase	8833	3:155870536-155944026	2		3q25.31	yes		AML			L	Dom	fusion	T	KMT2A			CCDS46941.1,ENSG00000163655.15,GATD7,NM_003875.2,NP_003866,P49915
GTF2I	General transcription factor IIi	2969	7:74657685-74760692	2		7q11.23	yes		thymoma			E			Mis			Williams-Beuren syndrome	BAP-135,BTKAP1,CCDS5573.1,DIWS,ENSG00000263001.5,IB291,NM_032999.3,NP_127492,P78347,SPIN,TFII-I,WBSCR6
HLA-A	major histocompatibility complex, class I, A	3105	6:29941260-29945884	1		6p22.1	yes		Spitzoid tumour			E	Dom	fusion	T	ROS1	yes	Carbamazepine-induced hypersensitivity syndrome	CCDS34373.1,ENSG00000206503.12,P04439,P13746,P16188
HNRNPA2B1	heterogeneous nuclear ribonucleoprotein A2/B1	3181	7:26189927-26200746	1	Yes	7p15.2	yes		prostate			E	Dom	oncogene, fusion	T	ETV1			CCDS43557.1,ENSG00000122566.20,HNRPA2B1,NM_031243.2,NP_112533,P22626
HSP90AA1	heat shock protein 90kDa alpha (cytosolic), class A member 1	3320	14:102081049-102139686	1		14q32.31	yes		NHL			L	Dom	fusion	T	BCL6			CCDS32160.1,ENSG00000080824.18,FLJ31884,HSP90N,HSPC1,HSPCA,Hsp89,Hsp90,NM_001017963.2,NP_001017963,P07900
HSP90AB1	heat shock protein 90kDa alpha (cytosolic), class B member 1	3326	6:44247866-44253883	1		6p21.1	yes		NHL			L	Dom	fusion	T	BCL6			CCDS4909.1,ENSG00000096384.19,HSPC2,HSPCB,P08238
IGF2BP2	insulin like growth factor 2 mRNA binding protein 2	10644	3:185643975-185825012	2		3q27.2	yes		lymphoma			L		TSG	D		yes	Diabetes mellitus, noninsulin-dependent, susceptibility	CCDS77870.1,ENSG00000073792.15,IMP-2,NM_001291869.1,NP_001278798
MSN	moesin	4478	X:65667670-65741931	1		Xq12	yes		ALCL			L	Dom	fusion	T	ALK			CCDS14382.1,ENSG00000147065.16,NM_002444.2,NP_002435,P26038
NBN	nibrin	4683	8:89933336-89984716	1		8q21.3		yes		NHL, glioma, medulloblastoma, rhabdomyosarcoma	Nijmegen breakage syndrome	L, E, M, O	Rec	TSG	Mis, N, F				AT-V1,AT-V2,ATV,CCDS6249.1,ENSG00000104320.13,NBS,NBS1,NM_002485.4,NP_002476,O60934
NPM1	nucleophosmin (nucleolar phosphoprotein B23, numatrin)	4869	5:171387648-171411137	1	Yes	5q35.1	yes		NHL, APL, AML			L	Dom	oncogene, fusion	T, F	ALK, RARA, MLF1			B23,CCDS4376.1,ENSG00000181163.13,NM_002520.6,NPM,NP_002511,P06748
PABPC1	poly(A) binding protein cytoplasmic 1	26986	8:100702916-100722712	2		8q22.3	yes		HNSCC, biliary tract carcinoma			E		oncogene, TSG	Mis, F				CCDS6289.1,ENSG00000070756.15,NM_002568.3,NP_002559,P11940,PAB1,PABP1,PABPC2,PABPL1
PAFAH1B2	platelet-activating factor acetylhydrolase, isoform Ib, beta subunit 30kDa	5049	11:117144267-117171048	1	Yes	11q23.3	yes		MLCLS			L	Dom	fusion	T	IGH			CCDS8380.1,ENSG00000168092.13,NM_002572.3,NP_002563,NP_001296360.1,P68402
PCBP1	poly(rC) binding protein 1	5093	2:70087454-70089203	2		2p13.3	yes		CRC			E			Mis				CCDS1898.1,ENSG00000169564.6,HNRPE1,HNRPX,NM_006196.3,NP_006187,Q15365,hnRNP-E1,hnRNP-X
POLD1	DNA polymerase delta 1, catalytic subunit	5424	19:50384340-50418010	1	Yes	19q13.33	yes	yes	CRC	CRC	Lynch syndrome	E		TSG	Mis				CCDS82381.1,CDC2,ENSG00000062822.13,POLD
PPP2R1A	protein phosphatase 2, scaffolding subunit A, alpha	5518	19:52190039-52229533	1	Yes	19q13.41	yes		clear cell ovarian carcinoma			E	Dom	TSG	Mis				CCDS12849.1,ENSG00000105568.17,NM_014225.5,NP_055040,P30153,PP2A-Aalpha,PP2AA,PR65A
PRKD1	Protein Kinase D1	5587	14:29576942-29927642	2		14q12	yes		cribriform adenocarcinoma of the minor salivary glands, polymorphous adenocarcinoma of the minor salivary glands			E		fusion	T	PRKAR2A, SNX9		Autosomal dominant polycystic kidney disease	CCDS81796.1,ENSG00000184304.14,NP_001316998.1,PKC-mu,PKCM,PKD,PRKCM
QKI	QKI, KH domain containing, RNA binding	9444	6:163414643-163578596	1	Yes	6q26	yes		angiocentric glioma, colorectal cancer			E, O	Dom	oncogene, TSG	Mis, F, T	MYB			CCDS5285.1,ENSG00000112531.16,NM_006775.2,NP_006766,Q96PU8,QK3
RAD50	RAD50 Double Strand Break Repair Protein	10111	5:132556938-132646344	1		5q31.1	yes	yes	breast cancer	breast cancer, ovarian cancer		E		TSG	D, F, Mis, N, O				CCDS34233.1,ENSG00000113522.13,NM_005732.3,NP_005723,Q92878,RAD50-2,hRad50
RPL10	ribosomal protein L10	6134	X:154398230-154402339	1		Xq28	yes		T-ALL			L	Dom	TSG	Mis				CCDS14746.1,DXS648,DXS648E,ENSG00000147403.16,FLJ23544,L10,NM_006013.4,NOV,NP_001290554,NP_006004,P27635,QM
RPL22	ribosomal protein L22 (EAP)	6146	1:6185020-6199612	1		1p36.31	yes		AML, CML			L	Dom	TSG, fusion	T	RUNX1			CCDS58.1,EAP,ENSG00000116251.9,L22,NM_000983.3,NP_000974,P35268
RPL5	ribososomal protein L5	6125	1:92831983-92841924	1	Yes	1p22.1	yes		T-ALL			L	Dom	TSG	Mis, N, F		yes	Diamond-Blackfan anaemia	CCDS741.1,ENSG00000122406.13,L5,PPP1R135,uL18
RPN1	ribophorin I	6184	3:128619970-128650849	1		3q21.3	yes		AML			L	Dom	fusion	T	MECOM			CCDS3051.1,ENSG00000163902.11,NM_002950.3,NP_002941,OST1,P04843
SDHA	succinate dehydrogenase complex, subunit A, flavoprotein (Fp)	6389	5:218241-256700	1	Yes	5p15.33	yes	yes	GIST, paraganglioma	paraganglioma	paragangliomas-5 (PGL5)	M, O	Rec	TSG	Mis, N				CCDS3853.1,ENSG00000073578.16,FP,NM_004168.3,NP_004159,P31040,SDH2,SDHF
SF3B1	splicing factor 3b, subunit 1, 155kDa	23451	2:197389784-197435091	1	Yes	2q33.1	yes		myelodysplastic syndrome			L	Dom	oncogene	Mis				CCDS33356.1,ENSG00000115524.15,Hsh155,NM_012433.3,NP_036565,O75533,PRPF10,Prp10,SAP155,SF3b155
SMAD2	SMAD family member 2	4087	18:47808957-47930559	1	Yes	18q21.1	yes		colorectal carcinoma, hepatocellular carcinoma			E	Rec	TSG	Mis, N				CCDS11934.1,ENSG00000175387.15,JV18-1,MADH2,MADR2,NM_005901.5,NP_005892,Q15796
SMAD3	SMAD family member 3	4088	15:67065845-67195195	1	Yes	15q22.33	yes		colorectal carcinoma, oral squamous cell carcinoma			E	Rec	TSG	Mis				CCDS10222.1,ENSG00000166949.15,HsT17436,JV15-2,MADH3,NM_005902.3,NP_005893,P84022
STRN	striatin, calmodulin binding protein	6801	2:36843640-36966472	1		2p22.2	yes		anaplastic thyroid, papillary thyroid, lung			E	Dom	fusion	T	ALK			CCDS1784.1,ENSG00000115808.11,NM_003162.3,NP_003153,O43815,PPP2R6A,STRN1
TBL1XR1	transducin (beta)-like 1 X-linked receptor 1	79718	3:177019355-177196478	1	Yes	3q26.32	yes		splenic marginal zone lymphoma, primary central nervous system lymphoma, colorectal carcinoma, gallbladder carcinoma			L, E, M	Rec	oncogene, TSG, fusion	F, Mis, T				C21,CCDS46961.1,DC42,ENSG00000177565.16,FLJ12894,IRA1,NM_001321195.1,NP_001308122,NP_001308124.1,Q9BZK7,TBLR1
THRAP3	thyroid hormone receptor associated protein 3 (TRAP150)	9967	1:36224416-36305357	2		1p34.3	yes		aneurysmal bone cyst			M	Dom	fusion	T	USP6			BCLAF2,CCDS405.1,ENSG00000054118.13,NM_005119.3,NP_005110,NP_001308402.1,Q9Y2W1,TRAP150
TP53	tumor protein p53	7157	17:7668402-7687538	1	Yes	17p13.1	yes	yes	breast, colorectal, lung, sarcoma, prostate, adrenocortical, glioma, Spitzoid tumour, multiple other tumour types	breast, sarcoma, adrenocortical carcinoma, glioma, multiple other tumour types	Li-Fraumeni syndrome	L, E, M, O	Rec	oncogene, TSG, fusion	Mis, N, F, T, D	NTRK1			CCDS11118.1,ENSG00000141510.16,LFS1,NM_001276761.1,NP_001119584,NP_000537,NP_001263689.1,NP_001263690.1,P04637,p53
TRAF7	tumour necrosis factor receptor-associated factor 7	84231	16:2155765-2178129	1	Yes	16p13.3	yes		meningioma			O	Dom	TSG	Mis				CCDS10461.1,DKFZp586I021,ENSG00000131653.12,MGC7807,NM_032271.2,NP_115647,Q6Q0C0,RFWD1,RNF119
UBR5	ubiquitin protein ligase E3 component n-recognin 5	51366	8:102253012-102412841	1	Yes	8q22.3	yes		mantle cell lymphoma, gastric, colorectal			L, E	Rec	oncogene	F, N, Mis, S				CCDS34933.1,DD5,EDD,EDD1,ENSG00000104517.12,HYD,KIAA0896,NM_015902.5,NP_056986,O95071
USP9X	Ubiquitin Specific Peptidase 9 X-Linked	8239	X:41085635-41236579	2		Xp11.4	yes	yes	colon carcinoma	colon carcinoma		E		fusion	T	ERAS			CCDS43930.1,DFFRX,ENSG00000124486.12,FAF,MRX99,NM_001039590.2,NP_001034679,Q93008

## Sheet: Sheet2
bait	prey	FCA	FCB	SP	IS
ARMC9	ATP1A1	3.51928	2.466	0.8	2.42
ARMC9	HSP90AB1	5.24974	3.73742	0.84	3.63
ARMC9	RPN1	8.73704	5.74849	0.93	3.78
DCAF1	ACSL3	5.63627	3.35941	1	3.3
DCAF1	EZR	5.63627	3.35941	1	4.55
DCAF1	MSN	10.8521	6.01375	1	9.62
GID8	ARNT	8.40211	4.70699	1	8.53
KATNAL2	DICER1	3.50819	2.36821	0.97	4.02
KATNAL2	NPM1	2.93181	2.09334	0.87	2.24
KATNAL2	UBR5	7.567	4.33026	1	2.82
KIAA1468	ATP1A1	5.33105	3.81823	0.93	3.85
KIAA1468	HLA-A	3.61989	2.1607	0.71	3.39
KIAA1468	RPN1	5.11432	3.00712	0.83	2.08
LIS1	GTF2I	8.65686	4.43819	0.98	7.42
LIS1	NPM1	3.22362	2.13877	0.73	2.52
LIS1	PAFAH1B2	29.5515	13.3923	0.99	29.66
LIS1	POLD1	5.52204	3.17688	0.97	5.01
LIS1	SF3B1	4.51979	2.79099	1	4.58
MAEA	CCDC6	3.22323	2.19045	0.91	4.49
MAEA	HSP90AA1	5.16777	2.42421	0.74	5.57
MAEA	PPP2R1A	5.18017	3.45826	0.99	2.44
NOLC1	ARHGAP26	17.9607	7.41817	0.83	18.25
NPAT	PABPC1	3.58586	2.38558	0.72	4.17
NPAT	RPL10	4.8777	3.17573	0.82	3.54
NPAT	RPL22	4.19826	2.75992	0.79	2.53
RANBP10	ATP1A1	3.91489	2.74811	0.8	3.2
RANBP10	RPN1	6.0802	4.18109	0.84	2.58
RANBP9	PPP2R1A	3.02384	2.15326	0.81	1.33
RANBP9	RPL5	3.49934	2.22768	0.83	1.39
RMND5A	DDX5	3.0531	2.12178	0.79	2.05
RMND5A	RPL22	3.77025	2.48226	0.73	2.24
RMND5A	RPL5	11.0156	6.49307	0.95	5.31
RMND5B	ATP1A1	3.88904	2.81909	0.82	2.86
RMND5B	BIRC6	20.6027	10.8571	1	20.93
RMND5B	RPN1	4.69676	3.23032	0.84	2.03
SMU1	BCLAF1	3.6655	2.35648	0.96	3.71
SMU1	DDX5	5.75893	3.72377	0.99	4.66
SMU1	EIF3E	6.53863	4.1402	0.98	10.76
SMU1	GTF2I	3.1324	2.08518	0.96	2.72
SMU1	HNRNPA2B1	3.98764	2.60438	0.96	4.03
SMU1	IGF2BP2	4.73169	2.89907	0.99	4.4
SMU1	NPM1	5.00875	3.40633	0.97	4.1
SMU1	PABPC1	3.30439	2.3299	0.94	3.94
SMU1	PPP2R1A	4.54373	3.13583	0.95	1.53
SMU1	RAD50	25.5226	13.4796	1	20.46
SMU1	RPL10	3.90684	2.61287	0.94	2.76
SMU1	RPL5	9.29286	5.61329	1	4.58
SMU1	SF3B1	6.86409	3.98426	1	6.96
SMU1	THRAP3	5.26479	3.17037	1	5.34
SMU1	TP53	3.1324	2.08518	0.98	2.69
SMU1	UBR5	6.86409	3.98426	1	2.66
SMU1	USP9X	3.27514	2.40515	0.91	3.04
SSBP3	CDK4	5.13864	3.44122	0.82	4.37
SSBP3	PCBP1	4.317	3.01132	0.8	3.82
SSBP3	RPN1	6.11025	4.1928	0.88	2.47
SSBP3	SDHA	5.13423	2.94976	0.92	3.6
SSBP3	TRAF7	3.6261	2.32798	0.91	3.67
SSBP4	CDK4	7.74038	5.00675	0.73	6.58
SSBP4	PPP2R1A	7.47178	5.01177	0.71	3.12
TAF5	HSP90AB1	3.17556	2.25283	0.87	2.47
TAF5	QKI	10.0391	5.57477	1	9.76
TBL1X	TBL1XR1	45.7454	23.2899	1	38.56
TBL1Y	DNAJB1	12.2468	7.81021	1	24.18
TBL1Y	TBL1XR1	6.41467	3.67382	1	5.45
TCOF1	AFDN	9.38602	5.16163	1	9.53
TCOF1	CHD4	6.34775	3.13403	0.84	6.44
TCOF1	ERCC2	4.00879	2.54591	0.99	4.42
TCOF1	ERCC3	9.14309	4.57209	1	9.28
TCOF1	GMPS	4.20225	2.75945	0.97	4.1
TCOF1	NBN	7.75208	4.2438	1	7.87
TCOF1	PPP2R1A	3.85196	2.68778	0.93	1.54
TCOF1	PRKD1	3.15391	2.06113	0.97	3.16
TCOF1	RPL22	3.39488	2.30322	0.91	2.01
TCOF1	SMAD2	3.15391	2.06113	0.97	3.19
TCOF1	SMAD3	3.15391	2.06113	0.99	3.19
TCOF1	STRN	9.50749	5.31455	1	9.65
WDR26	HSP90AA1	4.09297	2.66193	0.82	7.04
WDR26	HSP90AB1	3.83701	2.73034	0.76	3
WDR26	PPP2R1A	10.7432	7.10543	0.95	4.04
WDR26	RPN1	5.51616	3.81403	0.83	1.81
